# Supplementary material for: DAMIAN: an open source bioinformatics tool for fast, systematic and cohort based analysis of microorganisms in diagnostic samples
Source: Sci Rep. 2019 Nov 14;9:16841. doi: 10.1038/s41598-019-52881-4 (PMC6856179; doi:10.1038/s41598-019-52881-4)
Supplement: Supplementary file 2 — Dataset S1 [file 41598_2019_52881_MOESM2_ESM.xlsx]

## Sheet: Dataset S1
score	num_pos	num_neg	num_oth	num_seq	len_seq	num_orf	filename	lca_name (db)	lca_taxid (db)	lca_name (new)	lca_taxid (new)	domains	positive samples	negative_samples	other samples
1	5	0	0	19	8519	88	sc1_id33.fa	unknown (no taxid)		not run	-1	Cytochrom_B562, DUF1565, DUF3524, ERp29, FERM_M, Glyco_transf_20, HNH_3, MannoseP_isomer, Peptidase_C10, RbsD_FucU, SAPIS-gp6, SEFIR, SVIP, Tox-WTIP, zf-C2H2_6, zf-FCS	A1, A2, A3, A4, A5
1	5	0	0	14	7337	68	sc1_id1.fa	Enterovirus B	138949	not run	-1	AdenylateSensor, Calici_coat, F_actin_bind, P3A, Peptidase_C3, Phage_gp53, Pico_P1A, Pico_P2A, Pico_P2B, RNA_helicase, RdRP_1, RdRP_4, Rhv, Zeta_toxin	A1, A2, A3, A4, A5
1	5	0	0	15	8019	56	sc1_id6.fa	unknown (no taxid)		not run	-1	7TM_GPCR_Srj, AAA_14, ATPase_2, AT_hook, AdoHcyase, DNA_pol_B_2, DUF2116, GP11, Gram_pos_anchor, NB-ARC, Nefa_Nip30_N, Pox_A14, R-HINP1I, UMPH-1, dNK	A1, A2, A3, A4, A5
1	5	0	0	26	4327	63	sc1_id31.fa	unknown (no taxid)		not run	-1	DNA_ligase_A_M, DUF1318, DUF2390, DUF2460, GAS, HIP1_clath_bdg, Imm-NTF2, Phage_holin_3_2, Tweety, zf-RRN7	A1, A2, A3, A4, A5
1	5	0	0	27	3688	52	sc1_id111.fa	unknown (no taxid)		not run	-1	ArgJ, CBM_5_12, DUF1320, DUF935, MHC2-interact, NumbF, Phage_Mu_F, Phage_tail_S, Terminase_3	A1, A2, A3, A4, A5
1	5	0	0	11	4607	39	sc1_id13.fa	Thalassomonas actiniarum	485447	not run	-1	Afaf, DUF166, DUF1955, T3SSipB, tRNA_bind_2	A1, A2, A3, A4, A5
1	5	0	0	8	2890	46	sc1_id97.fa	unknown (no taxid)		not run	-1	2TM, DUF3502, HBM, Lyase_8_C, TPR_16	A1, A2, A3, A4, A5
1	5	0	0	32	3213	39	sc1_id195.fa	no match	-1	not run	-1	Atg14, DUF1572, PH_4, Phage_int_SAM_3, TipAS	A1, A2, A3, A4, A5
1	5	0	0	19	1679	53	sc1_id94.fa	Bacteria	2	not run	-1	Cellulase, DUF2570, DUF641, KA1, LUD_dom, LuxE, Paf67, Peptidase_M23, PrcB_C, Reo_sigmaC, Snapin_Pallidin, VRR_NUC, YqaJ	A1, A2, A3, A4, A5
1	5	0	0	12	1815	43	sc1_id192.fa	Burkholderiales	80840	not run	-1	Amidase, CENP-R, DUF3502, DUF4047	A1, A2, A3, A4, A5
1	5	0	0	8	1392	24	sc1_id376.fa	unknown (no taxid)		not run	-1	Acetyltransf_1, Acetyltransf_CG, Cauli_DNA-bind, Flp_N	A1, A2, A3, A4, A5
1	5	0	0	10	1523	18	sc1_id1566.fa	Proteobacteria	1224	not run	-1	DUF3149, DUF5003, JTB	A1, A2, A3, A4, A5
1	5	0	0	6	1818	14	sc1_id269.fa	Bacteria	2	not run	-1	Big_3_5, Laminin_G_3, LppX_LprAFG, N6_N4_Mtase, SASA	A1, A2, A3, A4, A5
1	5	0	0	7	997	13	sc1_id866.fa	Calidris pugnax	198806	not run	-1	DUF768, GMP_synt_C, OmpA_membrane	A1, A2, A3, A4, A5
1	5	0	0	6	1729	7	sc1_id1150.fa	Alphaproteobacteria	28211	not run	-1	DUF2301, Lipase_GDSL_2	A1, A2, A3, A4, A5
0.8	4	0	0	17	4014	74	sc0.8_id93.fa	unknown (no taxid)		not run	-1	5_3_exonuc, 5_3_exonuc_N, AAA_25, ATPase, Cmc1, Cytochrom_B558a, DNA_pol_A, DUF4635, DnaB_C, HNH_3, IL2, MMtag, MazG, Toprim, Toprim_2, Toprim_3, Toprim_4, Vel1p	A1, A2, A4, A5
0.8	4	0	0	10	4472	42	sc0.8_id107.fa	unknown (no taxid)		not run	-1	Apo-CIII, DUF4122, HNH_3, Hydrophob_seed, NUMOD4, RNA_pol	A1, A2, A4, A5
0.8	4	0	0	21	2912	55	sc0.8_id162.fa	Bacteria	2	not run	-1	DUF1749, HIGH_NTase1_ass, NTP_transf_9, RseC_MucC, SANT_DAMP1_like	A1, A2, A4, A5
0.8	4	0	0	12	2800	32	sc0.8_id73.fa	Bacteria	2	not run	-1	Cys_Met_Meta_PP, DMT_YdcZ, DUF4788, StbA	A1, A2, A4, A5
0.8	4	0	0	5	2932	28	sc0.8_id185.fa	unknown (no taxid)		not run	-1	5_3_exonuc, 5_3_exonuc_N, CobA_CobO_BtuR, DUF3283, HHH_5, PHB_depo_C, SMC_N, SbcCD_C, dUTPase	A1, A2, A4, A5
0.8	4	0	0	6	2556	32	sc0.8_id105.fa	unknown (no taxid)		not run	-1	CAF1, DNA_pol_A, DUF1411, DUF4163, HNH_3, HTH_23, HTH_28, HTH_38, HTH_7, KORA, NUMOD4, PAX, RNase_H_2, TBCC_N, Trp_repressor, UPF0122	A1, A2, A4, A5
0.8	4	0	0	8	1919	38	sc0.8_id383.fa	Bacteria	2	not run	-1	COX6A, ECM11, Metal_resist, PHM7_ext, Rhamno_transf, Sugarporin_N	A1, A2, A4, A5
0.8	4	0	0	17	2230	30	sc0.8_id564.fa	Bacteroidetes	976	not run	-1	4HB_MCP_1, Acatn, DUF4987, Glyco_hydro_65m, RasGAP_C	A1, A2, A4, A5
0.8	4	0	0	8	2989	19	sc0.8_id46.fa	unknown (no taxid)		not run	-1		A1, A2, A4, A5
0.8	4	0	0	9	2643	21	sc0.8_id277.fa	unknown (no taxid)		not run	-1	DUF771, HNH_3, HTH_38, NHase_alpha, NUMOD4, Phage_Mu_F, RNA_pol, TGase_elicitor, XFP_N	A1, A2, A4, A5
0.8	4	0	0	10	1640	34	sc0.8_id425.fa	Proteobacteria	1224	not run	-1	Phage_GPD	A1, A2, A4, A5
0.8	4	0	0	5	2190	25	sc0.8_id349.fa	Proteobacteria	1224	not run	-1	Antimicrobial23, GldM_C, Kelch_5, UCR_hinge, Vps36-NZF-N	A1, A2, A4, A5
0.8	4	0	0	9	1734	30	sc0.8_id293.fa	unknown (no taxid)		not run	-1	AAA_33, RNA_helicase, Tn7_Tnp_TnsA_N, Viral_Rep	A1, A2, A4, A5
0.8	4	0	0	6	2489	20	sc0.8_id91.fa	Viruses	10239	not run	-1	AAA_14, AAA_16, ABC_tran, ATPase, DUF3494, DnaB_C, Hydrolase_6, Toprim, Toprim_2, Toprim_3, Toprim_4, Toprim_N, zf-C2H2_6, zf-CHC2	A1, A2, A4, A5
0.8	4	0	0	8	1729	25	sc0.8_id110.fa	unknown (no taxid)		not run	-1	AP2, EpuA, HNH_3, HTH_Tnp_4, NUMOD4, RNA_pol, SecB, Sigma70_r4	A1, A2, A4, A5
0.8	4	0	0	5	2203	19	sc0.8_id827.fa	unknown (no taxid)		not run	-1	Arr-ms, FdhD-NarQ, Flot, Head-tail_con	A1, A2, A4, A5
0.8	4	0	0	9	1360	31	sc0.8_id530.fa	unknown (no taxid)		not run	-1	AAA_16, AAA_2, AAA_22, Baculo_IE-1, DUF258, DUF3301, Gemini_coat, IstB_IS21, RNA_helicase, Viral_Rep	A1, A2, A4, A5
0.8	4	0	0	4	2238	18	sc0.8_id108.fa	unknown (no taxid)		not run	-1	DUF4784, Transp_Tc5_C	A1, A2, A4, A5
0.8	4	0	0	10	1627	25	sc0.8_id365.fa	unknown (no taxid)		not run	-1	DNA_ligase_A_M, DNA_ligase_OB_2, DUF4144, DUF746, DUF836, Glutaredoxin, HNH_3, HTH_30, HTH_38, HTH_Tnp_Tc3_1, NifU, PE, SIR2_2, Thioredoxin, Thioredoxin_2	A1, A2, A4, A5
0.8	4	0	0	7	2030	19	sc0.8_id270.fa	Bdellovibrionales	213481	not run	-1	LAB_N, PQ-loop, TMEM190	A1, A2, A4, A5
0.8	4	0	0	9	1881	19	sc0.8_id1215.fa	Burkholderiales	80840	not run	-1	Citrate_bind, DUF1833, DUF4165, NLPC_P60, PBAN	A1, A2, A4, A5
0.8	4	0	0	6	1338	27	sc0.8_id416.fa	Bacteria	2	not run	-1		A2, A3, A4, A5
0.8	4	0	0	5	1947	18	sc0.8_id459.fa	unknown (no taxid)		not run	-1	DUF2381, DUF4128, GlcNAc_2-epim, Glyco_hydro_64, Phage_tail_3	A1, A2, A4, A5
0.8	4	0	0	6	1506	23	sc0.8_id485.fa	unknown (no taxid)		not run	-1	DUF2093, Terminase_6, Vpu	A1, A2, A4, A5
0.8	4	0	0	6	1887	17	sc0.8_id65.fa	Siphoviridae	10699	not run	-1	DAPDH_C, F-box-like, Orn_Arg_deC_N, Terminase_6	A1, A2, A4, A5
0.8	4	0	0	5	1646	19	sc0.8_id436.fa	unknown (no taxid)		not run	-1	Collagen	A1, A2, A4, A5
0.8	4	0	0	11	1484	21	sc0.8_id379.fa	Bacteria	2	not run	-1	CAP, Cep57_CLD_2, Cu_amine_oxidN1, DUF5123, Disaggr_assoc	A1, A2, A4, A5
0.8	4	0	0	6	2147	14	sc0.8_id309.fa	Proteobacteria	1224	not run	-1		A1, A2, A4, A5
0.8	4	0	0	7	2229	13	sc0.8_id28.fa	Bdellovibrio bacteriovorus	959	not run	-1	Lysozyme_like, SAC3, SLT	A1, A2, A4, A5
0.8	4	0	0	8	1639	18	sc0.8_id706.fa	Bacteria	2	not run	-1	DUF3220, DUF4111, ParE_toxin	A1, A2, A4, A5
0.8	4	0	0	6	1574	18	sc0.8_id938.fa	Bacteria	2	not run	-1	Antimicrobial10, Cpn10, NYD-SP28_assoc, PCRF	A1, A2, A4, A5
0.8	4	0	0	5	1529	18	sc0.8_id427.fa	EBPR siphovirus 1	1048520	not run	-1	Phage_TAC_7	A1, A2, A4, A5
0.8	4	0	0	4	1236	22	sc0.8_id164.fa	Gammaproteobacteria bacterium RIFCSPHIGHO2_12_FULL_63_22	1798290	not run	-1	IL3, TMF_TATA_bd	A1, A2, A4, A5
0.8	4	0	0	5	2341	11	sc0.8_id715.fa	Chlamydia trachomatis	813	not run	-1	DUF5040, FliM	A1, A2, A4, A5
0.8	4	0	0	11	1351	18	sc0.8_id447.fa	Streptococcus pneumoniae	1313	not run	-1	DUF3677, MMS19_C	A1, A2, A4, A5
0.8	4	0	0	7	1488	15	sc0.8_id815.fa	Acinetobacter	469	not run	-1	GBP, tRNA-synt_His	A1, A2, A4, A5
0.8	4	0	0	5	991	23	sc0.8_id1089.fa	Polaromonas sp. JS666	296591	not run	-1	Afi1, DUF4786	A1, A2, A4, A5
0.8	4	0	0	6	1240	18	sc0.8_id738.fa	unknown (no taxid)		not run	-1	Ldh_2, PPDFL	A1, A2, A4, A5
0.8	4	0	0	6	2596	8	sc0.8_id619.fa	Methylocaldum szegediense	73780	not run	-1	EF_assoc_1, EST1, RepL	A1, A2, A4, A5
0.8	4	0	0	5	1339	16	sc0.8_id291.fa	Burkholderiales	80840	not run	-1		A1, A2, A4, A5
0.8	4	0	0	4	1452	14	sc0.8_id1345.fa	unknown (no taxid)		not run	-1	ANAPC3, Symplekin_C, TPR_1, TPR_10, TPR_12, TPR_16, TPR_2, TPR_6, TPR_7, TPR_8	A1, A2, A4, A5
0.8	4	0	0	6	1944	10	sc0.8_id247.fa	Bacteria	2	not run	-1	HTH_29, gp37_C	A1, A3, A4, A5
0.8	4	0	0	5	1564	12	sc0.8_id1076.fa	Bacteria	2	not run	-1	DUF769, Herpes_UL6, TPPII_N	A1, A2, A4, A5
0.8	4	0	0	4	1183	14	sc0.8_id252.fa	Bacteria	2	not run	-1	SLT, Transglycosylas	A1, A2, A4, A5
0.8	4	0	0	4	1282	12	sc0.8_id142.fa	unknown (no taxid)		not run	-1		A1, A2, A4, A5
0.8	4	0	0	5	1089	14	sc0.8_id507.fa	unknown (no taxid)		not run	-1	DUF4689	A1, A2, A4, A5
0.8	4	0	0	10	1110	13	sc0.8_id255.fa	Enterobacter cloacae	550	not run	-1	AP2, DUF241, SIT	A1, A2, A4, A5
0.8	4	0	0	6	968	15	sc0.8_id772.fa	EBPR siphovirus 1	1048520	not run	-1	Actin_micro	A1, A2, A4, A5
0.8	4	0	0	6	888	16	sc0.8_id466.fa	Gammaproteobacteria	1236	not run	-1	DUF3867, DUF4110, DUF4409	A1, A2, A4, A5
0.8	4	0	0	5	1835	7	sc0.8_id274.fa	Bacteria	2	not run	-1	Complex1_LYR, DNA_pol_A, DUF5065, LAGLIDADG_3	A1, A2, A4, A5
0.8	4	0	0	4	1390	9	sc0.8_id696.fa	unknown (no taxid)		not run	-1	Citrate_synt, Dam, Methyltransf_11, Methyltransf_31, Peptidase_S80, Thymopoietin, UPF0020	A1, A2, A4, A5
0.8	4	0	0	5	916	14	sc0.8_id816.fa	Sphingobium chungbukense	56193	not run	-1		A1, A2, A4, A5
0.8	4	0	0	5	1675	7	sc0.8_id184.fa	Candidatus Lokiarchaeota archaeon CR_4	1849166	not run	-1	SurA_N	A1, A2, A4, A5
0.8	4	0	0	5	1305	9	sc0.8_id967.fa	Cellvibrionales	1706369	not run	-1	DUF1593, DUF1666, DUF2706, Fcf1, HMGL-like	A1, A2, A4, A5
0.8	4	0	0	8	991	12	sc0.8_id492.fa	Bacteria	2	not run	-1	DUF955, Glyco_transf_92, Peptidase_M90, TFIIE-A_C	A1, A2, A4, A5
0.8	4	0	0	5	1269	9	sc0.8_id491.fa	Bacteria	2	not run	-1	Lipase_GDSL_2, Peptidase_C93, Transglut_core	A2, A3, A4, A5
0.8	4	0	0	9	881	13	sc0.8_id700.fa	unknown (no taxid)		not run	-1	DUF459, Terminase_3	A1, A2, A4, A5
0.8	4	0	0	4	1496	7	sc0.8_id347.fa	unknown (no taxid)		not run	-1	Fez1	A1, A2, A4, A5
0.8	4	0	0	12	1990	5	sc0.8_id42.fa	no match	-1	not run	-1		A1, A2, A4, A5
0.8	4	0	0	4	1135	9	sc0.8_id399.fa	unknown (no taxid)		not run	-1	DUF1125, DUF2709, PTR2, SLT	A1, A2, A4, A5
0.8	4	0	0	5	1598	6	sc0.8_id76.fa	no match	-1	not run	-1	DUF3602, Lipase_GDSL, Lipase_GDSL_2, Lipase_GDSL_3, Ntox50	A2, A3, A4, A5
0.8	4	0	0	5	1362	7	sc0.8_id791.fa	Chlamydia trachomatis	813	not run	-1	DUF883	A1, A3, A4, A5
0.8	4	0	0	6	1005	9	sc0.8_id881.fa	unknown (no taxid)		not run	-1	Glyco_tranf_2_2, Glyco_tranf_2_3, Glyco_trans_2_3, Glycos_transf_2, NUMOD3	A1, A2, A4, A5
0.8	4	0	0	6	1103	8	sc0.8_id1282.fa	Betaproteobacteria	28216	not run	-1	Metallophos	A1, A2, A4, A5
0.8	4	0	0	4	980	9	sc0.8_id506.fa	Flavobacteriaceae	49546	not run	-1		A1, A2, A4, A5
0.8	4	0	0	4	1091	7	sc0.8_id1600.fa	Proteobacteria	1224	not run	-1	GHBP, Glyco_hydro_16	A1, A2, A4, A5
0.8	4	0	0	4	1956	3	sc0.8_id103.fa	no match	-1	not run	-1	CUTL	A1, A2, A4, A5
0.8	4	0	0	5	672	10	sc0.8_id951.fa	unknown (no taxid)		not run	-1	Baseplate_J, MASE1, Nuc_N, STE3	A1, A2, A4, A5
0.8	4	0	0	6	1120	5	sc0.8_id727.fa	Acinetobacter sp. ANC 3862	1217705	not run	-1	VanY	A1, A2, A4, A5
0.8	4	0	0	4	694	6	sc0.8_id1291.fa	no match	-1	not run	-1		A1, A2, A4, A5
0.8	4	0	0	4	644	6	sc0.8_id1615.fa	unknown (no taxid)		not run	-1	Choline_kinase, RNase_H_2	A1, A2, A4, A5
0.8	4	0	0	4	514	7	sc0.8_id1023.fa	Betaproteobacteria	28216	not run	-1		A1, A2, A4, A5
0.8	4	0	0	4	749	4	sc0.8_id1703.fa	no match	-1	not run	-1		A1, A2, A4, A5
0.8	4	0	0	4	534	5	sc0.8_id1487.fa	Roseivirga spongicola	333140	not run	-1	HNH, NinG	A1, A2, A4, A5
0.55	5	1	0	16	1740	24	sc0.55_id86.fa	unknown (no taxid)		not run	-1	7TMR-HDED, ALMT, DUF342, DUF3677, DUF445, DUF4600, End3, GLE1, GvpG, Tetraspannin, Tmemb_cc2	A1, A2, A3, A4, A5	B1
0.55	5	1	0	8	1008	4	sc0.55_id470.fa	Eukaryota	2759	not run	-1		A1, A2, A3, A4, A5	B9
0.6	3	0	0	11	4667	57	sc0.6_id227.fa	Bacteria	2	not run	-1	AAA_19, AAA_30, Cas_Cas1, DUF1682, DUF2000, DUF2026, DUF3082, DUF4189, Dicty_CTDC, Dsl1_C, EH_Signature, FRG1, FixH, Lipocalin_7, RPAP1_N, Transglut_core3, UvrD_C_2, VCBS	A2, A4, A5
0.6	3	0	0	7	2835	33	sc0.6_id136.fa	unknown (no taxid)		not run	-1	NAPRTase	A1, A4, A5
0.6	3	0	0	5	2672	25	sc0.6_id92.fa	unknown (no taxid)		not run	-1	AAA_16, DcpS_C, Parvo_NS1	A1, A4, A5
0.6	3	0	0	6	2786	20	sc0.6_id348.fa	unknown (no taxid)		not run	-1	DEAD, Helicase_C, Imm44, Pro-kuma_activ, ResIII	A2, A4, A5
0.6	3	0	0	5	2199	25	sc0.6_id513.fa	unknown (no taxid)		not run	-1	DUF3089, DUF3742, NinB, NinG, TMEM192	A2, A4, A5
0.6	3	0	0	4	2308	19	sc0.6_id253.fa	unknown (no taxid)		not run	-1	DUF1184, DUF533	A2, A4, A5
0.6	3	0	0	5	2153	20	sc0.6_id178.fa	unknown (no taxid)		not run	-1	CTK3_C, DUF2493, Helicase_C, RVT_2, ResIII, Vitelline_membr	A1, A4, A5
0.6	3	0	0	4	1947	21	sc0.6_id870.fa	Proteobacteria	1224	not run	-1	FAM86, Striatin	A2, A4, A5
0.6	3	0	0	5	2313	17	sc0.6_id633.fa	unknown (no taxid)		not run	-1	AAA_15, AAA_23, ABC_tran, Baculo_ME53, Cob_adeno_trans, CpXC, DUF3367, DUF4158, DUF836, Effector_1, Glutaredoxin, JMY, MAD, SH3BGR, SMC_N, Thioredoxin_2, Tropomyosin, Tropomyosin_1, VirE, Wzz	A2, A4, A5
0.6	3	0	0	5	2412	16	sc0.6_id1993.fa	Bacteria	2	not run	-1	Caa3_CtaG, Cro, DUF739, HTH_1, HTH_26, HTH_3, Helicase_C, OGFr_N, P22_Cro, Prok-RING_4, Ribosomal_L14, SET_assoc, VRR_NUC, YdaS_antitoxin, zf-dskA_traR	A1, A4, A5
0.6	3	0	0	8	1356	27	sc0.6_id1114.fa	Proteobacteria	1224	not run	-1	CMD, DUF2456, DUF2703, DUF4282, GTA_holin_3TM, Glyco_hydro_108, MotA_activ, Nbas_N, PG_binding_1, PG_binding_3, PHA_synth_III_E	A1, A4, A5
0.6	3	0	0	6	1669	21	sc0.6_id170.fa	unknown (no taxid)		not run	-1		A2, A4, A5
0.6	3	0	0	4	2067	16	sc0.6_id177.fa	unknown (no taxid)		not run	-1	APOBEC_N, Aminopep, MafB19-deam, Peptidase_M91, RNA12, SprT-like, Tox-MPTase2, dCMP_cyt_deam_1	A2, A4, A5
0.6	3	0	0	6	1634	18	sc0.6_id297.fa	Proteobacteria	1224	not run	-1	BNR_2, HSL_N, Sortilin-Vps10, Ste5	A2, A4, A5
0.6	3	0	0	5	1519	19	sc0.6_id766.fa	unknown (no taxid)		not run	-1	DUF1390, Myb_Cef, YdfZ	A1, A4, A5
0.6	3	0	0	5	1865	15	sc0.6_id78.fa	Burkholderiaceae	119060	not run	-1	Serine_rich	A1, A4, A5
0.6	3	0	0	4	1140	24	sc0.6_id561.fa	Comamonadaceae	80864	not run	-1	SDP_N	A2, A4, A5
0.6	3	0	0	7	1070	24	sc0.6_id598.fa	Proteobacteria	1224	not run	-1	6PGD, DUF3449, OmdA, PI3Ka, SSB, Sipho_Gp157, YqzE	A2, A4, A5
0.6	3	0	0	5	1406	18	sc0.6_id211.fa	unknown (no taxid)		not run	-1	DUF3857, FlaF, Ham1p_like, Helicase_RecD, Phage_holin_6_1, TAF6_C, Terminase_2, Terminase_3, Terminase_6	A2, A4, A5
0.6	3	0	0	5	1890	13	sc0.6_id635.fa	unknown (no taxid)		not run	-1	FtsZ_C, GRDB, HDPD	A2, A4, A5
0.6	3	0	0	4	1253	19	sc0.6_id714.fa	Burkholderiales	80840	not run	-1	BNR_2, DUF4340, DUF4929, DUF4934, Retro_M, VMA21	A1, A4, A5
0.6	3	0	0	4	2022	11	sc0.6_id132.fa	no match	-1	not run	-1	ATP-synt_B, Baculo_LEF-3, MCD, Thioredoxin_5	A1, A4, A5
0.6	3	0	0	3	1095	21	sc0.6_id203.fa	Proteobacteria	1224	not run	-1	Erp_C, PI3K_P85_iSH2	A1, A4, A5
0.6	3	0	0	4	1038	22	sc0.6_id1250.fa	Hoyosella altamirensis	616997	not run	-1	DSBA, Med21, TEX13	A2, A4, A5
0.6	3	0	0	4	2136	10	sc0.6_id231.fa	Bacteria	2	not run	-1	AAA_13, DUF1796, P22_CoatProtein, P22_portal, Vfa1	A1, A4, A5
0.6	3	0	0	3	2124	9	sc0.6_id43.fa	Flavobacterium phage 11b	294631	not run	-1	DUF716, ROS_MUCR, XhlA	A2, A4, A5
0.6	3	0	0	4	1763	11	sc0.6_id570.fa	Proteobacteria	1224	not run	-1		A2, A4, A5
0.6	3	0	0	5	1498	13	sc0.6_id493.fa	unknown (no taxid)		not run	-1	Glyco_transf_9, Methyltransf_21, Methyltransf_23, Methyltransf_25, TPR_1, TPR_11, TPR_17, TPR_2, TPR_8	A2, A4, A5
0.6	3	0	0	3	1489	13	sc0.6_id292.fa	unknown (no taxid)		not run	-1	5_3_exonuc_N, DNA_pol_A, Fig1	A2, A4, A5
0.6	3	0	0	4	1725	11	sc0.6_id423.fa	bacterium P201	1768112	not run	-1	CymA, DUF2987	A2, A4, A5
0.6	3	0	0	4	953	20	sc0.6_id1558.fa	unknown (no taxid)		not run	-1	DUF3251	A1, A4, A5
0.6	3	0	0	8	985	19	sc0.6_id355.fa	Bacteria	2	not run	-1	FimP, RNase_H_2, RNase_T, Rad52_Rad22, Sina	A2, A4, A5
0.6	3	0	0	3	1962	9	sc0.6_id2512.fa	Firmicutes	1239	not run	-1	AAA_15, AAA_23, AAA_29, DUF2813, HTH_3, Mt_ATP-synt_D, SMC_N	A2, A4, A5
0.6	3	0	0	3	2179	8	sc0.6_id266.fa	Candidatus Peribacteria bacterium RIFCSPHIGHO2_01_FULL_51_9	1801915	not run	-1	DUF3657, ERF	A2, A4, A5
0.6	3	0	0	5	1374	13	sc0.6_id1223.fa	Methylomicrobium agile	39774	not run	-1	NPR1_interact, Pox_RNA_Pol_19, ZipA_C	A2, A4, A5
0.6	3	0	0	5	1260	14	sc0.6_id411.fa	Bacteria	2	not run	-1		A3, A4, A5
0.6	3	0	0	4	966	18	sc0.6_id973.fa	unknown (no taxid)		not run	-1	RecT	A2, A4, A5
0.6	3	0	0	4	1988	8	sc0.6_id426.fa	no match	-1	not run	-1		A2, A4, A5
0.6	3	0	0	3	1192	14	sc0.6_id1704.fa	Lake Sarah-associated circular molecule 9	1685734	not run	-1	DUF4396, PEMT, RNA_helicase, Viral_Rep	A2, A4, A5
0.6	3	0	0	4	1442	11	sc0.6_id757.fa	Burkholderiaceae	119060	not run	-1	DHH, DHHA1, zf-RING_6	A1, A4, A5
0.6	3	0	0	6	1547	10	sc0.6_id503.fa	Bacteroidetes	976	not run	-1	CBM_5_12	A1, A4, A5
0.6	3	0	0	4	1105	14	sc0.6_id512.fa	Austrofundulus limnaeus	52670	not run	-1	DUF4855, DUF4895, LrgA	A1, A4, A5
0.6	3	0	0	5	1991	7	sc0.6_id665.fa	unknown (no taxid)		not run	-1	DUF1040	A2, A4, A5
0.6	3	0	0	3	1406	10	sc0.6_id1581.fa	Bacteria	2	not run	-1		A1, A4, A5
0.6	3	0	0	3	1376	10	sc0.6_id1148.fa	Bacteroidetes	976	not run	-1	CLP_protease, DHQ_synthase, Mu-like_Pro, PMEI	A1, A4, A5
0.6	3	0	0	3	1257	11	sc0.6_id245.fa	unknown (no taxid)		not run	-1	DUF836, GST_N_3, Glutaredoxin, Latarcin, Staufen_C, Thioredoxin_3	A1, A4, A5
0.6	3	0	0	5	1157	12	sc0.6_id621.fa	Proteobacteria	1224	not run	-1	DUF3387, FMO-like, Terminase_3, Terminase_6	A2, A4, A5
0.6	3	0	0	3	2147	6	sc0.6_id776.fa	unknown (no taxid)		not run	-1		A1, A4, A5
0.6	3	0	0	4	848	16	sc0.6_id1705.fa	Oligella	90243	not run	-1	5_3_exonuc, 5_3_exonuc_N, CAF1	A2, A4, A5
0.6	3	0	0	3	891	15	sc0.6_id943.fa	unknown (no taxid)		not run	-1	DUF1064	A1, A4, A5
0.6	3	0	0	4	1410	9	sc0.6_id585.fa	Enterobacter	547	not run	-1	SNase	A2, A4, A5
0.6	3	0	0	4	1566	8	sc0.6_id548.fa	Viruses	10239	not run	-1	Activator-TraM, Peptidase_S78, Phage_portal, Rab5-bind	A2, A4, A5
0.6	3	0	0	3	1277	10	sc0.6_id1209.fa	unknown (no taxid)		not run	-1	Bactofilin, DUF2807, DUF2981	A2, A4, A5
0.6	3	0	0	3	1403	9	sc0.6_id354.fa	Bacteria	2	not run	-1	Foamy_BEL	A2, A4, A5
0.6	3	0	0	4	1064	12	sc0.6_id1323.fa	uncultured Mediterranean phage uvMED	1407671	not run	-1	Cuticle_1	A2, A4, A5
0.6	3	0	0	5	919	14	sc0.6_id1116.fa	Bacteria	2	not run	-1	DUF1453, MspA, TSKS	A2, A4, A5
0.6	3	0	0	3	1355	9	sc0.6_id336.fa	unknown (no taxid)		not run	-1	Me-amine-dh_H, PLATZ, TA0956	A2, A4, A5
0.6	3	0	0	5	1125	11	sc0.6_id382.fa	Bacteria	2	not run	-1	Alginate_lyase2, CbiN, Cpn60_TCP1, PvlArgDC	A1, A4, A5
0.6	3	0	0	3	1024	12	sc0.6_id948.fa	unknown (no taxid)		not run	-1	ArdA, DASH_Dad2, MazG, Prefoldin_2	A1, A4, A5
0.6	3	0	0	3	1477	8	sc0.6_id249.fa	Candidatus Woesebacteria bacterium RBG_13_36_22	1802478	not run	-1		A1, A4, A5
0.6	3	0	0	3	881	14	sc0.6_id2079.fa	Streptomyces sp. PRh5	1158056	not run	-1	DUF1705, DUF3051, DUF4701, LcrG	A2, A4, A5
0.6	3	0	0	5	1316	9	sc0.6_id1038.fa	unknown (no taxid)		not run	-1	DNA_pol_A, LAGLIDADG_1, LAGLIDADG_3	A2, A4, A5
0.6	3	0	0	4	1876	6	sc0.6_id1364.fa	Veillonella sp. CAG:933	1262980	not run	-1		A1, A4, A5
0.6	3	0	0	3	2167	5	sc0.6_id946.fa	Bacteroidetes	976	not run	-1	DUF2586	A2, A4, A5
0.6	3	0	0	4	1441	8	sc0.6_id1135.fa	no match	-1	not run	-1		A2, A4, A5
0.6	3	0	0	4	1851	6	sc0.6_id407.fa	no match	-1	not run	-1		A2, A4, A5
0.6	3	0	0	5	1428	8	sc0.6_id1029.fa	no match	-1	not run	-1	Atx10homo_assoc	A2, A4, A5
0.6	3	0	0	3	1283	9	sc0.6_id782.fa	unknown (no taxid)		not run	-1	Terminase_6	A2, A4, A5
0.6	3	0	0	5	1408	8	sc0.6_id279.fa	unknown (no taxid)		not run	-1	Cpta_toxin, Sec62	A2, A4, A5
0.6	3	0	0	5	951	12	sc0.6_id652.fa	unknown (no taxid)		not run	-1	Lar_restr_allev	A1, A4, A5
0.6	3	0	0	3	820	14	sc0.6_id735.fa	Bacteria	2	not run	-1	BNR_assoc_N, Kelch_1	A3, A4, A5
0.6	3	0	0	3	1024	11	sc0.6_id2268.fa	Proteobacteria	1224	not run	-1	NinB, Nterm_IS4	A2, A4, A5
0.6	3	0	0	3	1221	9	sc0.6_id648.fa	unknown (no taxid)		not run	-1	EBV-NA3, Ribosomal_S14	A2, A4, A5
0.6	3	0	0	3	1307	8	sc0.6_id1565.fa	Labrenzia alexandrii	388408	not run	-1	ATPase, DnaB_C, Prim_Zn_Ribbon, Toprim, Toprim_2, Toprim_3, Toprim_4	A1, A4, A5
0.6	3	0	0	3	963	11	sc0.6_id478.fa	Variovorax sp. WDL1	207745	not run	-1	DUF4176	A1, A4, A5
0.6	3	0	0	5	1282	8	sc0.6_id1996.fa	Proteobacteria	1224	not run	-1	AAA_25, ATPase, DnaB, DnaB_C	A1, A4, A5
0.6	3	0	0	3	1282	8	sc0.6_id303.fa	Bacteroidales	171549	not run	-1	DNA_methylase	A1, A4, A5
0.6	3	0	0	4	1017	10	sc0.6_id395.fa	unknown (no taxid)		not run	-1	DCA16, Phage_GP20, dUTPase	A2, A4, A5
0.6	3	0	0	3	1106	9	sc0.6_id1346.fa	no match	-1	not run	-1		A1, A4, A5
0.6	3	0	0	4	1326	7	sc0.6_id756.fa	no match	-1	not run	-1	Trypan_PARP	A2, A4, A5
0.6	3	0	0	4	880	11	sc0.6_id1356.fa	unknown (no taxid)		not run	-1	DUF4508	A2, A4, A5
0.6	3	0	0	4	1152	8	sc0.6_id2099.fa	Proteobacteria	1224	not run	-1	IlvC, Imm3	A1, A2, A5
0.6	3	0	0	4	1033	9	sc0.6_id502.fa	Enterobacterales	91347	not run	-1	DUF3578, DUF4795, MqsR_toxin	A2, A4, A5
0.6	3	0	0	4	1016	9	sc0.6_id1115.fa	Bacteria	2	not run	-1	ADIP, ATP11, DUF3552, DUF4200, DivIC, NCKAP5, Prefoldin_3, TMF_TATA_bd	A1, A4, A5
0.6	3	0	0	4	770	12	sc0.6_id1173.fa	Candidatus Thiomargarita nelsonii	1003181	not run	-1		A2, A4, A5
0.6	3	0	0	3	1249	7	sc0.6_id510.fa	uncultured bacterium	77133	not run	-1	AAA_12, Paired_CXXCH_1, UvrD_C, UvrD_C_2, Viral_helicase1	A1, A4, A5
0.6	3	0	0	4	1220	7	sc0.6_id1278.fa	no match	-1	not run	-1	GMP_PDE_delta	A2, A4, A5
0.6	3	0	0	3	1388	6	sc0.6_id230.fa	unknown (no taxid)		not run	-1	Acetyltransf_1, Acetyltransf_4, Acetyltransf_7	A1, A4, A5
0.6	3	0	0	3	1384	6	sc0.6_id1254.fa	Bacteria	2	not run	-1	DUF285, LRR_5	A1, A4, A5
0.6	3	0	0	6	685	13	sc0.6_id1213.fa	unknown (no taxid)		not run	-1	Collagen_mid, DHO_dh, DNA_ligase_OB, DNA_ligase_aden, Ferritin, HHH_5, Robl_LC7	A2, A4, A5
0.6	3	0	0	5	1063	8	sc0.6_id271.fa	no match	-1	not run	-1	GcrA, IF2_N, OmpA_like	A2, A4, A5
0.6	3	0	0	5	597	15	sc0.6_id2492.fa	Bacteria	2	not run	-1		A1, A4, A5
0.6	3	0	0	3	950	9	sc0.6_id1394.fa	Viruses	10239	not run	-1	DNA_ligase_aden, Ftsk_gamma, HTH_7, HTH_DeoR, HTH_Tnp_ISL3, PC4, Pox_I1	A2, A4, A5
0.6	3	0	0	3	947	9	sc0.6_id2388.fa	Gilvimarinus agarilyticus	679259	not run	-1	Col_cuticle_N, Cyclin_N, DUF2516, FRG1	A2, A4, A5
0.6	3	0	0	4	1332	6	sc0.6_id713.fa	Bacteria	2	not run	-1	Glyco_tranf_2_2, Glyco_tranf_2_3, Glyco_tranf_2_4, Glyco_transf_17, Glycos_transf_2	A2, A4, A5
0.6	3	0	0	3	770	11	sc0.6_id933.fa	uncultured virus	340016	not run	-1		A2, A4, A5
0.6	3	0	0	3	987	8	sc0.6_id1592.fa	unknown (no taxid)		not run	-1		A2, A4, A5
0.6	3	0	0	4	985	8	sc0.6_id508.fa	Parcubacteria group bacterium GW2011_GWB1_40_14	1618865	not run	-1	Bunya_NS-S_2, DUF1844, DUF3323, DUF4584	A2, A4, A5
0.6	3	0	0	3	979	8	sc0.6_id1006.fa	Bacteria	2	not run	-1		A2, A4, A5
0.6	3	0	0	4	1090	7	sc0.6_id1471.fa	Bacteroidetes	976	not run	-1	120_Rick_ant, Cullin_Nedd8, DUF2586, DUF884, TMIE	A1, A4, A5
0.6	3	0	0	3	869	9	sc0.6_id396.fa	Bacteria	2	not run	-1	DUF1823, NUMOD3	A1, A4, A5
0.6	3	0	0	3	961	8	sc0.6_id2384.fa	Bacteria	2	not run	-1	Abhydrolase_7, DUF3168, Mt_ATP-synt_B, Phage_H_T_join, Phage_tail_2, YsaB	A1, A2, A4
0.6	3	0	0	5	1428	5	sc0.6_id434.fa	Chitinophaga sp. YR573	1881040	not run	-1		A2, A4, A5
0.6	3	0	0	4	949	8	sc0.6_id1360.fa	Candidatus Schekmanbacteria bacterium RBG_16_38_10	1817879	not run	-1	NdhM, Snapin_Pallidin	A2, A4, A5
0.6	3	0	0	4	557	14	sc0.6_id2221.fa	Proteobacteria	1224	not run	-1		A2, A4, A5
0.6	3	0	0	3	1359	5	sc0.6_id413.fa	no match	-1	not run	-1		A2, A4, A5
0.6	3	0	0	4	1012	7	sc0.6_id1296.fa	unknown (no taxid)		not run	-1	DUF1444, FANCI_S3	A1, A2, A4
0.6	3	0	0	3	1333	5	sc0.6_id392.fa	Chlamydia trachomatis	813	not run	-1	ERCC3_RAD25_C, SepA	A2, A4, A5
0.6	3	0	0	4	871	8	sc0.6_id858.fa	Bacteria	2	not run	-1	ERF	A2, A4, A5
0.6	3	0	0	3	773	9	sc0.6_id2449.fa	Polaromonas sp. JS666	296591	not run	-1	PP2C_2	A1, A4, A5
0.6	3	0	0	3	857	8	sc0.6_id2600.fa	Bacteria	2	not run	-1	ThrE	A2, A4, A5
0.6	3	0	0	3	1098	6	sc0.6_id157.fa	no match	-1	not run	-1		A2, A4, A5
0.6	3	0	0	4	640	11	sc0.6_id2377.fa	unknown (no taxid)		not run	-1	COOH-NH2_lig, PK	A2, A4, A5
0.6	3	0	0	3	764	9	sc0.6_id2282.fa	Proteobacteria	1224	not run	-1	Auto_anti-p27	A3, A4, A5
0.6	3	0	0	3	836	8	sc0.6_id839.fa	Burkholderia sp. RPE67	758796	not run	-1	MAGE_N	A1, A4, A5
0.6	3	0	0	3	820	8	sc0.6_id1782.fa	Proteobacteria	1224	not run	-1	Sipho_Gp157	A2, A4, A5
0.6	3	0	0	3	790	8	sc0.6_id1237.fa	Delftia acidovorans	80866	not run	-1		A2, A4, A5
0.6	3	0	0	3	546	12	sc0.6_id1134.fa	Conidiobolus coronatus	34488	not run	-1	B_lectin, DUF4491	A1, A4, A5
0.6	3	0	0	4	886	7	sc0.6_id1087.fa	Bacteria	2	not run	-1		A1, A4, A5
0.6	3	0	0	3	785	8	sc0.6_id863.fa	Bacteria	2	not run	-1	Pox_EPC_I2-L1	A2, A4, A5
0.6	3	0	0	5	698	9	sc0.6_id1820.fa	no match	-1	not run	-1	BID	A2, A4, A5
0.6	3	0	0	4	766	8	sc0.6_id1194.fa	unknown (no taxid)		not run	-1	ACP, GH97_N, M20_dimer, Phage_GPL	A2, A4, A5
0.6	3	0	0	3	1141	5	sc0.6_id962.fa	Pseudomonas	286	not run	-1	DUF4942, MTS, N6-adenineMlase	A1, A4, A5
0.6	3	0	0	4	952	6	sc0.6_id2124.fa	Alphaproteobacteria	28211	not run	-1		A1, A4, A5
0.6	3	0	0	3	1329	4	sc0.6_id1445.fa	Proteobacteria	1224	not run	-1	DUF1018, DUF588, RusA	A2, A4, A5
0.6	3	0	0	3	823	7	sc0.6_id2012.fa	Chryseobacterium	59732	not run	-1	ParBc	A2, A4, A5
0.6	3	0	0	3	651	9	sc0.6_id1258.fa	Comamonadaceae	80864	not run	-1	Corona_NS2A	A1, A2, A5
0.6	3	0	0	4	929	6	sc0.6_id1828.fa	no match	-1	not run	-1	DUF3087, HTH_35	A2, A4, A5
0.6	3	0	0	3	1081	5	sc0.6_id346.fa	no match	-1	not run	-1	SprT-like	A2, A4, A5
0.6	3	0	0	3	915	6	sc0.6_id487.fa	no match	-1	not run	-1		A1, A4, A5
0.6	3	0	0	5	799	7	sc0.6_id1216.fa	Lautropia sp. SCN 69-89	1660104	not run	-1	Leu_Phe_trans, RecX	A1, A4, A5
0.6	3	0	0	6	778	7	sc0.6_id1061.fa	unknown (no taxid)		not run	-1		A2, A4, A5
0.6	3	0	0	3	1030	5	sc0.6_id762.fa	bacterium P201	1768112	not run	-1	Sigma54_activ_2	A2, A4, A5
0.6	3	0	0	5	686	8	sc0.6_id2560.fa	unknown (no taxid)		not run	-1	Castor_Poll_mid, NR_Repeat, PetL, Sugar_transport	A1, A4, A5
0.6	3	0	0	3	1027	5	sc0.6_id1557.fa	Viruses	10239	not run	-1	MethyltransfD12, UPF1_Zn_bind	A1, A4, A5
0.6	3	0	0	3	770	7	sc0.6_id2328.fa	Chloroflexi bacterium RBG_16_56_8	1797650	not run	-1	Dam	A1, A4, A5
0.6	3	0	0	5	753	7	sc0.6_id2445.fa	unknown (no taxid)		not run	-1	Thg1, dCache_3	A1, A4, A5
0.6	3	0	0	3	751	7	sc0.6_id1866.fa	Verrucomicrobia bacterium RIFCSPHIGHO2_12_FULL_41_10	1802433	not run	-1	IgaA	A2, A4, A5
0.6	3	0	0	3	1190	4	sc0.6_id408.fa	Nonlabens sp. YIK11	1453349	not run	-1	Phage_capsid, WSS_VP	A2, A4, A5
0.6	3	0	0	3	527	10	sc0.6_id1460.fa	Comamonas testosteroni	285	not run	-1		A1, A4, A5
0.6	3	0	0	4	722	7	sc0.6_id1699.fa	Proteobacteria	1224	not run	-1	FUSC, HTH_17, HTH_23, HTH_28, HTH_29, HTH_32, HTH_7, HTH_8, HTH_Tnp_ISL3, Resolvase, rve	A1, A4, A5
0.6	3	0	0	3	792	6	sc0.6_id1190.fa	unknown (no taxid)		not run	-1	Cul7	A2, A4, A5
0.6	3	0	0	3	922	5	sc0.6_id514.fa	EBPR siphovirus 1	1048520	not run	-1	DUF4055, RRM_occluded	A2, A4, A5
0.6	3	0	0	3	1104	4	sc0.6_id317.fa	Bacteria	2	not run	-1	DNA_pol_A, DNA_pol_A_exo1	A2, A4, A5
0.6	3	0	0	5	1095	4	sc0.6_id1256.fa	Yersinia enterocolitica	630	not run	-1	Ecl1, FYVE_2, HNF-1_N, HTH_19, HTH_26, HTH_3, HTH_31, HTH_37, P22_Cro, Prok-RING_2, Spt5_N, Trp_repressor, YdaS_antitoxin	A2, A4, A5
0.6	3	0	0	3	608	8	sc0.6_id1025.fa	Sphingomonadaceae	41297	not run	-1	PGBA_N	A1, A4, A5
0.6	3	0	0	4	898	5	sc0.6_id1874.fa	no match	-1	not run	-1		A1, A4, A5
0.6	3	0	0	4	1067	4	sc0.6_id971.fa	Bacteria	2	not run	-1	Methyltransf_24	A1, A4, A5
0.6	3	0	0	3	760	6	sc0.6_id2685.fa	unknown (no taxid)		not run	-1		A2, A4, A5
0.6	3	0	0	4	664	7	sc0.6_id1383.fa	candidate divison MSBL1 archaeon SCGC-AAA385M11	1698288	not run	-1	DOG1, Phage_integrase	A2, A4, A5
0.6	3	0	0	3	664	7	sc0.6_id2566.fa	Bacteria	2	not run	-1		A1, A4, A5
0.6	3	0	0	3	583	8	sc0.6_id2518.fa	Comamonadaceae	80864	not run	-1		A1, A4, A5
0.6	3	0	0	3	855	5	sc0.6_id1247.fa	Betaproteobacteria	28216	not run	-1	Phage_portal, Terminase_1	A1, A4, A5
0.6	3	0	0	3	851	5	sc0.6_id861.fa	Cupriavidus metallidurans	119219	not run	-1	PmoA, zf-C4pol	A2, A4, A5
0.6	3	0	0	3	632	7	sc0.6_id1574.fa	Flavobacterium sp. ABG	1423322	not run	-1	Nairo_nucleo	A2, A4, A5
0.6	3	0	0	3	810	5	sc0.6_id994.fa	Cloacibacillus evryensis	508460	not run	-1	DUF3376, Takusan	A1, A4, A5
0.6	3	0	0	3	806	5	sc0.6_id1358.fa	Dysgonomonas gadei	156974	not run	-1	DUF2833, Spermine_synth	A2, A4, A5
0.6	3	0	0	3	1200	3	sc0.6_id1149.fa	uncultured marine virus	186617	not run	-1		A1, A4, A5
0.6	3	0	0	3	533	8	sc0.6_id1628.fa	Pseudoalteromonas luteoviolacea	43657	not run	-1	NUDIX	A1, A4, A5
0.6	3	0	0	3	783	5	sc0.6_id1883.fa	no match	-1	not run	-1		A1, A2, A5
0.6	3	0	0	3	664	6	sc0.6_id1384.fa	Methylosinus	425	not run	-1		A1, A4, A5
0.6	3	0	0	3	765	5	sc0.6_id1229.fa	Candidatus Kaiserbacteria bacterium RIFCSPHIGHO2_12_45_16	1798501	not run	-1	HXXEE	A1, A4, A5
0.6	3	0	0	3	918	4	sc0.6_id2300.fa	Flavobacterium sp. ABG	1423322	not run	-1	Laminin_I	A1, A4, A5
0.6	3	0	0	3	559	7	sc0.6_id1369.fa	Proteobacteria	1224	not run	-1	Cortexin	A1, A2, A4
0.6	3	0	0	4	744	5	sc0.6_id1218.fa	no match	-1	not run	-1	Endonuc-BglII	A1, A4, A5
0.6	3	0	0	3	1091	3	sc0.6_id719.fa	no match	-1	not run	-1		A3, A4, A5
0.6	3	0	0	3	532	7	sc0.6_id1462.fa	Bacteria	2	not run	-1	Terminase_3	A1, A4, A5
0.6	3	0	0	3	851	4	sc0.6_id793.fa	Janthinobacterium sp. Marseille	375286	not run	-1	Cu_amine_oxidN1	A1, A4, A5
0.6	3	0	0	3	827	4	sc0.6_id1658.fa	no match	-1	not run	-1		A1, A4, A5
0.6	3	0	0	3	513	7	sc0.6_id1625.fa	EBPR siphovirus 1	1048520	not run	-1		A2, A4, A5
0.6	3	0	0	3	819	4	sc0.6_id1468.fa	Cupriavidus nantongensis	1796606	not run	-1		A1, A4, A5
0.6	3	0	0	3	570	6	sc0.6_id966.fa	Acinetobacter phage AM24	1913571	not run	-1		A2, A4, A5
0.6	3	0	0	3	568	6	sc0.6_id1854.fa	no match	-1	not run	-1	Apo-CIII, DUF2524, Exonuc_VII_S, GvpL_GvpF, Methyltransf_5, Spc7	A3, A4, A5
0.6	3	0	0	3	972	3	sc0.6_id907.fa	Bacteria	2	not run	-1	4HB_MCP_1, AIP3, ApoLp-III, Apolipoprotein, BAR_3_WASP_bdg, Cep57_MT_bd, Cor1, DUF1319, DUF1640, DUF1955, DUF2130, DUF2746, DUF3600, DUF4455, DUF937, DXPR_C, EzrA, Glu_synthase, GvpK, HsbA, KORA, MCPsignal, Med10, Occludin_ELL, PSII_Pbs27, SF-assemblin, UCH, V_ATPase_I, Y_phosphatase3	A2, A4, A5
0.6	3	0	0	4	770	4	sc0.6_id614.fa	Proteobacteria	1224	not run	-1	P22_portal	A2, A4, A5
0.6	3	0	0	4	636	5	sc0.6_id2131.fa	unknown (no taxid)		not run	-1	Cas_GSU0054	A2, A4, A5
0.6	3	0	0	3	943	3	sc0.6_id319.fa	Candidatus Peregrinibacteria bacterium GW2011_GWA2_44_7	1619057	not run	-1		A1, A2, A4
0.6	3	0	0	3	467	7	sc0.6_id2531.fa	Proteobacteria	1224	not run	-1		A1, A2, A5
0.6	3	0	0	3	611	5	sc0.6_id2420.fa	Burkholderiales	80840	not run	-1	Phage_stabilise	A1, A2, A5
0.6	3	0	0	3	517	6	sc0.6_id1554.fa	Thermincola ferriacetica	281456	not run	-1		A2, A4, A5
0.6	3	0	0	4	719	4	sc0.6_id999.fa	no match	-1	not run	-1		A2, A4, A5
0.6	3	0	0	3	699	4	sc0.6_id1794.fa	no match	-1	not run	-1		A1, A2, A5
0.6	3	0	0	3	578	5	sc0.6_id1195.fa	no match	-1	not run	-1	DUF3243, Synuclein	A1, A4, A5
0.6	3	0	0	3	867	3	sc0.6_id1417.fa	Bacteria	2	not run	-1		A1, A4, A5
0.6	3	0	0	4	690	4	sc0.6_id2048.fa	Verrucomicrobia bacterium RIFCSPHIGHO2_12_FULL_41_10	1802433	not run	-1		A2, A4, A5
0.6	3	0	0	3	655	4	sc0.6_id1956.fa	Viruses	10239	not run	-1	Peptidase_Mx1	A2, A4, A5
0.6	3	0	0	4	815	3	sc0.6_id400.fa	no match	-1	not run	-1		A2, A4, A5
0.6	3	0	0	3	802	3	sc0.6_id543.fa	uncultured marine virus	186617	not run	-1		A2, A4, A5
0.6	3	0	0	3	795	3	sc0.6_id1913.fa	Moraxella	475	not run	-1	DUF3793, PDDEXK_1	A1, A4, A5
0.6	3	0	0	3	523	5	sc0.6_id1026.fa	unknown (no taxid)		not run	-1	5_3_exonuc, 5_3_exonuc_N, CheB_methylest, DPPIV_N	A2, A4, A5
0.6	3	0	0	3	439	6	sc0.6_id1966.fa	Bacteria	2	not run	-1	Lipase_GDSL_2	A2, A4, A5
0.6	3	0	0	3	502	5	sc0.6_id1851.fa	Bacteria	2	not run	-1		A3, A4, A5
0.6	3	0	0	3	714	3	sc0.6_id2068.fa	unknown (no taxid)		not run	-1	Phage_stabilise	A2, A4, A5
0.6	3	0	0	3	709	3	sc0.6_id968.fa	Nitrobacter hamburgensis	912	not run	-1		A1, A4, A5
0.6	3	0	0	3	465	5	sc0.6_id2324.fa	Comamonadaceae	80864	not run	-1		A2, A4, A5
0.6	3	0	0	3	553	4	sc0.6_id2245.fa	Carnobacterium maltaromaticum	2751	not run	-1	SprT-like	A2, A4, A5
0.6	3	0	0	3	679	3	sc0.6_id646.fa	no match	-1	not run	-1	POTRA, TFIIS_M	A1, A4, A5
0.6	3	0	0	4	660	3	sc0.6_id1393.fa	Podoviridae	10744	not run	-1	GerE, HTH_40, PAX, SpoIIID	A2, A4, A5
0.6	3	0	0	4	854	2	sc0.6_id1494.fa	no match	-1	not run	-1	DUF1577	A2, A4, A5
0.6	3	0	0	3	634	3	sc0.6_id1661.fa	no match	-1	not run	-1	PCIF1_WW	A2, A4, A5
0.6	3	0	0	3	633	3	sc0.6_id701.fa	Flavobacterium	237	not run	-1	K_oxygenase, KdpD, Pyr_redox, Pyr_redox_2, Pyr_redox_3, Shikimate_DH	A2, A4, A5
0.6	3	0	0	3	624	3	sc0.6_id1333.fa	no match	-1	not run	-1		A2, A4, A5
0.6	3	0	0	3	610	3	sc0.6_id2110.fa	no match	-1	not run	-1		A2, A4, A5
0.6	3	0	0	3	591	3	sc0.6_id1931.fa	marine bacterium AO1-C	1905359	not run	-1	S19	A1, A2, A4
0.6	3	0	0	4	588	3	sc0.6_id1315.fa	Candidatus Llyodbacteria	1817910	not run	-1	DUF3307	A1, A4, A5
0.6	3	0	0	3	580	3	sc0.6_id1654.fa	Bacteria	2	not run	-1		A2, A4, A5
0.6	3	0	0	3	577	3	sc0.6_id1267.fa	no match	-1	not run	-1		A1, A4, A5
0.6	3	0	0	3	570	3	sc0.6_id1863.fa	no match	-1	not run	-1	DUF4965, SpoIISA_toxin	A1, A4, A5
0.6	3	0	0	5	542	3	sc0.6_id2128.fa	no match	-1	not run	-1		A1, A4, A5
0.6	3	0	0	3	535	3	sc0.6_id1232.fa	Mesorhizobium ciceri	39645	not run	-1	EcoRI_methylase	A1, A4, A5
0.6	3	0	0	3	673	2	sc0.6_id1272.fa	Oligella	90243	not run	-1		A1, A4, A5
0.6	3	0	0	3	661	2	sc0.6_id1509.fa	Thermoactinomyces daqus	1329516	not run	-1	GIY-YIG	A2, A4, A5
0.6	3	0	0	3	659	2	sc0.6_id1598.fa	no match	-1	not run	-1		A1, A4, A5
0.6	3	0	0	3	491	3	sc0.6_id1276.fa	no match	-1	not run	-1		A2, A4, A5
0.6	3	0	0	3	648	2	sc0.6_id2191.fa	Thermoactinomyces daqus	1329516	not run	-1	DUF4234, GIY-YIG	A2, A4, A5
0.6	3	0	0	3	637	2	sc0.6_id2461.fa	Haemophilus influenzae	727	not run	-1	DUF2829	A3, A4, A5
0.6	3	0	0	3	598	2	sc0.6_id1508.fa	Nitrosomonas sp. Is79A3	261292	not run	-1		A1, A4, A5
0.6	3	0	0	3	846	1	sc0.6_id601.fa	no match	-1	not run	-1		A2, A4, A5
0.6	3	0	0	3	402	3	sc0.6_id1303.fa	Acinetobacter sp. 51m	1856846	not run	-1	DUF826	A1, A4, A5
0.6	3	0	0	3	770	1	sc0.6_id1571.fa	no match	-1	not run	-1		A2, A4, A5
0.6	3	0	0	3	670	1	sc0.6_id1284.fa	no match	-1	not run	-1		A2, A4, A5
0.6	3	0	0	3	669	1	sc0.6_id1139.fa	no match	-1	not run	-1		A1, A4, A5
0.6	3	0	0	3	424	2	sc0.6_id1916.fa	Gordonia sihwensis	173559	not run	-1	COG6, FumaraseC_C	A1, A2, A5
0.6	3	0	0	3	630	1	sc0.6_id1373.fa	no match	-1	not run	-1	CutA1	A2, A4, A5
0.6	3	0	0	3	581	1	sc0.6_id2201.fa	no match	-1	not run	-1		A1, A2, A5
0.6	3	0	0	3	576	1	sc0.6_id2447.fa	no match	-1	not run	-1	7TM_GPCR_Str, Fun_ATP-synt_8, HAT_KAT11	A2, A4, A5
0.6	3	0	0	3	552	1	sc0.6_id1382.fa	no match	-1	not run	-1		A1, A4, A5
0.6	3	0	0	3	482	1	sc0.6_id2436.fa	no match	-1	not run	-1		A1, A4, A5
0.6	3	0	0	3	658	0	sc0.6_id1953.fa	no match	-1	not run	-1		A2, A4, A5
0.6	3	0	0	4	583	0	sc0.6_id2749.fa	no match	-1	not run	-1		A2, A4, A5
0.35	4	1	0	30	3837	127	sc0.35_id123.fa	unknown (no taxid)		not run	-1	AAA_25, ABC_tran, ATPase, CobA_CobO_BtuR, DUF1364, DUF1376, DUF169, DUF1943, DUF2829, DUF3318, DUF3747, DUF3883, DUF442, DnaB_C, Duffy_binding, Glyco_tranf_2_4, HTH_Tnp_4, N6_N4_Mtase, NinB, Rad10, RusA, SICA_alpha, SRP54, TMEM135_C_rich, Terminase_6, UCR_TM	A1, A2, A4, A5	B2
0.35	4	1	0	18	4931	47	sc0.35_id51.fa	Bacteria	2	not run	-1	7TM_GPCR_Srt, DUF2742, DUF3105, MalF_P2, Nup35_RRM, YjeJ	A1, A2, A4, A5	B1
0.35	4	1	0	10	3894	38	sc0.35_id194.fa	unknown (no taxid)		not run	-1	DUF4142, Exonuc_X-T_C, Flu_C_NS1, HNH_3, NUMOD4, Peptidase_C30, RNA_pol	A1, A2, A4, A5	B18
0.35	4	1	0	11	3016	34	sc0.35_id825.fa	unknown (no taxid)		not run	-1	BORG_CEP, CsrA, DUF4043, DUF724, DUF947, GvpG, PCRF, Rnf-Nqr	A1, A2, A4, A5	B17
0.35	4	1	0	15	2016	30	sc0.35_id275.fa	unknown (no taxid)		not run	-1	AAA, AAA_11, AAA_16, AAA_19, AAA_30, ATP-synt_ab, ATP_bind_1, ATPase_2, Bac_thur_toxin, DUF2075, DUF2559, DUF412, DUF4606, DUF4901, Dimer_Tnp_hAT, Helicase_RecD, Meth_synt_2, MobB, PIF, PIF1, PMM, ResIII, SRP54, Thymidylate_kin, Tox-MPTase3, TrwB_AAD_bind, TsaE, UvrD_C_2, Viral_helicase1, cobW	A1, A2, A4, A5	B1
0.35	4	1	0	17	1811	32	sc0.35_id58.fa	unknown (no taxid)		not run	-1	AAA_13, ABC_tran_CTD, ATG16, BLOC1_2, BST2, Bacillus_HBL, CENP-F_leu_zip, CEP209_CC5, COG5, DEAD, DUF4140, DUF4200, DUF4618, DUF4988, DUF5082, DivIC, Flavi_DEAD, GOLGA2L5, Guanylate_cyc, Helicase_C, Jnk-SapK_ap_N, Kre28, Laminin_I, Laminin_II, Mod_r, Myosin_tail_1, Pro-kuma_activ, RE_TdeIII, ResIII, Spc24, Spc7, TBPIP, TMF_DNA_bd, Tektin, Thy1	A1, A2, A4, A5	B1
0.35	4	1	0	12	2545	16	sc0.35_id388.fa	unknown (no taxid)		not run	-1	DEAD, HisKA, Terminase_6, UvrD-helicase	A1, A2, A4, A5	B1
0.35	4	1	0	6	1596	18	sc0.35_id1047.fa	unknown (no taxid)		not run	-1	AphA_like, DUF4055, DUF4901	A1, A2, A4, A5	B1
0.35	4	1	0	5	1896	13	sc0.35_id44.fa	Candidatus Pacebacteria bacterium RIFOXYC1_FULL_39_21	1801891	not run	-1	Glyco_hydro_99, Glyco_transf_25	A1, A2, A4, A5	B2
0.35	4	1	0	9	1168	19	sc0.35_id613.fa	Moraxellaceae	468	not run	-1	DUF3564, EcKinase	A1, A2, A4, A5	B15
0.35	4	1	0	10	673	22	sc0.35_id1712.fa	unknown (no taxid)		not run	-1	GP38, Laminin_G_3, RVT_2, SRPRB, TBCC	A1, A2, A4, A5	B15
0.35	4	1	0	8	874	13	sc0.35_id1512.fa	Bacteria	2	not run	-1	TusA	A1, A3, A4, A5	B1
0.35	4	1	0	6	1521	6	sc0.35_id1028.fa	no match	-1	not run	-1	DUF1397, DUF763, FDX-ACB, Phage_int_SAM_5	A1, A2, A4, A5	B18
0.35	4	1	0	9	1500	6	sc0.35_id114.fa	no match	-1	not run	-1		A1, A2, A4, A5	B1
0.35	4	1	0	7	874	11	sc0.35_id1751.fa	unknown (no taxid)		not run	-1	RNase_H_2	A2, A3, A4, A5	B2
0.35	4	1	0	6	1264	6	sc0.35_id616.fa	no match	-1	not run	-1		A1, A2, A4, A5	B1
0.35	4	1	0	5	1053	7	sc0.35_id810.fa	Hymenobacter terrenus	1629124	not run	-1	DUF2470, DUF3568	A1, A2, A4, A5	B8
0.35	4	1	0	5	684	8	sc0.35_id789.fa	no match	-1	not run	-1		A1, A2, A4, A5	B1
0.4	2	0	0	3	3274	17	sc0.4_id1125.fa	Bacteria	2	not run	-1	DUF3679, DUF948, Het-C, Prominin	A4, A5
0.4	2	0	0	6	1600	21	sc0.4_id767.fa	Comamonadaceae	80864	not run	-1	Glt_symporter, RVT_3, Transposase_20	A4, A5
0.4	2	0	0	4	2471	12	sc0.4_id98.fa	unknown (no taxid)		not run	-1	zf-CHC2	A4, A5
0.4	2	0	0	4	1855	14	sc0.4_id1314.fa	unknown (no taxid)		not run	-1	DUF935, Peptidase_S78_2	A4, A5
0.4	2	0	0	2	1542	17	sc0.4_id200.fa	Proteobacteria	1224	not run	-1	HD_4, KASH_CCD	A4, A5
0.4	2	0	0	4	1514	16	sc0.4_id578.fa	Proteobacteria	1224	not run	-1	FliL, SSB, YqaJ	A4, A5
0.4	2	0	0	3	2526	9	sc0.4_id557.fa	unknown (no taxid)		not run	-1		A4, A5
0.4	2	0	0	2	1323	18	sc0.4_id736.fa	Proteobacteria	1224	not run	-1	Asparaginase_II	A4, A5
0.4	2	0	0	5	1400	16	sc0.4_id722.fa	Bacteria	2	not run	-1	Sif	A4, A5
0.4	2	0	0	2	1662	13	sc0.4_id1492.fa	unknown (no taxid)		not run	-1	Bot1p, CPCFC, HTH_38, MarR, N6_N4_Mtase, Resistin, Thioredoxin_9, UPF0020	A4, A5
0.4	2	0	0	3	1643	13	sc0.4_id2019.fa	unknown (no taxid)		not run	-1	ChpXY, Dev_Cell_Death, Hum_adeno_E3A, Nuc_deoxyrib_tr, TIR_2	A2, A4
0.4	2	0	0	3	2496	8	sc0.4_id393.fa	Bacteria	2	not run	-1	Terminase_6	A4, A5
0.4	2	0	0	3	2132	8	sc0.4_id878.fa	EBPR siphovirus 1	1048520	not run	-1	DUF1983, Phage-tail_3	A4, A5
0.4	2	0	0	3	1360	13	sc0.4_id537.fa	Bacteria	2	not run	-1	eIF-3_zeta	A4, A5
0.4	2	0	0	2	2675	6	sc0.4_id891.fa	Bacteria	2	not run	-1	Ifi-6-16	A4, A5
0.4	2	0	0	3	1676	10	sc0.4_id373.fa	unknown (no taxid)		not run	-1	DUF2256, Opiods_neuropep, Peroxidase_ext, Tox-SHH	A4, A5
0.4	2	0	0	2	1325	11	sc0.4_id1405.fa	unknown (no taxid)		not run	-1	Phage_F	A4, A5
0.4	2	0	0	3	1201	12	sc0.4_id1012.fa	Podoviridae	10744	not run	-1	AAA_30, AAA_5, DUF3987, MCM	A4, A5
0.4	2	0	0	2	1558	9	sc0.4_id2375.fa	Proteobacteria	1224	not run	-1		A4, A5
0.4	2	0	0	2	1407	10	sc0.4_id225.fa	uncultured Mediterranean phage uvMED	1407671	not run	-1	SDP_N	A4, A5
0.4	2	0	0	3	2132	6	sc0.4_id545.fa	unknown (no taxid)		not run	-1	AAA_25, ATPase, DUF3268, Toprim_2, Toprim_3, Toprim_4	A4, A5
0.4	2	0	0	2	1049	13	sc0.4_id711.fa	no match	-1	not run	-1	ArAE_1_C	A4, A5
0.4	2	0	0	2	1220	11	sc0.4_id1937.fa	Proteobacteria	1224	not run	-1	DUF2513	A4, A5
0.4	2	0	0	2	1461	9	sc0.4_id332.fa	Proteobacteria	1224	not run	-1	LtrA	A4, A5
0.4	2	0	0	4	1427	9	sc0.4_id876.fa	unknown (no taxid)		not run	-1	Cas_Csm6, N6_N4_Mtase, Terminase_3	A4, A5
0.4	2	0	0	2	1426	9	sc0.4_id1214.fa	uncultured bacterium	77133	not run	-1	ETC_C1_NDUFA5	A2, A4
0.4	2	0	0	2	1096	12	sc0.4_id1891.fa	Chloroflexi bacterium RBG_16_56_8	1797650	not run	-1		A4, A5
0.4	2	0	0	3	1183	11	sc0.4_id2471.fa	unknown (no taxid)		not run	-1	AP-5_subunit_s1, Lar_restr_allev, zf-MIZ	A4, A5
0.4	2	0	0	2	1290	10	sc0.4_id2038.fa	Proteobacteria	1224	not run	-1	Acetyltransf_1, Acetyltransf_10, DUF2322, DUF4800, Head-tail_con	A4, A5
0.4	2	0	0	4	1416	9	sc0.4_id322.fa	unknown (no taxid)		not run	-1	Baseplate_J, DUF2634, DUF276, GPW_gp25	A4, A5
0.4	2	0	0	2	1381	9	sc0.4_id483.fa	Thauera phenylacetica	164400	not run	-1		A4, A5
0.4	2	0	0	2	1031	12	sc0.4_id394.fa	Proteobacteria	1224	not run	-1	Arteri_nucleo, DUF3672, Herpes_gE, Shufflon_N	A4, A5
0.4	2	0	0	2	1332	9	sc0.4_id2151.fa	Bacteria	2	not run	-1	EIIBC-GUT_N	A4, A5
0.4	2	0	0	2	2611	4	sc0.4_id755.fa	Bacteria	2	not run	-1	Gln-synt_N	A4, A5
0.4	2	0	0	4	1165	10	sc0.4_id991.fa	Bacteria	2	not run	-1	AhpC-TSA	A4, A5
0.4	2	0	0	3	853	14	sc0.4_id807.fa	unknown (no taxid)		not run	-1	FliT, HNH_3	A4, A5
0.4	2	0	0	5	1050	11	sc0.4_id1484.fa	Bacteria	2	not run	-1	Eco57I, Flavi_M, MTS, Med11, N6_Mtase, YfkD	A4, A5
0.4	2	0	0	3	1380	8	sc0.4_id1980.fa	Proteobacteria	1224	not run	-1	DUF3106, GerPC, NYD-SP28, PMC2NT, Prominin, Vip3A_N	A4, A5
0.4	2	0	0	2	1077	10	sc0.4_id2034.fa	Sphingomonas	13687	not run	-1	DUF4632	A4, A5
0.4	2	0	0	2	1451	7	sc0.4_id1787.fa	Flavobacterium sp. ABG	1423322	not run	-1		A4, A5
0.4	2	0	0	4	1446	7	sc0.4_id960.fa	unknown (no taxid)		not run	-1	DUF885, FBPase_2, Metallophos, PTE, SOG2	A4, A5
0.4	2	0	0	2	1650	6	sc0.4_id692.fa	Bacteria	2	not run	-1	DUF2190, Fe_dep_repr_C	A4, A5
0.4	2	0	0	2	1413	7	sc0.4_id1392.fa	Bacteria	2	not run	-1	DUF4013, MUG113, Pox_LP_H2, T5orf172, UvrB	A4, A5
0.4	2	0	0	2	1124	9	sc0.4_id1850.fa	unknown (no taxid)		not run	-1		A4, A5
0.4	2	0	0	2	1099	9	sc0.4_id2768.fa	unknown (no taxid)		not run	-1	DUF1013, RNA_pol, Ribonuc_red_lgC	A4, A5
0.4	2	0	0	2	987	10	sc0.4_id357.fa	EBPR siphovirus 1	1048520	not run	-1	Chisel, DUF4128, PsbH	A4, A5
0.4	2	0	0	2	1188	8	sc0.4_id1008.fa	Bacteria	2	not run	-1	AP2, DBP10CT	A4, A5
0.4	2	0	0	2	1185	8	sc0.4_id197.fa	Enterobacteriaceae bacterium TA1	1888331	not run	-1		A4, A5
0.4	2	0	0	2	916	10	sc0.4_id1539.fa	unknown (no taxid)		not run	-1	HNH_3, Penaeidin	A4, A5
0.4	2	0	0	2	1435	6	sc0.4_id1847.fa	unknown (no taxid)		not run	-1	Baculo_p24, DUF4987	A4, A5
0.4	2	0	0	3	1110	8	sc0.4_id1175.fa	Betaproteobacteria	28216	not run	-1	DUF2721, DUF4514, TetR_C_9	A4, A5
0.4	2	0	0	3	904	10	sc0.4_id2462.fa	Proteobacteria	1224	not run	-1		A4, A5
0.4	2	0	0	2	993	9	sc0.4_id1202.fa	Pseudomonas fluorescens	294	not run	-1	GCHY-1, UL97	A4, A5
0.4	2	0	0	3	1102	8	sc0.4_id1129.fa	no match	-1	not run	-1		A4, A5
0.4	2	0	0	3	1239	7	sc0.4_id2136.fa	unknown (no taxid)		not run	-1	Glycos_transf_2, Methyltransf_11, Methyltransf_25	A4, A5
0.4	2	0	0	2	1399	6	sc0.4_id340.fa	Myoviridae	10662	not run	-1	CENP-B_N, HTH_23, HTH_40, Sigma70_r4, Sigma70_r4_2, Transglut_core	A4, A5
0.4	2	0	0	2	1386	6	sc0.4_id2763.fa	Myoviridae	10662	not run	-1	AP2, DUF1902, PMR5N, Ribosomal_L33, Terminase_6	A4, A5
0.4	2	0	0	2	1367	6	sc0.4_id1449.fa	Bacteria	2	not run	-1	RusA, zf-nanos	A4, A5
0.4	2	0	0	2	1590	5	sc0.4_id1655.fa	Bacteria	2	not run	-1	YadA_stalk	A4, A5
0.4	2	0	0	2	1052	8	sc0.4_id749.fa	unknown (no taxid)		not run	-1	AAA_25, COPI_assoc, DnaB_C	A4, A5
0.4	2	0	0	2	928	9	sc0.4_id2261.fa	unknown (no taxid)		not run	-1	DUF4865	A4, A5
0.4	2	0	0	3	1150	7	sc0.4_id498.fa	Tangfeifania diversioriginum	1168035	not run	-1		A4, A5
0.4	2	0	0	4	1019	8	sc0.4_id2255.fa	Rhizobium etli	29449	not run	-1	Cep57_CLD_2, Dzip-like_N, FAM184, HAUS5, Lebercilin, Mnd1, V-ATPase_G, V-SNARE	A4, A5
0.4	2	0	0	2	1520	5	sc0.4_id977.fa	unknown (no taxid)		not run	-1	5_3_exonuc, 5_3_exonuc_N, BLUF	A4, A5
0.4	2	0	0	2	1140	7	sc0.4_id935.fa	unknown (no taxid)		not run	-1	TSP_3	A4, A5
0.4	2	0	0	2	1512	5	sc0.4_id267.fa	uncultured phage crAssphage	1211417	not run	-1		A4, A5
0.4	2	0	0	2	1811	4	sc0.4_id81.fa	no match	-1	not run	-1	PSII_BNR	A4, A5
0.4	2	0	0	2	1288	6	sc0.4_id147.fa	unknown (no taxid)		not run	-1	7TM_GPCR_Srt, CoA_binding_3, DNA_ligase_A_M, DNA_ligase_OB_2	A4, A5
0.4	2	0	0	2	1285	6	sc0.4_id1171.fa	Candidatus Kaiserbacteria bacterium RIFCSPHIGHO2_12_45_16	1798501	not run	-1	Ribosom_S12_S23	A4, A5
0.4	2	0	0	2	1496	5	sc0.4_id1544.fa	unknown (no taxid)		not run	-1	AAA_18, AAA_24, ArgK, P-mevalo_kinase	A4, A5
0.4	2	0	0	2	816	10	sc0.4_id2541.fa	Verrucomicrobia bacterium RIFCSPHIGHO2_12_FULL_41_10	1802433	not run	-1		A4, A5
0.4	2	0	0	2	1109	7	sc0.4_id2646.fa	Bacteria	2	not run	-1	Com_YlbF, Glycoprotein_B, Peptidase_M23	A4, A5
0.4	2	0	0	2	803	10	sc0.4_id2108.fa	Burkholderiales	80840	not run	-1	CIDE-N	A4, A5
0.4	2	0	0	2	981	8	sc0.4_id1212.fa	no match	-1	not run	-1		A4, A5
0.4	2	0	0	2	1453	5	sc0.4_id315.fa	Proteobacteria	1224	not run	-1	DUF2431, DUF3021	A4, A5
0.4	2	0	0	2	1087	7	sc0.4_id2546.fa	unknown (no taxid)		not run	-1	OGG_N	A1, A5
0.4	2	0	0	3	963	8	sc0.4_id1481.fa	Proteobacteria	1224	not run	-1	NAPRTase	A2, A5
0.4	2	0	0	2	1082	7	sc0.4_id2200.fa	unknown (no taxid)		not run	-1	DUF4873, HNH_3, Metallophos	A4, A5
0.4	2	0	0	3	1081	7	sc0.4_id1322.fa	Flavobacterium rivuli	498301	not run	-1	RuvA_N, V1R	A4, A5
0.4	2	0	0	3	1080	7	sc0.4_id1613.fa	Proteobacteria	1224	not run	-1	CBM_6	A4, A5
0.4	2	0	0	2	864	9	sc0.4_id1813.fa	Proteobacteria	1224	not run	-1	DUF1364, DUF3136	A1, A4
0.4	2	0	0	3	1434	5	sc0.4_id1496.fa	Myoviridae	10662	not run	-1	Ribonuc_red_lgC, Ribonuc_red_sm	A4, A5
0.4	2	0	0	2	1073	7	sc0.4_id353.fa	EBPR podovirus 1	1048515	not run	-1	HTH_Crp_2, HTH_IclR, Herpes_alk_exo, MarR_2, TrmB, YqaJ	A4, A5
0.4	2	0	0	3	948	8	sc0.4_id924.fa	Ancylobacter rudongensis	177413	not run	-1		A4, A5
0.4	2	0	0	2	1040	7	sc0.4_id686.fa	no match	-1	not run	-1		A4, A5
0.4	2	0	0	2	1188	6	sc0.4_id415.fa	no match	-1	not run	-1		A4, A5
0.4	2	0	0	2	639	12	sc0.4_id818.fa	Bacteria	2	not run	-1	SSB, TM2, tRNA_anti-codon	A4, A5
0.4	2	0	0	2	1378	5	sc0.4_id1572.fa	no match	-1	not run	-1	DUF4948, ODV-E18, PRESAN	A4, A5
0.4	2	0	0	2	1181	6	sc0.4_id2594.fa	uncultured virus	340016	not run	-1	RNA_helicase, Viral_Rep	A4, A5
0.4	2	0	0	3	1171	6	sc0.4_id582.fa	Candidatus Taylorbacteria bacterium RIFCSPHIGHO2_02_FULL_46_13	1802312	not run	-1		A4, A5
0.4	2	0	0	3	1161	6	sc0.4_id1043.fa	Proteobacteria	1224	not run	-1	Terminase_1	A4, A5
0.4	2	0	0	2	1003	7	sc0.4_id468.fa	no match	-1	not run	-1	Mso1_Sec1_bdg, XPG_I_2	A4, A5
0.4	2	0	0	2	723	10	sc0.4_id2623.fa	no match	-1	not run	-1		A4, A5
0.4	2	0	0	2	1136	6	sc0.4_id1977.fa	Bacteria	2	not run	-1	BAR	A4, A5
0.4	2	0	0	2	882	8	sc0.4_id558.fa	Burkholderiales	80840	not run	-1	ERF, Med21	A4, A5
0.4	2	0	0	2	873	8	sc0.4_id770.fa	Bacteria	2	not run	-1	Cytochrom_C552, Cytochrome_C554, Cytochrome_C7, SLIDE, zf-C2HCIx2C	A4, A5
0.4	2	0	0	2	873	8	sc0.4_id1573.fa	Alphaproteobacteria	28211	not run	-1	Erythro-docking	A4, A5
0.4	2	0	0	2	868	8	sc0.4_id783.fa	Neochlamydia	112987	not run	-1		A4, A5
0.4	2	0	0	3	1300	5	sc0.4_id1343.fa	Bacteria	2	not run	-1	Nepo_coat	A4, A5
0.4	2	0	0	2	1946	3	sc0.4_id1032.fa	no match	-1	not run	-1	DUF5032	A2, A5
0.4	2	0	0	4	648	11	sc0.4_id2219.fa	Enterobacteriaceae	543	not run	-1	HNH_3, Med21, TEX13	A4, A5
0.4	2	0	0	2	775	9	sc0.4_id2712.fa	no match	-1	not run	-1	ADIP, ATG16, CENP-B_N, DUF868, TMF_TATA_bd	A4, A5
0.4	2	0	0	2	1104	6	sc0.4_id165.fa	no match	-1	not run	-1	BLOC1_2, DUF2972, DUF3891, FmdE, GARP, Plasmid_RAQPRD, SOGA, TFIIS_M	A4, A5
0.4	2	0	0	2	1285	5	sc0.4_id480.fa	Bacteria	2	not run	-1	Lipoprotein_19, PLU-1	A4, A5
0.4	2	0	0	3	856	8	sc0.4_id2715.fa	Proteobacteria	1224	not run	-1	HNH, HNH_5, Rad50_zn_hook	A4, A5
0.4	2	0	0	2	1097	6	sc0.4_id2425.fa	unknown (no taxid)		not run	-1	AAA_13, DUF2746, DUF4763, DUF843, Fib_alpha, Fmp27_WPPW, GAS, Gp58, HBM, HMMR_N, Laminin_II, NPV_P10, Reo_sigmaC, Rod_C, Sec8_exocyst, Transposase_22, Vps54, XhlA	A4, A5
0.4	2	0	0	3	1091	6	sc0.4_id1370.fa	T5virus	187218	not run	-1	CEP19, DUF2487, DUF4919	A4, A5
0.4	2	0	0	3	945	7	sc0.4_id1164.fa	no match	-1	not run	-1		A4, A5
0.4	2	0	0	2	931	7	sc0.4_id2173.fa	Delftia sp. RIT313	1468410	not run	-1	Thionin	A4, A5
0.4	2	0	0	2	1064	6	sc0.4_id667.fa	Bacteria	2	not run	-1	Terminase_3	A4, A5
0.4	2	0	0	3	929	7	sc0.4_id449.fa	Campylobacter	194	not run	-1	CDT1	A4, A5
0.4	2	0	0	3	1480	4	sc0.4_id380.fa	no match	-1	not run	-1	TOBE	A4, A5
0.4	2	0	0	2	1045	6	sc0.4_id440.fa	Bacteria	2	not run	-1	DUF4297, ERF, Endonuclease_NS, IFT20, Lebercilin, RasGAP_C, Sipho_Gp157, WavE	A4, A5
0.4	2	0	0	2	1037	6	sc0.4_id2135.fa	Herminiimonas sp. CN	1349818	not run	-1	DUF4624	A4, A5
0.4	2	0	0	4	1030	6	sc0.4_id1830.fa	Proteobacteria	1224	not run	-1	REPA_OB_2, SSB, Sipho_Gp157	A4, A5
0.4	2	0	0	3	801	8	sc0.4_id1090.fa	Burkholderia plantarii	41899	not run	-1	DnaJ_CXXCXGXG, Elf1, Lar_restr_allev, TF_Zn_Ribbon, Zn_Tnp_IS1595	A4, A5
0.4	2	0	0	2	901	7	sc0.4_id2182.fa	Bacteria	2	not run	-1	CBP_BcsF, T3SS_LEE_assoc	A4, A5
0.4	2	0	0	2	1022	6	sc0.4_id2675.fa	Proteobacteria	1224	not run	-1	HNH_3	A1, A4
0.4	2	0	0	2	1017	6	sc0.4_id1427.fa	Acinetobacter sp. CIP 102129	1144664	not run	-1	DUF4268, Erv26	A2, A5
0.4	2	0	0	2	1423	4	sc0.4_id120.fa	Gammaproteobacteria	1236	not run	-1		A4, A5
0.4	2	0	0	2	783	8	sc0.4_id1599.fa	Massilia sp. PDC64	1881046	not run	-1	2TM, FliX	A4, A5
0.4	2	0	0	3	783	8	sc0.4_id1876.fa	Enterobacteriaceae bacterium ATCC 29904	1593232	not run	-1		A4, A5
0.4	2	0	0	4	880	7	sc0.4_id1013.fa	endosymbiont of Ridgeia piscesae	54398	not run	-1	Bul1_C, DUF4709, PTS_2-RNA, She9_MDM33, Syntaphilin	A4, A5
0.4	2	0	0	2	1005	6	sc0.4_id2679.fa	Acinetobacter sp. NIPH 899	1217710	not run	-1		A4, A5
0.4	2	0	0	2	995	6	sc0.4_id1729.fa	Proteobacteria	1224	not run	-1		A4, A5
0.4	2	0	0	2	532	12	sc0.4_id2126.fa	Ruminococcaceae bacterium YRB3002	1520819	not run	-1	STAS_2, Sigma54_activ_2	A1, A5
0.4	2	0	0	2	987	6	sc0.4_id300.fa	no match	-1	not run	-1	RNHCP	A4, A5
0.4	2	0	0	2	1151	5	sc0.4_id1490.fa	no match	-1	not run	-1	EAGR_box	A2, A5
0.4	2	0	0	2	981	6	sc0.4_id327.fa	Caulobacter phage CcrColossus	1211640	not run	-1		A4, A5
0.4	2	0	0	2	1133	5	sc0.4_id2547.fa	Proteobacteria	1224	not run	-1	DGCR6, DUF1364, DUF968, NinB, T3SS_needle_F	A4, A5
0.4	2	0	0	2	1133	5	sc0.4_id2090.fa	unknown (no taxid)		not run	-1	SMBP	A4, A5
0.4	2	0	0	2	1133	5	sc0.4_id2809.fa	Alphaproteobacteria	28211	not run	-1	Phage_H_T_join, Phage_tail_2	A1, A5
0.4	2	0	0	3	522	12	sc0.4_id2423.fa	unknown (no taxid)		not run	-1	NRIP1_repr_3	A4, A5
0.4	2	0	0	2	748	8	sc0.4_id1708.fa	no match	-1	not run	-1	DUF1687, DUF641, Flavodoxin_5, GAS, JIP_LZII, Lebercilin, SlyX	A4, A5
0.4	2	0	0	3	960	6	sc0.4_id860.fa	Moraxella ovis	29433	not run	-1	Endonuc-dimeris, FA_hydroxylase	A4, A5
0.4	2	0	0	2	1117	5	sc0.4_id1668.fa	Bacteroidetes bacterium 46-16	1895925	not run	-1	Autoind_bind, Chloroplast_duf, TAFII55_N	A4, A5
0.4	2	0	0	2	952	6	sc0.4_id2584.fa	Nitrobacter hamburgensis	912	not run	-1	Bac_export_1	A4, A5
0.4	2	0	0	2	951	6	sc0.4_id1444.fa	Pseudomonas sp. Ag1	1197727	not run	-1		A4, A5
0.4	2	0	0	3	1328	4	sc0.4_id883.fa	Bacteria	2	not run	-1	N_Asn_amidohyd	A4, A5
0.4	2	0	0	2	1659	3	sc0.4_id993.fa	Spirosoma sp. 48-14	1895854	not run	-1	Helicase_C, Methyltransf_15, N6_N4_Mtase	A1, A5
0.4	2	0	0	2	1100	5	sc0.4_id1582.fa	Proteobacteria	1224	not run	-1	Ada3, DNA_ligase_A_M, DNA_ligase_OB_2, DUF1319, NfrA_C, Uroplakin_II, Vac_ImportDeg	A4, A5
0.4	2	0	0	2	932	6	sc0.4_id1559.fa	unknown (no taxid)		not run	-1		A1, A5
0.4	2	0	0	2	1085	5	sc0.4_id683.fa	Chthonomonas calidirosea	454171	not run	-1	Lipase_GDSL_2	A4, A5
0.4	2	0	0	4	1080	5	sc0.4_id384.fa	Enterobacteria phage vB_EcoP_ACG-C91	1141139	not run	-1	ocr	A4, A5
0.4	2	0	0	2	922	6	sc0.4_id1580.fa	Variovorax sp. WDL1	207745	not run	-1		A1, A5
0.4	2	0	0	3	919	6	sc0.4_id1142.fa	no match	-1	not run	-1	DNA_pol3_beta_2, DNA_pol3_beta_3, DUF2463	A4, A5
0.4	2	0	0	2	910	6	sc0.4_id1548.fa	uncultured marine virus	186617	not run	-1		A4, A5
0.4	2	0	0	3	907	6	sc0.4_id980.fa	no match	-1	not run	-1	DUF3853	A4, A5
0.4	2	0	0	3	705	8	sc0.4_id2179.fa	unknown (no taxid)		not run	-1	ANT, DNA_methylase, HNH_3, TMEM138, UPF0122	A4, A5
0.4	2	0	0	2	1052	5	sc0.4_id1537.fa	Pseudomonas	286	not run	-1	3-HAO, Avl9, HrpB7	A4, A5
0.4	2	0	0	2	1045	5	sc0.4_id1009.fa	Janthinobacterium sp. TND4EL3	1907311	not run	-1		A4, A5
0.4	2	0	0	3	1043	5	sc0.4_id1915.fa	Bacteria	2	not run	-1	DUF4942, Glyco_hydro_32C, LcrV, MTS	A4, A5
0.4	2	0	0	2	1035	5	sc0.4_id1634.fa	Spirosoma sp. 48-14	1895854	not run	-1	Helicase_C	A4, A5
0.4	2	0	0	4	887	6	sc0.4_id1064.fa	no match	-1	not run	-1	FTR1	A4, A5
0.4	2	0	0	2	886	6	sc0.4_id311.fa	Sewage-associated circular DNA molecule	1592207	not run	-1		A4, A5
0.4	2	0	0	3	620	9	sc0.4_id1499.fa	unknown (no taxid)		not run	-1	POTRA_2, Thy1	A4, A5
0.4	2	0	0	2	1032	5	sc0.4_id2227.fa	no match	-1	not run	-1	COMM_domain, DUF5097	A4, A5
0.4	2	0	0	2	1237	4	sc0.4_id2667.fa	Desulfotomaculum reducens	59610	not run	-1	DUF1374	A1, A5
0.4	2	0	0	2	1027	5	sc0.4_id704.fa	Verrucomicrobia bacterium RIFCSPHIGHO2_12_FULL_41_10	1802433	not run	-1	Picorna_P3A, Terminase_6	A4, A5
0.4	2	0	0	3	768	7	sc0.4_id2299.fa	Proteobacteria	1224	not run	-1	P22_portal	A1, A5
0.4	2	0	0	2	868	6	sc0.4_id2424.fa	Cba41virus	1918522	not run	-1		A4, A5
0.4	2	0	0	2	675	8	sc0.4_id2726.fa	Acidovorax sp. MR-S7	1268622	not run	-1	Adeno_PV, DUF4938	A4, A5
0.4	2	0	0	2	672	8	sc0.4_id2849.fa	unknown (no taxid)		not run	-1		A4, A5
0.4	2	0	0	3	862	6	sc0.4_id2144.fa	Bacteria	2	not run	-1		A4, A5
0.4	2	0	0	2	1196	4	sc0.4_id2024.fa	Viruses	10239	not run	-1	Phi-29_GP4	A4, A5
0.4	2	0	0	2	849	6	sc0.4_id1386.fa	Flavobacterium swingsii	498292	not run	-1	DUF3810, DUF755, LemA, PRA1, Radial_spoke_3, Rrn6, SR-25	A4, A5
0.4	2	0	0	2	1188	4	sc0.4_id622.fa	no match	-1	not run	-1		A4, A5
0.4	2	0	0	2	986	5	sc0.4_id899.fa	Janthinobacterium lividum	29581	not run	-1		A4, A5
0.4	2	0	0	2	984	5	sc0.4_id875.fa	no match	-1	not run	-1		A1, A5
0.4	2	0	0	3	731	7	sc0.4_id2317.fa	Spirochaetes bacterium GWB1_59_5	1802176	not run	-1	Band_7, Bunya_nucleocap, FERM_f0, Mtc1, Spo0A_C	A4, A5
0.4	2	0	0	2	970	5	sc0.4_id672.fa	Ralstonia solanacearum	305	not run	-1	Ribosomal_L12	A4, A5
0.4	2	0	0	2	1454	3	sc0.4_id369.fa	no match	-1	not run	-1	CCDC84, DUF2730	A4, A5
0.4	2	0	0	2	1154	4	sc0.4_id250.fa	Bacteria	2	not run	-1		A4, A5
0.4	2	0	0	2	721	7	sc0.4_id906.fa	Haliscomenobacter hydrossis	2350	not run	-1		A4, A5
0.4	2	0	0	3	1144	4	sc0.4_id2538.fa	Parcubacteria bacterium C7867-008	1659202	not run	-1	Na_Ca_ex_C	A4, A5
0.4	2	0	0	2	817	6	sc0.4_id1160.fa	no match	-1	not run	-1		A2, A5
0.4	2	0	0	2	816	6	sc0.4_id1002.fa	Massilia	149698	not run	-1		A4, A5
0.4	2	0	0	2	714	7	sc0.4_id1865.fa	Proteobacteria	1224	not run	-1	UMPH-1	A1, A5
0.4	2	0	0	3	711	7	sc0.4_id2706.fa	Numidum massiliense	1522315	not run	-1	DUF3907, Orthoreo_P17	A4, A5
0.4	2	0	0	2	812	6	sc0.4_id1789.fa	Bacteria	2	not run	-1		A4, A5
0.4	2	0	0	2	808	6	sc0.4_id671.fa	Oligella	90243	not run	-1	S36_mt	A4, A5
0.4	2	0	0	2	1128	4	sc0.4_id495.fa	Klebsiella pneumoniae	573	not run	-1	Helicase_RecD	A4, A5
0.4	2	0	0	2	800	6	sc0.4_id2765.fa	unknown (no taxid)		not run	-1		A4, A5
0.4	2	0	0	2	620	8	sc0.4_id1316.fa	Proteobacteria	1224	not run	-1	HNH_3, TrbM	A4, A5
0.4	2	0	0	2	1114	4	sc0.4_id1255.fa	Salmonella enterica	28901	not run	-1	YcgR_2	A4, A5
0.4	2	0	0	2	693	7	sc0.4_id1307.fa	Gallionellales bacterium RIFCSPLOWO2_02_58_13	1798252	not run	-1	DUF4791, QCR10	A1, A5
0.4	2	0	0	2	1380	3	sc0.4_id1961.fa	Mesorhizobium sp. Root102	1736422	not run	-1	Metallophos, Metallophos_2	A4, A5
0.4	2	0	0	2	788	6	sc0.4_id802.fa	Variovorax paradoxus	34073	not run	-1	E1_FCCH	A4, A5
0.4	2	0	0	2	1099	4	sc0.4_id2855.fa	Janthinobacterium	29580	not run	-1	DUF4768, Nab2	A4, A5
0.4	2	0	0	2	685	7	sc0.4_id2357.fa	no match	-1	not run	-1	Ribosomal_L12	A4, A5
0.4	2	0	0	2	685	7	sc0.4_id1510.fa	Bacteria	2	not run	-1	DUF3450	A4, A5
0.4	2	0	0	2	680	7	sc0.4_id2525.fa	Novosphingobium resinovorum	158500	not run	-1		A4, A5
0.4	2	0	0	2	900	5	sc0.4_id1523.fa	Achromobacter	222	not run	-1	MqsR_toxin	A4, A5
0.4	2	0	0	2	597	8	sc0.4_id1538.fa	Proteobacteria	1224	not run	-1	Terminase_3	A4, A5
0.4	2	0	0	2	767	6	sc0.4_id1230.fa	no match	-1	not run	-1		A1, A5
0.4	2	0	0	3	893	5	sc0.4_id1489.fa	unknown (no taxid)		not run	-1	Phage_lysozyme	A4, A5
0.4	2	0	0	3	891	5	sc0.4_id1531.fa	unknown (no taxid)		not run	-1	Pentaxin, Peptidase_M15_4, VanY	A4, A5
0.4	2	0	0	2	763	6	sc0.4_id1321.fa	Proteobacteria	1224	not run	-1	DehI, Pectate_lyase_3	A4, A5
0.4	2	0	0	2	890	5	sc0.4_id1917.fa	Herbaspirillum sp. TSA66	709839	not run	-1	RHH_4	A1, A4
0.4	2	0	0	3	665	7	sc0.4_id1888.fa	Enterobacteria phage PRD1	10658	not run	-1	DUF3450, Ribosomal_L36	A4, A5
0.4	2	0	0	2	664	7	sc0.4_id1181.fa	Bacteria	2	not run	-1	Sipho_Gp157	A4, A5
0.4	2	0	0	2	1057	4	sc0.4_id462.fa	Rhizobiales bacterium YIM 77505	1411123	not run	-1		A4, A5
0.4	2	0	0	2	878	5	sc0.4_id940.fa	Bacteria	2	not run	-1	WYL	A4, A5
0.4	2	0	0	2	871	5	sc0.4_id2500.fa	unknown (no taxid)		not run	-1	N6_N4_Mtase	A4, A5
0.4	2	0	0	2	868	5	sc0.4_id2352.fa	Verrucomicrobia bacterium RIFCSPHIGHO2_12_FULL_41_10	1802433	not run	-1	Cpn10, Rhomboid_N	A4, A5
0.4	2	0	0	2	863	5	sc0.4_id2580.fa	no match	-1	not run	-1		A4, A5
0.4	2	0	0	2	737	6	sc0.4_id2869.fa	Bacteria	2	not run	-1	GCV_T_C	A1, A5
0.4	2	0	0	2	857	5	sc0.4_id2186.fa	Bacillus phage TsarBomba	1690456	not run	-1	DUF3306	A4, A5
0.4	2	0	0	2	642	7	sc0.4_id1257.fa	Bacteria	2	not run	-1		A2, A5
0.4	2	0	0	2	1284	3	sc0.4_id2740.fa	Carnobacterium sp. 1290_CSPC	1579347	not run	-1	RAMP	A4, A5
0.4	2	0	0	2	1283	3	sc0.4_id921.fa	Verrucomicrobia bacterium RIFCSPHIGHO2_12_FULL_41_10	1802433	not run	-1		A4, A5
0.4	2	0	0	2	855	5	sc0.4_id2232.fa	Streptomyces sp. CC53	1906740	not run	-1	Thioredoxin, Thioredoxin_2, Thioredoxin_3, Thioredoxin_9	A4, A5
0.4	2	0	0	2	854	5	sc0.4_id920.fa	Flavobacteria bacterium GWA2_35_26	1798013	not run	-1		A4, A5
0.4	2	0	0	2	846	5	sc0.4_id897.fa	no match	-1	not run	-1	Lyase_8_C, dbPDZ_assoc	A2, A5
0.4	2	0	0	2	844	5	sc0.4_id2032.fa	Burkholderiales	80840	not run	-1	Esterase, Terminase_2, Terminase_3	A4, A5
0.4	2	0	0	2	723	6	sc0.4_id939.fa	Thauera butanivorans	86174	not run	-1	DUF2493, STN	A2, A5
0.4	2	0	0	2	715	6	sc0.4_id1771.fa	Betaproteobacteria	28216	not run	-1	GTA_holin_3TM, Glyco_hydro_108, IMS_HHH, PG_binding_3	A4, A5
0.4	2	0	0	2	999	4	sc0.4_id1428.fa	Chlorovirus	181083	not run	-1		A4, A5
0.4	2	0	0	2	623	7	sc0.4_id1075.fa	Burkholderiales	80840	not run	-1	Fe_hyd_SSU	A4, A5
0.4	2	0	0	2	996	4	sc0.4_id689.fa	no match	-1	not run	-1		A4, A5
0.4	2	0	0	2	829	5	sc0.4_id453.fa	no match	-1	not run	-1		A4, A5
0.4	2	0	0	2	1242	3	sc0.4_id1441.fa	Nitrosovibrio sp. Nv6	1855340	not run	-1		A2, A5
0.4	2	0	0	3	825	5	sc0.4_id1353.fa	no match	-1	not run	-1	ClpS, ENTH	A1, A5
0.4	2	0	0	2	1236	3	sc0.4_id1948.fa	Vibrio phage PWH3a-P1	754058	not run	-1	DNA_pol_A	A4, A5
0.4	2	0	0	3	822	5	sc0.4_id2608.fa	unknown (no taxid)		not run	-1	CBM_2, DBI_PRT, DUF4367, P22_CoatProtein	A4, A5
0.4	2	0	0	2	821	5	sc0.4_id1608.fa	no match	-1	not run	-1		A4, A5
0.4	2	0	0	2	815	5	sc0.4_id1372.fa	Bacteria	2	not run	-1		A4, A5
0.4	2	0	0	2	973	4	sc0.4_id2513.fa	unknown (no taxid)		not run	-1	AAA_19, AAA_22, AAA_30, MMPL, NB-ARC, PIF1, ResIII	A4, A5
0.4	2	0	0	2	690	6	sc0.4_id712.fa	Phytophthora parasitica	4792	not run	-1		A4, A5
0.4	2	0	0	2	804	5	sc0.4_id685.fa	Comamonadaceae	80864	not run	-1	DNA_pol_B_exo2, SSB	A4, A5
0.4	2	0	0	2	602	7	sc0.4_id2119.fa	Cyanophage PP	434346	not run	-1	DUF1788, Endonuclease_7, Scramblase	A4, A5
0.4	2	0	0	3	963	4	sc0.4_id1300.fa	no match	-1	not run	-1	Pilin, Tricorn_C1	A4, A5
0.4	2	0	0	2	801	5	sc0.4_id2478.fa	Flavobacterium sp. ABG	1423322	not run	-1	Gal_mutarotas_2	A4, A5
0.4	2	0	0	2	954	4	sc0.4_id1059.fa	no match	-1	not run	-1	DUF2111, DUF3280, LXG, Peptidase_A3	A4, A5
0.4	2	0	0	2	953	4	sc0.4_id2583.fa	Delftia	80865	not run	-1	SRP68	A4, A5
0.4	2	0	0	2	678	6	sc0.4_id1867.fa	unknown (no taxid)		not run	-1		A4, A5
0.4	2	0	0	2	673	6	sc0.4_id1082.fa	unknown (no taxid)		not run	-1	GIY-YIG, PsbL	A4, A5
0.4	2	0	0	2	668	6	sc0.4_id2666.fa	no match	-1	not run	-1	TRP_2, UPF0193	A4, A5
0.4	2	0	0	2	927	4	sc0.4_id2405.fa	Flavobacterium sp. ABG	1423322	not run	-1	T4_gp9_10	A4, A5
0.4	2	0	0	2	661	6	sc0.4_id522.fa	Persicobacter sp. JZB09	1085624	not run	-1		A4, A5
0.4	2	0	0	2	924	4	sc0.4_id1235.fa	Bacteria	2	not run	-1	Phage_HK97_TLTM, Rep_4, SWIRM-assoc_1, eIF3_N	A4, A5
0.4	2	0	0	2	917	4	sc0.4_id1205.fa	Formosa	225842	not run	-1		A4, A5
0.4	2	0	0	2	914	4	sc0.4_id1033.fa	Pseudomonas aeruginosa	287	not run	-1		A4, A5
0.4	2	0	0	2	914	4	sc0.4_id660.fa	unknown (no taxid)		not run	-1		A4, A5
0.4	2	0	0	2	1138	3	sc0.4_id1138.fa	unknown (no taxid)		not run	-1	Baseplate_J	A4, A5
0.4	2	0	0	2	650	6	sc0.4_id1131.fa	Bacteria	2	not run	-1	DUF1018, HNH, HNH_5, NinG, Spc7_N, zf-BED	A4, A5
0.4	2	0	0	3	648	6	sc0.4_id2271.fa	Betaproteobacteria	28216	not run	-1	Pectate_lyase_3	A4, A5
0.4	2	0	0	2	1131	3	sc0.4_id2760.fa	Chloroflexi bacterium 13_1_20CM_4_66_7	1805062	not run	-1		A2, A4
0.4	2	0	0	2	1124	3	sc0.4_id2590.fa	Salegentibacter sp. Hel_I_6	1250278	not run	-1	POT1PC	A4, A5
0.4	2	0	0	2	745	5	sc0.4_id2469.fa	Fibrella aestuarina	651143	not run	-1	AAA_5, AFG1_ATPase, Bac_DnaA, Prenylcys_lyase	A4, A5
0.4	2	0	0	2	743	5	sc0.4_id629.fa	Cellulophaga phage phi14:2	1327990	not run	-1		A4, A5
0.4	2	0	0	2	635	6	sc0.4_id1096.fa	Bacteria	2	not run	-1		A2, A5
0.4	2	0	0	2	880	4	sc0.4_id2197.fa	Leptospira interrogans	173	not run	-1	Minor_capsid_1, PB1	A4, A5
0.4	2	0	0	2	730	5	sc0.4_id1340.fa	Myoviridae	10662	not run	-1	Terminase_6	A2, A4
0.4	2	0	0	2	874	4	sc0.4_id1446.fa	Podoviridae	10744	not run	-1		A4, A5
0.4	2	0	0	2	728	5	sc0.4_id1457.fa	Bacteria	2	not run	-1		A2, A5
0.4	2	0	0	2	727	5	sc0.4_id892.fa	no match	-1	not run	-1		A4, A5
0.4	2	0	0	2	1090	3	sc0.4_id1147.fa	Microgenomates group bacterium GW2011_GWA2_46_16	1618501	not run	-1	N6_N4_Mtase	A4, A5
0.4	2	0	0	2	724	5	sc0.4_id2031.fa	alpha proteobacterium Q-1	1492281	not run	-1	Il2rg, Mt_ATP-synt_B, Phage_H_T_join, Phage_tail_2	A2, A5
0.4	2	0	0	2	864	4	sc0.4_id1718.fa	Burkholderiales	80840	not run	-1	DUF4687	A4, A5
0.4	2	0	0	2	719	5	sc0.4_id2508.fa	Fretibacterium fastidiosum	651822	not run	-1		A4, A5
0.4	2	0	0	2	714	5	sc0.4_id1649.fa	no match	-1	not run	-1	Condensin2nSMC, DinB, Fur_reg_FbpB	A4, A5
0.4	2	0	0	2	710	5	sc0.4_id1426.fa	no match	-1	not run	-1	P2, PEARLI-4, PHA_gran_rgn, Plasmid_RAQPRD	A4, A5
0.4	2	0	0	2	1063	3	sc0.4_id2314.fa	unknown (no taxid)		not run	-1		A4, A5
0.4	2	0	0	2	708	5	sc0.4_id1803.fa	unknown (no taxid)		not run	-1	DUF3786	A4, A5
0.4	2	0	0	2	848	4	sc0.4_id2795.fa	Porphyromonadaceae	171551	not run	-1	Pentapeptide_2	A4, A5
0.4	2	0	0	2	847	4	sc0.4_id2412.fa	Achromobacter	222	not run	-1	CDT1_C, Terminase_2	A4, A5
0.4	2	0	0	2	845	4	sc0.4_id518.fa	Candidatus Moranbacteria bacterium GW2011_GWF1_36_4	1618717	not run	-1		A4, A5
0.4	2	0	0	3	845	4	sc0.4_id1234.fa	Agrilus planipennis	224129	not run	-1	Acyl-CoA_dh_M, ArAE_1_C, EzrA, Rota_NSP4	A4, A5
0.4	2	0	0	2	528	7	sc0.4_id2474.fa	Bacteroidetes	976	not run	-1		A3, A4
0.4	2	0	0	3	600	6	sc0.4_id2138.fa	EBPR podovirus 3	1048517	not run	-1	EcoR124_C, Helicase_C_4	A4, A5
0.4	2	0	0	2	837	4	sc0.4_id833.fa	Proteobacteria	1224	not run	-1		A4, A5
0.4	2	0	0	2	835	4	sc0.4_id1146.fa	unknown (no taxid)		not run	-1	PG_binding_1, PG_binding_2, Phage_holin_3_3	A2, A5
0.4	2	0	0	2	829	4	sc0.4_id1095.fa	Enterobacterales	91347	not run	-1	DUF1284, Pox_ATPase-GT, RusA	A4, A5
0.4	2	0	0	2	825	4	sc0.4_id1671.fa	Parcubacteria bacterium C7867-008	1659202	not run	-1	DUF2479	A4, A5
0.4	2	0	0	2	823	4	sc0.4_id1511.fa	Smithella sp. SCADC	1499107	not run	-1	NodS	A4, A5
0.4	2	0	0	2	820	4	sc0.4_id1407.fa	Microbulbifer variabilis	266805	not run	-1	DUF1090	A4, A5
0.4	2	0	0	2	818	4	sc0.4_id2325.fa	Myoviridae	10662	not run	-1	MafB19-deam, Phi_1, dCMP_cyt_deam_1	A4, A5
0.4	2	0	0	2	818	4	sc0.4_id587.fa	Candidatus Schekmanbacteria bacterium RBG_16_38_10	1817879	not run	-1	Sigma70_ECF	A4, A5
0.4	2	0	0	2	816	4	sc0.4_id364.fa	Archaeoglobus profundus	84156	not run	-1		A4, A5
0.4	2	0	0	2	580	6	sc0.4_id1816.fa	no match	-1	not run	-1		A4, A5
0.4	2	0	0	2	809	4	sc0.4_id1238.fa	Pseudomonas fluorescens	294	not run	-1	DUF3383	A4, A5
0.4	2	0	0	2	807	4	sc0.4_id669.fa	no match	-1	not run	-1	Transposase_31	A4, A5
0.4	2	0	0	2	574	6	sc0.4_id2476.fa	unknown (no taxid)		not run	-1	ATP-cone, DUF4708	A4, A5
0.4	2	0	0	2	667	5	sc0.4_id1804.fa	Proteobacteria	1224	not run	-1	NRDD, PhageMin_Tail	A1, A4
0.4	2	0	0	2	662	5	sc0.4_id1844.fa	Oligella	90243	not run	-1	SNF2_N	A4, A5
0.4	2	0	0	3	793	4	sc0.4_id2145.fa	Hyphomonas sp. Mor2	1906738	not run	-1	HNH, HNH_4, HNH_5, zf-like	A4, A5
0.4	2	0	0	3	792	4	sc0.4_id1709.fa	Bacteria	2	not run	-1	DUF2460, DUF4183, MTS	A4, A5
0.4	2	0	0	2	990	3	sc0.4_id352.fa	Colwellia phage 9A	765765	not run	-1		A4, A5
0.4	2	0	0	2	563	6	sc0.4_id2379.fa	unknown (no taxid)		not run	-1	DUF1515	A4, A5
0.4	2	0	0	2	786	4	sc0.4_id2484.fa	Bacteria	2	not run	-1	Ku_PK_bind, N6_N4_Mtase	A4, A5
0.4	2	0	0	3	561	6	sc0.4_id2030.fa	no match	-1	not run	-1		A4, A5
0.4	2	0	0	3	654	5	sc0.4_id2524.fa	Malus domestica	3750	not run	-1	MCM	A4, A5
0.4	2	0	0	2	784	4	sc0.4_id985.fa	no match	-1	not run	-1	DUF2909, DUF4083, LST1, Viral_Beta_CD	A4, A5
0.4	2	0	0	3	979	3	sc0.4_id1332.fa	Bacteria	2	not run	-1	AAA_25, AAA_31, ATPase, ArsA_ATPase, CbiA, DUF4974, DnaB_C, ParA, Rad51	A4, A5
0.4	2	0	0	2	652	5	sc0.4_id664.fa	Vibrio phage 11895-B1	754075	not run	-1	HNH_3, Laminin_N	A4, A5
0.4	2	0	0	2	556	6	sc0.4_id1881.fa	Parcubacteria group bacterium CG1_02_58_44	1805313	not run	-1	ABC2_membrane, DUF1948, DUF5114, MREG, SF-assemblin	A4, A5
0.4	2	0	0	2	969	3	sc0.4_id915.fa	Parcubacteria bacterium C7867-008	1659202	not run	-1		A1, A5
0.4	2	0	0	2	774	4	sc0.4_id682.fa	Proteobacteria	1224	not run	-1		A4, A5
0.4	2	0	0	2	645	5	sc0.4_id1995.fa	Verrucomicrobia bacterium RIFCSPHIGHO2_12_FULL_41_10	1802433	not run	-1		A4, A5
0.4	2	0	0	3	552	6	sc0.4_id2754.fa	Burkholderiales	80840	not run	-1	DUF4185, Ntox34	A1, A5
0.4	2	0	0	2	642	5	sc0.4_id970.fa	Desulfobulbaceae bacterium BRH_c16a	1629713	not run	-1	Transpos_assoc	A4, A5
0.4	2	0	0	2	546	6	sc0.4_id2297.fa	Bacteroidetes bacterium 43-16	1895923	not run	-1	PDE6_gamma, Phage_fiber_2	A4, A5
0.4	2	0	0	2	950	3	sc0.4_id448.fa	no match	-1	not run	-1		A4, A5
0.4	2	0	0	2	760	4	sc0.4_id843.fa	Methylophilaceae	32011	not run	-1		A4, A5
0.4	2	0	0	2	474	7	sc0.4_id2023.fa	Polaromonas sp. CG9_12	1504672	not run	-1		A4, A5
0.4	2	0	0	2	755	4	sc0.4_id565.fa	Blastomonas sp. CCH1-A6	1768762	not run	-1	NTP_transf_9	A4, A5
0.4	2	0	0	2	942	3	sc0.4_id2678.fa	Flavobacterium sp. ABG	1423322	not run	-1	Phage-Gp8	A2, A5
0.4	2	0	0	2	753	4	sc0.4_id675.fa	unknown (no taxid)		not run	-1	Ald_deCOase, P22_CoatProtein	A4, A5
0.4	2	0	0	2	939	3	sc0.4_id786.fa	no match	-1	not run	-1		A4, A5
0.4	2	0	0	2	625	5	sc0.4_id2550.fa	no match	-1	not run	-1	TMEM65	A4, A5
0.4	2	0	0	2	935	3	sc0.4_id1269.fa	no match	-1	not run	-1	CBM-like	A1, A4
0.4	2	0	0	2	467	7	sc0.4_id2620.fa	Nitrosovibrio tenuis	1233	not run	-1	ABC2_membrane, IF3_N	A4, A5
0.4	2	0	0	2	620	5	sc0.4_id2464.fa	Proteobacteria	1224	not run	-1		A4, A5
0.4	2	0	0	2	616	5	sc0.4_id1951.fa	T5virus	187218	not run	-1	DUF1702, DUF2089	A4, A5
0.4	2	0	0	2	739	4	sc0.4_id677.fa	uncultured Mediterranean phage uvMED	1407671	not run	-1		A4, A5
0.4	2	0	0	3	739	4	sc0.4_id2415.fa	Sulfitobacter donghicola	421000	not run	-1	DUF3799	A4, A5
0.4	2	0	0	2	918	3	sc0.4_id2766.fa	Alphaproteobacteria	28211	not run	-1	Peptidase_C28, Peptidase_C93	A4, A5
0.4	2	0	0	2	734	4	sc0.4_id1622.fa	Citrobacter phage Moogle	1540094	not run	-1	LPAM_1	A1, A4
0.4	2	0	0	2	734	4	sc0.4_id941.fa	no match	-1	not run	-1	DXPR_C	A3, A5
0.4	2	0	0	2	917	3	sc0.4_id2730.fa	unknown (no taxid)		not run	-1	Bd3614-deam, MafB19-deam, dCMP_cyt_deam_1	A4, A5
0.4	2	0	0	2	611	5	sc0.4_id1689.fa	Proteobacteria	1224	not run	-1	Beta_helix, NosD	A4, A5
0.4	2	0	0	2	733	4	sc0.4_id1319.fa	no match	-1	not run	-1		A4, A5
0.4	2	0	0	3	730	4	sc0.4_id1947.fa	Moraxella nonliquefaciens	478	not run	-1		A4, A5
0.4	2	0	0	2	730	4	sc0.4_id592.fa	no match	-1	not run	-1	DUF1356	A2, A4
0.4	2	0	0	3	521	6	sc0.4_id2727.fa	no match	-1	not run	-1	Pox_VLTF3	A1, A4
0.4	2	0	0	2	729	4	sc0.4_id1168.fa	Betaproteobacteria	28216	not run	-1		A2, A5
0.4	2	0	0	2	907	3	sc0.4_id1914.fa	Arthrobacter sp. QXT-31	1357915	not run	-1		A4, A5
0.4	2	0	0	2	725	4	sc0.4_id1753.fa	Proteobacteria	1224	not run	-1		A2, A4
0.4	2	0	0	2	721	4	sc0.4_id2195.fa	Eubacterium ruminantium	42322	not run	-1	AF0941-like, DUF2452, DUF3574, Focal_AT, PXA	A4, A5
0.4	2	0	0	2	901	3	sc0.4_id1843.fa	no match	-1	not run	-1		A4, A5
0.4	2	0	0	2	719	4	sc0.4_id1777.fa	no match	-1	not run	-1	Prim-Pol	A1, A4
0.4	2	0	0	2	898	3	sc0.4_id1675.fa	Pseudomonas fluorescens	294	not run	-1	Bestrophin, Ribonuc_red_lgC	A3, A4
0.4	2	0	0	2	717	4	sc0.4_id2067.fa	Mesorhizobium sp. LNJC384A00	1287268	not run	-1		A4, A5
0.4	2	0	0	2	710	4	sc0.4_id2604.fa	Caudovirales	28883	not run	-1	Cullin_binding, IF-2B, PX, XPC-binding	A4, A5
0.4	2	0	0	2	710	4	sc0.4_id1203.fa	Ictalurus punctatus	7998	not run	-1		A4, A5
0.4	2	0	0	2	708	4	sc0.4_id2656.fa	Millerozyma farinosa	4920	not run	-1	DHFR_1	A4, A5
0.4	2	0	0	2	590	5	sc0.4_id2267.fa	Alistipes shahii	328814	not run	-1	Herpes_Helicase	A4, A5
0.4	2	0	0	3	503	6	sc0.4_id1663.fa	Myoviridae	10662	not run	-1	Svf1	A4, A5
0.4	2	0	0	2	585	5	sc0.4_id2065.fa	Burkholderiales	80840	not run	-1	Cyt_b-c1_8, DUF5126, DnaB	A2, A4
0.4	2	0	0	2	875	3	sc0.4_id2337.fa	unknown (no taxid)		not run	-1		A2, A4
0.4	2	0	0	2	582	5	sc0.4_id1607.fa	Bacteria	2	not run	-1	PDDEXK_1	A4, A5
0.4	2	0	0	2	871	3	sc0.4_id2250.fa	no match	-1	not run	-1	Rax2	A4, A5
0.4	2	0	0	2	866	3	sc0.4_id930.fa	no match	-1	not run	-1	DUF4150	A4, A5
0.4	2	0	0	2	691	4	sc0.4_id2063.fa	Proteobacteria	1224	not run	-1		A4, A5
0.4	2	0	0	2	689	4	sc0.4_id775.fa	Ochrobactrum anthropi	529	not run	-1		A4, A5
0.4	2	0	0	2	861	3	sc0.4_id1401.fa	Bacteroidetes	976	not run	-1	CgtA	A2, A4
0.4	2	0	0	2	685	4	sc0.4_id2682.fa	unknown (no taxid)		not run	-1	DUF2630, Microtub_bd	A4, A5
0.4	2	0	0	2	684	4	sc0.4_id1073.fa	Marinobacter similis	1420916	not run	-1	ESX-1_EspG, MHC_II_beta, Ribonuc_red_lgC	A4, A5
0.4	2	0	0	2	850	3	sc0.4_id2543.fa	Proteobacteria	1224	not run	-1	CHAP, Med14	A4, A5
0.4	2	0	0	2	566	5	sc0.4_id2343.fa	Acidovorax sp. Root70	1736590	not run	-1		A4, A5
0.4	2	0	0	2	678	4	sc0.4_id1378.fa	Desulfotomaculum gibsoniae	102134	not run	-1	DUF559	A4, A5
0.4	2	0	0	2	1126	2	sc0.4_id661.fa	no match	-1	not run	-1		A1, A5
0.4	2	0	0	2	562	5	sc0.4_id1638.fa	Acinetobacter sp. NIPH 899	1217710	not run	-1	BRO1	A1, A4
0.4	2	0	0	2	672	4	sc0.4_id1100.fa	Nitrosospira lacus	1288494	not run	-1	Terminase_3, Terminase_6	A4, A5
0.4	2	0	0	2	671	4	sc0.4_id2140.fa	unknown (no taxid)		not run	-1		A4, A5
0.4	2	0	0	2	671	4	sc0.4_id2725.fa	unknown (no taxid)		not run	-1	JHBP, Phage_cap_E	A4, A5
0.4	2	0	0	2	838	3	sc0.4_id717.fa	Helobdella robusta	6412	not run	-1		A4, A5
0.4	2	0	0	2	838	3	sc0.4_id1960.fa	no match	-1	not run	-1		A4, A5
0.4	2	0	0	2	668	4	sc0.4_id1144.fa	Candidatus Zambryskibacteria bacterium RIFCSPLOWO2_12_FULL_39_16	1802775	not run	-1	YniB	A4, A5
0.4	2	0	0	2	477	6	sc0.4_id2095.fa	Alteromonadaceae bacterium Bs12	1304902	not run	-1	LysE	A4, A5
0.4	2	0	0	2	667	4	sc0.4_id1527.fa	Mycobacterium hassiacum	46351	not run	-1		A4, A5
0.4	2	0	0	2	555	5	sc0.4_id2884.fa	Proteobacteria	1224	not run	-1	MadL	A1, A5
0.4	2	0	0	2	553	5	sc0.4_id2013.fa	Proteobacteria	1224	not run	-1	Terminase_3, Terminase_6	A1, A4
0.4	2	0	0	2	663	4	sc0.4_id2585.fa	Candidatus Magasanikbacteria	1752731	not run	-1	FAP, Keratin_2_head	A4, A5
0.4	2	0	0	2	827	3	sc0.4_id1152.fa	Wobbly possum disease virus	1118369	not run	-1		A4, A5
0.4	2	0	0	2	551	5	sc0.4_id2174.fa	Alcaligenes faecalis	511	not run	-1		A4, A5
0.4	2	0	0	2	660	4	sc0.4_id2118.fa	no match	-1	not run	-1		A4, A5
0.4	2	0	0	2	659	4	sc0.4_id1281.fa	Pseudomonas phage PAE1	1718273	not run	-1	HNH_3, Hint_2, Hira, Hom_end_hint, RecO_N, Vint	A4, A5
0.4	2	0	0	2	658	4	sc0.4_id1030.fa	Proteobacteria	1224	not run	-1		A4, A5
0.4	2	0	0	2	657	4	sc0.4_id1464.fa	no match	-1	not run	-1	Pox_D5	A4, A5
0.4	2	0	0	2	653	4	sc0.4_id1796.fa	no match	-1	not run	-1	DUF3466, Polysacc_synt_2	A2, A4
0.4	2	0	0	2	544	5	sc0.4_id2434.fa	Verrucomicrobia bacterium RIFCSPHIGHO2_12_FULL_41_10	1802433	not run	-1	Herpes_UL74	A4, A5
0.4	2	0	0	2	815	3	sc0.4_id2629.fa	Hydrogenophaga sp. RAC07	1842537	not run	-1		A4, A5
0.4	2	0	0	2	813	3	sc0.4_id1632.fa	unknown (no taxid)		not run	-1	APG6, Adenylsucc_synt, CENP-F_leu_zip, CLZ, DUF148, HALZ, Hemagglutinin, Jnk-SapK_ap_N, KASH_CCD, PX, SHE3, bZIP_1	A3, A5
0.4	2	0	0	2	649	4	sc0.4_id2602.fa	Zostera marina	29655	not run	-1	DUF2094, Phage_GPA	A4, A5
0.4	2	0	0	2	648	4	sc0.4_id2544.fa	Bacteria	2	not run	-1		A4, A5
0.4	2	0	0	2	810	3	sc0.4_id2612.fa	unknown (no taxid)		not run	-1	Terminase_3	A1, A5
0.4	2	0	0	2	809	3	sc0.4_id2001.fa	Clostridiales bacterium Nov_37_41	1897050	not run	-1	DNA_methylase, DUF515	A2, A5
0.4	2	0	0	2	647	4	sc0.4_id2779.fa	Betaproteobacteria	28216	not run	-1	GTA_holin_3TM, Glyco_hydro_108, MotA_activ, PG_binding_1, PG_binding_3	A4, A5
0.4	2	0	0	2	462	6	sc0.4_id1505.fa	Rhodopirellula europaea	1263866	not run	-1		A4, A5
0.4	2	0	0	2	646	4	sc0.4_id2130.fa	Burkholderiales	80840	not run	-1	Rota_NS53	A4, A5
0.4	2	0	0	2	807	3	sc0.4_id2304.fa	no match	-1	not run	-1		A2, A5
0.4	2	0	0	3	804	3	sc0.4_id910.fa	Bacteria	2	not run	-1	Lipase_GDSL_2	A4, A5
0.4	2	0	0	2	802	3	sc0.4_id1347.fa	no match	-1	not run	-1	DUF900, DicB	A4, A5
0.4	2	0	0	2	534	5	sc0.4_id2184.fa	no match	-1	not run	-1	Antimicrobial_2	A4, A5
0.4	2	0	0	2	798	3	sc0.4_id2814.fa	Acinetobacter equi	1324350	not run	-1	HTH_21	A4, A5
0.4	2	0	0	2	635	4	sc0.4_id2640.fa	Paracoccus	265	not run	-1	Terminase_6	A4, A5
0.4	2	0	0	2	635	4	sc0.4_id2345.fa	candidate division TM6 bacterium GW2011_GWF2_33_332	1619080	not run	-1		A4, A5
0.4	2	0	0	4	631	4	sc0.4_id2440.fa	Mesorhizobium sp. Root172	1736481	not run	-1	YadA_stalk	A4, A5
0.4	2	0	0	2	631	4	sc0.4_id2499.fa	uncultured Mediterranean phage uvMED	1407671	not run	-1	Attacin_C	A4, A5
0.4	2	0	0	2	629	4	sc0.4_id1350.fa	no match	-1	not run	-1		A4, A5
0.4	2	0	0	2	785	3	sc0.4_id1041.fa	no match	-1	not run	-1	CSD	A4, A5
0.4	2	0	0	2	784	3	sc0.4_id746.fa	no match	-1	not run	-1	EABR	A2, A5
0.4	2	0	0	3	626	4	sc0.4_id1631.fa	Bacteria	2	not run	-1	DnaB_C, SopA, VPR	A4, A5
0.4	2	0	0	2	780	3	sc0.4_id2342.fa	unknown (no taxid)		not run	-1		A4, A5
0.4	2	0	0	2	780	3	sc0.4_id2407.fa	uncultured Mediterranean phage uvDeep-CGR2-KM19-C269	1868676	not run	-1	CorA, DUF4890, Med31	A1, A4
0.4	2	0	0	2	623	4	sc0.4_id2427.fa	unknown (no taxid)		not run	-1	Bactofilin, Collagen	A4, A5
0.4	2	0	0	2	623	4	sc0.4_id2628.fa	Candidatus Schekmanbacteria bacterium RBG_16_38_10	1817879	not run	-1	Kinase-PPPase, Terminase_3, Terminase_6	A4, A5
0.4	2	0	0	2	517	5	sc0.4_id2664.fa	Bacteria	2	not run	-1	PmbA_TldD	A1, A5
0.4	2	0	0	2	620	4	sc0.4_id2886.fa	Proteobacteria	1224	not run	-1	Urotensin_II	A2, A5
0.4	2	0	0	2	773	3	sc0.4_id1882.fa	Verrucomicrobia bacterium RIFCSPHIGHO2_12_FULL_41_10	1802433	not run	-1	CBM_15	A4, A5
0.4	2	0	0	2	773	3	sc0.4_id1431.fa	Burkholderia	32008	not run	-1	FBPase_2	A4, A5
0.4	2	0	0	2	514	5	sc0.4_id2742.fa	Pectobacterium phage CBB	1792242	not run	-1	Macro	A4, A5
0.4	2	0	0	2	770	3	sc0.4_id794.fa	no match	-1	not run	-1	PGAP1	A4, A5
0.4	2	0	0	2	615	4	sc0.4_id2129.fa	Catalinimonas alkaloidigena	1075417	not run	-1	DUF553, Peptidase_C92	A4, A5
0.4	2	0	0	2	614	4	sc0.4_id2178.fa	Oxytricha trifallax	1172189	not run	-1		A4, A5
0.4	2	0	0	2	767	3	sc0.4_id740.fa	uncultured Mediterranean phage uvMED	1407671	not run	-1	Peptidase_S78_2	A2, A5
0.4	2	0	0	2	613	4	sc0.4_id1746.fa	no match	-1	not run	-1	DUF1428, HSR, Syntaxin-18_N	A4, A5
0.4	2	0	0	2	613	4	sc0.4_id1781.fa	uncultured Mediterranean phage uvMED	1407671	not run	-1		A4, A5
0.4	2	0	0	2	765	3	sc0.4_id2554.fa	unknown (no taxid)		not run	-1	DUF2612, YycI	A4, A5
0.4	2	0	0	2	763	3	sc0.4_id1244.fa	Methylococcaceae	403	not run	-1	BAR_3, DUF3990	A4, A5
0.4	2	0	0	2	763	3	sc0.4_id1973.fa	Bradyrhizobium sp. Ai1a-2	196490	not run	-1	nec1	A4, A5
0.4	2	0	0	2	609	4	sc0.4_id2208.fa	Acinetobacter nectaris	1219382	not run	-1	NERD, VRR_NUC	A4, A5
0.4	2	0	0	2	502	5	sc0.4_id1563.fa	no match	-1	not run	-1	PVL_ORF50	A2, A4
0.4	2	0	0	3	752	3	sc0.4_id1975.fa	Desulfitobacterium metallireducens	142877	not run	-1		A4, A5
0.4	2	0	0	2	601	4	sc0.4_id903.fa	no match	-1	not run	-1		A4, A5
0.4	2	0	0	2	498	5	sc0.4_id2561.fa	Bacteria	2	not run	-1	Fungal_trans_2, MazG, PRA-PH	A4, A5
0.4	2	0	0	2	745	3	sc0.4_id1536.fa	Lysobacter dokdonensis	414050	not run	-1	ERF	A4, A5
0.4	2	0	0	2	741	3	sc0.4_id774.fa	Bordetella parapertussis	519	not run	-1		A4, A5
0.4	2	0	0	2	738	3	sc0.4_id1328.fa	Bacteroidetes	976	not run	-1	Phage_Mu_F	A4, A5
0.4	2	0	0	2	587	4	sc0.4_id2413.fa	Gammaproteobacteria	1236	not run	-1	Bac_DNA_binding, MazG, MazG-like, SSPI	A4, A5
0.4	2	0	0	2	733	3	sc0.4_id2202.fa	no match	-1	not run	-1	FliG_N, SBDS, SH3BP5	A4, A5
0.4	2	0	0	2	972	2	sc0.4_id929.fa	Aeromonas allosaccharophila	656	not run	-1	3A, DUF4530, DegT_DnrJ_EryC1, Glyco_hydro_79C	A4, A5
0.4	2	0	0	2	582	4	sc0.4_id1619.fa	no match	-1	not run	-1	rve	A4, A5
0.4	2	0	0	2	580	4	sc0.4_id2514.fa	Selenomonas noxia	135083	not run	-1		A4, A5
0.4	2	0	0	2	580	4	sc0.4_id1000.fa	no match	-1	not run	-1	Nucleic_acid_bd	A4, A5
0.4	2	0	0	2	725	3	sc0.4_id1590.fa	unknown (no taxid)		not run	-1		A4, A5
0.4	2	0	0	2	483	5	sc0.4_id2787.fa	Bacteria	2	not run	-1		A4, A5
0.4	2	0	0	2	578	4	sc0.4_id1998.fa	no match	-1	not run	-1	DUF1892, DUF3950, DUF745, OEP, PH_3, SmpB	A4, A5
0.4	2	0	0	2	722	3	sc0.4_id2631.fa	unknown (no taxid)		not run	-1	MethyltransfD12, N6_N4_Mtase, UPF0020	A4, A5
0.4	2	0	0	2	722	3	sc0.4_id1736.fa	Ruminococcus champanellensis	1161942	not run	-1		A4, A5
0.4	2	0	0	2	721	3	sc0.4_id1355.fa	Bacteria	2	not run	-1		A4, A5
0.4	2	0	0	2	573	4	sc0.4_id2624.fa	no match	-1	not run	-1		A4, A5
0.4	2	0	0	2	716	3	sc0.4_id2204.fa	Dysgonomonas capnocytophagoides	45254	not run	-1	AXE1, TagA	A2, A5
0.4	2	0	0	2	477	5	sc0.4_id2237.fa	Pelagibacter phage HTVC010P	1283077	not run	-1		A4, A5
0.4	2	0	0	2	715	3	sc0.4_id1788.fa	Erwinia virus Ea214	1965384	not run	-1	DUF5063	A4, A5
0.4	2	0	0	2	948	2	sc0.4_id1639.fa	no match	-1	not run	-1		A4, A5
0.4	2	0	0	2	471	5	sc0.4_id2819.fa	Pseudomonas sp. NFPP07	1566213	not run	-1	AAA_11, DUF3287, DUF4140, Rota_VP2, ZapB, tRNA-synt_2c	A2, A5
0.4	2	0	0	3	565	4	sc0.4_id2582.fa	Proteobacteria	1224	not run	-1		A4, A5
0.4	2	0	0	2	702	3	sc0.4_id2020.fa	Marinobacterium litorale	404770	not run	-1	REF	A1, A4
0.4	2	0	0	3	694	3	sc0.4_id1681.fa	Bacteria	2	not run	-1	CBM_4_9	A4, A5
0.4	2	0	0	2	461	5	sc0.4_id2279.fa	Bacteria	2	not run	-1	AAA_25, DnaB_C, HILPDA, HupE_UreJ	A1, A4
0.4	2	0	0	2	922	2	sc0.4_id1414.fa	Burkholderia temeraria	1777137	not run	-1	KNOX1, RNA_pol	A4, A5
0.4	2	0	0	2	553	4	sc0.4_id1003.fa	uncultured Mediterranean phage uvMED	1407671	not run	-1		A4, A5
0.4	2	0	0	2	689	3	sc0.4_id2773.fa	Bacteria	2	not run	-1		A4, A5
0.4	2	0	0	2	688	3	sc0.4_id1725.fa	Acinetobacter sp. Root1280	1736444	not run	-1	SelK_SelG, Terminase_3	A1, A5
0.4	2	0	0	2	549	4	sc0.4_id2082.fa	Chryseobacterium sp. YR203	1500291	not run	-1	PhageMin_Tail	A4, A5
0.4	2	0	0	2	683	3	sc0.4_id1610.fa	no match	-1	not run	-1		A4, A5
0.4	2	0	0	2	545	4	sc0.4_id1225.fa	Adhaeribacter aquaticus	299567	not run	-1	DASH_Duo1	A2, A5
0.4	2	0	0	2	543	4	sc0.4_id2153.fa	Methanobrevibacter filiformis	55758	not run	-1		A2, A5
0.4	2	0	0	2	542	4	sc0.4_id2789.fa	no match	-1	not run	-1		A4, A5
0.4	2	0	0	2	676	3	sc0.4_id2311.fa	no match	-1	not run	-1	Peptidase_C37	A4, A5
0.4	2	0	0	2	675	3	sc0.4_id1280.fa	Pseudomonas	286	not run	-1	Phage_holin_3_1	A4, A5
0.4	2	0	0	2	537	4	sc0.4_id1233.fa	Verrucomicrobia bacterium RIFCSPHIGHO2_12_FULL_41_10	1802433	not run	-1	DNA_pol_A	A4, A5
0.4	2	0	0	2	669	3	sc0.4_id1313.fa	Lewinella cohaerens	70995	not run	-1	DUF1768	A4, A5
0.4	2	0	0	2	533	4	sc0.4_id1595.fa	Gammaproteobacteria	1236	not run	-1		A2, A5
0.4	2	0	0	2	444	5	sc0.4_id2460.fa	Sphingomonas sanguinis	33051	not run	-1	TP2	A1, A5
0.4	2	0	0	2	662	3	sc0.4_id1475.fa	no match	-1	not run	-1		A4, A5
0.4	2	0	0	2	529	4	sc0.4_id1124.fa	no match	-1	not run	-1		A4, A5
0.4	2	0	0	2	529	4	sc0.4_id2535.fa	no match	-1	not run	-1	SANTA	A1, A5
0.4	2	0	0	2	527	4	sc0.4_id2489.fa	no match	-1	not run	-1		A4, A5
0.4	2	0	0	2	876	2	sc0.4_id2618.fa	Acidomonas methanolica	437	not run	-1	ParBc	A4, A5
0.4	2	0	0	2	656	3	sc0.4_id1605.fa	no match	-1	not run	-1	DUF3919	A3, A4
0.4	2	0	0	2	654	3	sc0.4_id2468.fa	no match	-1	not run	-1		A4, A5
0.4	2	0	0	3	651	3	sc0.4_id2287.fa	no match	-1	not run	-1		A4, A5
0.4	2	0	0	2	651	3	sc0.4_id1411.fa	Pseudoalteromonas phage H101	1654919	not run	-1		A4, A5
0.4	2	0	0	2	865	2	sc0.4_id1027.fa	Flexilinea flocculi	1678840	not run	-1	DUF4438	A2, A5
0.4	2	0	0	2	518	4	sc0.4_id1893.fa	no match	-1	not run	-1	tRNA_synt_1c_R2	A4, A5
0.4	2	0	0	2	640	3	sc0.4_id1268.fa	no match	-1	not run	-1		A4, A5
0.4	2	0	0	2	639	3	sc0.4_id1127.fa	no match	-1	not run	-1		A4, A5
0.4	2	0	0	2	511	4	sc0.4_id2545.fa	Candidatus Woesebacteria bacterium GW2011_GWB1_39_12	1618574	not run	-1		A4, A5
0.4	2	0	0	2	850	2	sc0.4_id913.fa	Candidatus Woesebacteria bacterium RBG_13_36_22	1802478	not run	-1		A4, A5
0.4	2	0	0	3	637	3	sc0.4_id1430.fa	Proteobacteria	1224	not run	-1	AAA_22	A4, A5
0.4	2	0	0	2	636	3	sc0.4_id1957.fa	Pseudomonas alcaligenes	43263	not run	-1		A1, A5
0.4	2	0	0	2	635	3	sc0.4_id1799.fa	Vibrio phage VCPH	1674945	not run	-1	Phage_portal	A4, A5
0.4	2	0	0	2	635	3	sc0.4_id705.fa	uncultured Bacteroides sp.	162156	not run	-1	N6_N4_Mtase	A4, A5
0.4	2	0	0	2	423	5	sc0.4_id2454.fa	Idiomarina sediminum	431675	not run	-1	GerE	A1, A4
0.4	2	0	0	2	507	4	sc0.4_id2041.fa	unknown (no taxid)		not run	-1		A4, A5
0.4	2	0	0	2	421	5	sc0.4_id2264.fa	Betaproteobacteria	28216	not run	-1	NKWYS	A4, A5
0.4	2	0	0	2	630	3	sc0.4_id1920.fa	no match	-1	not run	-1	IBV_3C	A4, A5
0.4	2	0	0	2	629	3	sc0.4_id1743.fa	Paenibacillus sp. SIT18	1737426	not run	-1	Beta_helix, Pectate_lyase_3	A1, A5
0.4	2	0	0	2	628	3	sc0.4_id2710.fa	Tenacibaculum sp. HZ1	1908389	not run	-1	PBP_like	A4, A5
0.4	2	0	0	2	837	2	sc0.4_id1348.fa	no match	-1	not run	-1	DUF3979	A4, A5
0.4	2	0	0	2	625	3	sc0.4_id2493.fa	Crimean-Congo hemorrhagic fever nairovirus	11593	not run	-1	DUF1912, Haemagg_act	A4, A5
0.4	2	0	0	2	833	2	sc0.4_id2228.fa	no match	-1	not run	-1		A4, A5
0.4	2	0	0	2	414	5	sc0.4_id2439.fa	Bacteria	2	not run	-1		A4, A5
0.4	2	0	0	2	823	2	sc0.4_id1251.fa	Lentimicrobium saccharophilum	1678841	not run	-1	PaRep2a, Trans_reg_C	A4, A5
0.4	2	0	0	2	823	2	sc0.4_id687.fa	Candidatus Nomurabacteria	1752729	not run	-1	PdxA	A4, A5
0.4	2	0	0	2	493	4	sc0.4_id2501.fa	Spirosoma sp. 48-14	1895854	not run	-1	SNF2_N	A4, A5
0.4	2	0	0	2	492	4	sc0.4_id1374.fa	no match	-1	not run	-1	FimH_man-bind	A4, A5
0.4	2	0	0	2	613	3	sc0.4_id2239.fa	Pelomonas sp. Root1217	1736430	not run	-1	Ferritin-like	A4, A5
0.4	2	0	0	2	816	2	sc0.4_id2389.fa	Bacteria	2	not run	-1	DNA_pol3_beta_2, UvrD_C, UvrD_C_2, Viral_helicase1	A4, A5
0.4	2	0	0	2	489	4	sc0.4_id2162.fa	unknown (no taxid)		not run	-1		A4, A5
0.4	2	0	0	2	611	3	sc0.4_id2648.fa	no match	-1	not run	-1		A1, A5
0.4	2	0	0	2	609	3	sc0.4_id2225.fa	no match	-1	not run	-1	DUF4827	A4, A5
0.4	2	0	0	2	608	3	sc0.4_id2759.fa	Bacteroidetes	976	not run	-1	NAPRTase	A2, A4
0.4	2	0	0	2	607	3	sc0.4_id2185.fa	Bacteria	2	not run	-1	DUF3972, DUF4200, EzrA, TraF_2, Vps51	A4, A5
0.4	2	0	0	2	605	3	sc0.4_id1107.fa	Faecalibacterium prausnitzii	853	not run	-1	LAGLIDADG_3, LAGLIDADG_WhiA, Peptidase_M9	A4, A5
0.4	2	0	0	2	484	4	sc0.4_id2257.fa	Aphanizomenon flos-aquae	1176	not run	-1		A1, A5
0.4	2	0	0	2	804	2	sc0.4_id1497.fa	Flavobacterium sp. Root901	1736605	not run	-1		A2, A4
0.4	2	0	0	2	482	4	sc0.4_id2783.fa	Vibrio phage phi 1	1589297	not run	-1		A1, A4
0.4	2	0	0	2	602	3	sc0.4_id2189.fa	Bacteria	2	not run	-1	FlgD_ig	A4, A5
0.4	2	0	0	2	802	2	sc0.4_id1685.fa	EBPR siphovirus 1	1048520	not run	-1		A1, A5
0.4	2	0	0	2	481	4	sc0.4_id1676.fa	Phaeospirillum fulvum	1082	not run	-1		A3, A5
0.4	2	0	0	2	596	3	sc0.4_id1928.fa	no match	-1	not run	-1		A4, A5
0.4	2	0	0	2	476	4	sc0.4_id1837.fa	Bacteria	2	not run	-1	HSP70, MreB_Mbl, StbA	A1, A5
0.4	2	0	0	2	476	4	sc0.4_id2841.fa	candidate division Zixibacteria bacterium RBG_16_53_22	1802787	not run	-1	Auxin_repressed, DUF3108	A1, A5
0.4	2	0	0	2	594	3	sc0.4_id2856.fa	Croceibacter phage P2559Y	1327037	not run	-1	Nucleo_P87, Pox_Ag35	A2, A4
0.4	2	0	0	2	472	4	sc0.4_id2066.fa	Pseudomonas sp. DSM 28140	1608993	not run	-1	NinG	A1, A5
0.4	2	0	0	2	783	2	sc0.4_id2309.fa	unknown (no taxid)		not run	-1	DUF4763	A2, A5
0.4	2	0	0	2	584	3	sc0.4_id2113.fa	unknown (no taxid)		not run	-1	Bro-N, MUG113, T5orf172	A4, A5
0.4	2	0	0	2	778	2	sc0.4_id1185.fa	Verrucomicrobia bacterium RIFCSPHIGHO2_12_FULL_41_10	1802433	not run	-1	AAA_19, AAA_30, Oxidored_nitro, PhoH	A4, A5
0.4	2	0	0	3	464	4	sc0.4_id2431.fa	no match	-1	not run	-1		A4, A5
0.4	2	0	0	2	573	3	sc0.4_id1542.fa	no match	-1	not run	-1	RHH_5	A4, A5
0.4	2	0	0	2	764	2	sc0.4_id521.fa	Stanieria cyanosphaera	102116	not run	-1		A4, A5
0.4	2	0	0	2	572	3	sc0.4_id2745.fa	no match	-1	not run	-1		A4, A5
0.4	2	0	0	2	572	3	sc0.4_id2094.fa	Gammaproteobacteria	1236	not run	-1		A1, A5
0.4	2	0	0	2	457	4	sc0.4_id1765.fa	no match	-1	not run	-1	CCM2_C	A1, A5
0.4	2	0	0	2	571	3	sc0.4_id1623.fa	Bacteria	2	not run	-1	DNA_methylase, MAGUK_N_PEST	A4, A5
0.4	2	0	0	2	571	3	sc0.4_id1959.fa	Alphaproteobacteria	28211	not run	-1	GerE, HTH_23, HTH_38	A1, A5
0.4	2	0	0	2	453	4	sc0.4_id2222.fa	no match	-1	not run	-1	Curto_V3, DUF2972	A2, A5
0.4	2	0	0	2	564	3	sc0.4_id2284.fa	Enterobacter	547	not run	-1	AP2	A4, A5
0.4	2	0	0	2	563	3	sc0.4_id1694.fa	no match	-1	not run	-1		A2, A5
0.4	2	0	0	2	450	4	sc0.4_id1662.fa	Proteobacteria	1224	not run	-1	DUF932	A4, A5
0.4	2	0	0	2	562	3	sc0.4_id2301.fa	Proteobacteria	1224	not run	-1	DUF3168, HK97-gp10_like	A4, A5
0.4	2	0	0	2	560	3	sc0.4_id2473.fa	Chlorovirus	181083	not run	-1		A1, A4
0.4	2	0	0	2	560	3	sc0.4_id2747.fa	no match	-1	not run	-1	Peptidase_M26_N	A4, A5
0.4	2	0	0	2	560	3	sc0.4_id2303.fa	Parcubacteria bacterium C7867-004	1659198	not run	-1	Plug	A1, A5
0.4	2	0	0	2	559	3	sc0.4_id1434.fa	no match	-1	not run	-1	DUF3429	A4, A5
0.4	2	0	0	2	557	3	sc0.4_id1156.fa	Planctomycetes bacterium RIFCSPHIGHO2_12_39_6	1801977	not run	-1		A4, A5
0.4	2	0	0	2	444	4	sc0.4_id2522.fa	Bordetella trematum	123899	not run	-1		A4, A5
0.4	2	0	0	2	553	3	sc0.4_id2614.fa	no match	-1	not run	-1	DUF745, HAP1_N, HMMR_N, Muted, PRKG1_interact, RE_HindVP, Ran-binding	A2, A5
0.4	2	0	0	2	551	3	sc0.4_id1766.fa	Delftia acidovorans	80866	not run	-1		A4, A5
0.4	2	0	0	2	734	2	sc0.4_id1515.fa	no match	-1	not run	-1	PsbM, TMEM173	A1, A4
0.4	2	0	0	2	550	3	sc0.4_id2363.fa	Flavobacterium swingsii	498292	not run	-1	Aminotran_5, CLPTM1	A4, A5
0.4	2	0	0	2	546	3	sc0.4_id2488.fa	no match	-1	not run	-1		A2, A5
0.4	2	0	0	2	725	2	sc0.4_id1467.fa	no match	-1	not run	-1		A4, A5
0.4	2	0	0	2	543	3	sc0.4_id1785.fa	no match	-1	not run	-1		A4, A5
0.4	2	0	0	2	541	3	sc0.4_id1926.fa	Salegentibacter mishustinae	270918	not run	-1		A4, A5
0.4	2	0	0	2	432	4	sc0.4_id2275.fa	Methylophilus sp. Leaf414	1736371	not run	-1	AAA-ATPase_like, Phage_integrase	A4, A5
0.4	2	0	0	2	715	2	sc0.4_id1952.fa	Thauera humireducens	1134435	not run	-1	MTS, Methyltransf_12, Methyltransf_23, RrnaAD	A4, A5
0.4	2	0	0	2	535	3	sc0.4_id1994.fa	Flavobacterium subsaxonicum	426226	not run	-1	Dehalogenase, PGP_phosphatase	A4, A5
0.4	2	0	0	2	1066	1	sc0.4_id1261.fa	no match	-1	not run	-1		A4, A5
0.4	2	0	0	3	532	3	sc0.4_id2568.fa	Gammaproteobacteria	1236	not run	-1	DUF2863, GSu_C4xC__C2xCH, Phage_gp49_66, RyR	A4, A5
0.4	2	0	0	2	530	3	sc0.4_id1406.fa	Catalinimonas alkaloidigena	1075417	not run	-1		A2, A4
0.4	2	0	0	2	705	2	sc0.4_id1974.fa	no match	-1	not run	-1	WBS_methylT	A4, A5
0.4	2	0	0	2	705	2	sc0.4_id2161.fa	Parcubacteria bacterium C7867-008	1659202	not run	-1		A4, A5
0.4	2	0	0	2	526	3	sc0.4_id1410.fa	Proteobacteria	1224	not run	-1	HNH_3	A4, A5
0.4	2	0	0	2	525	3	sc0.4_id2362.fa	uncultured Mediterranean phage	1868660	not run	-1	Peptidase_S80	A4, A5
0.4	2	0	0	2	524	3	sc0.4_id2570.fa	Gammaproteobacteria bacterium RIFCSPHIGHO2_12_FULL_63_22	1798290	not run	-1	VRR_NUC	A4, A5
0.4	2	0	0	2	693	2	sc0.4_id2655.fa	Rhizobium rhizosphaerae	1672749	not run	-1	DUF553, Peptidase_C93, Transglut_core	A4, A5
0.4	2	0	0	2	692	2	sc0.4_id2062.fa	no match	-1	not run	-1		A4, A5
0.4	2	0	0	2	519	3	sc0.4_id1827.fa	Bacteria	2	not run	-1		A1, A4
0.4	2	0	0	2	691	2	sc0.4_id1264.fa	no match	-1	not run	-1		A4, A5
0.4	2	0	0	2	518	3	sc0.4_id2642.fa	Vibrio parahaemolyticus	670	not run	-1	UCR_14kD	A4, A5
0.4	2	0	0	2	413	4	sc0.4_id2774.fa	Myoviridae	10662	not run	-1	DUF313	A4, A5
0.4	2	0	0	2	688	2	sc0.4_id2694.fa	no match	-1	not run	-1		A4, A5
0.4	2	0	0	2	516	3	sc0.4_id2479.fa	unknown (no taxid)		not run	-1	DNA_pol_A_exo1, RNase_T	A4, A5
0.4	2	0	0	2	516	3	sc0.4_id1805.fa	no match	-1	not run	-1		A4, A5
0.4	2	0	0	2	515	3	sc0.4_id2318.fa	Klebsiella phage vB_Kpn_IME260	1912318	not run	-1		A4, A5
0.4	2	0	0	2	515	3	sc0.4_id2026.fa	Myoviridae	10662	not run	-1	5_3_exonuc_N	A4, A5
0.4	2	0	0	2	686	2	sc0.4_id2465.fa	bacterium 336/3	1664068	not run	-1	Tcp10_C, Thg1, Thg1C	A1, A5
0.4	2	0	0	2	514	3	sc0.4_id2658.fa	Viruses	10239	not run	-1		A4, A5
0.4	2	0	0	2	509	3	sc0.4_id2018.fa	uncultured Mediterranean phage uvMED	1407671	not run	-1	Terminase_6	A1, A5
0.4	2	0	0	2	501	3	sc0.4_id2350.fa	unknown (no taxid)		not run	-1	AAA_30, DEAD, PIF1, UvrD-helicase	A4, A5
0.4	2	0	0	2	665	2	sc0.4_id1052.fa	Pseudomonas sp. GM67	1144335	not run	-1		A4, A5
0.4	2	0	0	2	664	2	sc0.4_id2365.fa	Bacteria	2	not run	-1		A4, A5
0.4	2	0	0	2	661	2	sc0.4_id2589.fa	Flavisolibacter ginsengisoli	462367	not run	-1	Sigma54_CBD	A4, A5
0.4	2	0	0	2	660	2	sc0.4_id2339.fa	Candidatus Woesebacteria bacterium RBG_13_36_22	1802478	not run	-1		A4, A5
0.4	2	0	0	2	658	2	sc0.4_id898.fa	Acidovorax sp. Leaf160	1736280	not run	-1	DUF1748, Lipase_GDSL_2, Lipase_GDSL_3	A4, A5
0.4	2	0	0	2	658	2	sc0.4_id2486.fa	unknown (no taxid)		not run	-1		A4, A5
0.4	2	0	0	2	493	3	sc0.4_id2553.fa	Flavobacterium phage FCL-2	908819	not run	-1	Phage_portal_2	A1, A5
0.4	2	0	0	2	655	2	sc0.4_id2147.fa	Mucilaginibacter lappiensis	354630	not run	-1		A4, A5
0.4	2	0	0	2	491	3	sc0.4_id2723.fa	no match	-1	not run	-1	PKcGMP_CC	A4, A5
0.4	2	0	0	2	977	1	sc0.4_id1396.fa	no match	-1	not run	-1	BofA	A4, A5
0.4	2	0	0	2	645	2	sc0.4_id1117.fa	Rhodoferax antarcticus	81479	not run	-1		A4, A5
0.4	2	0	0	2	644	2	sc0.4_id2378.fa	no match	-1	not run	-1		A4, A5
0.4	2	0	0	2	644	2	sc0.4_id1992.fa	Verrucomicrobia	74201	not run	-1	Laminin_G_3	A4, A5
0.4	2	0	0	2	640	2	sc0.4_id2735.fa	Shewanella sp. phage 1/40	1458860	not run	-1	Ribonuc_red_sm	A4, A5
0.4	2	0	0	2	480	3	sc0.4_id2807.fa	Bdellovibrio bacteriovorus	959	not run	-1	Acetyltransf_1, Acetyltransf_13, Acetyltransf_7, NACHT	A1, A3
0.4	2	0	0	2	479	3	sc0.4_id2780.fa	Nitrobacter hamburgensis	912	not run	-1		A4, A5
0.4	2	0	0	2	479	3	sc0.4_id2562.fa	Thermomonas fusca	215690	not run	-1	DUF3889	A4, A5
0.4	2	0	0	2	477	3	sc0.4_id2746.fa	unknown (no taxid)		not run	-1		A4, A5
0.4	2	0	0	2	636	2	sc0.4_id2414.fa	Alicycliphilus sp. EPL6	1527607	not run	-1		A2, A4
0.4	2	0	0	2	476	3	sc0.4_id2681.fa	Acinetobacter sp. P8-3-8	1029823	not run	-1		A4, A5
0.4	2	0	0	2	631	2	sc0.4_id2429.fa	no match	-1	not run	-1		A4, A5
0.4	2	0	0	2	473	3	sc0.4_id2549.fa	Vibrio phage vB_VmeM-32	1775142	not run	-1	AAA_30, DEAD, GHMP_kinases_C, PhoH, UvrD-helicase	A4, A5
0.4	2	0	0	2	630	2	sc0.4_id2211.fa	no match	-1	not run	-1		A4, A5
0.4	2	0	0	2	469	3	sc0.4_id2619.fa	Proteobacteria	1224	not run	-1		A2, A5
0.4	2	0	0	2	625	2	sc0.4_id2165.fa	Viruses	10239	not run	-1		A4, A5
0.4	2	0	0	2	624	2	sc0.4_id2410.fa	Candidatus Giovannonibacteria bacterium GW2011_GWA2_44_26	1618648	not run	-1	Terminase_6	A4, A5
0.4	2	0	0	2	623	2	sc0.4_id1376.fa	Phytophthora parasitica	4792	not run	-1		A4, A5
0.4	2	0	0	2	622	2	sc0.4_id1562.fa	no match	-1	not run	-1		A4, A5
0.4	2	0	0	2	466	3	sc0.4_id2815.fa	Proteobacteria	1224	not run	-1	CENP-S, HOK_GEF, KinB_sensor, LEM, SAP, Terminase_2	A2, A5
0.4	2	0	0	2	621	2	sc0.4_id1579.fa	no match	-1	not run	-1	DNA_pol3_beta_3	A1, A4
0.4	2	0	0	2	621	2	sc0.4_id2078.fa	no match	-1	not run	-1		A4, A5
0.4	2	0	0	2	465	3	sc0.4_id2690.fa	unknown (no taxid)		not run	-1		A4, A5
0.4	2	0	0	2	619	2	sc0.4_id2334.fa	Proteobacteria	1224	not run	-1	TRAPPC9-Trs120	A4, A5
0.4	2	0	0	2	616	2	sc0.4_id1050.fa	Bacteria	2	not run	-1	Cons_hypoth95, N6_N4_Mtase, Ribosomal_S7	A1, A5
0.4	2	0	0	2	459	3	sc0.4_id2665.fa	no match	-1	not run	-1	Cytochrome_B, DUF2891	A4, A5
0.4	2	0	0	2	611	2	sc0.4_id1259.fa	Polaromonas sp. JS666	296591	not run	-1		A2, A5
0.4	2	0	0	2	456	3	sc0.4_id2183.fa	Hymenobacter swuensis	1446467	not run	-1		A2, A5
0.4	2	0	0	2	456	3	sc0.4_id2107.fa	Bacteria	2	not run	-1	SusD-like_3	A4, A5
0.4	2	0	0	2	454	3	sc0.4_id2196.fa	Arachidicoccus rhizosphaerae	551991	not run	-1	DUF5301	A1, A5
0.4	2	0	0	2	605	2	sc0.4_id2035.fa	no match	-1	not run	-1	DUF3284	A4, A5
0.4	2	0	0	2	603	2	sc0.4_id1054.fa	Bacillus licheniformis	1402	not run	-1	DUF2493	A4, A5
0.4	2	0	0	2	603	2	sc0.4_id952.fa	Bacteria	2	not run	-1	Glyco_tranf_2_2, Glyco_tranf_2_3, Glyco_transf_7C, Glycos_transf_2	A4, A5
0.4	2	0	0	2	452	3	sc0.4_id2798.fa	no match	-1	not run	-1		A4, A5
0.4	2	0	0	2	451	3	sc0.4_id2606.fa	Syntrophus aciditrophicus	316277	not run	-1	Integrase_AP2	A4, A5
0.4	2	0	0	2	600	2	sc0.4_id2697.fa	no match	-1	not run	-1		A4, A5
0.4	2	0	0	2	595	2	sc0.4_id1049.fa	Candidatus Woesebacteria bacterium RIFOXYA1_FULL_38_9	1802531	not run	-1		A4, A5
0.4	2	0	0	2	594	2	sc0.4_id998.fa	Spirosoma sp. 48-14	1895854	not run	-1		A4, A5
0.4	2	0	0	2	593	2	sc0.4_id2154.fa	Achromobacter piechaudii	72556	not run	-1		A4, A5
0.4	2	0	0	2	440	3	sc0.4_id2260.fa	EBPR siphovirus 1	1048520	not run	-1		A4, A5
0.4	2	0	0	2	585	2	sc0.4_id2603.fa	Acinetobacter nosocomialis	106654	not run	-1	UvrB	A4, A5
0.4	2	0	0	2	585	2	sc0.4_id2756.fa	unknown (no taxid)		not run	-1		A4, A5
0.4	2	0	0	2	584	2	sc0.4_id2281.fa	Ralstonia pickettii	329	not run	-1	RHD3	A4, A5
0.4	2	0	0	2	584	2	sc0.4_id2843.fa	Verrucomicrobia bacterium RIFCSPHIGHO2_12_FULL_41_10	1802433	not run	-1	DNA_pol_A, DUF3919	A4, A5
0.4	2	0	0	2	583	2	sc0.4_id2089.fa	Burkholderiales	80840	not run	-1	Ribonuc_red_lgC	A2, A4
0.4	2	0	0	2	437	3	sc0.4_id2812.fa	no match	-1	not run	-1	Beta_helix, NosD	A4, A5
0.4	2	0	0	2	581	2	sc0.4_id1769.fa	candidate division WS6 bacterium 34_10	1641389	not run	-1	AAA_14, AAA_25, ATPase, ATPase_2, DnaB_C, PhoH, T2SSE	A1, A5
0.4	2	0	0	2	579	2	sc0.4_id1568.fa	Proteobacteria	1224	not run	-1	6PF2K, AAA, Bac_DnaA, GvpD, IstB_IS21, PhoH, RuvB_N, TIP49, Torsin, Viral_helicase1	A2, A5
0.4	2	0	0	2	577	2	sc0.4_id1211.fa	Pseudomonas phage phiPsa374	1458843	not run	-1	Toprim_2, Toprim_4	A4, A5
0.4	2	0	0	2	577	2	sc0.4_id2248.fa	Methylomonas sp. 11b	1168169	not run	-1		A4, A5
0.4	2	0	0	2	575	2	sc0.4_id2394.fa	no match	-1	not run	-1		A4, A5
0.4	2	0	0	2	575	2	sc0.4_id2661.fa	uncultured bacterium	77133	not run	-1		A1, A5
0.4	2	0	0	2	858	1	sc0.4_id1045.fa	Tetrahymena thermophila	5911	not run	-1	Peptidase_M49	A4, A5
0.4	2	0	0	2	571	2	sc0.4_id2265.fa	Nitrosomonadaceae	206379	not run	-1		A4, A5
0.4	2	0	0	2	569	2	sc0.4_id2156.fa	no match	-1	not run	-1		A4, A5
0.4	2	0	0	2	569	2	sc0.4_id2821.fa	no match	-1	not run	-1		A4, A5
0.4	2	0	0	2	566	2	sc0.4_id1479.fa	Spirochaetes bacterium GWB1_59_5	1802176	not run	-1	GIY-YIG, NUMOD1	A2, A5
0.4	2	0	0	2	564	2	sc0.4_id1576.fa	no match	-1	not run	-1		A2, A5
0.4	2	0	0	3	422	3	sc0.4_id2825.fa	Proteobacteria	1224	not run	-1	Terminase_6	A2, A4
0.4	2	0	0	2	561	2	sc0.4_id2086.fa	Algoriphagus faecimaris	686796	not run	-1	CENP-B_N, MRP-L20	A4, A5
0.4	2	0	0	2	559	2	sc0.4_id2764.fa	Butyricimonas virosa	544645	not run	-1		A4, A5
0.4	2	0	0	2	557	2	sc0.4_id1263.fa	no match	-1	not run	-1		A4, A5
0.4	2	0	0	2	554	2	sc0.4_id2548.fa	Hafniomonas laevis	436124	not run	-1	DisA_N, PsaA_PsaB	A4, A5
0.4	2	0	0	2	551	2	sc0.4_id1297.fa	no match	-1	not run	-1		A4, A5
0.4	2	0	0	2	546	2	sc0.4_id2452.fa	Candidatus Gottesmanbacteria bacterium GW2011_GWB1_49_7	1618448	not run	-1		A4, A5
0.4	2	0	0	2	545	2	sc0.4_id1011.fa	Janthinobacterium sp. CG23_2	1706231	not run	-1	Phage_tail_3	A4, A5
0.4	2	0	0	2	544	2	sc0.4_id1530.fa	Chlamydia sp. 32-24	1895742	not run	-1	Ank, Ank_2, Ank_3, Ank_4, Ank_5	A4, A5
0.4	2	0	0	2	539	2	sc0.4_id1990.fa	no match	-1	not run	-1		A4, A5
0.4	2	0	0	2	536	2	sc0.4_id1792.fa	no match	-1	not run	-1		A4, A5
0.4	2	0	0	2	536	2	sc0.4_id1853.fa	unknown (no taxid)		not run	-1	NUDIX	A4, A5
0.4	2	0	0	2	534	2	sc0.4_id2370.fa	no match	-1	not run	-1	Flp_C	A4, A5
0.4	2	0	0	2	532	2	sc0.4_id2292.fa	Chryseobacterium	59732	not run	-1		A4, A5
0.4	2	0	0	2	530	2	sc0.4_id2411.fa	no match	-1	not run	-1		A4, A5
0.4	2	0	0	2	527	2	sc0.4_id1906.fa	Enterococcus faecium	1352	not run	-1	HTH_44	A2, A4
0.4	2	0	0	2	526	2	sc0.4_id1447.fa	no match	-1	not run	-1	Auts2	A4, A5
0.4	2	0	0	2	526	2	sc0.4_id1855.fa	no match	-1	not run	-1	FNIP_C	A2, A5
0.4	2	0	0	2	524	2	sc0.4_id2223.fa	unknown (no taxid)		not run	-1	RNase_H_2	A1, A2
0.4	2	0	0	2	523	2	sc0.4_id2835.fa	no match	-1	not run	-1		A2, A5
0.4	2	0	0	2	518	2	sc0.4_id2383.fa	Bacteria	2	not run	-1	DUF968, HNHc_6, RecA_dep_nuc	A2, A5
0.4	2	0	0	2	516	2	sc0.4_id2827.fa	Bacteroides finegoldii	338188	not run	-1		A1, A4
0.4	2	0	0	2	515	2	sc0.4_id2084.fa	Bacteria	2	not run	-1		A2, A5
0.4	2	0	0	2	513	2	sc0.4_id2081.fa	Moritella viscosa	80854	not run	-1	MethyltransfD12, N6_N4_Mtase	A4, A5
0.4	2	0	0	2	769	1	sc0.4_id1940.fa	Bacteria	2	not run	-1		A1, A5
0.4	2	0	0	2	512	2	sc0.4_id2532.fa	no match	-1	not run	-1		A4, A5
0.4	2	0	0	2	507	2	sc0.4_id2192.fa	no match	-1	not run	-1	SusF_SusE, Tho2	A4, A5
0.4	2	0	0	2	505	2	sc0.4_id2296.fa	no match	-1	not run	-1		A4, A5
0.4	2	0	0	2	503	2	sc0.4_id2053.fa	unknown (no taxid)		not run	-1		A4, A5
0.4	2	0	0	2	502	2	sc0.4_id2528.fa	no match	-1	not run	-1		A4, A5
0.4	2	0	0	2	499	2	sc0.4_id2263.fa	Sphingopyxis sp. C-1	262667	not run	-1	TMEM43	A2, A4
0.4	2	0	0	2	499	2	sc0.4_id2193.fa	no match	-1	not run	-1		A2, A5
0.4	2	0	0	2	499	2	sc0.4_id2853.fa	unknown (no taxid)		not run	-1	Rhabdo_ncap_2	A1, A5
0.4	2	0	0	2	497	2	sc0.4_id2180.fa	no match	-1	not run	-1		A4, A5
0.4	2	0	0	2	496	2	sc0.4_id1325.fa	Candidatus Woesebacteria bacterium GW2011_GWB1_39_12	1618574	not run	-1	DUF5004	A4, A5
0.4	2	0	0	2	495	2	sc0.4_id1421.fa	Acinetobacter baumannii	470	not run	-1		A2, A5
0.4	2	0	0	2	495	2	sc0.4_id2116.fa	Verrucomicrobia bacterium RIFCSPHIGHO2_12_FULL_41_10	1802433	not run	-1		A4, A5
0.4	2	0	0	2	491	2	sc0.4_id2409.fa	no match	-1	not run	-1	YesK	A4, A5
0.4	2	0	0	2	490	2	sc0.4_id2361.fa	unknown (no taxid)		not run	-1	Peptidase_S49	A4, A5
0.4	2	0	0	2	488	2	sc0.4_id2069.fa	Acinetobacter baumannii	470	not run	-1	DUF2498, Phage_integrase	A4, A5
0.4	2	0	0	2	488	2	sc0.4_id2373.fa	Synechococcus sp. CB0101	232348	not run	-1	Guanylate_cyc_2, Peptidase_C39_2, Peptidase_C70	A2, A5
0.4	2	0	0	2	486	2	sc0.4_id1550.fa	no match	-1	not run	-1		A4, A5
0.4	2	0	0	2	485	2	sc0.4_id2639.fa	Moraxellaceae	468	not run	-1	Diphthami_syn_2, NAD_synthase, PAPS_reduct, QueC	A2, A4
0.4	2	0	0	2	484	2	sc0.4_id2837.fa	unknown (no taxid)		not run	-1		A4, A5
0.4	2	0	0	2	483	2	sc0.4_id1944.fa	Methylobacter whittenburyi	39770	not run	-1		A4, A5
0.4	2	0	0	2	482	2	sc0.4_id1963.fa	Edwardsiella tarda	636	not run	-1	IL31	A4, A5
0.4	2	0	0	2	480	2	sc0.4_id2736.fa	Burkholderia	32008	not run	-1	Lipase_GDSL_2	A4, A5
0.4	2	0	0	2	475	2	sc0.4_id1838.fa	no match	-1	not run	-1	Wap1	A2, A5
0.4	2	0	0	2	711	1	sc0.4_id2149.fa	no match	-1	not run	-1	DUF1263, DZR	A4, A5
0.4	2	0	0	2	473	2	sc0.4_id1997.fa	unknown (no taxid)		not run	-1	Hydrolase_2	A1, A4
0.4	2	0	0	2	473	2	sc0.4_id2390.fa	Cellulophaga virus Cba172	1918525	not run	-1		A4, A5
0.4	2	0	0	2	470	2	sc0.4_id2198.fa	no match	-1	not run	-1		A4, A5
0.4	2	0	0	2	467	2	sc0.4_id1968.fa	unknown (no taxid)		not run	-1	HNH_3, zf-His_Me_endon	A4, A5
0.4	2	0	0	2	467	2	sc0.4_id1722.fa	no match	-1	not run	-1	Spore_GerQ	A2, A5
0.4	2	0	0	2	698	1	sc0.4_id2738.fa	no match	-1	not run	-1		A4, A5
0.4	2	0	0	2	465	2	sc0.4_id1647.fa	no match	-1	not run	-1		A4, A5
0.4	2	0	0	2	463	2	sc0.4_id2310.fa	Vaginella massiliensis	1816680	not run	-1		A2, A4
0.4	2	0	0	2	461	2	sc0.4_id2504.fa	no match	-1	not run	-1		A4, A5
0.4	2	0	0	2	460	2	sc0.4_id2295.fa	Sphingomonadales	204457	not run	-1	Nucleoporin_FG	A4, A5
0.4	2	0	0	2	459	2	sc0.4_id2805.fa	uncultured phage	278008	not run	-1		A4, A5
0.4	2	0	0	2	458	2	sc0.4_id1814.fa	no match	-1	not run	-1		A4, A5
0.4	2	0	0	2	458	2	sc0.4_id2438.fa	unknown (no taxid)		not run	-1	HNH_3, zf-His_Me_endon	A2, A5
0.4	2	0	0	2	453	2	sc0.4_id2537.fa	Rhizobium leguminosarum	384	not run	-1		A4, A5
0.4	2	0	0	2	453	2	sc0.4_id2647.fa	Yersinia frederiksenii	29484	not run	-1	DUF1129	A4, A5
0.4	2	0	0	2	451	2	sc0.4_id2387.fa	no match	-1	not run	-1	Peptidase_S80	A4, A5
0.4	2	0	0	2	675	1	sc0.4_id1552.fa	no match	-1	not run	-1		A1, A5
0.4	2	0	0	2	450	2	sc0.4_id2722.fa	Viruses	10239	not run	-1	Thy1	A4, A5
0.4	2	0	0	2	672	1	sc0.4_id2477.fa	Geobacillus virus E3	1572712	not run	-1	N6_N4_Mtase, PrmA	A4, A5
0.4	2	0	0	2	447	2	sc0.4_id2708.fa	no match	-1	not run	-1	DUF2017	A4, A5
0.4	2	0	0	2	446	2	sc0.4_id2435.fa	Proteobacteria	1224	not run	-1		A4, A5
0.4	2	0	0	2	445	2	sc0.4_id1923.fa	Candidatus Moranbacteria bacterium GW2011_GWF1_36_4	1618717	not run	-1	Phage_cap_E	A2, A5
0.4	2	0	0	2	444	2	sc0.4_id2243.fa	no match	-1	not run	-1	Melibiase	A4, A5
0.4	2	0	0	2	443	2	sc0.4_id1535.fa	no match	-1	not run	-1		A4, A5
0.4	2	0	0	2	443	2	sc0.4_id2009.fa	Leptospira biflexa	172	not run	-1	AAA_18, AAA_28, Cytidylate_kin, DUF258, PduV-EutP, RNA_helicase, Roc, dNK	A4, A5
0.4	2	0	0	2	437	2	sc0.4_id1822.fa	no match	-1	not run	-1		A4, A5
0.4	2	0	0	2	436	2	sc0.4_id1524.fa	Bacteroidetes	976	not run	-1	HTH_20	A4, A5
0.4	2	0	0	2	430	2	sc0.4_id2801.fa	no match	-1	not run	-1		A4, A5
0.4	2	0	0	3	643	1	sc0.4_id1802.fa	no match	-1	not run	-1		A4, A5
0.4	2	0	0	2	422	2	sc0.4_id2088.fa	Acinetobacter	469	not run	-1		A2, A4
0.4	2	0	0	2	422	2	sc0.4_id1555.fa	Janthinobacterium sp. Marseille	375286	not run	-1	DUF3012	A1, A5
0.4	2	0	0	2	416	2	sc0.4_id2833.fa	no match	-1	not run	-1		A4, A5
0.4	2	0	0	2	617	1	sc0.4_id2368.fa	no match	-1	not run	-1		A4, A5
0.4	2	0	0	2	410	2	sc0.4_id2771.fa	no match	-1	not run	-1		A4, A5
0.4	2	0	0	2	410	2	sc0.4_id1667.fa	no match	-1	not run	-1		A2, A4
0.4	2	0	0	2	600	1	sc0.4_id2572.fa	Microvirga massiliensis	1033741	not run	-1	Peptidase_C93	A1, A5
0.4	2	0	0	3	597	1	sc0.4_id1763.fa	no match	-1	not run	-1		A4, A5
0.4	2	0	0	2	591	1	sc0.4_id2519.fa	no match	-1	not run	-1	Sigma54_AID	A1, A4
0.4	2	0	0	2	589	1	sc0.4_id1904.fa	no match	-1	not run	-1		A4, A5
0.4	2	0	0	2	585	1	sc0.4_id2672.fa	no match	-1	not run	-1		A4, A5
0.4	2	0	0	3	579	1	sc0.4_id2432.fa	no match	-1	not run	-1		A4, A5
0.4	2	0	0	2	552	1	sc0.4_id2421.fa	no match	-1	not run	-1		A1, A4
0.4	2	0	0	2	543	1	sc0.4_id2371.fa	Candidatus Saccharibacteria	95818	not run	-1	DUF3435, Phage_integrase	A1, A5
0.4	2	0	0	2	533	1	sc0.4_id2696.fa	Sulfuricella sp. T08	1632857	not run	-1	Atu4866, Phage_CRI, THP2	A1, A5
0.4	2	0	0	2	522	1	sc0.4_id2728.fa	Bacteria	2	not run	-1	tRNA_bind	A2, A5
0.4	2	0	0	2	521	1	sc0.4_id2506.fa	Microgenomates group bacterium GW2011_GWF2_47_9	1618541	not run	-1		A4, A5
0.4	2	0	0	2	520	1	sc0.4_id2693.fa	Acinetobacter sp. A47	1561217	not run	-1	Zip	A2, A5
0.4	2	0	0	2	512	1	sc0.4_id2139.fa	no match	-1	not run	-1		A1, A4
0.4	2	0	0	2	492	1	sc0.4_id2659.fa	no match	-1	not run	-1	DUF1366	A4, A5
0.4	2	0	0	2	486	1	sc0.4_id2164.fa	Siphoviridae	10699	not run	-1		A1, A5
0.4	2	0	0	3	448	1	sc0.4_id2399.fa	Massilia sp. LC238	1502852	not run	-1		A4, A5
0.4	2	0	0	2	436	1	sc0.4_id2443.fa	Rhizobiales	356	not run	-1	Phage_portal	A1, A4
0.4	2	0	0	2	423	1	sc0.4_id2635.fa	no match	-1	not run	-1		A1, A2
0.4	2	0	0	2	716	0	sc0.4_id2695.fa	no match	-1	not run	-1		A4, A5
0.4	2	0	0	2	611	0	sc0.4_id2206.fa	no match	-1	not run	-1		A4, A5
0.4	2	0	0	2	603	0	sc0.4_id1732.fa	no match	-1	not run	-1		A4, A5
0.4	2	0	0	2	574	0	sc0.4_id1677.fa	no match	-1	not run	-1		A2, A4
0.4	2	0	0	2	537	0	sc0.4_id2422.fa	no match	-1	not run	-1		A2, A4
0.4	2	0	0	2	535	0	sc0.4_id2595.fa	no match	-1	not run	-1		A4, A5
0.4	2	0	0	2	515	0	sc0.4_id2233.fa	no match	-1	not run	-1		A2, A5
0.4	2	0	0	2	510	0	sc0.4_id1433.fa	no match	-1	not run	-1		A2, A5
0.4	2	0	0	2	488	0	sc0.4_id2770.fa	no match	-1	not run	-1		A4, A5
0.4	2	0	0	2	450	0	sc0.4_id2883.fa	no match	-1	not run	-1		A4, A5
0.4	2	0	0	2	425	0	sc0.4_id2638.fa	no match	-1	not run	-1		A2, A4
0.4	2	0	0	2	421	0	sc0.4_id2040.fa	no match	-1	not run	-1		A4, A5
0.11	5	2	0	61	5668	114	sc0.11_id64.fa	unknown (no taxid)		not run	-1	Band_7, Cpn10, DUF1440, DUF2015, DUF2072, DUF2829, DUF3013, DUF3219, DUF3617, DUF3912, DUF4127, DUF4249, FAT, Fijivirus_P9-2, GIY-YIG, Glyoxalase_4, LexA_DNA_bind, Med14, P2X_receptor, PPR_3, Peptidase_A2B, RRP14, RepL, SNAP, TIL, TraN, U1snRNP70_N, YcbB, YozD	A1, A2, A3, A4, A5	B1, B2
0.11	5	2	0	20	4707	38	sc0.11_id70.fa	unknown (no taxid)		not run	-1	HSP70	A1, A2, A3, A4, A5	B1, B2
0.11	5	2	0	10	2654	11	sc0.11_id656.fa	Bacteria	2	not run	-1	EFP_N, Lipase_GDSL_2	A1, A2, A3, A4, A5	B1, B2
0.11	5	2	0	7	836	14	sc0.11_id862.fa	unknown (no taxid)		not run	-1	Phage_portal	A1, A2, A3, A4, A5	B1, B15
0.15	3	1	0	5	1874	13	sc0.15_id290.fa	unknown (no taxid)		not run	-1	DUF1353, FKBP_N, SLT	A2, A4, A5	B15
0.15	3	1	0	4	1569	15	sc0.15_id820.fa	unknown (no taxid)		not run	-1	DUF2201, DUF4980, DUF637, Mak10	A1, A4, A5	B2
0.15	3	1	0	4	1804	12	sc0.15_id121.fa	Bacteria	2	not run	-1	AAA, AAA_15, DUF2363, PriCT_2, Sigma54_activat	A1, A4, A5	B17
0.15	3	1	0	7	1641	12	sc0.15_id1836.fa	unknown (no taxid)		not run	-1	Destabilase, zf-C3HC4_2, zf-C3HC4_4	A2, A4, A5	B3
0.15	3	1	0	12	951	20	sc0.15_id1859.fa	Bosea vaviloviae	1526658	not run	-1	Cyt_bd_oxida_I, DUF1841, DUF4332, MerT, Nefa_Nip30_N, OHCU_decarbox	A1, A4, A5	B1
0.15	3	1	0	6	1670	10	sc0.15_id149.fa	unknown (no taxid)		not run	-1	DUF4347, Meth_synt_2	A2, A4, A5	B1
0.15	3	1	0	5	1064	15	sc0.15_id996.fa	Bacteria	2	not run	-1	AAA_19, AAA_30, DEAD, FragX_IP, Helicase_RecD, ResIII, Ribophorin_II, SNF2_N, VRR_NUC	A2, A4, A5	B1
0.15	3	1	0	6	1691	9	sc0.15_id1151.fa	Bacteria	2	not run	-1	AAA_25, DEAD, DUF938, Helicase_C, SNF2_N, YIF1	A2, A4, A5	B8
0.15	3	1	0	5	1418	9	sc0.15_id1575.fa	Proteobacteria	1224	not run	-1	PriCT_2, VirE	A1, A4, A5	B8
0.15	3	1	0	5	1260	10	sc0.15_id437.fa	Bacteria	2	not run	-1	AAA_19, AAA_30, DEAD, FGF, Helicase_RecD, ResIII, SNF2_N, VRR_NUC	A1, A4, A5	B1
0.15	3	1	0	4	1345	9	sc0.15_id511.fa	unknown (no taxid)		not run	-1	Fanconi_C, Phage_TAC_6	A1, A4, A5	B20
0.15	3	1	0	5	1003	11	sc0.15_id1357.fa	Butyrivibrio proteoclasticus	43305	not run	-1	Glyco_transf_25, Glycos_transf_2, Mlo	A2, A4, A5	B1
0.15	3	1	0	4	1019	8	sc0.15_id460.fa	Caudovirales	28883	not run	-1	Methyltransf_5, N6_N4_Mtase	A2, A4, A5	B1
0.15	3	1	0	5	708	11	sc0.15_id1985.fa	Giesbergeria anulus	180197	not run	-1	DUF4484	A2, A4, A5	B18
0.15	3	1	0	4	1662	4	sc0.15_id896.fa	no match	-1	not run	-1	PSDC	A1, A4, A5	B18
0.15	3	1	0	4	815	9	sc0.15_id1872.fa	Proteobacteria	1224	not run	-1	SUR7	A1, A4, A5	B18
0.15	3	1	0	4	1200	5	sc0.15_id331.fa	unknown (no taxid)		not run	-1	DUF1315, DUF3783, Ribosomal_L40e	A1, A4, A5	B1
0.15	3	1	0	5	595	11	sc0.15_id2017.fa	Proteobacteria	1224	not run	-1	LSR	A1, A4, A5	B5
0.15	3	1	0	5	990	6	sc0.15_id1286.fa	unknown (no taxid)		not run	-1	RNase_H_2	A1, A4, A5	B15
0.15	3	1	0	4	1199	4	sc0.15_id152.fa	Ascomycota	4890	not run	-1		A1, A3, A4	B10
0.15	3	1	0	4	1395	3	sc0.15_id2092.fa	no match	-1	not run	-1		A2, A4, A5	B1
0.15	3	1	0	4	903	5	sc0.15_id844.fa	Proteobacteria	1224	not run	-1	UvrD_C, UvrD_C_2, Viral_helicase1	A1, A4, A5	B1
0.15	3	1	0	4	935	4	sc0.15_id737.fa	no match	-1	not run	-1		A2, A4, A5	B1
0.15	3	1	0	4	565	6	sc0.15_id1684.fa	no match	-1	not run	-1	DUF4011	A1, A4, A5	B1
0.2	1	0	0	1	1751	6	sc0.2_id7935.fa	no match	-1	not run	-1	DUF2258, DUF929, Nodulin	A5
0.2	1	0	0	1	1454	7	sc0.2_id5482.fa	Bacteria	2	not run	-1	HNH	A5
0.2	1	0	0	1	1549	6	sc0.2_id3867.fa	Bacteria	2	not run	-1	Duffy_binding, N6_N4_Mtase, UCR_TM	A4
0.2	1	0	0	1	2126	4	sc0.2_id7933.fa	no match	-1	not run	-1	CCDC50_N, DUF3754, SAM_1, VPS53_C	A5
0.2	1	0	0	1	1210	7	sc0.2_id5555.fa	Podoviridae	10744	not run	-1	SelP_C	A5
0.2	1	0	0	1	1037	8	sc0.2_id5621.fa	Thauera terpenica	76113	not run	-1	ERCC3_RAD25_C, Helicase_C, NCD3G	A5
0.2	1	0	0	1	993	8	sc0.2_id5268.fa	Bacteria	2	not run	-1	MarR_2	A4
0.2	1	0	0	1	1244	6	sc0.2_id7979.fa	Viruses	10239	not run	-1		A5
0.2	1	0	0	1	935	8	sc0.2_id5701.fa	Yersinia pestis	632	not run	-1		A5
0.2	1	0	0	1	1191	6	sc0.2_id5562.fa	Proteobacteria	1224	not run	-1	5TM-5TMR_LYT, CCDC-167, DUF1269, DUF2167, Peptidase_M15_2, Peptidase_M15_3	A5
0.2	1	0	0	1	1387	5	sc0.2_id7939.fa	Bacteria	2	not run	-1	DUF3987, DUF4244, ERF, F5_F8_type_C, PH_3, Thioredoxin_8	A5
0.2	1	0	0	1	1644	4	sc0.2_id5466.fa	no match	-1	not run	-1	Baculo_11_kDa, DUF642, DpnII, PVL_ORF50	A5
0.2	1	0	0	1	1367	5	sc0.2_id7940.fa	Bacteroidetes	976	not run	-1		A5
0.2	1	0	0	1	1544	4	sc0.2_id3868.fa	Flavobacterium sp. ABG	1423322	not run	-1		A4
0.2	1	0	0	1	1913	3	sc0.2_id7937.fa	Acinetobacter lwoffii	28090	not run	-1	DHOase	A5
0.2	1	0	0	1	953	7	sc0.2_id5689.fa	Comamonadaceae	80864	not run	-1	Peptidase_M15_3, Ribosomal_60s	A5
0.2	1	0	0	1	1074	6	sc0.2_id5603.fa	Enterobacteria phage vB_KleM-RaK2	1147094	not run	-1	Gln-synt_C, Macro	A5
0.2	1	0	0	1	669	10	sc0.2_id4082.fa	Burkholderiales	80840	not run	-1		A4
0.2	1	0	0	1	1023	6	sc0.2_id5267.fa	uncultured bacterium A1Q1_fos_2037	1256558	not run	-1	DUF4965, GATase, GATase_3, Peptidase_C26	A4
0.2	1	0	0	1	889	7	sc0.2_id3111.fa	Betaproteobacteria	28216	not run	-1	Terminase_3	A2
0.2	1	0	0	1	1134	5	sc0.2_id7945.fa	no match	-1	not run	-1	PRORP	A5
0.2	1	0	0	1	1700	3	sc0.2_id7961.fa	unknown (no taxid)		not run	-1	Peptidase_C28, Peptidase_C93, Terminase_6	A5
0.2	1	0	0	1	1129	5	sc0.2_id5580.fa	unknown (no taxid)		not run	-1	DUF968, Ecl1, HNH, HNH_5, LIM, Methyltransf_11, Methyltransf_31, N6_Mtase, N6_N4_Mtase, RecO_C, UPF0020, Zf_RING, zf-FCS	A5
0.2	1	0	0	1	1300	4	sc0.2_id3882.fa	no match	-1	not run	-1	PKD_channel	A4
0.2	1	0	0	1	805	7	sc0.2_id3963.fa	Delftia sp. 670	1537702	not run	-1	DUF1127, EAP30	A4
0.2	1	0	0	1	1072	5	sc0.2_id5604.fa	Proteobacteria	1224	not run	-1	DUF1796, MOLO1	A5
0.2	1	0	0	1	907	6	sc0.2_id7963.fa	Bacteria	2	not run	-1	CBM_5_12, DUF1929	A5
0.2	1	0	0	1	1044	5	sc0.2_id7949.fa	Burkholderiales	80840	not run	-1		A5
0.2	1	0	0	1	891	6	sc0.2_id5270.fa	Pseudomonas	286	not run	-1	DUF4942	A4
0.2	1	0	0	1	1033	5	sc0.2_id7951.fa	Gammaproteobacteria	1236	not run	-1	P22_Cro, RecT	A5
0.2	1	0	0	1	883	6	sc0.2_id5742.fa	Desulfatibacillum alkenivorans	259354	not run	-1	PsaM	A5
0.2	1	0	0	1	771	7	sc0.2_id7983.fa	Burkholderiales	80840	not run	-1	COQ9, MbtH, NinB	A5
0.2	1	0	0	1	1026	5	sc0.2_id3903.fa	unknown (no taxid)		not run	-1	Bactofilin	A4
0.2	1	0	0	1	1226	4	sc0.2_id3777.fa	Arachis ipaensis	130454	not run	-1		A3
0.2	1	0	0	1	998	5	sc0.2_id3780.fa	uncultured bacterium	77133	not run	-1		A3
0.2	1	0	0	1	972	5	sc0.2_id3913.fa	unknown (no taxid)		not run	-1	Phage_integr_3	A4
0.2	1	0	0	1	832	6	sc0.2_id5792.fa	Bryobacter aggregatus	360054	not run	-1	Beta_helix, DUF2892, DUF3331, End_N_terminal, Pectate_lyase_3, Toxin_35	A5
0.2	1	0	0	1	970	5	sc0.2_id5674.fa	Bacteria	2	not run	-1	DNA_methylase	A5
0.2	1	0	0	1	811	6	sc0.2_id3895.fa	Branchiostoma belcheri	7741	not run	-1		A4
0.2	1	0	0	1	932	5	sc0.2_id5704.fa	no match	-1	not run	-1	Inj_translocase	A5
0.2	1	0	0	1	1108	4	sc0.2_id5590.fa	Niabella aurantiaca	379900	not run	-1	7TM_GPCR_Srsx	A5
0.2	1	0	0	1	791	6	sc0.2_id3701.fa	no match	-1	not run	-1		A2
0.2	1	0	0	1	1369	3	sc0.2_id5290.fa	Vibrio phage JA-1	1283071	not run	-1		A4
0.2	1	0	0	1	782	6	sc0.2_id3979.fa	Delftia sp. Cs1-4	742013	not run	-1		A4
0.2	1	0	0	1	1082	4	sc0.2_id5601.fa	Chryseobacterium sp. OV715	1500287	not run	-1		A5
0.2	1	0	0	1	766	6	sc0.2_id5860.fa	Bacteria	2	not run	-1	NinB	A5
0.2	1	0	0	1	888	5	sc0.2_id5735.fa	Janthinobacterium sp. MP5059B	1766683	not run	-1	Toxin_8	A5
0.2	1	0	0	1	1329	3	sc0.2_id3775.fa	uncultured bacterium	77133	not run	-1	IGF2_C	A3
0.2	1	0	0	1	1046	4	sc0.2_id5616.fa	no match	-1	not run	-1		A5
0.2	1	0	0	1	1298	3	sc0.2_id3883.fa	no match	-1	not run	-1		A4
0.2	1	0	0	1	860	5	sc0.2_id5764.fa	Variovorax sp. WDL1	207745	not run	-1	COesterase	A5
0.2	1	0	0	1	1028	4	sc0.2_id5266.fa	bacterium OL-1	1504822	not run	-1	DUF2336, Helicase_C, SNF2_N	A4
0.2	1	0	0	1	727	6	sc0.2_id5916.fa	no match	-1	not run	-1	DUF3521	A5
0.2	1	0	0	1	635	7	sc0.2_id6094.fa	no match	-1	not run	-1		A5
0.2	1	0	0	1	992	4	sc0.2_id5657.fa	Peptostreptococcus anaerobius	1261	not run	-1	MethyltransfD12	A5
0.2	1	0	0	1	988	4	sc0.2_id3911.fa	Bacteria	2	not run	-1	DUF3991	A4
0.2	1	0	0	1	819	5	sc0.2_id5800.fa	no match	-1	not run	-1	PrgI	A5
0.2	1	0	0	1	699	6	sc0.2_id5294.fa	Bacteria	2	not run	-1	HNH, zf-FCS	A4
0.2	1	0	0	1	793	5	sc0.2_id5828.fa	Paraburkholderia dilworthii	948106	not run	-1	ERF	A5
0.2	1	0	0	1	1175	3	sc0.2_id3892.fa	Alphaproteobacteria	28211	not run	-1	DUF3168, Phage_TAC_11, Phage_tail_2	A4
0.2	1	0	0	1	940	4	sc0.2_id5698.fa	Bacteria	2	not run	-1		A5
0.2	1	0	0	1	781	5	sc0.2_id5282.fa	no match	-1	not run	-1	DUF208	A4
0.2	1	0	0	1	666	6	sc0.2_id6034.fa	Sphingobium yanoikuyae	13690	not run	-1		A5
0.2	1	0	0	1	932	4	sc0.2_id5703.fa	no match	-1	not run	-1		A5
0.2	1	0	0	1	1148	3	sc0.2_id5546.fa	Pseudomonas resinovorans	53412	not run	-1	Laminin_G_2, Laminin_G_3	A5
0.2	1	0	0	1	1142	3	sc0.2_id5260.fa	Alphaproteobacteria	28211	not run	-1	DUF106, DUF3310, DUF4572, DUF771	A4
0.2	1	0	0	1	750	5	sc0.2_id5288.fa	Spirochaetes bacterium GWB1_59_5	1802176	not run	-1		A4
0.2	1	0	0	1	750	5	sc0.2_id5888.fa	Nonomuraea jiangxiensis	633440	not run	-1	LapD_MoxY_N	A5
0.2	1	0	0	1	641	6	sc0.2_id6082.fa	Iodobacteriophage phiPLPE	551895	not run	-1	Peptidase_C7, zf-C2H2_jaz, zf-U1, zf-met	A5
0.2	1	0	0	1	881	4	sc0.2_id3699.fa	unknown (no taxid)		not run	-1	AvrPto, PT	A2
0.2	1	0	0	1	1100	3	sc0.2_id3880.fa	Proteobacteria	1224	not run	-1	HTH_17, Phage_AlpA, RepB_primase	A4
0.2	1	0	0	1	880	4	sc0.2_id3942.fa	Proteobacteria	1224	not run	-1	AAA_16, AAA_18, AAA_22, AAA_33, ABC_tran, ATPase, DUF2791, DUF87, KTI12, Mg_chelatase, PIF1, PRK, SRP54, T2SSE, TsaE	A4
0.2	1	0	0	1	628	6	sc0.2_id6119.fa	Citrobacter	544	not run	-1	HCV_NS4a, HTH_15, HTH_5, Zn_Tnp_IS91	A5
0.2	1	0	0	1	547	7	sc0.2_id6406.fa	Rhizobacter sp. OV335	1500264	not run	-1	ET	A5
0.2	1	0	0	1	1089	3	sc0.2_id7947.fa	no match	-1	not run	-1		A5
0.2	1	0	0	1	867	4	sc0.2_id3945.fa	Proteobacteria	1224	not run	-1	P22_portal	A4
0.2	1	0	0	1	864	4	sc0.2_id7970.fa	Pseudomonas fluorescens	294	not run	-1		A5
0.2	1	0	0	1	1422	2	sc0.2_id7968.fa	Nocardia vulneris	1141657	not run	-1	DUF2226, RNA_ligase	A5
0.2	1	0	0	1	704	5	sc0.2_id5950.fa	Burkholderiales	80840	not run	-1	Coronavirus_5, DUF442	A5
0.2	1	0	0	1	704	5	sc0.2_id7995.fa	Arachidicoccus sp. BS20	1850526	not run	-1	TAP42, Telomere_res	A5
0.2	1	0	0	1	1052	3	sc0.2_id3898.fa	Burkholderia multivorans	87883	not run	-1	Sipho_Gp157	A4
0.2	1	0	0	1	699	5	sc0.2_id5960.fa	Proteobacteria	1224	not run	-1	DoxA	A5
0.2	1	0	0	1	694	5	sc0.2_id5277.fa	Roseomonas	125216	not run	-1		A4
0.2	1	0	0	1	1041	3	sc0.2_id5619.fa	Methylomicrobium album	39775	not run	-1	DUF3990	A5
0.2	1	0	0	1	693	5	sc0.2_id4050.fa	uncultured Mediterranean phage uvMED	1407671	not run	-1		A4
0.2	1	0	0	1	829	4	sc0.2_id7975.fa	no match	-1	not run	-1	DUF902	A5
0.2	1	0	0	1	1374	2	sc0.2_id5511.fa	Caldithrix abyssi	187145	not run	-1	Glyco_tranf_2_2, Glyco_transf_7C	A5
0.2	1	0	0	1	815	4	sc0.2_id5279.fa	Candidatus Propionivibrio aalborgensis	1860101	not run	-1		A4
0.2	1	0	0	1	814	4	sc0.2_id3960.fa	uncultured Mediterranean phage uvMED	1407671	not run	-1	6PF2K, AAA, AAA_33, Bac_DnaA, DUF2075, GvpD, IstB_IS21, TIP49, Viral_helicase1	A4
0.2	1	0	0	1	1017	3	sc0.2_id5635.fa	no match	-1	not run	-1	AAA_14, CitX	A5
0.2	1	0	0	1	813	4	sc0.2_id3961.fa	Pelomonas sp. Root1217	1736430	not run	-1		A4
0.2	1	0	0	1	1013	3	sc0.2_id5641.fa	no match	-1	not run	-1	Red1	A5
0.2	1	0	0	1	1013	3	sc0.2_id5642.fa	Pseudomonas virus PAKP3	1925782	not run	-1		A5
0.2	1	0	0	1	806	4	sc0.2_id3962.fa	no match	-1	not run	-1		A4
0.2	1	0	0	1	998	3	sc0.2_id5653.fa	unknown (no taxid)		not run	-1	Endonuc-dimeris, HeH, SAP	A5
0.2	1	0	0	1	798	4	sc0.2_id5822.fa	Bacteria	2	not run	-1	Peptidase_S78, Phage_Mu_F, Prp31_C	A5
0.2	1	0	0	1	1321	2	sc0.2_id5533.fa	Moraxellaceae	468	not run	-1		A5
0.2	1	0	0	1	989	3	sc0.2_id3910.fa	no match	-1	not run	-1		A4
0.2	1	0	0	1	562	6	sc0.2_id6348.fa	no match	-1	not run	-1		A5
0.2	1	0	0	1	786	4	sc0.2_id3117.fa	no match	-1	not run	-1		A2
0.2	1	0	0	1	786	4	sc0.2_id5837.fa	Bacteria	2	not run	-1	EcoRI, P22_CoatProtein, Phage-scaffold	A5
0.2	1	0	0	1	980	3	sc0.2_id5664.fa	no match	-1	not run	-1		A5
0.2	1	0	0	1	1300	2	sc0.2_id7941.fa	no match	-1	not run	-1	RhaA	A5
0.2	1	0	0	1	650	5	sc0.2_id3713.fa	Stylonychia lemnae	5949	not run	-1	Pyr_redox_2	A2
0.2	1	0	0	1	975	3	sc0.2_id7954.fa	Alphaproteobacteria	28211	not run	-1	AAA_16, AAA_24, AAA_30, DEAD, IstB_IS21, ResIII	A5
0.2	1	0	0	1	650	5	sc0.2_id6065.fa	unknown (no taxid)		not run	-1	GIY-YIG	A5
0.2	1	0	0	1	779	4	sc0.2_id5843.fa	no match	-1	not run	-1		A5
0.2	1	0	0	1	645	5	sc0.2_id6077.fa	Polaromonas sp. CG9_12	1504672	not run	-1		A5
0.2	1	0	0	1	963	3	sc0.2_id7957.fa	Cellulophaga virus Cba121	1918193	not run	-1	DUF1109, MethyltransfD12	A5
0.2	1	0	0	1	961	3	sc0.2_id5269.fa	Chryseobacterium oranimense	421058	not run	-1		A4
0.2	1	0	0	1	961	3	sc0.2_id3919.fa	Proteobacteria	1224	not run	-1	DUF3346, HTH_27, HTH_36, Ran_BP1	A4
0.2	1	0	0	1	961	3	sc0.2_id5679.fa	unknown (no taxid)		not run	-1	AAA, AAA_16, AAA_19, AAA_22, AAA_29, AAA_30, AAA_33, AAA_7, ArgK, DUF815, FtsK_SpoIIIE, Helicase_RecD, Herpes_Helicase, NTPase_1, OmpA, PIF1, Rad17, ResIII, SRP54, Sigma54_activ_2, Sigma54_activat, T2SSE, TsaE, UvrD-helicase, Viral_helicase1	A5
0.2	1	0	0	1	767	4	sc0.2_id3121.fa	Comamonas thiooxydans	363952	not run	-1		A2
0.2	1	0	0	1	957	3	sc0.2_id5685.fa	Verrucomicrobia bacterium RIFCSPHIGHO2_12_FULL_41_10	1802433	not run	-1	SRPRB	A5
0.2	1	0	0	1	764	4	sc0.2_id3989.fa	no match	-1	not run	-1		A4
0.2	1	0	0	1	954	3	sc0.2_id5688.fa	Silvibacterium bohemicum	1577686	not run	-1	Pkip-1	A5
0.2	1	0	0	1	951	3	sc0.2_id5690.fa	Candidatus Walczuchella monophlebidarum	1415657	not run	-1	MRP-S27, Sec6	A5
0.2	1	0	0	1	760	4	sc0.2_id3703.fa	no match	-1	not run	-1		A2
0.2	1	0	0	1	633	5	sc0.2_id4125.fa	Proteobacteria	1224	not run	-1	Sgf11, zf-C3HC4_3	A4
0.2	1	0	0	1	949	3	sc0.2_id3698.fa	unknown (no taxid)		not run	-1	Pur_ac_phosph_N, fn3	A2
0.2	1	0	0	1	947	3	sc0.2_id7959.fa	unknown (no taxid)		not run	-1		A5
0.2	1	0	0	1	1261	2	sc0.2_id5545.fa	Salmonella virus STML198	1913657	not run	-1		A5
0.2	1	0	0	1	629	5	sc0.2_id3794.fa	Homo sapiens	9606	not run	-1	DUF4573	A3
0.2	1	0	0	1	754	4	sc0.2_id5880.fa	Caudovirales	28883	not run	-1		A5
0.2	1	0	0	1	942	3	sc0.2_id7960.fa	Myoviridae	10662	not run	-1	DUF2612, FTP, YycI	A5
0.2	1	0	0	1	940	3	sc0.2_id5697.fa	Acinetobacter sp. A47	1561217	not run	-1		A5
0.2	1	0	0	1	752	4	sc0.2_id3998.fa	unknown (no taxid)		not run	-1	DUF3023, EF-hand_6, HNH_3	A4
0.2	1	0	0	1	751	4	sc0.2_id3999.fa	no match	-1	not run	-1		A4
0.2	1	0	0	1	749	4	sc0.2_id4005.fa	Bacteria	2	not run	-1	DUF2313	A4
0.2	1	0	0	1	749	4	sc0.2_id5889.fa	uncultured Mediterranean phage uvMED	1407671	not run	-1	DUF3799	A5
0.2	1	0	0	1	744	4	sc0.2_id5895.fa	Myoviridae	10662	not run	-1	dCMP_cyt_deam_1	A5
0.2	1	0	0	1	929	3	sc0.2_id3926.fa	uncultured bacterium	77133	not run	-1		A4
0.2	1	0	0	1	742	4	sc0.2_id4013.fa	Formosa sp. Hel1_33_131	1336794	not run	-1		A4
0.2	1	0	0	1	614	5	sc0.2_id6163.fa	Enterobacterales	91347	not run	-1		A5
0.2	1	0	0	1	916	3	sc0.2_id5716.fa	Mortierella elongata	310910	not run	-1	DUF3302, HTH_1	A5
0.2	1	0	0	1	912	3	sc0.2_id5718.fa	Pseudomonas sp. 24 E 1	1844094	not run	-1		A5
0.2	1	0	0	1	1216	2	sc0.2_id5554.fa	unknown (no taxid)		not run	-1	AAA, RNA_helicase	A5
0.2	1	0	0	1	908	3	sc0.2_id5572.fa	unknown (no taxid)		not run	-1	Exo_endo_phos, Exo_endo_phos_2	A5
0.2	1	0	0	1	908	3	sc0.2_id3928.fa	no match	-1	not run	-1	DUF2130, DUF4856, FAM217	A4
0.2	1	0	0	1	906	3	sc0.2_id5722.fa	Bacteria	2	not run	-1	DUF4379, DUF4828, RecT	A5
0.2	1	0	0	1	1206	2	sc0.2_id3887.fa	Candidatus Kaiserbacteria bacterium RIFCSPHIGHO2_12_45_16	1798501	not run	-1		A4
0.2	1	0	0	1	602	5	sc0.2_id6203.fa	Acidovorax sp. SD340	1690268	not run	-1	DUF2290, ESR1_C	A5
0.2	1	0	0	1	601	5	sc0.2_id4187.fa	Bacteria	2	not run	-1	Mu-like_gpT, TEX29	A4
0.2	1	0	0	1	901	3	sc0.2_id3907.fa	Nitrincola phage 1M3-16	1472912	not run	-1		A4
0.2	1	0	0	1	1200	2	sc0.2_id3889.fa	Enhydrobacter aerosaccus	225324	not run	-1		A4
0.2	1	0	0	1	889	3	sc0.2_id7966.fa	Thiobacillus denitrificans	36861	not run	-1	FGE-sulfatase, HpaB	A5
0.2	1	0	0	1	1185	2	sc0.2_id5567.fa	Frateuria terrea	529704	not run	-1	NIT, Phage_connect_1	A5
0.2	1	0	0	1	887	3	sc0.2_id5736.fa	unknown (no taxid)		not run	-1		A5
0.2	1	0	0	1	709	4	sc0.2_id4031.fa	Vogesella sp. EB	1526735	not run	-1	Terminase_3	A4
0.2	1	0	0	1	709	4	sc0.2_id4030.fa	no match	-1	not run	-1		A4
0.2	1	0	0	1	882	3	sc0.2_id5273.fa	Proteobacteria	1224	not run	-1		A4
0.2	1	0	0	1	880	3	sc0.2_id5747.fa	Noccaea caerulescens	107243	not run	-1	DUF1207	A5
0.2	1	0	0	1	880	3	sc0.2_id7969.fa	Flavobacteriaceae	49546	not run	-1	BEN, DUF4252	A5
0.2	1	0	0	1	878	3	sc0.2_id8019.fa	unknown (no taxid)		not run	-1		A5
0.2	1	0	0	1	497	6	sc0.2_id4512.fa	Lelliottia amnigena	61646	not run	-1	Dapper, Terminase_2	A4
0.2	1	0	0	1	578	5	sc0.2_id6284.fa	unknown (no taxid)		not run	-1		A5
0.2	1	0	0	1	693	4	sc0.2_id7997.fa	Burkholderiales	80840	not run	-1	Cpn10	A5
0.2	1	0	0	1	866	3	sc0.2_id3700.fa	no match	-1	not run	-1		A2
0.2	1	0	0	1	576	5	sc0.2_id4234.fa	no match	-1	not run	-1		A4
0.2	1	0	0	1	576	5	sc0.2_id6292.fa	Photorhabdus luminescens	29488	not run	-1		A5
0.2	1	0	0	1	855	3	sc0.2_id5276.fa	no match	-1	not run	-1		A4
0.2	1	0	0	1	854	3	sc0.2_id5770.fa	Acinetobacter schindleri	108981	not run	-1	Methyltransf_15, N6_N4_Mtase, THUMP, UPF0020	A5
0.2	1	0	0	2	683	4	sc0.2_id2803.fa	Treponema paraluiscuniculi	53435	not run	-1	Mu-like_Com	A4
0.2	1	0	0	1	682	4	sc0.2_id4064.fa	Bacteroidetes	976	not run	-1	Claudin_3	A4
0.2	1	0	0	1	852	3	sc0.2_id3946.fa	Candidatus Falkowbacteria	1752728	not run	-1	IQ, Laminin_G_3	A4
0.2	1	0	0	1	852	3	sc0.2_id5774.fa	Bacteria	2	not run	-1	Epimerase, GDP_Man_Dehyd, Glycos_transf_2	A5
0.2	1	0	0	1	680	4	sc0.2_id5299.fa	Acidihalobacter prosperus	160660	not run	-1		A4
0.2	1	0	0	1	678	4	sc0.2_id6005.fa	no match	-1	not run	-1		A5
0.2	1	0	0	1	846	3	sc0.2_id7973.fa	Bacteria	2	not run	-1	B_lectin, DUF3866	A5
0.2	1	0	0	1	845	3	sc0.2_id3948.fa	Gilliamella apicola	1196095	not run	-1	PAPS_reduct	A4
0.2	1	0	0	1	845	3	sc0.2_id5787.fa	Staphylococcus phage vB_SauS_IMEP5	1852565	not run	-1	GIY-YIG	A5
0.2	1	0	0	1	676	4	sc0.2_id3137.fa	Stylonychia lemnae	5949	not run	-1	TPH	A2
0.2	1	0	0	1	673	4	sc0.2_id4074.fa	Proteobacteria	1224	not run	-1	DUF927, SSURE	A4
0.2	1	0	0	1	840	3	sc0.2_id7974.fa	Mesorhizobium sp. Root552	1736555	not run	-1	MobA_MobL	A5
0.2	1	0	0	1	670	4	sc0.2_id4081.fa	no match	-1	not run	-1		A4
0.2	1	0	0	1	837	3	sc0.2_id3954.fa	unknown (no taxid)		not run	-1	Mlp	A4
0.2	1	0	0	1	836	3	sc0.2_id5791.fa	Lactobacillus equigenerosi	417373	not run	-1	Cons_hypoth95, MazG-like, Met_10, N6_N4_Mtase, TetR_N	A5
0.2	1	0	0	1	557	5	sc0.2_id3195.fa	uncultured Microviridae	926697	not run	-1	Phage_F	A2
0.2	1	0	0	1	666	4	sc0.2_id6033.fa	unknown (no taxid)		not run	-1	CLP_protease, ECH_1, FTR_C, PAF-AH_p_II, Peptidase_S49, SDH_sah	A5
0.2	1	0	0	1	832	3	sc0.2_id5793.fa	Bacteria	2	not run	-1	Lactamase_B, Lactamase_B_2, Lactamase_B_3, Lipin_N, RecT, Tn916-Xis	A5
0.2	1	0	0	1	665	4	sc0.2_id6038.fa	no match	-1	not run	-1		A5
0.2	1	0	0	1	831	3	sc0.2_id5794.fa	Delftia acidovorans	80866	not run	-1		A5
0.2	1	0	0	1	664	4	sc0.2_id3710.fa	Stylonychia lemnae	5949	not run	-1	2014-03-03	A2
0.2	1	0	0	1	469	6	sc0.2_id4677.fa	Burkholderia sp. JS23	1770053	not run	-1		A4
0.2	1	0	0	1	818	3	sc0.2_id5803.fa	Nematostella vectensis	45351	not run	-1	BetaGal_dom3	A5
0.2	1	0	0	1	817	3	sc0.2_id5806.fa	Betaproteobacteria	28216	not run	-1	Mad3_BUB1_I	A5
0.2	1	0	0	1	815	3	sc0.2_id5808.fa	uncultured marine virus	186617	not run	-1		A5
0.2	1	0	0	1	652	4	sc0.2_id4101.fa	Pseudomonas sp. NFPP07	1566213	not run	-1	P22_portal	A4
0.2	1	0	0	1	815	3	sc0.2_id3959.fa	Hydrobacter penzbergensis	1235997	not run	-1		A4
0.2	1	0	0	1	814	3	sc0.2_id5809.fa	no match	-1	not run	-1		A5
0.2	1	0	0	1	1083	2	sc0.2_id5599.fa	Acinetobacter baumannii	470	not run	-1		A5
0.2	1	0	0	1	1082	2	sc0.2_id5600.fa	Nitrincola phage 1M3-16	1472912	not run	-1	Metallophos	A5
0.2	1	0	0	1	810	3	sc0.2_id3947.fa	Proteobacteria	1224	not run	-1		A4
0.2	1	0	0	1	540	5	sc0.2_id4333.fa	no match	-1	not run	-1		A4
0.2	1	0	0	1	647	4	sc0.2_id4105.fa	no match	-1	not run	-1		A4
0.2	1	0	0	1	808	3	sc0.2_id5505.fa	Acinetobacter ursingii	108980	not run	-1		A5
0.2	1	0	0	1	644	4	sc0.2_id2917.fa	unknown (no taxid)		not run	-1	DNA_methylase, DUF1048, GP3_package, GerE, HTH_19, HTH_23, HTH_28, HTH_3, HTH_31, HTH_Tnp_1_2, HTH_psq, MarR, Sigma70_ECF, Sigma70_r4_2	A1
0.2	1	0	0	1	803	3	sc0.2_id5815.fa	Arthrobacter sp. RIT-PI-e	1681197	not run	-1	DUF3450, HAUS5, PrpR_N, Spc7	A5
0.2	1	0	0	1	802	3	sc0.2_id5817.fa	Bacteria	2	not run	-1	SNase	A5
0.2	1	0	0	1	801	3	sc0.2_id5818.fa	Janthinobacterium sp. CG23_2	1706231	not run	-1	Peptidase_S78	A5
0.2	1	0	0	1	801	3	sc0.2_id3968.fa	Candidatus Accumulibacter sp. SK-11	1454000	not run	-1	DUF4235	A4
0.2	1	0	0	1	798	3	sc0.2_id3970.fa	Cellulophaga baltica	76594	not run	-1		A4
0.2	1	0	0	1	1062	2	sc0.2_id5610.fa	Janthinobacterium sp. CG23_2	1706231	not run	-1	DNA_ligase_A_M, RNA_ligase, mRNA_cap_enzyme	A5
0.2	1	0	0	1	637	4	sc0.2_id3146.fa	Sphingobacteriales bacterium 44-61	1895838	not run	-1	Glyco_hydro_98C	A2
0.2	1	0	0	1	530	5	sc0.2_id3802.fa	unknown (no taxid)		not run	-1	DUF1943, Omptin	A3
0.2	1	0	0	1	790	3	sc0.2_id5281.fa	unknown (no taxid)		not run	-1	BRX_N, Pentapeptide, Pentapeptide_3, Pentapeptide_4, TMF_TATA_bd	A4
0.2	1	0	0	1	628	4	sc0.2_id8017.fa	Methylobacterium sp. Leaf466	1736386	not run	-1		A5
0.2	1	0	0	1	784	3	sc0.2_id3978.fa	Bacteroidetes	976	not run	-1	DUF2586	A4
0.2	1	0	0	1	627	4	sc0.2_id6124.fa	Acidovorax sp. Root70	1736590	not run	-1		A5
0.2	1	0	0	1	781	3	sc0.2_id3980.fa	Bacteria	2	not run	-1		A4
0.2	1	0	0	1	780	3	sc0.2_id5841.fa	Geminocystis herdmanii	669359	not run	-1		A5
0.2	1	0	0	1	520	5	sc0.2_id5344.fa	Candidatus Collierbacteria bacterium GW2011_GWB1_44_6	1618384	not run	-1	DUF3586	A4
0.2	1	0	0	1	779	3	sc0.2_id3981.fa	Enterococcus gallinarum	1353	not run	-1		A4
0.2	1	0	0	1	777	3	sc0.2_id3852.fa	Cnuella takakiae	1302690	not run	-1	DUF5012	A4
0.2	1	0	0	1	1036	2	sc0.2_id7950.fa	Myoviridae	10662	not run	-1	Terminase_6	A5
0.2	1	0	0	1	518	5	sc0.2_id5346.fa	Burkholderiales	80840	not run	-1		A4
0.2	1	0	0	1	621	4	sc0.2_id6147.fa	Sphingomonas sp. Leaf412	1736370	not run	-1		A5
0.2	1	0	0	1	776	3	sc0.2_id5847.fa	no match	-1	not run	-1		A5
0.2	1	0	0	1	620	4	sc0.2_id5308.fa	Proteobacteria	1224	not run	-1		A4
0.2	1	0	0	1	774	3	sc0.2_id5849.fa	Proteobacteria	1224	not run	-1		A5
0.2	1	0	0	1	616	4	sc0.2_id6157.fa	Rhodopseudomonas pseudopalustris	1513892	not run	-1		A5
0.2	1	0	0	1	769	3	sc0.2_id3987.fa	Nitrosovibrio sp. Nv6	1855340	not run	-1	Jiraiya	A4
0.2	1	0	0	1	768	3	sc0.2_id3120.fa	no match	-1	not run	-1	Spore_YtfJ	A2
0.2	1	0	0	1	767	3	sc0.2_id5856.fa	no match	-1	not run	-1	Apt1	A5
0.2	1	0	0	1	766	3	sc0.2_id5859.fa	Bacteria	2	not run	-1	DNA_methylase, HNH_3	A5
0.2	1	0	0	1	1529	1	sc0.2_id3870.fa	no match	-1	not run	-1		A4
0.2	1	0	0	1	509	5	sc0.2_id6624.fa	Achromobacter	222	not run	-1	APH_6_hur	A5
0.2	1	0	0	1	763	3	sc0.2_id3123.fa	Acytostelium subglobosum	361139	not run	-1		A2
0.2	1	0	0	1	762	3	sc0.2_id5868.fa	Proteobacteria	1224	not run	-1	FANCI_S1, Phage_GP20, T2SSF	A5
0.2	1	0	0	1	1015	2	sc0.2_id5639.fa	unknown (no taxid)		not run	-1		A5
0.2	1	0	0	1	608	4	sc0.2_id4170.fa	Ceratitis capitata	7213	not run	-1	CDC48_2, Cas_Cmr5	A4
0.2	1	0	0	1	504	5	sc0.2_id6650.fa	Bacteria	2	not run	-1	PriCT_2	A5
0.2	1	0	0	1	1007	2	sc0.2_id3779.fa	Hymenobacter flocculans	759411	not run	-1		A3
0.2	1	0	0	1	604	4	sc0.2_id6196.fa	no match	-1	not run	-1	Aldedh	A5
0.2	1	0	0	1	603	4	sc0.2_id6201.fa	Burkholderia ubonensis	101571	not run	-1	Band_7	A5
0.2	1	0	0	1	603	4	sc0.2_id4183.fa	Burkholderiales	80840	not run	-1	Phage_lysis	A4
0.2	1	0	0	1	753	3	sc0.2_id5883.fa	Achromobacter sp. AR476-2	1631616	not run	-1	DUF4049, Dioxygenase_N, IstB_IS21	A5
0.2	1	0	0	1	752	3	sc0.2_id3997.fa	Pseudomonas stutzeri	316	not run	-1	DUF2069, Terminase_2	A4
0.2	1	0	0	1	752	3	sc0.2_id5887.fa	Proteobacteria	1224	not run	-1	Arylesterase, NrfD_2, Peptidase_M15_2, Peptidase_M15_3	A5
0.2	1	0	0	1	1001	2	sc0.2_id5650.fa	no match	-1	not run	-1		A5
0.2	1	0	0	1	500	5	sc0.2_id4495.fa	no match	-1	not run	-1		A4
0.2	1	0	0	1	999	2	sc0.2_id5651.fa	Pseudomonas phage phiPsa374	1458843	not run	-1		A5
0.2	1	0	0	1	749	3	sc0.2_id4004.fa	Parcubacteria bacterium C7867-001	1659195	not run	-1		A4
0.2	1	0	0	1	597	4	sc0.2_id6218.fa	Eimeria maxima	5804	not run	-1	DUF507	A5
0.2	1	0	0	1	746	3	sc0.2_id5893.fa	Synechococcus phage S-CBM2	351708	not run	-1		A5
0.2	1	0	0	1	745	3	sc0.2_id5894.fa	Bacteria	2	not run	-1		A5
0.2	1	0	0	1	596	4	sc0.2_id3163.fa	Azospirillum brasilense	192	not run	-1		A2
0.2	1	0	0	1	1488	1	sc0.2_id5479.fa	Acinetobacter sp. A47	1561217	not run	-1	RNA_pol	A5
0.2	1	0	0	1	595	4	sc0.2_id6224.fa	no match	-1	not run	-1	DUF3853, Put_DNA-bind_N	A5
0.2	1	0	0	1	595	4	sc0.2_id6220.fa	Pseudomonas fluorescens	294	not run	-1		A5
0.2	1	0	0	1	595	4	sc0.2_id6222.fa	Bacteria	2	not run	-1	RskA	A5
0.2	1	0	0	1	742	3	sc0.2_id2912.fa	unknown (no taxid)		not run	-1		A1
0.2	1	0	0	1	593	4	sc0.2_id4207.fa	Achromobacter sp. AR476-2	1631616	not run	-1		A4
0.2	1	0	0	1	592	4	sc0.2_id6234.fa	Pseudomonas	286	not run	-1		A5
0.2	1	0	0	1	739	3	sc0.2_id5897.fa	Synechococcus phage S-CRM01	1026955	not run	-1	Serendipity_A	A5
0.2	1	0	0	1	739	3	sc0.2_id5899.fa	Variovorax sp. PAMC 28711	1795631	not run	-1		A5
0.2	1	0	0	1	737	3	sc0.2_id4015.fa	Burkholderia ubonensis	101571	not run	-1	MAGE, Spec3	A4
0.2	1	0	0	1	736	3	sc0.2_id5902.fa	Mucilaginibacter paludis	423351	not run	-1	DUF935	A5
0.2	1	0	0	1	736	3	sc0.2_id5906.fa	Pseudomonas amygdali	47877	not run	-1	Bac_rhamnosid_N	A5
0.2	1	0	0	1	979	2	sc0.2_id5665.fa	Pseudomonas phage vB_PaeP_MAG4	1639814	not run	-1	DUF2956	A5
0.2	1	0	0	1	974	2	sc0.2_id7955.fa	Burkholderia peredens	1777132	not run	-1		A5
0.2	1	0	0	1	974	2	sc0.2_id3912.fa	Bacteria	2	not run	-1	PRIMA1	A4
0.2	1	0	0	1	973	2	sc0.2_id5670.fa	unknown (no taxid)		not run	-1		A5
0.2	1	0	0	1	486	5	sc0.2_id6780.fa	Acidovorax sp. Leaf160	1736280	not run	-1	SpoVG	A5
0.2	1	0	0	1	583	4	sc0.2_id6272.fa	Methylomicrobium agile	39774	not run	-1	DUF5082, FliJ, Laminin_I, Spc7, Spectrin, TMF_DNA_bd, TPR_MLP1_2, Tropomyosin_1, YscO, YscO-like	A5
0.2	1	0	0	1	971	2	sc0.2_id7956.fa	Flavisolibacter ginsengisoli	462367	not run	-1		A5
0.2	1	0	0	1	582	4	sc0.2_id4224.fa	Metazoa	33208	not run	-1		A4
0.2	1	0	0	1	727	3	sc0.2_id7991.fa	Tenacibaculum phage pT24	1880590	not run	-1		A5
0.2	1	0	0	1	726	3	sc0.2_id5917.fa	unknown (no taxid)		not run	-1	Helicase_C	A5
0.2	1	0	0	1	726	3	sc0.2_id4020.fa	unknown (no taxid)		not run	-1	HTH_23	A4
0.2	1	0	0	1	580	4	sc0.2_id6280.fa	unknown (no taxid)		not run	-1		A5
0.2	1	0	0	1	482	5	sc0.2_id6827.fa	Nitrosospira sp. Nsp11	1855338	not run	-1		A5
0.2	1	0	0	1	963	2	sc0.2_id5677.fa	uncultured marine virus	186617	not run	-1		A5
0.2	1	0	0	1	722	3	sc0.2_id5924.fa	no match	-1	not run	-1	AlaDh_PNT_C, DUF2207	A5
0.2	1	0	0	1	722	3	sc0.2_id5923.fa	no match	-1	not run	-1	DUF996	A5
0.2	1	0	0	1	722	3	sc0.2_id4023.fa	Proteobacteria	1224	not run	-1	Phage_GP20	A4
0.2	1	0	0	1	962	2	sc0.2_id5678.fa	Bacteria	2	not run	-1	GDH_N, HNH_3, NUMOD4	A5
0.2	1	0	0	1	720	3	sc0.2_id5925.fa	no match	-1	not run	-1	DUF4695, TRM13	A5
0.2	1	0	0	1	719	3	sc0.2_id5927.fa	Laccaria bicolor	29883	not run	-1	DUF371, Ribosomal_S6e	A5
0.2	1	0	0	1	719	3	sc0.2_id3130.fa	Stylonychia lemnae	5949	not run	-1	UQ_con	A2
0.2	1	0	0	1	719	3	sc0.2_id5928.fa	unknown (no taxid)		not run	-1	MCRA, UBA_e1_thiolCys	A5
0.2	1	0	0	1	715	3	sc0.2_id5933.fa	Polaromonas sp. JS666	296591	not run	-1	AAA_25	A5
0.2	1	0	0	1	1428	1	sc0.2_id7938.fa	no match	-1	not run	-1		A5
0.2	1	0	0	1	713	3	sc0.2_id3706.fa	Bosea vaviloviae	1526658	not run	-1		A2
0.2	1	0	0	1	948	2	sc0.2_id5691.fa	Acinetobacter baumannii	470	not run	-1	TraN	A5
0.2	1	0	0	1	948	2	sc0.2_id5692.fa	Vibrio phage vB_VorS-PVo5	1689660	not run	-1	DNA_pol_A, DNA_pol_A_exo1, DUF1673, Mad3_BUB1_II, TPR_1	A5
0.2	1	0	0	1	710	3	sc0.2_id4029.fa	Caudovirales	28883	not run	-1	zf-RING_6	A4
0.2	1	0	0	1	945	2	sc0.2_id3109.fa	no match	-1	not run	-1	DUF1700, DUF2721, Sigma_reg_N	A2
0.2	1	0	0	1	944	2	sc0.2_id3921.fa	Myoviridae	10662	not run	-1	AAA_25, ATPase, DnaB_C	A4
0.2	1	0	0	1	708	3	sc0.2_id4033.fa	Myoviridae	10662	not run	-1		A4
0.2	1	0	0	1	707	3	sc0.2_id5293.fa	Muricauda sp. MAR_2010_75	1250232	not run	-1		A4
0.2	1	0	0	1	706	3	sc0.2_id5945.fa	Proteobacteria	1224	not run	-1	Amido_AtzD_TrzD	A5
0.2	1	0	0	1	706	3	sc0.2_id5946.fa	Neolentinus lepideus	38799	not run	-1	TetR_C_3	A5
0.2	1	0	0	1	703	3	sc0.2_id3788.fa	Terriglobus roseus	392734	not run	-1		A3
0.2	1	0	0	1	702	3	sc0.2_id5954.fa	Burkholderiales	80840	not run	-1	Phage_integrase	A5
0.2	1	0	0	1	701	3	sc0.2_id5957.fa	Bacteria	2	not run	-1	DUF1518, Terminase_2	A5
0.2	1	0	0	1	701	3	sc0.2_id7948.fa	no match	-1	not run	-1	zf-AN1	A5
0.2	1	0	0	1	931	2	sc0.2_id5705.fa	no match	-1	not run	-1	EVI2A	A5
0.2	1	0	0	1	698	3	sc0.2_id5965.fa	Candidatus Accumulibacter sp. SK-01	1457154	not run	-1		A5
0.2	1	0	0	1	558	4	sc0.2_id4268.fa	Proteobacteria	1224	not run	-1	DUF1556, Endonuclease_7, FdhE, Terminase_6, zf-SNAP50_C	A4
0.2	1	0	0	1	695	3	sc0.2_id5968.fa	Candidatus Moranbacteria bacterium GW2011_GWF1_36_4	1618717	not run	-1	CLP_protease	A5
0.2	1	0	0	1	694	3	sc0.2_id5969.fa	Achromobacter	222	not run	-1	Fibroin_P25, HNH_3	A5
0.2	1	0	0	1	555	4	sc0.2_id6372.fa	Proteobacteria	1224	not run	-1	AbiEi_4, DUF1804, GTA_holin_3TM, HTH_17, HTH_23, HTH_29, HTH_31, HTH_DeoR, MerR, Sigma70_r4, Sigma70_r4_2	A5
0.2	1	0	0	1	554	4	sc0.2_id4278.fa	Aphanizomenon flos-aquae	1176	not run	-1	zf-CCHC_2	A4
0.2	1	0	0	1	922	2	sc0.2_id5711.fa	no match	-1	not run	-1		A5
0.2	1	0	0	1	461	5	sc0.2_id7027.fa	Akkermansia muciniphila	239935	not run	-1	Phg_2220_C	A5
0.2	1	0	0	1	553	4	sc0.2_id4284.fa	Escherichia coli	562	not run	-1		A4
0.2	1	0	0	1	553	4	sc0.2_id6378.fa	Polaromonas sp. EUR3 1.2.1	1305734	not run	-1		A5
0.2	1	0	0	1	553	4	sc0.2_id8041.fa	Bacteroides fragilis	817	not run	-1	DUF3127, RusA, Svf1_C	A5
0.2	1	0	0	1	691	3	sc0.2_id5978.fa	uncultured Mediterranean phage	1868660	not run	-1		A5
0.2	1	0	0	1	689	3	sc0.2_id7999.fa	no match	-1	not run	-1	Borrelia_orfD	A5
0.2	1	0	0	1	551	4	sc0.2_id6382.fa	no match	-1	not run	-1		A5
0.2	1	0	0	1	686	3	sc0.2_id4055.fa	Acinetobacter	469	not run	-1		A4
0.2	1	0	0	1	685	3	sc0.2_id5992.fa	no match	-1	not run	-1		A5
0.2	1	0	0	1	684	3	sc0.2_id4062.fa	no match	-1	not run	-1	AdoMet_dc	A4
0.2	1	0	0	1	683	3	sc0.2_id5752.fa	Candidatus Moranbacteria bacterium GW2011_GWF1_36_4	1618717	not run	-1	HDPD	A5
0.2	1	0	0	1	545	4	sc0.2_id4314.fa	Mucilaginibacter paludis	423351	not run	-1	Alanine_zipper, Ax_dynein_light, CNOT1_TTP_bind, DUF4407, DUF4472, FlaC_arch, Mu-like_Pro, Prominin, Reo_sigmaC, Shugoshin_N, TACC, TolA_bind_tri	A4
0.2	1	0	0	1	680	3	sc0.2_id6000.fa	Candidatus Kaiserbacteria bacterium RIFOXYD1_FULL_47_14	1798533	not run	-1		A5
0.2	1	0	0	1	544	4	sc0.2_id6419.fa	Streptomyces thermoautotrophicus	1469144	not run	-1	Methyltransf_13, YkyA	A5
0.2	1	0	0	1	680	3	sc0.2_id5999.fa	Methylobacterium sp. Leaf87	1736243	not run	-1		A5
0.2	1	0	0	1	453	5	sc0.2_id4787.fa	no match	-1	not run	-1		A4
0.2	1	0	0	1	679	3	sc0.2_id6003.fa	Limnohabitans sp. Rim28	1100720	not run	-1	PhageMin_Tail, T3SSipB	A5
0.2	1	0	0	1	679	3	sc0.2_id5300.fa	Shewanella sp. phage 1/40	1458860	not run	-1	Ribonuc_red_lgN, Ribonuc_red_sm, Tagatose_6_P_K	A4
0.2	1	0	0	1	452	5	sc0.2_id7119.fa	Thauera sp. 27	305700	not run	-1		A5
0.2	1	0	0	1	541	4	sc0.2_id4329.fa	Tetrahymena thermophila	5911	not run	-1	ApoO, Apolipoprotein, Phage_GPO, Tropomyosin_1	A4
0.2	1	0	0	1	901	2	sc0.2_id7964.fa	Vibrio phage phi 3	1589298	not run	-1	Ribonuc_red_sm	A5
0.2	1	0	0	1	901	2	sc0.2_id5723.fa	Acinetobacter baumannii	470	not run	-1		A5
0.2	1	0	0	1	675	3	sc0.2_id3124.fa	no match	-1	not run	-1	DUF3419, L_HMGIC_fpl	A2
0.2	1	0	0	1	673	3	sc0.2_id4075.fa	Vibrio orientalis	28175	not run	-1	Baculo_F	A4
0.2	1	0	0	1	673	3	sc0.2_id6019.fa	Bacteria	2	not run	-1	zf-CHC2	A5
0.2	1	0	0	1	897	2	sc0.2_id5725.fa	Leminorella grimontii	82981	not run	-1	NinG	A5
0.2	1	0	0	1	538	4	sc0.2_id8048.fa	no match	-1	not run	-1		A5
0.2	1	0	0	1	1343	1	sc0.2_id5525.fa	Oleiphilus sp. HI0130	1822269	not run	-1	Prim-Pol	A5
0.2	1	0	0	1	536	4	sc0.2_id6465.fa	no match	-1	not run	-1		A5
0.2	1	0	0	1	1339	1	sc0.2_id5527.fa	no match	-1	not run	-1	RicinB_lectin_2	A5
0.2	1	0	0	1	669	3	sc0.2_id6027.fa	no match	-1	not run	-1	DUF3665	A5
0.2	1	0	0	1	668	3	sc0.2_id6029.fa	unknown (no taxid)		not run	-1	Hint	A5
0.2	1	0	0	1	668	3	sc0.2_id6031.fa	N4virus	371730	not run	-1	CLP_protease, DUF3879, SDH_sah	A5
0.2	1	0	0	1	890	2	sc0.2_id7965.fa	unknown (no taxid)		not run	-1	APOBEC_N, MafB19-deam, dCMP_cyt_deam_1	A5
0.2	1	0	0	1	889	2	sc0.2_id5729.fa	Acinetobacter junii	40215	not run	-1		A5
0.2	1	0	0	1	888	2	sc0.2_id3935.fa	Candidatus Yanofskybacteria bacterium RIFCSPHIGHO2_01_FULL_41_27	1802662	not run	-1		A4
0.2	1	0	0	1	665	3	sc0.2_id6036.fa	no match	-1	not run	-1		A5
0.2	1	0	0	1	886	2	sc0.2_id5737.fa	no match	-1	not run	-1		A5
0.2	1	0	0	1	531	4	sc0.2_id3089.fa	Polynucleobacter asymbioticus	576611	not run	-1	NinG	A1
0.2	1	0	0	1	885	2	sc0.2_id7967.fa	Planctomycetes bacterium RIFCSPHIGHO2_12_39_6	1801977	not run	-1		A5
0.2	1	0	0	1	662	3	sc0.2_id6043.fa	Beijerinckia sp. 28-YEA-48	1882748	not run	-1		A5
0.2	1	0	0	1	882	2	sc0.2_id5743.fa	Amphiamblys sp. WSBS2006	1866961	not run	-1	SNase	A5
0.2	1	0	0	1	660	3	sc0.2_id6049.fa	Cnuella takakiae	1302690	not run	-1		A5
0.2	1	0	0	1	660	3	sc0.2_id6047.fa	no match	-1	not run	-1	DUF1097	A5
0.2	1	0	0	1	528	4	sc0.2_id6513.fa	Stenotrophomonas ginsengisoli	336566	not run	-1		A5
0.2	1	0	0	1	659	3	sc0.2_id4092.fa	Bacteroides	816	not run	-1	MethyltransfD12	A4
0.2	1	0	0	1	659	3	sc0.2_id8006.fa	Duganella sp. Root336D2	1736518	not run	-1		A5
0.2	1	0	0	1	659	3	sc0.2_id4090.fa	Verrucomicrobia bacterium RIFCSPHIGHO2_12_FULL_41_10	1802433	not run	-1	ATPase_2, DnaB_C, RNA_pol_Rbc25	A4
0.2	1	0	0	1	527	4	sc0.2_id4377.fa	no match	-1	not run	-1		A4
0.2	1	0	0	1	527	4	sc0.2_id5342.fa	unknown (no taxid)		not run	-1	Terminase_6	A4
0.2	1	0	0	1	527	4	sc0.2_id4380.fa	Mesorhizobium	68287	not run	-1	Phage_holin_5_1	A4
0.2	1	0	0	1	875	2	sc0.2_id3850.fa	Terriglobus roseus	392734	not run	-1		A3
0.2	1	0	0	1	656	3	sc0.2_id4097.fa	Planctomycetes bacterium RIFCSPHIGHO2_12_39_6	1801977	not run	-1		A4
0.2	1	0	0	1	656	3	sc0.2_id4098.fa	Arachidicoccus rhizosphaerae	551991	not run	-1	GP3_package	A4
0.2	1	0	0	1	437	5	sc0.2_id7306.fa	no match	-1	not run	-1		A5
0.2	1	0	0	1	653	3	sc0.2_id6056.fa	no match	-1	not run	-1		A5
0.2	1	0	0	1	522	4	sc0.2_id4391.fa	no match	-1	not run	-1		A4
0.2	1	0	0	1	652	3	sc0.2_id6060.fa	unknown (no taxid)		not run	-1	Toprim	A5
0.2	1	0	0	1	652	3	sc0.2_id6058.fa	Burkholderia sp. K24	1472716	not run	-1		A5
0.2	1	0	0	1	869	2	sc0.2_id5541.fa	Rufibacter tibetensis	512763	not run	-1		A5
0.2	1	0	0	1	869	2	sc0.2_id5274.fa	Rhodomicrobium udaipurense	1202716	not run	-1	NRBF2, Nop53	A4
0.2	1	0	0	1	651	3	sc0.2_id5550.fa	Hahella ganghwensis	286420	not run	-1	Polysacc_lyase	A5
0.2	1	0	0	1	651	3	sc0.2_id5861.fa	no match	-1	not run	-1		A5
0.2	1	0	0	1	648	3	sc0.2_id5301.fa	no match	-1	not run	-1	Lipase_GDSL_2	A4
0.2	1	0	0	1	648	3	sc0.2_id3988.fa	Betaproteobacteria	28216	not run	-1		A4
0.2	1	0	0	1	518	4	sc0.2_id4407.fa	Rhodoferax sp. DCY110	1842727	not run	-1		A4
0.2	1	0	0	1	862	2	sc0.2_id7971.fa	Bacteria	2	not run	-1	Dsl1_C, Epimerase, GDP_Man_Dehyd, Glyco_transf_11	A5
0.2	1	0	0	1	646	3	sc0.2_id6074.fa	Emiliania huxleyi	2903	not run	-1		A5
0.2	1	0	0	1	861	2	sc0.2_id5259.fa	Betaproteobacteria bacterium RIFCSPLOWO2_12_FULL_65_14	1797501	not run	-1		A4
0.2	1	0	0	1	861	2	sc0.2_id5759.fa	Bacteroides	816	not run	-1	Dam	A5
0.2	1	0	0	1	516	4	sc0.2_id4418.fa	Yersinia kristensenii	28152	not run	-1	Beta_helix, NACHT_sigma, NosD	A4
0.2	1	0	0	1	644	3	sc0.2_id6078.fa	Burkholderia arationis	1777142	not run	-1		A5
0.2	1	0	0	1	858	2	sc0.2_id5765.fa	no match	-1	not run	-1		A5
0.2	1	0	0	1	429	5	sc0.2_id8139.fa	no match	-1	not run	-1		A5
0.2	1	0	0	1	514	4	sc0.2_id6586.fa	Burkholderiales bacterium 1_1_47	469610	not run	-1	Phage_CI_repr, YdaS_antitoxin	A5
0.2	1	0	0	1	514	4	sc0.2_id3261.fa	no match	-1	not run	-1	MFS_Mycoplasma	A2
0.2	1	0	0	1	642	3	sc0.2_id3715.fa	Eukaryota	2759	not run	-1		A2
0.2	1	0	0	1	641	3	sc0.2_id5302.fa	Myoviridae	10662	not run	-1		A4
0.2	1	0	0	1	641	3	sc0.2_id6080.fa	Cellulophaga phage phi10:1	1327981	not run	-1	DUF2441	A5
0.2	1	0	0	1	640	3	sc0.2_id6083.fa	unknown (no taxid)		not run	-1		A5
0.2	1	0	0	1	512	4	sc0.2_id6601.fa	Methylobacterium sp. B34	95563	not run	-1	AAA_34, DUF4304	A5
0.2	1	0	0	1	851	2	sc0.2_id5775.fa	Bacillus amyloliquefaciens	1390	not run	-1	DUF1877, GIY-YIG	A5
0.2	1	0	0	1	638	3	sc0.2_id4118.fa	uncultured Mediterranean phage uvMED	1407671	not run	-1	HNH, HNH_4, PQQ_3	A4
0.2	1	0	0	1	636	3	sc0.2_id8013.fa	Bacteria	2	not run	-1	Collagen	A5
0.2	1	0	0	1	634	3	sc0.2_id6101.fa	unknown (no taxid)		not run	-1	Collagen	A5
0.2	1	0	0	1	634	3	sc0.2_id3149.fa	Metazoa	33208	not run	-1	PEP_hydrolase, Ribosomal_L27A	A2
0.2	1	0	0	1	507	4	sc0.2_id6634.fa	Roseateles depolymerans	76731	not run	-1		A5
0.2	1	0	0	1	1266	1	sc0.2_id5264.fa	Burkholderiales	80840	not run	-1	Phage_stabilise	A4
0.2	1	0	0	1	843	2	sc0.2_id3952.fa	Bacteria	2	not run	-1	Phage_Mu_Gam, Sipho_Gp157, Vma12	A4
0.2	1	0	0	1	843	2	sc0.2_id3951.fa	Acinetobacter sp. NIPH 899	1217710	not run	-1		A4
0.2	1	0	0	1	841	2	sc0.2_id3949.fa	Kpp10virus	1925779	not run	-1		A4
0.2	1	0	0	1	504	4	sc0.2_id4480.fa	Pseudomonas nitroreducens	46680	not run	-1		A4
0.2	1	0	0	1	630	3	sc0.2_id6111.fa	Escherichia coli	562	not run	-1	3-PAP, Collagen, Golgin_A5, KCNQ_channel	A5
0.2	1	0	0	1	629	3	sc0.2_id4131.fa	no match	-1	not run	-1	Destabilase	A4
0.2	1	0	0	1	503	4	sc0.2_id4486.fa	Curvibacter lanceolatus	86182	not run	-1	Whi5	A4
0.2	1	0	0	1	628	3	sc0.2_id6118.fa	Streptomyces	1883	not run	-1	Lar_restr_allev, Zn_Tnp_IS1595	A5
0.2	1	0	0	1	628	3	sc0.2_id4132.fa	Parcubacteria bacterium C7867-008	1659202	not run	-1		A4
0.2	1	0	0	1	627	3	sc0.2_id6122.fa	Hahella ganghwensis	286420	not run	-1	E1_FCCH, Phage_tail_3	A5
0.2	1	0	0	1	418	5	sc0.2_id7587.fa	no match	-1	not run	-1		A5
0.2	1	0	0	1	627	3	sc0.2_id6121.fa	Janthinobacterium sp. 1_2014MBL_MicDiv	1644131	not run	-1		A5
0.2	1	0	0	1	501	4	sc0.2_id4490.fa	Bacteria	2	not run	-1		A4
0.2	1	0	0	1	626	3	sc0.2_id8018.fa	Polynucleobacter asymbioticus	576611	not run	-1		A5
0.2	1	0	0	1	625	3	sc0.2_id4136.fa	no match	-1	not run	-1	DUF2730, DUF2956, Syntaxin	A4
0.2	1	0	0	1	625	3	sc0.2_id3153.fa	Stylonychia lemnae	5949	not run	-1	TPR_1, TPR_11, TPR_12, TPR_16, TPR_2, TPR_6, TPR_8, TPR_9	A2
0.2	1	0	0	1	625	3	sc0.2_id4138.fa	Paenibacillus naphthalenovorans	162209	not run	-1	GlpM, HNH_3, PRKCSH_1	A4
0.2	1	0	0	1	1249	1	sc0.2_id7942.fa	Comamonas testosteroni	285	not run	-1	Phage_stabilise	A5
0.2	1	0	0	1	624	3	sc0.2_id4142.fa	Gemmata obscuriglobus	114	not run	-1		A4
0.2	1	0	0	1	624	3	sc0.2_id4140.fa	Noviherbaspirillum sp. Root189	1736487	not run	-1	HTH_17, HTH_22, HTH_7, Phage_AlpA, Phage_CI_repr, Phage_integrase, SF1-HH, TetR_N, zf-CW	A4
0.2	1	0	0	1	624	3	sc0.2_id6137.fa	Mucilaginibacter sp. NFR10	1566292	not run	-1	DUF1110	A5
0.2	1	0	0	1	499	4	sc0.2_id4497.fa	Proteobacteria	1224	not run	-1	Como_SCP	A4
0.2	1	0	0	1	499	4	sc0.2_id6684.fa	Cronobacter sakazakii	28141	not run	-1		A5
0.2	1	0	0	1	498	4	sc0.2_id6697.fa	Bacteria	2	not run	-1	PAN_4	A5
0.2	1	0	0	1	622	3	sc0.2_id4147.fa	Azohydromonas lata	45677	not run	-1		A4
0.2	1	0	0	1	622	3	sc0.2_id6142.fa	no match	-1	not run	-1		A5
0.2	1	0	0	1	497	4	sc0.2_id4513.fa	no match	-1	not run	-1		A4
0.2	1	0	0	1	620	3	sc0.2_id4151.fa	unknown (no taxid)		not run	-1		A4
0.2	1	0	0	1	825	2	sc0.2_id5796.fa	Sinorhizobium sp. RAC02	1842534	not run	-1	HHV6-IE	A5
0.2	1	0	0	1	618	3	sc0.2_id3717.fa	no match	-1	not run	-1		A2
0.2	1	0	0	1	823	2	sc0.2_id5798.fa	Lachnoanaerobaculum sp. MSX33	936596	not run	-1	Bunya_NS-S	A5
0.2	1	0	0	1	617	3	sc0.2_id4155.fa	Pasteurellaceae	712	not run	-1	DNA_methylase, GP3_package, GerE, HTH_19, HTH_23, HTH_24, HTH_28, HTH_3, HTH_31, HTH_37, HTH_AraC, HTH_Tnp_1_2, HTH_psq, Sigma70_ECF, Sigma70_r4, Sigma70_r4_2, TnsD	A4
0.2	1	0	0	1	493	4	sc0.2_id4536.fa	Burkholderiales	80840	not run	-1		A4
0.2	1	0	0	1	820	2	sc0.2_id5799.fa	Flavobacterium sp. ABG	1423322	not run	-1		A5
0.2	1	0	0	1	410	5	sc0.2_id7729.fa	Acidovorax citrulli	80869	not run	-1		A5
0.2	1	0	0	1	492	4	sc0.2_id6736.fa	Polaromonas sp. CG9_12	1504672	not run	-1		A5
0.2	1	0	0	1	819	2	sc0.2_id5801.fa	Eikenella sp. HMSC061C02	1715021	not run	-1	CHAP	A5
0.2	1	0	0	1	819	2	sc0.2_id2908.fa	Pseudomonas aeruginosa	287	not run	-1	ERM	A1
0.2	1	0	0	1	614	3	sc0.2_id4164.fa	Methylobacter whittenburyi	39770	not run	-1		A4
0.2	1	0	0	1	491	4	sc0.2_id2966.fa	Eukaryota	2759	not run	-1		A1
0.2	1	0	0	1	818	2	sc0.2_id7976.fa	Flavobacterium phragmitis	739143	not run	-1	N6_N4_Mtase	A5
0.2	1	0	0	1	818	2	sc0.2_id5805.fa	no match	-1	not run	-1	V-set	A5
0.2	1	0	0	1	818	2	sc0.2_id5804.fa	Paramecium tetraurelia	5888	not run	-1	Ribosomal_L18, Ribosomal_L27A, Shugoshin_N	A5
0.2	1	0	0	1	613	3	sc0.2_id6169.fa	Aphanizomenon flos-aquae	1176	not run	-1	P22_portal	A5
0.2	1	0	0	1	817	2	sc0.2_id3958.fa	Caudovirales	28883	not run	-1	AAA_11, AAA_16, AAA_19, AAA_30, PEPCK_ATP, UvrD-helicase	A4
0.2	1	0	0	1	612	3	sc0.2_id4165.fa	Ralstonia virus phiAp1	1932865	not run	-1		A4
0.2	1	0	0	1	489	4	sc0.2_id6752.fa	Ralstonia	48736	not run	-1	DUF552, Phage_terminase	A5
0.2	1	0	0	1	489	4	sc0.2_id6750.fa	Streptomyces sp. 96-12	1789652	not run	-1		A5
0.2	1	0	0	1	609	3	sc0.2_id5311.fa	Proteobacteria	1224	not run	-1	HNH_3	A4
0.2	1	0	0	1	609	3	sc0.2_id3086.fa	Gammaproteobacteria	1236	not run	-1	AAA_19, DEAD, Herpes_LMP2, ResIII, SNF2_N, VRR_NUC	A1
0.2	1	0	0	1	812	2	sc0.2_id5776.fa	uncultured Mediterranean phage uvMED	1407671	not run	-1		A5
0.2	1	0	0	1	609	3	sc0.2_id5312.fa	Burkholderia	32008	not run	-1	DUF1574	A4
0.2	1	0	0	1	486	4	sc0.2_id6790.fa	Rhodococcus sp. Leaf278	1736319	not run	-1		A5
0.2	1	0	0	1	486	4	sc0.2_id8087.fa	Polistes dominula	743375	not run	-1		A5
0.2	1	0	0	1	809	2	sc0.2_id5810.fa	no match	-1	not run	-1		A5
0.2	1	0	0	1	809	2	sc0.2_id5811.fa	Proteobacteria	1224	not run	-1	Phage_gp49_66	A5
0.2	1	0	0	1	807	2	sc0.2_id5661.fa	Vibrio phage PWH3a-P1	754058	not run	-1		A5
0.2	1	0	0	1	484	4	sc0.2_id4584.fa	Acidovorax sp. Root70	1736590	not run	-1		A4
0.2	1	0	0	1	605	3	sc0.2_id4181.fa	Bacteria	2	not run	-1	DnaB	A4
0.2	1	0	0	1	484	4	sc0.2_id4585.fa	no match	-1	not run	-1		A4
0.2	1	0	0	1	806	2	sc0.2_id5813.fa	Nematostella vectensis	45351	not run	-1		A5
0.2	1	0	0	1	482	4	sc0.2_id6823.fa	unknown (no taxid)		not run	-1	HELP	A5
0.2	1	0	0	1	600	3	sc0.2_id4191.fa	Enterobacteria phage vB_KleM-RaK2	1147094	not run	-1	Flavi_NS4A, Vint	A4
0.2	1	0	0	1	799	2	sc0.2_id3969.fa	Pseudomonas fluorescens	294	not run	-1		A4
0.2	1	0	0	1	798	2	sc0.2_id5280.fa	no match	-1	not run	-1		A4
0.2	1	0	0	1	797	2	sc0.2_id3971.fa	Cruoricaptor ignavus	1118202	not run	-1	Glyco_hydro_20	A4
0.2	1	0	0	1	796	2	sc0.2_id5824.fa	Spirosoma sp. 48-14	1895854	not run	-1	N6_N4_Mtase	A5
0.2	1	0	0	1	796	2	sc0.2_id5823.fa	no match	-1	not run	-1		A5
0.2	1	0	0	1	796	2	sc0.2_id3972.fa	uncultured Ascomycota	175243	not run	-1		A4
0.2	1	0	0	1	596	3	sc0.2_id6219.fa	Aphanizomenon flos-aquae	1176	not run	-1		A5
0.2	1	0	0	1	794	2	sc0.2_id5825.fa	Burkholderiales	80840	not run	-1		A5
0.2	1	0	0	1	793	2	sc0.2_id7978.fa	Acinetobacter sp. A47	1561217	not run	-1	DUF4580	A5
0.2	1	0	0	1	793	2	sc0.2_id5827.fa	Acinetobacter sp. A47	1561217	not run	-1		A5
0.2	1	0	0	1	475	4	sc0.2_id4633.fa	no match	-1	not run	-1		A4
0.2	1	0	0	1	475	4	sc0.2_id4630.fa	Deltaproteobacteria bacterium RBG_19FT_COMBO_43_11	1797849	not run	-1		A4
0.2	1	0	0	1	593	3	sc0.2_id8025.fa	Prochlorococcus phage P-TIM68	1542477	not run	-1	GST_C_4, gp32	A5
0.2	1	0	0	1	593	3	sc0.2_id6229.fa	no match	-1	not run	-1		A5
0.2	1	0	0	1	790	2	sc0.2_id5832.fa	Idiomarina indica	1159017	not run	-1	DnaB_C	A5
0.2	1	0	0	1	474	4	sc0.2_id6908.fa	Proteobacteria	1224	not run	-1	Acetyltransf_1	A5
0.2	1	0	0	1	592	3	sc0.2_id6236.fa	Pelagibacter phage HTVC019P	1283079	not run	-1	DNA_pol_A	A5
0.2	1	0	0	1	592	3	sc0.2_id6230.fa	Gammaproteobacteria bacterium SG8_11	1703402	not run	-1	Terminase_6	A5
0.2	1	0	0	1	789	2	sc0.2_id3115.fa	Marinobacterium litorale	404770	not run	-1		A2
0.2	1	0	0	1	590	3	sc0.2_id6240.fa	no match	-1	not run	-1		A5
0.2	1	0	0	1	589	3	sc0.2_id5318.fa	Pseudomonas phage PhiPA3	998086	not run	-1	Phage_tail_L	A4
0.2	1	0	0	1	588	3	sc0.2_id4213.fa	no match	-1	not run	-1		A4
0.2	1	0	0	1	470	4	sc0.2_id4667.fa	Blastocystis sp. subtype 1	944036	not run	-1		A4
0.2	1	0	0	1	586	3	sc0.2_id3943.fa	Burkholderia ubonensis	101571	not run	-1	Sipho_Gp157	A4
0.2	1	0	0	1	781	2	sc0.2_id5283.fa	Bacteria	2	not run	-1	Glycos_transf_2	A4
0.2	1	0	0	1	781	2	sc0.2_id5840.fa	unknown (no taxid)		not run	-1	DUF669, Peptidase_A17	A5
0.2	1	0	0	1	585	3	sc0.2_id4219.fa	no match	-1	not run	-1	DUF1508	A4
0.2	1	0	0	1	780	2	sc0.2_id5842.fa	Methyloglobulus morosus	1410681	not run	-1	UPF0061	A5
0.2	1	0	0	1	468	4	sc0.2_id4681.fa	Bacteria	2	not run	-1	SBBP	A4
0.2	1	0	0	1	467	4	sc0.2_id2978.fa	no match	-1	not run	-1	Phytoreo_S7	A1
0.2	1	0	0	1	467	4	sc0.2_id2979.fa	Burkholderia cepacia	292	not run	-1	DUF3987, EPSP_synthase, Fer4_12, Fer4_14, Radical_SAM	A1
0.2	1	0	0	1	778	2	sc0.2_id5845.fa	Ruminococcus sp. CAG:330	1262954	not run	-1	DUF2774, SF3b1, Sigma70_r1_2, Sigma70_r2, Sigma70_r4, Sigma70_r4_2	A5
0.2	1	0	0	1	777	2	sc0.2_id5846.fa	Pseudorhodoferax sp. Leaf274	1736318	not run	-1	ComP_DUS	A5
0.2	1	0	0	1	582	3	sc0.2_id6273.fa	Acinetobacter phage YMC13/03/R2096	1560342	not run	-1		A5
0.2	1	0	0	1	775	2	sc0.2_id7982.fa	Spirochaetes bacterium GWB1_59_5	1802176	not run	-1		A5
0.2	1	0	0	1	465	4	sc0.2_id6984.fa	no match	-1	not run	-1	DUF2890, GH97_C, Phage_tail_S	A5
0.2	1	0	0	1	465	4	sc0.2_id6985.fa	Bordetella bronchiseptica	518	not run	-1	Tmemb_9	A5
0.2	1	0	0	1	465	4	sc0.2_id4700.fa	Grosmannia clavigera	226899	not run	-1		A4
0.2	1	0	0	1	581	3	sc0.2_id4226.fa	Pseudomonas phage PaP2	270673	not run	-1	Orn_DAP_Arg_deC	A4
0.2	1	0	0	1	464	4	sc0.2_id4706.fa	Caulobacter sp. Root656	1736579	not run	-1	Terminase_2	A4
0.2	1	0	0	1	464	4	sc0.2_id4709.fa	Algoriphagus hitonicola	435880	not run	-1		A4
0.2	1	0	0	1	579	3	sc0.2_id4230.fa	Sphingomonadales bacterium RIFCSPHIGHO2_01_FULL_65_20	1802169	not run	-1	HLH	A4
0.2	1	0	0	1	579	3	sc0.2_id4229.fa	Curvibacter lanceolatus	86182	not run	-1	DnaB_C	A4
0.2	1	0	0	1	463	4	sc0.2_id3379.fa	no match	-1	not run	-1		A2
0.2	1	0	0	1	463	4	sc0.2_id4717.fa	Acidovorax sp. MR-S7	1268622	not run	-1	Pesticin, Phage_lysozyme	A4
0.2	1	0	0	1	771	2	sc0.2_id5284.fa	Myoviridae	10662	not run	-1	Terminase_6	A4
0.2	1	0	0	1	577	3	sc0.2_id3171.fa	Bacteria	2	not run	-1		A2
0.2	1	0	0	1	575	3	sc0.2_id8031.fa	Polaromonas sp. CF318	1144318	not run	-1		A5
0.2	1	0	0	1	575	3	sc0.2_id4236.fa	Nitrobacter hamburgensis	912	not run	-1		A4
0.2	1	0	0	1	575	3	sc0.2_id4238.fa	Chlamydia trachomatis	813	not run	-1	CheF-arch, DUF2800, PDDEXK_1	A4
0.2	1	0	0	1	574	3	sc0.2_id6299.fa	Hyphomonas adhaerens	81029	not run	-1		A5
0.2	1	0	0	1	574	3	sc0.2_id6301.fa	no match	-1	not run	-1	PhaP_Bmeg	A5
0.2	1	0	0	1	459	4	sc0.2_id6533.fa	Methyloversatilis discipulorum	1119528	not run	-1	HPIP	A5
0.2	1	0	0	1	765	2	sc0.2_id5863.fa	no match	-1	not run	-1		A5
0.2	1	0	0	1	765	2	sc0.2_id7984.fa	Pseudoduganella violaceinigra	246602	not run	-1		A5
0.2	1	0	0	1	764	2	sc0.2_id5864.fa	uncultured Mediterranean phage uvMED	1407671	not run	-1	DNA_methylase	A5
0.2	1	0	0	1	762	2	sc0.2_id5869.fa	Pseudomonas	286	not run	-1		A5
0.2	1	0	0	1	762	2	sc0.2_id3084.fa	Circovirus-like genome RW-E	642255	not run	-1		A1
0.2	1	0	0	1	570	3	sc0.2_id6316.fa	Bacteria	2	not run	-1	DUF3323, TROVE	A5
0.2	1	0	0	1	456	4	sc0.2_id2990.fa	Burkholderia catudaia	1777136	not run	-1	AAA_31, MipZ	A1
0.2	1	0	0	1	759	2	sc0.2_id3992.fa	Proteobacteria	1224	not run	-1		A4
0.2	1	0	0	1	569	3	sc0.2_id3179.fa	Bordetella bronchiseptica	518	not run	-1		A2
0.2	1	0	0	1	569	3	sc0.2_id6319.fa	Bradyrhizobium elkanii	29448	not run	-1	DUF4972, Peptidase_S78	A5
0.2	1	0	0	1	568	3	sc0.2_id6321.fa	Proteobacteria	1224	not run	-1	DEDD_Tnp_IS110, Transposase_20	A5
0.2	1	0	0	1	568	3	sc0.2_id6322.fa	Bacteria	2	not run	-1	AOX, DUF2778	A5
0.2	1	0	0	1	568	3	sc0.2_id6323.fa	no match	-1	not run	-1		A5
0.2	1	0	0	1	757	2	sc0.2_id5876.fa	Pseudomonas phage PaP2	270673	not run	-1	ODV-E18	A5
0.2	1	0	0	1	454	4	sc0.2_id4768.fa	Bacillus oceanisediminis	665099	not run	-1		A4
0.2	1	0	0	1	755	2	sc0.2_id7988.fa	no match	-1	not run	-1		A5
0.2	1	0	0	1	755	2	sc0.2_id3126.fa	Stylonychia lemnae	5949	not run	-1		A2
0.2	1	0	0	1	453	4	sc0.2_id7112.fa	Bacteria	2	not run	-1	DNA_methylase	A5
0.2	1	0	0	1	754	2	sc0.2_id5881.fa	Proteobacteria	1224	not run	-1	DUF3835, Indigoidine_A	A5
0.2	1	0	0	1	754	2	sc0.2_id5287.fa	Flavobacterium sp. ABG	1423322	not run	-1		A4
0.2	1	0	0	1	754	2	sc0.2_id3994.fa	no match	-1	not run	-1	Ribosomal_S3Ae	A4
0.2	1	0	0	1	452	4	sc0.2_id4793.fa	Bacteria	2	not run	-1	SSB	A4
0.2	1	0	0	1	753	2	sc0.2_id3127.fa	Stylonychia lemnae	5949	not run	-1	DCB, ParcG	A2
0.2	1	0	0	1	751	2	sc0.2_id4001.fa	Croceibacter phage P2559Y	1327037	not run	-1		A4
0.2	1	0	0	1	563	3	sc0.2_id6346.fa	Proteobacteria	1224	not run	-1	PRA-PH	A5
0.2	1	0	0	1	450	4	sc0.2_id7149.fa	Scheffersomyces stipitis	4924	not run	-1	HopW1-1	A5
0.2	1	0	0	2	749	2	sc0.2_id2792.fa	Methylibium sp. T29	1430884	not run	-1	DUF1071	A4
0.2	1	0	0	1	561	3	sc0.2_id6351.fa	Caulobacter sp. OV484	1500308	not run	-1		A5
0.2	1	0	0	1	748	2	sc0.2_id4006.fa	Pseudomonas resinovorans	53412	not run	-1	Laminin_G_2, Laminin_G_3	A4
0.2	1	0	0	1	747	2	sc0.2_id4008.fa	Bradyrhizobium sp. ORS 278	114615	not run	-1	Cas_GSU0054	A4
0.2	1	0	0	1	448	4	sc0.2_id4823.fa	unknown (no taxid)		not run	-1		A4
0.2	1	0	0	1	559	3	sc0.2_id4265.fa	Burkholderia hypogeia	1777140	not run	-1		A4
0.2	1	0	0	1	745	2	sc0.2_id4009.fa	Polaromonas sp. JS666	296591	not run	-1	Inhibitor_I69	A4
0.2	1	0	0	1	744	2	sc0.2_id4010.fa	Methylobacterium	407	not run	-1	PhoH	A4
0.2	1	0	0	1	744	2	sc0.2_id5896.fa	no match	-1	not run	-1		A5
0.2	1	0	0	1	557	3	sc0.2_id6368.fa	Klebsiella	570	not run	-1	PhoH	A5
0.2	1	0	0	1	556	3	sc0.2_id4273.fa	Sandarakinorhabdus limnophila	210512	not run	-1	SIMPL	A4
0.2	1	0	0	1	556	3	sc0.2_id6370.fa	Thiobacillus denitrificans	36861	not run	-1	DUF2284, V-ATPase_G_2	A5
0.2	1	0	0	1	555	3	sc0.2_id5606.fa	Thiohalospira halophila	381300	not run	-1		A5
0.2	1	0	0	1	739	2	sc0.2_id5898.fa	no match	-1	not run	-1		A5
0.2	1	0	0	1	554	3	sc0.2_id4279.fa	Proteobacteria	1224	not run	-1	FOXP-CC	A4
0.2	1	0	0	1	443	4	sc0.2_id5390.fa	Variovorax	34072	not run	-1		A4
0.2	1	0	0	1	553	3	sc0.2_id3723.fa	Corynebacteriaceae	1653	not run	-1		A2
0.2	1	0	0	1	736	2	sc0.2_id5903.fa	Microvirga vignae	1225564	not run	-1	HDPD	A5
0.2	1	0	0	1	736	2	sc0.2_id5905.fa	Nitrosomonas	914	not run	-1	Glucosaminidase, Glyco_hydro_19	A5
0.2	1	0	0	1	441	4	sc0.2_id4870.fa	no match	-1	not run	-1		A4
0.2	1	0	0	1	735	2	sc0.2_id5908.fa	no match	-1	not run	-1		A5
0.2	1	0	0	1	735	2	sc0.2_id7990.fa	Capnocytophaga sp. oral taxon 332	712213	not run	-1	DEAD	A5
0.2	1	0	0	1	441	4	sc0.2_id3461.fa	Methylibium sp. T29	1430884	not run	-1	DUF2408	A2
0.2	1	0	0	1	735	2	sc0.2_id4017.fa	no match	-1	not run	-1	DUF4332	A4
0.2	1	0	0	1	735	2	sc0.2_id5907.fa	no match	-1	not run	-1		A5
0.2	1	0	0	1	440	4	sc0.2_id3467.fa	Pseudorhodoferax sp. Leaf274	1736318	not run	-1	ERF	A2
0.2	1	0	0	1	550	3	sc0.2_id8042.fa	no match	-1	not run	-1		A5
0.2	1	0	0	1	732	2	sc0.2_id5909.fa	Bacteroidetes bacterium 43-16	1895923	not run	-1	Terminase_GpA	A5
0.2	1	0	0	1	439	4	sc0.2_id8130.fa	Acidovorax sp. MR-S7	1268622	not run	-1		A5
0.2	1	0	0	1	439	4	sc0.2_id4877.fa	no match	-1	not run	-1	Kin17_mid, Snurportin1	A4
0.2	1	0	0	1	548	3	sc0.2_id6400.fa	no match	-1	not run	-1	Radical_SAM	A5
0.2	1	0	0	1	548	3	sc0.2_id4300.fa	no match	-1	not run	-1	DC_STAMP	A4
0.2	1	0	0	1	730	2	sc0.2_id5913.fa	Pseudarthrobacter chlorophenolicus	85085	not run	-1		A5
0.2	1	0	0	1	730	2	sc0.2_id4019.fa	Massilia	149698	not run	-1		A4
0.2	1	0	0	1	547	3	sc0.2_id6403.fa	Delftia acidovorans	80866	not run	-1	Terminase_3	A5
0.2	1	0	0	1	547	3	sc0.2_id4305.fa	uncultured Mediterranean phage uvMED	1407671	not run	-1		A4
0.2	1	0	0	1	547	3	sc0.2_id6408.fa	Eukaryota	2759	not run	-1	DNA_pol_B	A5
0.2	1	0	0	1	546	3	sc0.2_id6414.fa	Giardia intestinalis	5741	not run	-1	EFP_N	A5
0.2	1	0	0	1	546	3	sc0.2_id4309.fa	Janthinobacterium sp. MP5059B	1766683	not run	-1	P22_CoatProtein	A4
0.2	1	0	0	1	727	2	sc0.2_id5915.fa	no match	-1	not run	-1		A5
0.2	1	0	0	1	436	4	sc0.2_id4903.fa	no match	-1	not run	-1		A4
0.2	1	0	0	1	436	4	sc0.2_id4905.fa	no match	-1	not run	-1		A4
0.2	1	0	0	1	545	3	sc0.2_id8045.fa	Nitrospira bacterium SG8_35_4	1704025	not run	-1		A5
0.2	1	0	0	1	725	2	sc0.2_id5918.fa	Eukaryota	2759	not run	-1	Alpha-amyl_C, KOW, Ribosomal_L27e	A5
0.2	1	0	0	1	725	2	sc0.2_id4021.fa	no match	-1	not run	-1		A4
0.2	1	0	0	1	543	3	sc0.2_id4319.fa	no match	-1	not run	-1	PFEMP	A4
0.2	1	0	0	1	543	3	sc0.2_id4317.fa	no match	-1	not run	-1		A4
0.2	1	0	0	1	723	2	sc0.2_id5922.fa	Acinetobacter baumannii	470	not run	-1	DUF2201_N	A5
0.2	1	0	0	1	542	3	sc0.2_id3217.fa	Oxytricha trifallax	1172189	not run	-1	DUF1126, EF-hand_like	A2
0.2	1	0	0	1	722	2	sc0.2_id4022.fa	no match	-1	not run	-1	DUF5032	A4
0.2	1	0	0	1	541	3	sc0.2_id2937.fa	no match	-1	not run	-1	PDE6_gamma	A1
0.2	1	0	0	1	540	3	sc0.2_id3724.fa	Oxytricha trifallax	1172189	not run	-1		A2
0.2	1	0	0	1	719	2	sc0.2_id5929.fa	Methylophilales phage HIM624-A	889949	not run	-1	Extensin-like_C, Peptidase_M15_3	A5
0.2	1	0	0	1	718	2	sc0.2_id4024.fa	Myoviridae	10662	not run	-1	DUF502, PhoH	A4
0.2	1	0	0	1	538	3	sc0.2_id6446.fa	Klebsiella oxytoca	571	not run	-1		A5
0.2	1	0	0	1	538	3	sc0.2_id4338.fa	no match	-1	not run	-1	DUF1156, DUF551	A4
0.2	1	0	0	1	717	2	sc0.2_id5930.fa	no match	-1	not run	-1		A5
0.2	1	0	0	1	430	4	sc0.2_id3521.fa	Chitinophaga filiformis	104663	not run	-1	RE_BstXI	A2
0.2	1	0	0	1	430	4	sc0.2_id7396.fa	Delftia	80865	not run	-1	AAA_25, ArgK	A5
0.2	1	0	0	1	716	2	sc0.2_id5760.fa	Mesorhizobium	68287	not run	-1	Imm17	A5
0.2	1	0	0	1	537	3	sc0.2_id6454.fa	no match	-1	not run	-1		A5
0.2	1	0	0	1	715	2	sc0.2_id5932.fa	Herminiimonas sp. CN	1349818	not run	-1		A5
0.2	1	0	0	1	536	3	sc0.2_id4347.fa	Variovorax sp. PAMC 28711	1795631	not run	-1	MULE	A4
0.2	1	0	0	1	536	3	sc0.2_id6463.fa	no match	-1	not run	-1	GAPES3, Ribosomal_S8	A5
0.2	1	0	0	1	536	3	sc0.2_id6464.fa	Podovirus SOG	236210	not run	-1	DUF3974	A5
0.2	1	0	0	1	428	4	sc0.2_id4969.fa	Proteobacteria	1224	not run	-1	DNA_methylase	A4
0.2	1	0	0	1	535	3	sc0.2_id4349.fa	Streptomyces sp. IMTB 2501	1776340	not run	-1	RNase_H_2, Raptor_N	A4
0.2	1	0	0	1	535	3	sc0.2_id3221.fa	no match	-1	not run	-1		A2
0.2	1	0	0	1	713	2	sc0.2_id5936.fa	Verrucomicrobia bacterium RIFCSPHIGHO2_12_FULL_41_10	1802433	not run	-1	5_3_exonuc_N	A5
0.2	1	0	0	1	534	3	sc0.2_id3224.fa	Nitrincola phage 1M3-16	1472912	not run	-1		A2
0.2	1	0	0	1	712	2	sc0.2_id5937.fa	no match	-1	not run	-1		A5
0.2	1	0	0	1	712	2	sc0.2_id4027.fa	no match	-1	not run	-1		A4
0.2	1	0	0	1	534	3	sc0.2_id5337.fa	uncultured bacterium	77133	not run	-1		A4
0.2	1	0	0	1	711	2	sc0.2_id4025.fa	Flavobacterium sp. ABG	1423322	not run	-1	Gal_mutarotas_2	A4
0.2	1	0	0	1	533	3	sc0.2_id3228.fa	Nonlabens sp. YIK11	1453349	not run	-1	Phage_capsid	A2
0.2	1	0	0	1	533	3	sc0.2_id4353.fa	Bacteria	2	not run	-1	Cna_B	A4
0.2	1	0	0	1	710	2	sc0.2_id3707.fa	no match	-1	not run	-1	Acatn, Imm6	A2
0.2	1	0	0	1	709	2	sc0.2_id3708.fa	Oxytricha trifallax	1172189	not run	-1	PP2C, PP2C_2	A2
0.2	1	0	0	1	531	3	sc0.2_id3232.fa	Vitis vinifera	29760	not run	-1		A2
0.2	1	0	0	1	531	3	sc0.2_id6494.fa	Candidatus Colwellbacteria bacterium RIFCSPLOWO2_02_FULL_45_11	1797692	not run	-1		A5
0.2	1	0	0	1	531	3	sc0.2_id6490.fa	Pelomonas sp. Root1217	1736430	not run	-1		A5
0.2	1	0	0	1	531	3	sc0.2_id3233.fa	uncultured Mediterranean phage uvDeep-CGR2-KM23-C246	1868685	not run	-1		A2
0.2	1	0	0	1	708	2	sc0.2_id5292.fa	Scleropages formosus	113540	not run	-1		A4
0.2	1	0	0	1	531	3	sc0.2_id4356.fa	Bacteria	2	not run	-1	Peptidase_M23	A4
0.2	1	0	0	1	531	3	sc0.2_id8052.fa	gamma proteobacterium IMCC2047	434085	not run	-1	Cas_TM1802, Hydrolase_3	A5
0.2	1	0	0	1	707	2	sc0.2_id5944.fa	Viruses	10239	not run	-1	DNA_methylase, Herpes_ORF11	A5
0.2	1	0	0	1	529	3	sc0.2_id5339.fa	no match	-1	not run	-1	Sulfolobus_pRN	A4
0.2	1	0	0	1	529	3	sc0.2_id6511.fa	Myxococcales	29	not run	-1	Baseplate_J	A5
0.2	1	0	0	1	529	3	sc0.2_id4363.fa	Arthrobacter phage Jasmine	1772302	not run	-1		A4
0.2	1	0	0	1	528	3	sc0.2_id4364.fa	Proteobacteria	1224	not run	-1	Spore_GerQ	A4
0.2	1	0	0	1	704	2	sc0.2_id7994.fa	Bacteroidetes bacterium 43-16	1895923	not run	-1		A5
0.2	1	0	0	1	704	2	sc0.2_id4038.fa	Helicobacter sp. MIT 05-5293	1548149	not run	-1	N6_N4_Mtase	A4
0.2	1	0	0	1	528	3	sc0.2_id4366.fa	no match	-1	not run	-1	DUF1033, DUF3160, DUF489, DUF812, KAR, KASH_CCD, MCPsignal	A4
0.2	1	0	0	1	528	3	sc0.2_id4370.fa	no match	-1	not run	-1		A4
0.2	1	0	0	1	704	2	sc0.2_id4037.fa	Acinetobacter sp. Root1280	1736444	not run	-1	Terminase_3	A4
0.2	1	0	0	1	703	2	sc0.2_id5951.fa	Moraxella bovoculi	386891	not run	-1		A5
0.2	1	0	0	1	703	2	sc0.2_id5952.fa	Curvibacter lanceolatus	86182	not run	-1		A5
0.2	1	0	0	1	703	2	sc0.2_id5953.fa	no match	-1	not run	-1		A5
0.2	1	0	0	1	527	3	sc0.2_id3091.fa	no match	-1	not run	-1		A1
0.2	1	0	0	1	527	3	sc0.2_id2941.fa	Massilia sp. PDC64	1881046	not run	-1	COX5A	A1
0.2	1	0	0	1	527	3	sc0.2_id4378.fa	no match	-1	not run	-1		A4
0.2	1	0	0	1	526	3	sc0.2_id6527.fa	uncultured bacterium	77133	not run	-1		A5
0.2	1	0	0	1	700	2	sc0.2_id4043.fa	Nitrincola phage 1M3-16	1472912	not run	-1		A4
0.2	1	0	0	2	525	3	sc0.2_id2816.fa	Bacteria	2	not run	-1	DUF4804	A5
0.2	1	0	0	1	700	2	sc0.2_id3085.fa	Achromobacter xylosoxidans	85698	not run	-1	Terminase_2	A1
0.2	1	0	0	1	420	4	sc0.2_id3563.fa	Sphingopyxis macrogoltabida	33050	not run	-1		A2
0.2	1	0	0	1	525	3	sc0.2_id6529.fa	candidate divison MSBL1 archaeon SCGC-AAA382A20	1698280	not run	-1		A5
0.2	1	0	0	1	699	2	sc0.2_id5961.fa	no match	-1	not run	-1		A5
0.2	1	0	0	1	524	3	sc0.2_id5558.fa	Ralstonia phage RSB3	1402875	not run	-1	DUF5110	A5
0.2	1	0	0	1	524	3	sc0.2_id8060.fa	Proteobacteria	1224	not run	-1	MTS, N6-adenineMlase	A5
0.2	1	0	0	1	419	4	sc0.2_id5409.fa	Polaromonas sp. CG9_12	1504672	not run	-1	SBBP	A4
0.2	1	0	0	1	698	2	sc0.2_id4046.fa	Mesorhizobium loti	381	not run	-1		A4
0.2	1	0	0	1	698	2	sc0.2_id5964.fa	Acinetobacter	469	not run	-1	KCH, OrfB_IS605	A5
0.2	1	0	0	1	523	3	sc0.2_id6534.fa	Sphingomonas sp. JJ-A5	1921510	not run	-1	Ribonuc_red_lgC	A5
0.2	1	0	0	1	697	2	sc0.2_id5295.fa	Legionella longbeachae	450	not run	-1	DEDD_Tnp_IS110, LRRFIP	A4
0.2	1	0	0	1	696	2	sc0.2_id5262.fa	no match	-1	not run	-1		A4
0.2	1	0	0	1	1040	1	sc0.2_id5620.fa	no match	-1	not run	-1		A5
0.2	1	0	0	1	520	3	sc0.2_id6551.fa	unknown (no taxid)		not run	-1		A5
0.2	1	0	0	1	692	2	sc0.2_id5973.fa	no match	-1	not run	-1		A5
0.2	1	0	0	1	692	2	sc0.2_id5976.fa	Acinetobacter junii	40215	not run	-1	Endonuclease_7, Stc1	A5
0.2	1	0	0	1	692	2	sc0.2_id5975.fa	no match	-1	not run	-1		A5
0.2	1	0	0	1	691	2	sc0.2_id5979.fa	no match	-1	not run	-1		A5
0.2	1	0	0	1	518	3	sc0.2_id4405.fa	no match	-1	not run	-1		A4
0.2	1	0	0	1	690	2	sc0.2_id5983.fa	Vogesella sp. EB	1526735	not run	-1	Terminase_3	A5
0.2	1	0	0	1	690	2	sc0.2_id5982.fa	Organic Lake phycodnavirus 1	938081	not run	-1	Thy1	A5
0.2	1	0	0	1	690	2	sc0.2_id5981.fa	no match	-1	not run	-1	tRNA-synt_1c	A5
0.2	1	0	0	1	517	3	sc0.2_id3729.fa	no match	-1	not run	-1	ASFV_J13L	A2
0.2	1	0	0	1	517	3	sc0.2_id6571.fa	no match	-1	not run	-1		A5
0.2	1	0	0	1	517	3	sc0.2_id4415.fa	Proteobacteria	1224	not run	-1		A4
0.2	1	0	0	1	689	2	sc0.2_id3133.fa	no match	-1	not run	-1		A2
0.2	1	0	0	1	689	2	sc0.2_id5988.fa	unknown (no taxid)		not run	-1	DUF3383, MalM	A5
0.2	1	0	0	1	689	2	sc0.2_id3134.fa	Stylonychia lemnae	5949	not run	-1	ANAPC4_WD40, CDtoxinA, Ge1_WD40, Nup160, WD40, eIF2A	A2
0.2	1	0	0	1	688	2	sc0.2_id5990.fa	Eikenella sp. HMSC061C02	1715021	not run	-1	DUF4128	A5
0.2	1	0	0	1	516	3	sc0.2_id6577.fa	Janthinobacterium sp. Marseille	375286	not run	-1		A5
0.2	1	0	0	1	516	3	sc0.2_id5348.fa	Novosphingobium	165696	not run	-1		A4
0.2	1	0	0	1	687	2	sc0.2_id5297.fa	no match	-1	not run	-1		A4
0.2	1	0	0	1	412	4	sc0.2_id8161.fa	Polaromonas sp. JS666	296591	not run	-1		A5
0.2	1	0	0	1	412	4	sc0.2_id7694.fa	Polaromonas sp. JS666	296591	not run	-1		A5
0.2	1	0	0	1	514	3	sc0.2_id6590.fa	Gorilla gorilla	9593	not run	-1	DUF1220	A5
0.2	1	0	0	1	514	3	sc0.2_id8068.fa	no match	-1	not run	-1		A5
0.2	1	0	0	1	685	2	sc0.2_id4059.fa	Hyphomicrobium denitrificans	53399	not run	-1	AP2, HNH_3, YodL	A4
0.2	1	0	0	1	685	2	sc0.2_id4058.fa	Planktothrix phage PaV-LD	994601	not run	-1	AAA_16, AAA_18, APS_kinase, DUF258, DnaB_C, Jacalin, KTI12, Ocnus, PRK, Rad51	A4
0.2	1	0	0	1	685	2	sc0.2_id5298.fa	Bacteroidetes bacterium 43-16	1895923	not run	-1	Phage_portal_2	A4
0.2	1	0	0	1	684	2	sc0.2_id5996.fa	Bacteria	2	not run	-1		A5
0.2	1	0	0	1	684	2	sc0.2_id4060.fa	no match	-1	not run	-1	ArsD, DUF5074	A4
0.2	1	0	0	1	684	2	sc0.2_id5995.fa	Candidatus Giovannonibacteria bacterium GW2011_GWA2_44_26	1618648	not run	-1		A5
0.2	1	0	0	1	684	2	sc0.2_id4061.fa	Nitrobacter hamburgensis	912	not run	-1	RusA	A4
0.2	1	0	0	1	513	3	sc0.2_id5350.fa	Massilia	149698	not run	-1	Terminase_3	A4
0.2	1	0	0	1	684	2	sc0.2_id5707.fa	Leptospira santarosai	28183	not run	-1	AATF-Che1, CENP-F_leu_zip, Cauli_AT, GAS, IFT57, LPP, MscS_porin, Ntox28, Phage_GP20, RICH, Vps5, YscO-like	A5
0.2	1	0	0	1	512	3	sc0.2_id6606.fa	Betaproteobacteria	28216	not run	-1		A5
0.2	1	0	0	1	682	2	sc0.2_id4063.fa	Burkholderia virus DC1	1136535	not run	-1		A4
0.2	1	0	0	1	682	2	sc0.2_id4067.fa	uncultured bacterium	77133	not run	-1	DUF3987	A4
0.2	1	0	0	1	682	2	sc0.2_id4066.fa	Methylophilus sp. Leaf414	1736371	not run	-1		A4
0.2	1	0	0	1	1023	1	sc0.2_id5631.fa	no match	-1	not run	-1		A5
0.2	1	0	0	1	682	2	sc0.2_id5873.fa	Flavobacterium sp. ABG	1423322	not run	-1	Bunya_G1	A5
0.2	1	0	0	1	682	2	sc0.2_id5494.fa	Alteromonas mediterranea	314275	not run	-1		A5
0.2	1	0	0	1	511	3	sc0.2_id4436.fa	Acidovorax sp. Root568	1736565	not run	-1		A4
0.2	1	0	0	1	511	3	sc0.2_id6614.fa	Rhodoferax sp. DCY110	1842727	not run	-1	ERF	A5
0.2	1	0	0	1	511	3	sc0.2_id6610.fa	Erwinia phage vB_EamM-Y2	1051676	not run	-1	DNA_pol_A, Orthopox_F14	A5
0.2	1	0	0	1	511	3	sc0.2_id6616.fa	no match	-1	not run	-1	DUF2115, GTP_cyclohydro2	A5
0.2	1	0	0	1	680	2	sc0.2_id5998.fa	no match	-1	not run	-1	CreD	A5
0.2	1	0	0	1	680	2	sc0.2_id4069.fa	Ricinus communis	3988	not run	-1		A4
0.2	1	0	0	1	680	2	sc0.2_id4068.fa	Cellulophaga phage phi38:1	1327977	not run	-1		A4
0.2	1	0	0	1	408	4	sc0.2_id3646.fa	no match	-1	not run	-1		A2
0.2	1	0	0	1	408	4	sc0.2_id5155.fa	unknown (no taxid)		not run	-1		A4
0.2	1	0	0	1	510	3	sc0.2_id6620.fa	Symbiodinium microadriaticum	2951	not run	-1	Baculo_PEP_C, CCDC154, LOH1CR12, ParB, V-SNARE, YlqD	A5
0.2	1	0	0	1	510	3	sc0.2_id6619.fa	Candidatus Accumulibacter sp. SK-01	1457154	not run	-1	CLP_protease, Ligase_CoA, Peptidase_S49	A5
0.2	1	0	0	1	679	2	sc0.2_id6004.fa	Eukaryota	2759	not run	-1	HATPase_c, HATPase_c_3	A5
0.2	1	0	0	1	679	2	sc0.2_id8002.fa	no match	-1	not run	-1		A5
0.2	1	0	0	1	509	3	sc0.2_id6625.fa	Polynucleobacter asymbioticus	576611	not run	-1		A5
0.2	1	0	0	1	678	2	sc0.2_id6006.fa	Acinetobacter phage vB_AbaM_phiAbaA1	1605379	not run	-1	Peptidase_S49	A5
0.2	1	0	0	1	508	3	sc0.2_id6630.fa	Rhodococcus fascians	1828	not run	-1	TipAS	A5
0.2	1	0	0	1	508	3	sc0.2_id4446.fa	Streptococcus infantarius	102684	not run	-1	DUF91	A4
0.2	1	0	0	1	508	3	sc0.2_id4450.fa	Albimonas pacifica	1114924	not run	-1		A4
0.2	1	0	0	1	1015	1	sc0.2_id5640.fa	no match	-1	not run	-1		A5
0.2	1	0	0	1	507	3	sc0.2_id4457.fa	Celeribacter phage P12053L	1197951	not run	-1		A4
0.2	1	0	0	1	507	3	sc0.2_id4452.fa	no match	-1	not run	-1	Big_2	A4
0.2	1	0	0	1	507	3	sc0.2_id4456.fa	Comamonas kerstersii	225992	not run	-1		A4
0.2	1	0	0	1	676	2	sc0.2_id6010.fa	Alistipes senegalensis	1288121	not run	-1		A5
0.2	1	0	0	1	676	2	sc0.2_id6009.fa	Cardiobacterium hominis	2718	not run	-1	CTP_transf_like	A5
0.2	1	0	0	1	405	4	sc0.2_id7814.fa	Comamonas testosteroni	285	not run	-1	KilA-N	A5
0.2	1	0	0	1	405	4	sc0.2_id7812.fa	Herminiimonas sp. CN	1349818	not run	-1		A5
0.2	1	0	0	1	675	2	sc0.2_id6011.fa	no match	-1	not run	-1		A5
0.2	1	0	0	1	506	3	sc0.2_id2953.fa	unknown (no taxid)		not run	-1	Keratin_2_head, Pantoate_transf	A1
0.2	1	0	0	1	506	3	sc0.2_id6641.fa	Burkholderia sp. M701	326454	not run	-1		A5
0.2	1	0	0	1	506	3	sc0.2_id4467.fa	Nematostella vectensis	45351	not run	-1	PDDEXK_1, RNA12	A4
0.2	1	0	0	1	506	3	sc0.2_id4462.fa	Proteobacteria	1224	not run	-1	Orthopox_F8	A4
0.2	1	0	0	1	674	2	sc0.2_id6015.fa	Rhizobium leguminosarum	384	not run	-1		A5
0.2	1	0	0	1	674	2	sc0.2_id6017.fa	unknown (no taxid)		not run	-1	CNOT1_CAF1_bind, GIY-YIG	A5
0.2	1	0	0	1	674	2	sc0.2_id4072.fa	no match	-1	not run	-1	Ribosomal_S17_N	A4
0.2	1	0	0	1	505	3	sc0.2_id4469.fa	Acidovorax sp. Root70	1736590	not run	-1		A4
0.2	1	0	0	1	404	4	sc0.2_id5200.fa	Sphingobium sp. EP60837	1855519	not run	-1		A4
0.2	1	0	0	1	673	2	sc0.2_id6018.fa	no match	-1	not run	-1	SPO22	A5
0.2	1	0	0	1	504	3	sc0.2_id4474.fa	Burkholderia vietnamiensis	60552	not run	-1	DUF3141	A4
0.2	1	0	0	1	504	3	sc0.2_id4478.fa	no match	-1	not run	-1	Adeno_E4_34	A4
0.2	1	0	0	1	672	2	sc0.2_id4076.fa	environmental Halophage eHP-7	1168848	not run	-1	Phage_rep_O	A4
0.2	1	0	0	1	671	2	sc0.2_id6022.fa	Pseudomonas fluorescens	294	not run	-1	DUF3310	A5
0.2	1	0	0	1	671	2	sc0.2_id4079.fa	Verrucomicrobia bacterium RIFCSPHIGHO2_12_FULL_41_10	1802433	not run	-1	AAA_25, DnaB_C	A4
0.2	1	0	0	1	503	3	sc0.2_id3283.fa	uncultured bacterium	77133	not run	-1		A2
0.2	1	0	0	1	503	3	sc0.2_id6656.fa	Spirochaetes bacterium GWB1_59_5	1802176	not run	-1	N6_N4_Mtase	A5
0.2	1	0	0	1	503	3	sc0.2_id6652.fa	Thiohalospira halophila	381300	not run	-1	ApoLp-III	A5
0.2	1	0	0	1	503	3	sc0.2_id6657.fa	Azorhizobium doebereinerae	281091	not run	-1	DUF349	A5
0.2	1	0	0	1	502	3	sc0.2_id6665.fa	Janthinobacterium sp. MP5059B	1766683	not run	-1	DUF3824, DUF4179	A5
0.2	1	0	0	1	669	2	sc0.2_id8003.fa	no match	-1	not run	-1		A5
0.2	1	0	0	1	667	2	sc0.2_id8004.fa	Acinetobacter parvus	134533	not run	-1	Hjc, Mrr_cat, PDDEXK_9, VRR_NUC	A5
0.2	1	0	0	1	667	2	sc0.2_id6032.fa	no match	-1	not run	-1		A5
0.2	1	0	0	1	400	4	sc0.2_id7913.fa	Achromobacter	222	not run	-1	DUF3808, Lipase_chap, Olfactory_mark, PilO	A5
0.2	1	0	0	1	500	3	sc0.2_id4493.fa	Cronobacter virus GAP31	1914895	not run	-1		A4
0.2	1	0	0	1	666	2	sc0.2_id4085.fa	Flavobacterium sp. ABG	1423322	not run	-1	Bunya_G1	A4
0.2	1	0	0	1	499	3	sc0.2_id6687.fa	no match	-1	not run	-1	Endonuc_Holl	A5
0.2	1	0	0	1	499	3	sc0.2_id2957.fa	Pseudomonas stutzeri	316	not run	-1		A1
0.2	1	0	0	1	665	2	sc0.2_id6037.fa	no match	-1	not run	-1		A5
0.2	1	0	0	1	498	3	sc0.2_id6694.fa	Burkholderia sp. JS23	1770053	not run	-1	DUF1064, Peptidase_S55	A5
0.2	1	0	0	1	664	2	sc0.2_id6041.fa	Rhodoferax sp. DCY110	1842727	not run	-1	Terminase_3	A5
0.2	1	0	0	1	498	3	sc0.2_id4508.fa	no match	-1	not run	-1		A4
0.2	1	0	0	1	498	3	sc0.2_id4507.fa	no match	-1	not run	-1	MHC_I_2, Phage_prot_Gp6	A4
0.2	1	0	0	1	498	3	sc0.2_id2959.fa	no match	-1	not run	-1		A1
0.2	1	0	0	1	663	2	sc0.2_id6042.fa	Acinetobacter sp. A47	1561217	not run	-1		A5
0.2	1	0	0	1	663	2	sc0.2_id8005.fa	Bacteroidetes bacterium 46-16	1895925	not run	-1		A5
0.2	1	0	0	1	662	2	sc0.2_id6044.fa	Pseudomonas aeruginosa	287	not run	-1	NIBRIN_BRCT_II	A5
0.2	1	0	0	1	992	1	sc0.2_id7953.fa	no match	-1	not run	-1	Lipase_2	A5
0.2	1	0	0	1	661	2	sc0.2_id6046.fa	Microgenomates group bacterium GW2011_GWF2_47_9	1618541	not run	-1		A5
0.2	1	0	0	1	661	2	sc0.2_id6045.fa	Algiphilus aromaticivorans	382454	not run	-1		A5
0.2	1	0	0	1	661	2	sc0.2_id4088.fa	Flavobacterium phragmitis	739143	not run	-1	Abhydro_lipase, DUF285	A4
0.2	1	0	0	1	495	3	sc0.2_id4522.fa	no match	-1	not run	-1		A4
0.2	1	0	0	1	495	3	sc0.2_id6716.fa	Escherichia coli	562	not run	-1	Levi_coat, MSSP, ParBc	A5
0.2	1	0	0	1	659	2	sc0.2_id6050.fa	Vibrio phage qdvp001	1003177	not run	-1	Ribonuc_red_lgN	A5
0.2	1	0	0	1	494	3	sc0.2_id8078.fa	uncultured bacterium	77133	not run	-1		A5
0.2	1	0	0	1	658	2	sc0.2_id6051.fa	Pseudomonas phage PaMx11	1175657	not run	-1		A5
0.2	1	0	0	1	493	3	sc0.2_id4535.fa	Zea mays	4577	not run	-1		A4
0.2	1	0	0	1	493	3	sc0.2_id6731.fa	unknown (no taxid)		not run	-1	Amelogenin, Collagen	A5
0.2	1	0	0	1	657	2	sc0.2_id4096.fa	Massilia sp. NR 4-1	1678028	not run	-1	DUF3893, Phage_lysozyme	A4
0.2	1	0	0	1	657	2	sc0.2_id6052.fa	no match	-1	not run	-1		A5
0.2	1	0	0	1	492	3	sc0.2_id6733.fa	unknown (no taxid)		not run	-1	DUF4303	A5
0.2	1	0	0	1	983	1	sc0.2_id5660.fa	no match	-1	not run	-1	T4_Gp59_N, YyzF, zf-RRPl_C4	A5
0.2	1	0	0	1	491	3	sc0.2_id4545.fa	no match	-1	not run	-1		A4
0.2	1	0	0	1	491	3	sc0.2_id4543.fa	no match	-1	not run	-1	EF-hand_2	A4
0.2	1	0	0	1	654	2	sc0.2_id6055.fa	no match	-1	not run	-1		A5
0.2	1	0	0	1	653	2	sc0.2_id4100.fa	no match	-1	not run	-1		A4
0.2	1	0	0	1	489	3	sc0.2_id6758.fa	no match	-1	not run	-1	7tm_1	A5
0.2	1	0	0	1	489	3	sc0.2_id4547.fa	no match	-1	not run	-1		A4
0.2	1	0	0	1	652	2	sc0.2_id6057.fa	Bacteria	2	not run	-1	Helicase_C, Ribosomal_L37e	A5
0.2	1	0	0	1	489	3	sc0.2_id3312.fa	Eukaryota	2759	not run	-1	RNase_P_pop3, Ribosomal_L7Ae	A2
0.2	1	0	0	1	651	2	sc0.2_id6063.fa	Bordetella parapertussis	519	not run	-1		A5
0.2	1	0	0	1	488	3	sc0.2_id4554.fa	Variovorax	34072	not run	-1	Complex1_51K, Cytidylate_kin2	A4
0.2	1	0	0	1	488	3	sc0.2_id3812.fa	Bacillus coagulans	1398	not run	-1		A3
0.2	1	0	0	1	650	2	sc0.2_id4103.fa	no match	-1	not run	-1		A4
0.2	1	0	0	1	649	2	sc0.2_id6066.fa	uncultured marine virus	186617	not run	-1	Sod_Ni	A5
0.2	1	0	0	1	648	2	sc0.2_id3966.fa	Betaproteobacteria	28216	not run	-1	FPL	A4
0.2	1	0	0	1	485	3	sc0.2_id6795.fa	no match	-1	not run	-1		A5
0.2	1	0	0	1	485	3	sc0.2_id6791.fa	Firmicutes	1239	not run	-1	GIIM, RVT_1	A5
0.2	1	0	0	1	646	2	sc0.2_id6075.fa	Sphingomonas phage PAU	1150991	not run	-1		A5
0.2	1	0	0	1	646	2	sc0.2_id6073.fa	Vibrio phage S4-7	1873905	not run	-1	BTP, DUF3134, ESCRT-II	A5
0.2	1	0	0	1	646	2	sc0.2_id4106.fa	Dyadobacter crusticola	292407	not run	-1		A4
0.2	1	0	0	1	484	3	sc0.2_id4577.fa	no match	-1	not run	-1	Spindle_Spc25	A4
0.2	1	0	0	1	484	3	sc0.2_id4583.fa	Janthinobacterium sp. Marseille	375286	not run	-1		A4
0.2	1	0	0	1	645	2	sc0.2_id4108.fa	no match	-1	not run	-1		A4
0.2	1	0	0	1	483	3	sc0.2_id6813.fa	Bordetella bronchialis	463025	not run	-1		A5
0.2	1	0	0	1	483	3	sc0.2_id4588.fa	Devosia soli	361041	not run	-1	CPP1-like	A4
0.2	1	0	0	1	643	2	sc0.2_id4109.fa	Candidatus Nomurabacteria bacterium GW2011_GWB1_37_5	1618742	not run	-1		A4
0.2	1	0	0	1	482	3	sc0.2_id4594.fa	uncultured virus	340016	not run	-1	PDDEXK_1, Vint	A4
0.2	1	0	0	1	482	3	sc0.2_id3735.fa	no match	-1	not run	-1		A2
0.2	1	0	0	1	642	2	sc0.2_id6079.fa	no match	-1	not run	-1		A5
0.2	1	0	0	1	642	2	sc0.2_id3143.fa	no match	-1	not run	-1		A2
0.2	1	0	0	1	642	2	sc0.2_id4111.fa	Riemerella columbipharyngis	1071918	not run	-1	Bac_DnaA_C	A4
0.2	1	0	0	1	642	2	sc0.2_id8010.fa	Burkholderiales	80840	not run	-1	Ribonuc_red_lgC	A5
0.2	1	0	0	1	481	3	sc0.2_id7946.fa	unknown (no taxid)		not run	-1	DNA_ligase_OB_2	A5
0.2	1	0	0	1	481	3	sc0.2_id4603.fa	uncultured virus	340016	not run	-1		A4
0.2	1	0	0	1	641	2	sc0.2_id3144.fa	Pedobacter	84567	not run	-1		A2
0.2	1	0	0	1	640	2	sc0.2_id4112.fa	Flavobacterium ummariense	913024	not run	-1	DUF3197, Phage_TAC_6	A4
0.2	1	0	0	1	480	3	sc0.2_id4605.fa	unknown (no taxid)		not run	-1	Methyltransf_11	A4
0.2	1	0	0	1	639	2	sc0.2_id4116.fa	Viruses	10239	not run	-1	ATP-cone, Ribonuc_red_lgN	A4
0.2	1	0	0	1	639	2	sc0.2_id3145.fa	Pseudomonas phage KPP21	1678082	not run	-1		A2
0.2	1	0	0	1	639	2	sc0.2_id4114.fa	no match	-1	not run	-1		A4
0.2	1	0	0	1	639	2	sc0.2_id4113.fa	no match	-1	not run	-1	TraF_2	A4
0.2	1	0	0	1	479	3	sc0.2_id6846.fa	Achromobacter phage JWF	1589748	not run	-1		A5
0.2	1	0	0	1	479	3	sc0.2_id8094.fa	Delftia acidovorans	80866	not run	-1	DUF1376, DUF2594, DUF72	A5
0.2	1	0	0	1	479	3	sc0.2_id6847.fa	no match	-1	not run	-1	PPE	A5
0.2	1	0	0	1	637	2	sc0.2_id6086.fa	unknown (no taxid)		not run	-1		A5
0.2	1	0	0	1	637	2	sc0.2_id8012.fa	Methanosarcina mazei	2209	not run	-1	Terminase_6	A5
0.2	1	0	0	1	637	2	sc0.2_id4120.fa	no match	-1	not run	-1		A4
0.2	1	0	0	1	477	3	sc0.2_id6870.fa	Hyphomicrobium sp. CS1GBMeth3	1892845	not run	-1		A5
0.2	1	0	0	1	477	3	sc0.2_id6869.fa	uncultured bacterium	77133	not run	-1	FANCI_HD1, LPAM_1, UvrD_C, UvrD_C_2, Viral_helicase1	A5
0.2	1	0	0	1	477	3	sc0.2_id6873.fa	no match	-1	not run	-1		A5
0.2	1	0	0	1	635	2	sc0.2_id4122.fa	unknown (no taxid)		not run	-1		A4
0.2	1	0	0	1	635	2	sc0.2_id6093.fa	Flavobacteriaceae	49546	not run	-1	ATPase, DnaB, DnaB_C	A5
0.2	1	0	0	1	635	2	sc0.2_id3148.fa	Psychrobacter piscatorii	554343	not run	-1		A2
0.2	1	0	0	1	476	3	sc0.2_id6885.fa	no match	-1	not run	-1		A5
0.2	1	0	0	1	476	3	sc0.2_id6884.fa	Rhodomicrobium udaipurense	1202716	not run	-1		A5
0.2	1	0	0	1	476	3	sc0.2_id4621.fa	no match	-1	not run	-1		A4
0.2	1	0	0	1	476	3	sc0.2_id4624.fa	Burkholderiales	80840	not run	-1	DNA_methylase	A4
0.2	1	0	0	1	634	2	sc0.2_id5303.fa	no match	-1	not run	-1	DUF4923	A4
0.2	1	0	0	1	634	2	sc0.2_id6098.fa	no match	-1	not run	-1	DUF1570, DUF4716	A5
0.2	1	0	0	1	634	2	sc0.2_id6096.fa	no match	-1	not run	-1		A5
0.2	1	0	0	1	634	2	sc0.2_id6097.fa	Chryseobacterium sp. 39-10	1895745	not run	-1		A5
0.2	1	0	0	1	475	3	sc0.2_id2974.fa	Kouleothrix aurantiaca	186479	not run	-1		A1
0.2	1	0	0	1	475	3	sc0.2_id6895.fa	Thermoanaerobacter	1754	not run	-1	MsyB	A5
0.2	1	0	0	1	633	2	sc0.2_id4124.fa	Idiomarinaceae phage Phi1M2-2	1527515	not run	-1		A4
0.2	1	0	0	1	632	2	sc0.2_id4127.fa	beta proteobacterium AAP99	1523428	not run	-1	HNH_3	A4
0.2	1	0	0	1	474	3	sc0.2_id4636.fa	no match	-1	not run	-1		A4
0.2	1	0	0	1	474	3	sc0.2_id4634.fa	Mycobacterium abscessus	36809	not run	-1	DUF2250, FeoC, HTH_24, MarR_2, PAX, TrmB	A4
0.2	1	0	0	1	474	3	sc0.2_id6904.fa	Candidatus Kaiserbacteria bacterium RIFCSPLOWO2_01_FULL_52_12b	1798509	not run	-1	TspO_MBR	A5
0.2	1	0	0	1	474	3	sc0.2_id6902.fa	Burkholderiales bacterium RIFCSPHIGHO2_01_FULL_64_960	1797553	not run	-1	DIMCO_N	A5
0.2	1	0	0	1	632	2	sc0.2_id3792.fa	Hymenobacter sp. PAMC 26554	1484116	not run	-1		A3
0.2	1	0	0	1	947	1	sc0.2_id7958.fa	Acinetobacter equi	1324350	not run	-1		A5
0.2	1	0	0	1	631	2	sc0.2_id3151.fa	Phenylobacterium	20	not run	-1	P22_portal	A2
0.2	1	0	0	1	473	3	sc0.2_id6915.fa	Paenibacillus jamilae	114136	not run	-1	DUF3323, VSG_B	A5
0.2	1	0	0	1	473	3	sc0.2_id4642.fa	no match	-1	not run	-1	DUF2540	A4
0.2	1	0	0	1	473	3	sc0.2_id6911.fa	Fibrella aestuarina	651143	not run	-1		A5
0.2	1	0	0	1	473	3	sc0.2_id6916.fa	Luteimonas tolerans	1604334	not run	-1	Got1	A5
0.2	1	0	0	1	630	2	sc0.2_id4129.fa	no match	-1	not run	-1		A4
0.2	1	0	0	1	630	2	sc0.2_id6109.fa	Burkholderia cenocepacia	95486	not run	-1	SprT-like	A5
0.2	1	0	0	1	630	2	sc0.2_id6110.fa	no match	-1	not run	-1		A5
0.2	1	0	0	1	472	3	sc0.2_id3346.fa	no match	-1	not run	-1	DNA_RNApol_7kD	A2
0.2	1	0	0	1	472	3	sc0.2_id6924.fa	Acidovorax sp. Root70	1736590	not run	-1	PK	A5
0.2	1	0	0	1	472	3	sc0.2_id6925.fa	blood disease bacterium R229	741978	not run	-1		A5
0.2	1	0	0	1	629	2	sc0.2_id4130.fa	Peptostreptococcus anaerobius	1261	not run	-1	TAF, V-set_2	A4
0.2	1	0	0	1	629	2	sc0.2_id6115.fa	Phytophthora sojae	67593	not run	-1	PEP_hydrolase	A5
0.2	1	0	0	1	629	2	sc0.2_id8015.fa	no match	-1	not run	-1		A5
0.2	1	0	0	1	471	3	sc0.2_id6928.fa	Proteobacteria	1224	not run	-1	ApoLp-III, Rab5-bind	A5
0.2	1	0	0	1	628	2	sc0.2_id6117.fa	Ferrovum myxofaciens	416213	not run	-1	HTH_36	A5
0.2	1	0	0	1	471	3	sc0.2_id4652.fa	Holdemania filiformis	61171	not run	-1		A4
0.2	1	0	0	1	627	2	sc0.2_id4134.fa	Acinetobacter sp. A47	1561217	not run	-1		A4
0.2	1	0	0	1	470	3	sc0.2_id4665.fa	no match	-1	not run	-1	EspA, Peptidase_C28	A4
0.2	1	0	0	1	470	3	sc0.2_id6941.fa	no match	-1	not run	-1	RUN	A5
0.2	1	0	0	1	626	2	sc0.2_id5305.fa	Jonesia denitrificans	43674	not run	-1		A4
0.2	1	0	0	1	939	1	sc0.2_id5699.fa	Nannocystis exedens	54	not run	-1	Thg1	A5
0.2	1	0	0	1	625	2	sc0.2_id6129.fa	Acinetobacter phage Presley	1406780	not run	-1	TMEM252	A5
0.2	1	0	0	1	625	2	sc0.2_id6130.fa	Cellulophaga phage phi14:2	1327990	not run	-1	Taq-exonuc	A5
0.2	1	0	0	1	937	1	sc0.2_id3925.fa	no match	-1	not run	-1		A4
0.2	1	0	0	1	468	3	sc0.2_id4680.fa	no match	-1	not run	-1	7tm_7	A4
0.2	1	0	0	1	624	2	sc0.2_id5306.fa	Caudovirales	28883	not run	-1	Terminase_6	A4
0.2	1	0	0	1	624	2	sc0.2_id6136.fa	no match	-1	not run	-1		A5
0.2	1	0	0	1	468	3	sc0.2_id6956.fa	Klebsiella phage KPV811	1913574	not run	-1	Myticin-prepro, NMD3	A5
0.2	1	0	0	1	624	2	sc0.2_id6134.fa	no match	-1	not run	-1	Beta_helix, NosD, Pectate_lyase_3	A5
0.2	1	0	0	1	623	2	sc0.2_id6139.fa	Tissierella creatinophila	79681	not run	-1	N6_N4_Mtase, Peptidase_C54	A5
0.2	1	0	0	1	623	2	sc0.2_id4145.fa	Bradyrhizobium sp. ORS 285	115808	not run	-1	YqaJ	A4
0.2	1	0	0	1	623	2	sc0.2_id4146.fa	Planctomycetes	203682	not run	-1	Glyco_transf_7C	A4
0.2	1	0	0	1	934	1	sc0.2_id5702.fa	Acinetobacter baumannii	470	not run	-1	AAA_22, DUF3987	A5
0.2	1	0	0	1	467	3	sc0.2_id3367.fa	Acinetobacter bereziniae	106648	not run	-1	Macro	A2
0.2	1	0	0	1	467	3	sc0.2_id4683.fa	Delftia acidovorans	80866	not run	-1	Arena_nucleocap	A4
0.2	1	0	0	1	466	3	sc0.2_id3374.fa	bacterium 336/3	1664068	not run	-1	Erf4, Tmemb_9, UNC45-central, YfhO	A2
0.2	1	0	0	1	466	3	sc0.2_id3370.fa	Symbiodinium microadriaticum	2951	not run	-1	Peptidase_C1	A2
0.2	1	0	0	1	466	3	sc0.2_id6965.fa	Candidatus Woesebacteria bacterium GW2011_GWB1_39_12	1618574	not run	-1	NUMOD3, VIT	A5
0.2	1	0	0	1	466	3	sc0.2_id8104.fa	no match	-1	not run	-1	STIL_N	A5
0.2	1	0	0	1	466	3	sc0.2_id2981.fa	no match	-1	not run	-1		A1
0.2	1	0	0	1	621	2	sc0.2_id6148.fa	Elizabethkingia genomosp. 2	1756148	not run	-1		A5
0.2	1	0	0	1	621	2	sc0.2_id5307.fa	Flavobacterium sp. ABG	1423322	not run	-1		A4
0.2	1	0	0	1	620	2	sc0.2_id6151.fa	Escherichia coli	562	not run	-1	Form_Nir_trans	A5
0.2	1	0	0	1	620	2	sc0.2_id6150.fa	Massilia sp. PDC64	1881046	not run	-1	DUF2322	A5
[truncated: 11,458 more rows]

## Sheet: Dataset S1 legend
DAMIAN: an open source bioinformatics tool for fast, systematic and cohort based analysis of microorganisms in diagnostic samples. Malik Alawi, Lia Burkhardt, Daniela Indenbirken, Kerstin Reumann, Maximilian Christopeit, Nicolaus Kröger, Marc Lütgehetmann, Martin Aepfelbacher, Nicole Fischer and Adam Grundhoff
Supplementary Dataset S1: Full distribution of clusters and assignment of sequences obtained from all CSF samples.
Clusters are ranked according to their score. The score is displayed in the first column and its calculation is based on the number of contained affected ('num_pos'), control ('num_neg') and unassigned ('num_oth') samples and specific, user-definable weight. Results presented here were obtained by applying a weight of 1 to affected samples and a negative weight of 2 to samples of the control grou…
