# Supplementary material for: DAMIAN: an open source bioinformatics tool for fast, systematic and cohort based analysis of microorganisms in diagnostic samples
Source: Sci Rep. 2019 Nov 14;9:16841. doi: 10.1038/s41598-019-52881-4 (PMC6856179; doi:10.1038/s41598-019-52881-4)
Supplement: Supplementary file 3 — Dataset S2 [file 41598_2019_52881_MOESM3_ESM.xlsx]

## Sheet: Species Summary
Species	Report	Absolute Abundance	Relative Abundance	Assembly Length	Contigs	Orfs	Maximum Identity (nucl)	Maximum Identity (prot)	Distinct Viral Domains	Viral Domains	Bacterial Domains	Eukaryotic Domains	Other Domains	Tax ID
Influenza A virus	view	39572	0.420415	14058	9	45	100	-1	10	11	7	5	0	11320
EBPR siphovirus 1	view	10	0.000106241	501	1	3	-1	58.904	1	1	0	0	0	1048520
Siphoviridae	view	15	0.000159361	660	1	1	-1	42.138	0	1	1	1	0	10699
Opisthorchis viverrini	view	16756	0.178017	119706	188	801	-1	75.556	1	5	7	7	0	6198
[Unassigned]	view	5676	0.0603021	104392	179	433	-1	-1	4	12	35	57	0	-1
Plasmodium ovale	view	2898	0.0307885	25374	32	77	-1	87.952	1	1	4	3	0	36330
Streptococcus pneumoniae	view	274	0.00291099	2830	5	18	-1	61.062	2	4	2	2	0	1313
uncultured Mediterranean phage uvMED	view	19	0.000201857	558	1	2	-1	34.783	0	0	2	3	0	1407671
Cellulophaga phage phi10:1	view	8	8.49925e-05	431	1	1	-1	45.312	0	0	0	0	0	1327981
Candida albicans	view	14249	0.151382	5747	4	12	99.768	-1	0	0	0	0	0	5476
Lodderomyces elongisporus	view	5505	0.0584854	67164	91	465	-1	45.185	0	4	5	7	0	36914
Spirometra erinaceieuropaei	view	3334	0.0354206	15541	23	76	100	-1	0	1	1	2	0	99802
Zygosaccharomyces bailii	view	615	0.0065338	3381	4	25	-1	45.714	0	0	0	2	0	4954
Trichuris suis	view	518	0.00550326	1858	2	12	-1	97.942	0	0	5	4	0	68888
Mucilaginibacter paludis	view	497	0.00528016	9113	11	24	-1	59.032	0	8	12	8	0	423351
Roseivirga spongicola	view	484	0.00514204	6290	4	13	-1	28.758	0	0	1	1	0	333140
Protopolystoma xenopodis	view	370	0.0039309	477	1	2	95.816	-1	0	0	1	0	0	117903
Nematostella vectensis	view	363	0.00385653	3505	5	25	-1	40.909	0	5	7	7	0	45351
Human artificial chromosome vector 21HAC4	view	311	0.00330408	406	1	2	99.261	-1	0	0	0	0	0	751903
Cytophagales bacterium MC1A	view	213	0.00226292	2451	1	7	-1	38.261	0	3	7	8	0	1751427
Acinetobacter baumannii	view	164	0.00174235	3576	5	14	-1	48.837	0	1	5	5	0	470
Lactobacillus johnsonii	view	148	0.00157236	2687	4	9	94.511	48.529	0	0	0	0	0	33959
Chlamydia trachomatis	view	103	0.00109428	3546	7	11	-1	43	0	2	3	2	0	813
Candida parapsilosis	view	101	0.00107303	713	1	6	-1	41.667	0	0	1	1	0	5480
Klebsiella oxytoca	view	97	0.00103053	1316	1	3	-1	36.508	0	1	1	0	0	571
Bacteroides cellulosilyticus	view	95	0.00100929	1309	2	5	-1	31.818	0	2	2	2	0	246787
Hymenobacter sp. MIMtkLc17	view	91	0.000966789	1327	1	3	-1	33.945	0	0	0	0	0	1629124
Bradyrhizobium elkanii	view	89	0.000945541	765	1	2	99.601	-1	0	0	0	0	0	29448
Yarrowia lipolytica	view	78	0.000828676	452	1	5	-1	46.825	0	0	0	0	0	4952
Bacteroides fragilis	view	78	0.000828676	2473	3	8	-1	60	0	3	4	2	0	817
Enterobacter cloacae	view	77	0.000818052	1252	1	2	-1	37.736	0	0	0	0	0	550
Lottia gigantea	view	70	0.000743684	1594	2	17	-1	32.203	0	0	0	0	0	225164
Harpegnathos saltator	view	61	0.000648067	1428	2	5	-1	62.992	0	1	3	2	0	610380
Bacillus cereus	view	59	0.000626819	928	1	3	-1	25.676	0	2	2	2	0	1396
Perkinsus marinus	view	57	0.000605571	539	1	5	-1	41.481	0	0	1	1	0	31276
Burkholderia vietnamiensis	view	56	0.000594947	1215	2	3	-1	40	0	0	0	0	0	60552
Talaromyces stipitatus	view	55	0.000584323	895	1	5	-1	34.694	0	0	1	1	0	28564
Hydrogenophaga sp. PBC	view	48	0.000509955	882	1	2	93.145	-1	0	0	0	0	0	795665
Prevotella amnii	view	46	0.000488707	1151	1	3	-1	50.543	0	1	1	2	0	419005
Ralstonia sp. NT80	view	46	0.000488707	1360	1	3	-1	38.333	0	0	0	4	0	1218247
Plasmodium malariae	view	45	0.000478083	920	2	3	-1	58.427	0	0	1	1	0	5858
Hyalella azteca	view	44	0.000467459	952	1	6	-1	28.274	0	0	0	0	0	294128
Tenacibaculum sp. MAR_2009_124	view	43	0.000456834	874	1	3	-1	28.276	0	0	0	0	0	1250059
Faecalibacterium prausnitzii	view	43	0.000456834	578	1	1	-1	40.323	0	0	0	0	0	853
Mycobacterium tuberculosis	view	39	0.000414338	751	1	2	-1	56.061	0	1	2	1	0	1773
Geodermatophilaceae bacterium URHB0062	view	36	0.000382466	1029	1	3	-1	27.381	0	1	1	1	0	1380353
Candida tropicalis	view	35	0.000371842	515	1	5	-1	33.582	0	0	0	0	0	5482
Pseudomonas aeruginosa	view	34	0.000361218	1167	2	2	-1	43.609	0	1	1	1	0	287
Flavihumibacter petaseus	view	32	0.00033997	1045	1	3	-1	57.143	0	1	1	1	0	549295
Staphylococcus epidermidis	view	31	0.000329346	403	1	4	-1	41.25	0	0	0	0	0	1282
Parcubacteria group bacterium GW2011_GWB1_40_14	view	30	0.000318722	929	1	2	-1	26.616	0	0	0	0	0	1618865
Planctomycetes bacterium RIFCSPHIGHO2_12_39_6	view	28	0.000297474	603	1	5	-1	39.241	0	0	0	0	0	1801977
Thecamonas trahens	view	27	0.00028685	531	1	5	-1	36.957	0	0	0	1	0	529818
Bacillus thuringiensis	view	27	0.00028685	545	1	1	-1	71.93	0	1	1	1	0	1428
Escherichia coli	view	26	0.000276225	957	2	3	-1	34.328	0	1	2	2	0	562
Parcubacteria bacterium C7867-008	view	23	0.000244353	508	1	1	-1	40	0	0	0	0	0	1659202
Listeria monocytogenes	view	22	0.000233729	489	1	2	-1	49.383	0	1	1	1	0	1639
Hymenobacter swuensis	view	21	0.000223105	597	1	2	-1	34.286	0	1	1	1	0	1446467
Burkholderia ubonensis	view	20	0.000212481	482	1	1	-1	32.184	0	0	0	0	0	101571
Bordetella bronchiseptica	view	18	0.000191233	411	1	6	-1	90.909	0	0	0	0	0	518
Formosa sp. Hel1_33_131	view	17	0.000180609	449	1	2	-1	35.833	0	0	1	0	0	1336794
Agrobacterium tumefaciens	view	16	0.000169985	517	1	3	-1	32.117	0	1	2	5	0	358
Bdellovibrionales	view	15	0.000159361	551	1	1	-1	61.111	0	0	0	1	0	213481
Bacteroides vulgatus	view	14	0.000148737	460	1	1	-1	34.831	0	0	0	0	0	821
Methylomicrobium album	view	14	0.000148737	551	1	3	-1	29.375	0	0	0	0	0	39775
Octadecabacter arcticus	view	14	0.000148737	476	1	1	-1	45.283	0	0	0	0	0	53946
Runella zeae	view	14	0.000148737	419	1	1	-1	42.308	0	1	1	1	0	94255
Dysgonomonas capnocytophagoides	view	13	0.000138113	509	1	2	-1	29.592	0	0	6	6	0	45254
Moraxella osloensis	view	13	0.000138113	523	1	2	91.684	-1	0	0	0	0	0	34062
Melipona quadrifasciata	view	13	0.000138113	448	1	6	-1	40.367	0	0	0	0	0	166423
Butyrivibrio proteoclasticus	view	12	0.000127489	492	1	1	-1	35.366	0	0	1	1	0	43305
Gallibacterium anatis	view	10	0.000106241	492	1	3	-1	67.677	0	13	20	17	0	750
Bacillus megaterium	view	9	9.56165e-05	435	1	1	-1	34.667	0	3	3	3	0	1404
Enhydrobacter aerosaccus	view	6	6.37443e-05	440	1	1	-1	47.222	0	0	0	0	0	225324
Caldimonas taiwanensis	view	4	4.24962e-05	404	1	2	-1	32.927	0	0	0	0	0	307483
Neorhizobium galegae	view	3	3.18722e-05	432	1	2	-1	32.673	0	1	2	1	0	399
Enterobius vermicularis	view	0	0	440	1	0	99.194	-1	0	0	0	0	0	51028
Biomphalaria glabrata	view	0	0	562	1	3	-1	43.925	0	0	0	0	0	6526
Avian myeloblastosis-associated virus	view	9	9.56165e-05	406	1	2	94.132	-1	1	1	0	0	0	11960

## Sheet: Settings and Statistics
Sample Name	benchmark/104_ATCACG_L008
Timestamp	05.12.2016 11:10:59
Status	Complete
Read Pairs	25448000
Read Pairs (PF)	23827621
Single Reads	0
Single Reads (PF)	1555076
Average Fragment Size	298
Fragment Size Standard Deviation	139
Reads aligning to host (est. perc.)	99.24
Digital Subtraction Strategy	Homo_sapiens.GRCh38.cdna	human	rna	/home/malawi/Projects/benchmarks/testing/references/cdna/Homo_sapiens.GRCh38.cdna.all
	Homo_sapiens.GRCh38.ncrna	human	rna	/home/malawi/Projects/benchmarks/testing/references/ncrna/Homo_sapiens.GRCh38.ncrna
	Homo_sapiens.GRCh38.dna.toplevel	human	both	/home/malawi/Projects/benchmarks/testing/references/toplevel/Homo_sapiens.GRCh38.dna.toplevel
BLAST Strategy	megablast	nt	always
	blastn	nt	never
	blastp	nr	progressive
R1 Reads	benchmark/104_ATCACG_L008_R1_001.fastq.gz
R2 Reads	benchmark/104_ATCACG_L008_R2_001.fastq.gz
Exact Command	-1 benchmark/104_ATCACG_L008_R1_001.fastq.gz -2 benchmark/104_ATCACG_L008_R2_001.fastq.gz --threads 12 --sample benchmark/104_ATCACG_L008 --log benchmark/104_ATCACG_L008.log --host human --type rna --blastp progressive --force --verbose --debug --min_contiglength 400
ID (analysis.id)	45

## Sheet: Programm Versions
Program	Version
bowtie2	v2.2.9
trinity
hmmsearch	v3.1b2
blastn	v2.4.0+
blastp	v2.4.0+

## Sheet: 0
Influenza A virus
Taxid	11320
Abundance	39572
Contigs	9
Orfs	45
Contigs
Contig_ID	Length	Abundance	Abundance/Length	Assignment	Assignment Evalue	Naive Assignment	Naive Evalue
195406	1581	7431	4.70019	Influenza A virus	0	Influenza A virus	0
195366	2396	6648	2.77462	Influenza A virus (A/Singapore/TT198/2011(H1N1))	0	Influenza A virus	0
195370	2274	6399	2.81398	Influenza A virus (A/swine/France/71-130116/2013(H1N1))	0	Influenza A virus	0
195368	2320	5178	2.2319	Influenza A virus (A/swine/France/71-130116/2013(H1N1))	0	Influenza A virus	0
195452	1206	4521	3.74876	Influenza A virus (A/Singapore/TT108/2011(H1N1))	0	Influenza A virus	0
195391	1820	4165	2.28846	Influenza A virus (A/Santa Clara/YGA_03065/2013(H1N1))	0	Influenza A virus	0
195547	929	2603	2.80194	Influenza A virus (A/swine/France/71-130116/2013(H1N1))	0	Influenza A virus	0
195490	1076	2537	2.35781	Influenza A virus (A/swine/France/71-130116/2013(H1N1))	0	Influenza A virus	0
196295	456	90	0.197368	Influenza A virus (A/Oman/SQUH-85/2013(H1N1))	0	Influenza A virus	0
Orfs
Contig_ID	Orf_ID	Length	Assignment	Assignment Evalue	Naive Assignment	Naive Evalue
195406	255424	514	Influenza A virus	0
195406	255423	86	Influenza A virus	0
195406	255422	83	Influenza A virus	0
195366	255119	757	Influenza A virus (A/Singapore/TT198/2011(H1N1))	0
195366	255120	126	Influenza A virus (A/Singapore/TT198/2011(H1N1))	0
195366	255121	126	Influenza A virus (A/Singapore/TT198/2011(H1N1))	0
195366	255124	109	Influenza A virus (A/Singapore/TT198/2011(H1N1))	0
195366	255123	98	Influenza A virus (A/Singapore/TT198/2011(H1N1))	0
195366	255122	95	Influenza A virus (A/Singapore/TT198/2011(H1N1))	0
195366	255125	90	Influenza A virus (A/Singapore/TT198/2011(H1N1))	0
195366	255126	79	Influenza A virus (A/Singapore/TT198/2011(H1N1))	0
195370	255154	718	Influenza A virus (A/swine/France/71-130116/2013(H1N1))	0
195370	255158	119	Influenza A virus (A/swine/France/71-130116/2013(H1N1))	0
195370	255157	110	Influenza A virus (A/swine/France/71-130116/2013(H1N1))	0
195370	255152	105	Influenza A virus (A/swine/France/71-130116/2013(H1N1))	0
195370	255153	81	Influenza A virus (A/swine/France/71-130116/2013(H1N1))	0
195370	255155	79	Influenza A virus (A/swine/France/71-130116/2013(H1N1))	0
195370	255156	76	Influenza A virus (A/swine/France/71-130116/2013(H1N1))	0
195368	255146	773	Influenza A virus (A/swine/France/71-130116/2013(H1N1))	0
195368	255143	278	Influenza A virus (A/swine/France/71-130116/2013(H1N1))	0
195368	255145	122	Influenza A virus (A/swine/France/71-130116/2013(H1N1))	0
195368	255141	99	Influenza A virus (A/swine/France/71-130116/2013(H1N1))	0
195368	255139	96	Influenza A virus (A/swine/France/71-130116/2013(H1N1))	0
195368	255147	96	Influenza A virus (A/swine/France/71-130116/2013(H1N1))	0
195368	255144	89	Influenza A virus (A/swine/France/71-130116/2013(H1N1))	0
195368	255140	86	Influenza A virus (A/swine/France/71-130116/2013(H1N1))	0
195368	255142	76	Influenza A virus (A/swine/France/71-130116/2013(H1N1))	0
195452	255667	389	Influenza A virus (A/Singapore/TT108/2011(H1N1))	0
195452	255668	94	Influenza A virus (A/Singapore/TT108/2011(H1N1))	0
195452	255669	88	Influenza A virus (A/Singapore/TT108/2011(H1N1))	0
195452	255666	83	Influenza A virus (A/Singapore/TT108/2011(H1N1))	0
195391	255325	577	Influenza A virus (A/Santa Clara/YGA_03065/2013(H1N1))	0
195391	255323	139	Influenza A virus (A/Santa Clara/YGA_03065/2013(H1N1))	0
195391	255324	81	Influenza A virus (A/Santa Clara/YGA_03065/2013(H1N1))	0
195547	256106	238	Influenza A virus (A/swine/France/71-130116/2013(H1N1))	0
195547	256109	122	Influenza A virus (A/swine/France/71-130116/2013(H1N1))	0
195547	256105	88	Influenza A virus (A/swine/France/71-130116/2013(H1N1))	0
195547	256107	85	Influenza A virus (A/swine/France/71-130116/2013(H1N1))	0
195547	256108	81	Influenza A virus (A/swine/France/71-130116/2013(H1N1))	0
195490	255852	276	Influenza A virus (A/swine/France/71-130116/2013(H1N1))	0
195490	255853	142	Influenza A virus (A/swine/France/71-130116/2013(H1N1))	0
195490	255854	97	Influenza A virus (A/swine/France/71-130116/2013(H1N1))	0
195490	255851	85	Influenza A virus (A/swine/France/71-130116/2013(H1N1))	0
196295	258234	151	Influenza A virus (A/Oman/SQUH-85/2013(H1N1))	0
196295	258235	77	Influenza A virus (A/Oman/SQUH-85/2013(H1N1))	0
Domains
Contig_ID	Orf_ID	Accession	Name	Description	Viral Root	Bacterial Root	Eukaryotic Root	Other Root	Start_Pos	End_Pos	Evalue
195406	255424	PF00506	Flu_NP	Influenza virus nucleoprotein	Orthomyxoviridae				18	512	0
195406	255424	PF04379	DUF525	ApaG domain		Bacteria	Eukaryota		389	452	7.3e-06
195366	255119	PF00602	Flu_PB1	Influenza RNA-dependent RNA polymerase subunit PB1	Orthomyxoviridae				1	741	0
195370	255154	PF00603	Flu_PA	Influenza RNA-dependent RNA polymerase subunit PA	Orthomyxoviridae				23	716	0
195368	255146	PF00604	Flu_PB2	Influenza RNA-dependent RNA polymerase subunit PB2	Orthomyxoviridae				17	771	0
195368	255145	PF09930	DUF2162	Predicted transporter (DUF2162)		Bacteria		Euryarchaeota	23	84	5.9e-07
195452	255667	PF00064	Neur	Neuraminidase	Orthomyxoviridae				32	377	0
195391	255325	PF06109	HlyE	Haemolysin E (HlyE)		Enterobacteriaceae	Eukaryota		411	496	2.4e-06
195391	255325	PF06160	EzrA	Septation ring formation regulator, EzrA		Bacteria	Trichuris trichiura	Vulcanisaeta distributa DSM 14429	394	490	3.5e-07
195391	255325	PF06705	SF-assemblin	SF-assemblin/beta giardin			Eukaryota		398	444	5.9e-06
195391	255325	PF00509	Hemagglutinin	Haemagglutinin	Orthomyxoviridae				31	577	0
195391	255325	PF03148	Tektin	Tektin family		Desulfotomaculum kuznetsovii DSM 6115	Eukaryota		393	441	6.4e-06
195547	256106	PF00600	Flu_NS1	Influenza non-structural protein (NS1)	Influenza A virus				20	235	0
195547	256109	PF00601	Flu_NS2	Influenza non-structural protein (NS2)	Orthomyxoviridae				29	122	8.3e-52
195547	256109	PF12447	DUF3683	Protein of unknown function (DUF3683)		Bacteria			53	117	6.2e-06
195490	255852	PF00598	Flu_M1	Influenza Matrix protein (M1)	Orthomyxoviridae				26	181	0
195490	255852	PF08289	Flu_M1_C	Influenza Matrix protein (M1) C-terminal domain	Orthomyxoviridae	Firmicutes bacterium CAG:102			182	276	9.7e-53
195490	255854	PF00599	Flu_M2	Influenza Matrix protein (M2)	Influenza A virus				7	97	2e-61
Nucleotide Sequences (FASTA)
Aminoacid Sequences (FASTA)
ORF Annotations (BED)
Domain Annotations (BED)
BACK TO SUMMARY

## Sheet: 1
EBPR siphovirus 1
Taxid	1048520
Abundance	10
Contigs	1
Orfs	3
Contigs
Contig_ID	Length	Abundance	Abundance/Length	Assignment	Assignment Evalue	Naive Assignment	Naive Evalue
196116	501	10	0.0199601	EBPR siphovirus 1	1.48e-18	EBPR siphovirus 1	1.48e-18
Orfs
Contig_ID	Orf_ID	Length	Assignment	Assignment Evalue	Naive Assignment	Naive Evalue
196116	257835	154	EBPR siphovirus 1	1.48e-18
196116	257836	107	EBPR siphovirus 1	1.48e-18
196116	257837	86	EBPR siphovirus 1	1.48e-18	EBPR siphovirus 1	1.48e-18
Domains
Contig_ID	Orf_ID	Accession	Name	Description	Viral Root	Bacterial Root	Eukaryotic Root	Other Root	Start_Pos	End_Pos	Evalue
196116	257837	PF02499	DNA_pack_C	Probable DNA packing protein, C-terminus	Herpesvirales				17	42	4.8e-06
Nucleotide Sequences (FASTA)
Aminoacid Sequences (FASTA)
ORF Annotations (BED)
Domain Annotations (BED)
BACK TO SUMMARY

## Sheet: 2
Siphoviridae
Taxid	10699
Abundance	15
Contigs	1
Orfs	1
Contigs
Contig_ID	Length	Abundance	Abundance/Length	Assignment	Assignment Evalue	Naive Assignment	Naive Evalue
195759	660	15	0.0227273	Siphoviridae	4.26e-27	Siphoviridae	4.26e-27
Orfs
Contig_ID	Orf_ID	Length	Assignment	Assignment Evalue	Naive Assignment	Naive Evalue
195759	256853	194	Siphoviridae	4.26e-27	Siphoviridae	4.26e-27
Domains
Contig_ID	Orf_ID	Accession	Name	Description	Viral Root	Bacterial Root	Eukaryotic Root	Other Root	Start_Pos	End_Pos	Evalue
195759	256853	PF09588	YqaJ	YqaJ-like viral recombinase domain	dsDNA viruses, no RNA stage	Bacteria	Eukaryota	Thermoplasmata	11	67	9.5e-06
Nucleotide Sequences (FASTA)
Aminoacid Sequences (FASTA)
ORF Annotations (BED)
Domain Annotations (BED)
BACK TO SUMMARY

## Sheet: 3
Opisthorchis viverrini
Taxid	6198
Abundance	16756
Contigs	188
Orfs	801
Contigs
Contig_ID	Length	Abundance	Abundance/Length	Assignment	Assignment Evalue	Naive Assignment	Naive Evalue
195827	616	1386	2.25	Opisthorchis viverrini	3.25e-33	unknown (no taxid)	5.22e-48
195371	2233	851	0.381102	Opisthorchis viverrini	1.57e-22	unknown (no taxid)	9.97e-34
196237	471	833	1.76858	Opisthorchis viverrini	1.09e-32	unknown (no taxid)	2.67e-50
195384	1938	679	0.350361	Opisthorchis viverrini	5.84e-23	Firmicutes	0
196589	401	598	1.49127	Opisthorchis viverrini	3.87e-29	unknown (no taxid)	1.95e-52
195432	1294	549	0.424266	Opisthorchis viverrini	1.09e-22	unknown (no taxid)	8.45e-42
195699	716	527	0.736034	Opisthorchis viverrini	1.91e-09	unknown (no taxid)	0
195375	2154	449	0.208449	Opisthorchis viverrini	0	Eukaryota	0
195418	1398	408	0.291845	Opisthorchis viverrini	1e-61	Eukaryota	1e-61
196422	432	369	0.854167	Opisthorchis viverrini	3.38e-23	unknown (no taxid)	3.15e-35
195930	568	369	0.649648	Opisthorchis viverrini	4.68e-26	Eukaryota	7.35e-27
195792	637	299	0.469388	Opisthorchis viverrini	1.13e-51	Eukaryota	1.63e-56
195360	2562	294	0.114754	Opisthorchis viverrini	0	unknown (no taxid)	0
195811	628	290	0.461783	Opisthorchis viverrini	1.38e-10	unknown (no taxid)	2.56e-23
195826	616	253	0.410714	Opisthorchis viverrini	5.1e-35	unknown (no taxid)	6.05e-40
195363	2531	252	0.0995654	Opisthorchis viverrini	0	unknown (no taxid)	0
195541	944	252	0.266949	Opisthorchis viverrini	5.16e-28	unknown (no taxid)	1.46e-37
196361	442	216	0.488688	Opisthorchis viverrini	2.55e-23	Eukaryota	1.44e-34
195946	559	214	0.382826	Opisthorchis viverrini	2.17e-25	unknown (no taxid)	2.99e-30
195841	608	193	0.317434	Opisthorchis viverrini	1.94e-26	unknown (no taxid)	1.01e-33
195495	1056	192	0.181818	Opisthorchis viverrini	2.66e-20	unknown (no taxid)	5.11e-25
195445	1233	185	0.150041	Opisthorchis viverrini	0	Eukaryota	0
196016	532	181	0.340226	Opisthorchis viverrini	4.8e-23	unknown (no taxid)	2.05e-37
195511	1025	167	0.162927	Opisthorchis viverrini	4.04e-39	unknown (no taxid)	1.85e-39
196401	436	164	0.376147	Opisthorchis viverrini	3.13e-29	unknown (no taxid)	0
195415	1446	145	0.100277	Opisthorchis viverrini	9.94e-57	unknown (no taxid)	9.94e-57
195440	1261	145	0.114988	Opisthorchis viverrini	0	Opisthorchis viverrini	0
195594	847	138	0.162928	Opisthorchis viverrini	2.8e-22	Eukaryota	8.48e-25
195558	896	130	0.145089	Opisthorchis viverrini	3.48e-32	unknown (no taxid)	3.48e-32
195488	1081	128	0.118409	Opisthorchis viverrini	0	Eukaryota	0
195681	735	123	0.167347	Opisthorchis viverrini	2.8e-32	Eukaryota	2.8e-32
195619	806	119	0.147643	Opisthorchis viverrini	1.3e-26	unknown (no taxid)	8.33e-28
195522	991	117	0.118063	Opisthorchis viverrini	0	Eukaryota	0
196013	533	115	0.21576	Opisthorchis viverrini	5.15e-41	Metazoa	5.15e-41
195443	1249	108	0.0864692	Opisthorchis viverrini	0	Eukaryota	0
196200	479	103	0.215031	Opisthorchis viverrini	3.84e-26	Eukaryota	1.89e-28
195675	740	102	0.137838	Opisthorchis viverrini	3.14e-59	Eukaryota	3.14e-59
195788	639	88	0.137715	Opisthorchis viverrini	2.81e-46	Metazoa	2.81e-46
195616	811	88	0.108508	Opisthorchis viverrini	4.1e-41	Eukaryota	4.1e-41
195528	978	87	0.0889571	Opisthorchis viverrini	1.26e-47	Eukaryota	1.26e-47
196066	515	87	0.168932	Opisthorchis viverrini	7.59e-38	Eukaryota	3.69e-47
195672	745	83	0.111409	Opisthorchis viverrini	1.04e-51	Eukaryota	1.04e-51
195630	799	82	0.102628	Opisthorchis viverrini	1.1e-38	unknown (no taxid)	1.1e-38
195687	729	79	0.108368	Opisthorchis viverrini	3e-61	Eukaryota	3e-61
196479	420	79	0.188095	Opisthorchis viverrini	1.22e-27	unknown (no taxid)	8.15e-33
196012	534	77	0.144195	Opisthorchis viverrini	7.97e-29	unknown (no taxid)	1.08e-52
195526	981	77	0.0784913	Opisthorchis viverrini	1.37e-49	unknown (no taxid)	1.37e-49
195615	812	76	0.0935961	Opisthorchis viverrini	2.81e-54	unknown (no taxid)	2.81e-54
196072	513	76	0.148148	Opisthorchis viverrini	1.79e-23	Eukaryota	3.58e-25
195956	555	75	0.135135	Opisthorchis viverrini	3.67e-38	Eukaryota	3.67e-38
195500	1048	70	0.0667939	Opisthorchis viverrini	0	Eukaryota	0
195572	883	70	0.0792752	Opisthorchis viverrini	6.98e-31	unknown (no taxid)	6.98e-31
196047	521	70	0.134357	Opisthorchis viverrini	1.02e-31	Eukaryota	5.37e-32
196474	421	69	0.163895	Opisthorchis viverrini	1.28e-25	Eukaryota	2.04e-30
195770	650	69	0.106154	Opisthorchis viverrini	3.26e-13	Eukaryota	8.03e-19
195482	1091	67	0.0614115	Opisthorchis viverrini	0	Eukaryota	0
195987	542	64	0.118081	Opisthorchis viverrini	9.37e-39	Eukaryota	9.37e-39
196413	434	63	0.145161	Opisthorchis viverrini	2.96e-14	unknown (no taxid)	9.03e-27
195738	676	61	0.0902367	Opisthorchis viverrini	0	Eukaryota	0
196305	454	61	0.134361	Opisthorchis viverrini	3.17e-25	Eukaryota	3.17e-25
195886	589	61	0.103565	Opisthorchis viverrini	3.59e-38	Eukaryota	3.59e-38
195743	673	59	0.0876672	Opisthorchis viverrini	2.92e-59	Eukaryota	2.92e-59
196056	519	59	0.11368	Opisthorchis viverrini	2.03e-28	Opisthorchis viverrini	2.03e-28
196149	493	59	0.119675	Opisthorchis viverrini	3.59e-14	Plasmodium	5.47e-24
196055	519	51	0.0982659	Opisthorchis viverrini	4.03e-25	unknown (no taxid)	4.03e-25
195976	546	50	0.0915751	Opisthorchis viverrini	3.64e-30	Eukaryota	3.64e-30
196438	429	48	0.111888	Opisthorchis viverrini	1.21e-34	unknown (no taxid)	2.09e-38
195959	554	48	0.0866426	Opisthorchis viverrini	1.23e-28	Eukaryota	1.23e-28
195969	549	48	0.0874317	Opisthorchis viverrini	5.01e-40	unknown (no taxid)	5.01e-40
195973	547	47	0.0859232	Opisthorchis viverrini	1.01e-37	Eukaryota	1.01e-37
196018	532	47	0.0883459	Opisthorchis viverrini	8.56e-15	unknown (no taxid)	3.46e-20
195838	609	46	0.0755337	Opisthorchis viverrini	1.05e-24	unknown (no taxid)	1.05e-24
195593	848	45	0.053066	Opisthorchis viverrini	3.67e-36	Eukaryota	3.67e-36
195742	674	44	0.0652819	Opisthorchis viverrini	1.12e-47	unknown (no taxid)	1.12e-47
195624	803	44	0.0547945	Opisthorchis viverrini	0	Opisthorchis viverrini	0
195614	813	44	0.0541205	Opisthorchis viverrini	0	Eukaryota	0
196053	519	43	0.0828516	Opisthorchis viverrini	5.59e-43	Metazoa	5.59e-43
196336	448	42	0.09375	Opisthorchis viverrini	2.87e-20	Eukaryota	8.8e-21
196076	511	42	0.0821918	Opisthorchis viverrini	6.12e-29	Eukaryota	6.12e-29
196112	503	41	0.0815109	Opisthorchis viverrini	1.17e-38	unknown (no taxid)	1.17e-38
196014	533	41	0.0769231	Opisthorchis viverrini	3.87e-35	Opisthorchis viverrini	3.87e-35
195597	843	41	0.0486358	Opisthorchis viverrini	2.84e-41	Eukaryota	2.84e-41
196052	520	41	0.0788462	Opisthorchis viverrini	6.66e-51	Eukaryota	6.66e-51
195715	698	41	0.0587393	Opisthorchis viverrini	3e-53	Metazoa	3e-53
196245	469	41	0.08742	Opisthorchis viverrini	4.15e-27	Eukaryota	1.06e-29
196157	489	40	0.0817996	Opisthorchis viverrini	2.94e-09	unknown (no taxid)	3.35e-24
195978	546	39	0.0714286	Opisthorchis viverrini	1.85e-05	unknown (no taxid)	2.51e-15
195676	738	39	0.0528455	Opisthorchis viverrini	2.5e-60	Eukaryota	2.5e-60
196287	459	39	0.0849673	Opisthorchis viverrini	2.24e-47	Opisthorchis viverrini	2.24e-47
196168	487	38	0.0780287	Opisthorchis viverrini	7.46e-30	Eukaryota	7.46e-30
196272	462	38	0.0822511	Opisthorchis viverrini	2.02e-29	Plasmodium malariae	1.38e-30
195985	543	37	0.06814	Opisthorchis viverrini	5.92e-30	Eukaryota	5.92e-30
195721	692	37	0.0534682	Opisthorchis viverrini	5e-35	Eukaryota	5e-35
196079	511	36	0.0704501	Opisthorchis viverrini	4.6e-41	Eukaryota	4.6e-41
196247	469	36	0.0767591	Opisthorchis viverrini	1.04e-21	Eukaryota	1.04e-21
195948	559	36	0.0644007	Opisthorchis viverrini	1.93e-38	Eukaryota	1.93e-38
195899	580	36	0.062069	Opisthorchis viverrini	1.15e-35	Eukaryota	1.15e-35
195887	589	35	0.0594228	Opisthorchis viverrini	1.5e-36	Eukaryota	1.5e-36
195903	579	35	0.0604491	Opisthorchis viverrini	4.4e-26	unknown (no taxid)	4.4e-26
195773	647	35	0.0540958	Opisthorchis viverrini	1.62e-12	Plasmodium ovale	8.66e-21
196596	400	33	0.0825	Opisthorchis viverrini	6.66e-31	Eukaryota	6.66e-31
196000	539	33	0.0612245	Opisthorchis viverrini	1.14e-34	unknown (no taxid)	1.14e-34
195780	643	33	0.0513219	Opisthorchis viverrini	5.51e-22	unknown (no taxid)	4.05e-23
196164	488	33	0.067623	Opisthorchis viverrini	3.51e-36	Eukaryota	3.51e-36
195794	636	32	0.0503145	Opisthorchis viverrini	4.74e-42	Eukaryota	4.74e-42
195971	547	32	0.0585009	Opisthorchis viverrini	6.12e-47	Eukaryota	6.12e-47
195751	665	32	0.0481203	Opisthorchis viverrini	5.35e-51	Eukaryota	5.35e-51
196423	431	32	0.0742459	Opisthorchis viverrini	1.31e-25	Eukaryota	1.88e-28
195945	560	31	0.0553571	Opisthorchis viverrini	8.81e-32	Eukaryota	8.81e-32
195883	590	30	0.0508475	Opisthorchis viverrini	2.16e-54	Metazoa	2.16e-54
196059	518	30	0.0579151	Opisthorchis viverrini	6.94e-34	Eukaryota	6.94e-34
195863	599	30	0.0500835	Opisthorchis viverrini	1.22e-30	Eukaryota	1.22e-30
196108	504	28	0.0555556	Opisthorchis viverrini	8.93e-37	unknown (no taxid)	8.93e-37
196227	473	28	0.0591966	Opisthorchis viverrini	7.44e-30	Eukaryota	7.44e-30
195968	549	27	0.0491803	Opisthorchis viverrini	5.14e-37	unknown (no taxid)	5.14e-37
195741	674	27	0.0400593	Opisthorchis viverrini	2.73e-32	Eukaryota	2.73e-32
196062	517	27	0.0522244	Opisthorchis viverrini	2.69e-33	Eukaryota	2.69e-33
195927	569	27	0.0474517	Opisthorchis viverrini	2.16e-30	unknown (no taxid)	2.16e-30
196241	470	26	0.0553191	Opisthorchis viverrini	4.02e-16	Eukaryota	1.23e-23
195719	693	26	0.037518	Opisthorchis viverrini	5.25e-26	unknown (no taxid)	5.25e-26
196236	471	26	0.0552017	Opisthorchis viverrini	4.75e-35	Opisthorchis viverrini	4.75e-35
195988	542	25	0.0461255	Opisthorchis viverrini	2.39e-36	Opisthorchis viverrini	2.39e-36
196006	536	25	0.0466418	Opisthorchis viverrini	1.43e-31	Opisthorchis viverrini	1.43e-31
195972	547	25	0.0457038	Opisthorchis viverrini	2.91e-24	unknown (no taxid)	9.15e-25
195705	710	24	0.0338028	Opisthorchis viverrini	1.87e-15	unknown (no taxid)	1.71e-20
196306	454	24	0.0528634	Opisthorchis viverrini	4.72e-35	Opisthorchis viverrini	4.72e-35
195745	672	24	0.0357143	Opisthorchis viverrini	8.68e-46	unknown (no taxid)	8.68e-46
196120	501	23	0.0459082	Opisthorchis viverrini	7.36e-28	Eukaryota	7.36e-28
196192	480	23	0.0479167	Opisthorchis viverrini	2.15e-30	unknown (no taxid)	2.15e-30
196367	441	23	0.0521542	Opisthorchis viverrini	1.46e-36	Opisthorchis viverrini	1.46e-36
196595	400	22	0.055	Opisthorchis viverrini	7.15e-33	Opisthorchis viverrini	7.15e-33
196333	449	22	0.0489978	Opisthorchis viverrini	5.67e-23	Eukaryota	5.67e-23
195986	542	21	0.0387454	Opisthorchis viverrini	4.96e-43	Eukaryota	4.96e-43
196268	463	20	0.0431965	Opisthorchis viverrini	2.39e-32	Opisthorchis viverrini	2.39e-32
195828	615	20	0.0325203	Opisthorchis viverrini	1.44e-52	Opisthorchis viverrini	1.44e-52
196357	443	20	0.0451467	Opisthorchis viverrini	6.32e-25	Eukaryota	6.32e-25
195902	580	20	0.0344828	Opisthorchis viverrini	1.07e-28	Eukaryota	7.25e-29
196243	469	20	0.0426439	Opisthorchis viverrini	1.62e-31	unknown (no taxid)	2.06e-39
196064	516	20	0.0387597	Opisthorchis viverrini	5.9e-39	unknown (no taxid)	5.9e-39
196594	400	20	0.05	Opisthorchis viverrini	1.72e-23	Eukaryota	3.05e-27
196235	472	19	0.0402542	Opisthorchis viverrini	3.8e-32	Eukaryota	3.8e-32
196026	529	19	0.0359168	Opisthorchis viverrini	4.06e-27	Eukaryota	4.06e-27
196083	510	19	0.0372549	Opisthorchis viverrini	3.76e-45	unknown (no taxid)	3.76e-45
196375	440	19	0.0431818	Opisthorchis viverrini	1.29e-33	unknown (no taxid)	1.29e-33
196290	458	18	0.0393013	Opisthorchis viverrini	4.47e-42	Opisthorchis viverrini	4.47e-42
196408	435	18	0.0413793	Opisthorchis viverrini	1.5e-18	Apicomplexa	9.38e-22
196404	435	18	0.0413793	Opisthorchis viverrini	4.93e-29	Eukaryota	4.93e-29
196213	476	18	0.0378151	Opisthorchis viverrini	9.89e-31	unknown (no taxid)	6.34e-34
196417	433	18	0.0415704	Opisthorchis viverrini	4.8e-10	Streptococcus pneumoniae	7.78e-15
196165	487	17	0.0349076	Opisthorchis viverrini	5.45e-13	Plasmodium ovale	3.54e-19
195746	671	17	0.0253353	Opisthorchis viverrini	1.6e-49	Metazoa	1.6e-49
195998	540	17	0.0314815	Opisthorchis viverrini	1.89e-36	Eukaryota	1.89e-36
195729	689	16	0.0232221	Opisthorchis viverrini	2.94e-15	unknown (no taxid)	1.31e-24
196257	465	16	0.0344086	Opisthorchis viverrini	8.35e-24	Plasmodium malariae	3.02e-31
195845	606	16	0.0264026	Opisthorchis viverrini	3.77e-32	Eukaryota	3.77e-32
195950	557	16	0.0287253	Opisthorchis viverrini	4e-43	Opisthorchis viverrini	4e-43
196244	469	16	0.0341151	Opisthorchis viverrini	4.63e-40	Metazoa	4.63e-40
196078	511	16	0.0313112	Opisthorchis viverrini	4.76e-21	Plasmodium ovale	6.01e-24
196003	538	16	0.0297398	Opisthorchis viverrini	3.91e-19	unknown (no taxid)	1.25e-22
196427	431	15	0.0348028	Opisthorchis viverrini	5.57e-21	Plasmodium	6.92e-26
196371	441	15	0.0340136	Opisthorchis viverrini	6.19e-23	unknown (no taxid)	6.19e-23
196554	408	15	0.0367647	Opisthorchis viverrini	1.18e-31	Eukaryota	1.18e-31
196339	448	14	0.03125	Opisthorchis viverrini	3.13e-43	Eukaryota	3.13e-43
196529	412	14	0.0339806	Opisthorchis viverrini	1.24e-19	Plasmodium ovale	1.8e-23
196429	431	14	0.0324826	Opisthorchis viverrini	3.71e-26	Eukaryota	3.71e-26
196304	454	14	0.030837	Opisthorchis viverrini	1.42e-33	Eukaryota	1.42e-33
196269	463	14	0.0302376	Opisthorchis viverrini	3.76e-36	Eukaryota	3.76e-36
196593	401	14	0.0349127	Opisthorchis viverrini	5.03e-35	Eukaryota	5.03e-35
196210	476	13	0.0273109	Opisthorchis viverrini	3.55e-24	unknown (no taxid)	1.76e-29
196344	447	13	0.0290828	Opisthorchis viverrini	1.46e-35	unknown (no taxid)	1.46e-35
196591	401	11	0.0274314	Opisthorchis viverrini	1.6e-26	Eukaryota	1.6e-26
196505	415	11	0.026506	Opisthorchis viverrini	2.58e-23	unknown (no taxid)	2.58e-23
196070	513	11	0.0214425	Opisthorchis viverrini	1.17e-35	unknown (no taxid)	1.17e-35
196180	484	10	0.0206612	Opisthorchis viverrini	1.92e-29	Eukaryota	1.92e-29
195904	579	10	0.0172712	Opisthorchis viverrini	8.44e-30	unknown (no taxid)	8.44e-30
196559	407	10	0.02457	Opisthorchis viverrini	3.73e-12	Plasmodium malariae	9.62e-16
196446	428	9	0.021028	Opisthorchis viverrini	8.74e-17	unknown (no taxid)	7.18e-22
196524	412	8	0.0194175	Opisthorchis viverrini	2.4e-30	Eukaryota	2.4e-30
196190	481	8	0.016632	Opisthorchis viverrini	1.94e-15	Lactobacillus brevis	2.69e-20
196478	421	8	0.0190024	Opisthorchis viverrini	8.02e-21	Plasmodium malariae	1.29e-28
196223	473	7	0.0147992	Opisthorchis viverrini	4.54e-32	unknown (no taxid)	5.21e-36
196586	402	7	0.0174129	Opisthorchis viverrini	1.93e-28	Eukaryota	6.49e-31
196587	402	7	0.0174129	Opisthorchis viverrini	5.92e-24	Plasmodium malariae	3.88e-28
196354	444	6	0.0135135	Opisthorchis viverrini	1.5e-48	Eukaryota	1.5e-48
196459	424	5	0.0117925	Opisthorchis viverrini	6.42e-30	Eukaryota	6.42e-30
196363	442	4	0.00904977	Opisthorchis viverrini	2.9e-10	Metazoa	4.66e-22
196577	403	4	0.00992556	Opisthorchis viverrini	1.26e-26	Plasmodium	6.25e-27
196543	410	2	0.00487805	Opisthorchis viverrini	6.83e-25	Eukaryota	6.83e-25
Orfs
Contig_ID	Orf_ID	Length	Assignment	Assignment Evalue	Naive Assignment	Naive Evalue
195827	257065	141	Opisthorchis viverrini	3.25e-33	Enterobacter hormaechei	4.08e-40
195827	257067	101	Opisthorchis viverrini	3.25e-33	Pseudogymnoascus sp. VKM F-4520 (FW-2644)	5.22e-48
195827	257066	94	Opisthorchis viverrini	3.25e-33	Plasmodium ovale	4.55e-38
195827	257064	79	Opisthorchis viverrini	3.25e-33	Plasmodium ovale	3.38e-26
195827	257062	79	Opisthorchis viverrini	3.25e-33	Plasmodium ovale	8.73e-18
195827	257063	75	Opisthorchis viverrini	3.25e-33	Staphylococcus aureus	3.95e-27
195371	255164	124	Opisthorchis viverrini	1.57e-22	Plasmodium ovale	1.95e-21
195371	255170	122	Opisthorchis viverrini	1.57e-22	Salmo salar	1.24e-19
195371	255165	121	Opisthorchis viverrini	1.57e-22	Plasmodium ovale	6.62e-27
195371	255161	115	Opisthorchis viverrini	1.57e-22	Plasmodium ovale	3.54e-19
195371	255167	112	Opisthorchis viverrini	1.57e-22	Paenibacillus tyrfis	9.97e-34
195371	255166	112	Opisthorchis viverrini	1.57e-22	Plasmodium ovale	1.42e-25
195371	255168	110	Opisthorchis viverrini	1.57e-22	Plasmodium ovale	2.91e-26
195371	255169	107	Opisthorchis viverrini	1.57e-22	Plasmodium ovale	2.87e-25
195371	255171	106	Opisthorchis viverrini	1.57e-22	Plasmodium ovale	4.25e-24
195371	255159	105	Opisthorchis viverrini	1.57e-22	Paenibacillus tyrfis	1.72e-25
195371	255160	104	Opisthorchis viverrini	1.57e-22	Plasmodium ovale	7.44e-16
195371	255162	84	Opisthorchis viverrini	1.57e-22	Plasmodium ovale	1.79e-14
195371	255163	79	Opisthorchis viverrini	1.57e-22	Plasmodium malariae	6.78e-20
196237	258115	143	Opisthorchis viverrini	1.09e-32	Sulfolobus acidocaldarius	2.67e-50
196237	258117	126	Opisthorchis viverrini	1.09e-32	Plasmodium ovale	2.04e-28
196237	258116	89	Opisthorchis viverrini	1.09e-32	Plasmodium ovale	5.57e-23
196237	258114	78	Opisthorchis viverrini	1.09e-32	Plasmodium ovale	7.3e-23
195384	255260	646	Opisthorchis viverrini	5.84e-23	Lactobacillus reuteri	1e-61
195384	255267	645	Opisthorchis viverrini	5.84e-23	Lactobacillus reuteri	0
195384	255263	392	Opisthorchis viverrini	5.84e-23	Lactobacillus taiwanensis	4.81e-34
195384	255265	260	Opisthorchis viverrini	5.84e-23	Acetivibrio ethanolgignens	3.64e-12
195384	255264	252	Opisthorchis viverrini	5.84e-23	Lactobacillus taiwanensis	4.74e-23
195384	255262	249	Opisthorchis viverrini	5.84e-23	Streptococcus pneumoniae	8.08e-32
195384	255268	210	Opisthorchis viverrini	5.84e-23	Streptococcus pneumoniae	0
195384	255266	200	Opisthorchis viverrini	5.84e-23	Streptococcus pneumoniae	1.98e-16
195384	255261	134	Opisthorchis viverrini	5.84e-23	Streptococcus pneumoniae	1.69e-09
195384	255269	107	Opisthorchis viverrini	5.84e-23	Streptococcus pneumoniae	1.13e-25
196589	258753	133	Opisthorchis viverrini	3.87e-29	Enterobacter hormaechei	3.46e-42
196589	258756	133	Opisthorchis viverrini	3.87e-29	Plasmodium ovale	1.48e-29
196589	258755	133	Opisthorchis viverrini	3.87e-29	Malassezia globosa	1.95e-52
196589	258754	115	Opisthorchis viverrini	3.87e-29	Plasmodium ovale	7.64e-25
195432	255565	431	Opisthorchis viverrini	1.09e-22	Lactobacillus reuteri	3.11e-39
195432	255562	431	Opisthorchis viverrini	1.09e-22	Lactobacillus reuteri	5.4e-41
195432	255567	430	Opisthorchis viverrini	1.09e-22	Lactobacillus reuteri	8.45e-42
195432	255566	293	Opisthorchis viverrini	1.09e-22	Streptococcus pneumoniae	1.89e-15
195432	255563	235	Opisthorchis viverrini	1.09e-22	Acetivibrio ethanolgignens	6.43e-18
195432	255561	234	Opisthorchis viverrini	1.09e-22	Streptococcus pneumoniae	3.28e-24
195432	255560	159	Opisthorchis viverrini	1.09e-22	Streptococcus pneumoniae	3.07e-37
195432	255564	79	Opisthorchis viverrini	1.09e-22	Camponotus floridanus	3.71e-05
195699	256663	238	Opisthorchis viverrini	1.91e-09	Harpegnathos saltator	6.44e-22
195699	256658	238	Opisthorchis viverrini	1.91e-09	Lactobacillus reuteri	3.92e-21
195699	256660	238	Opisthorchis viverrini	1.91e-09	Harpegnathos saltator	3.86e-23
195699	256659	194	Opisthorchis viverrini	1.91e-09	Streptococcus pneumoniae	0
195699	256657	167	Opisthorchis viverrini	1.91e-09	Streptococcus pneumoniae	4.31e-14
195699	256662	107	Opisthorchis viverrini	1.91e-09	Camponotus floridanus	1.72e-07
195699	256661	86	Opisthorchis viverrini	1.91e-09	Streptococcus pneumoniae	5.49e-07
195375	255201	440	Opisthorchis viverrini	0	Opisthorchis viverrini	0
195375	255205	253	Opisthorchis viverrini	0	Opisthorchis viverrini	2e-59
195375	255198	210	Opisthorchis viverrini	0	Opisthorchis viverrini	7.01e-44
195375	255203	201	Opisthorchis viverrini	0	Opisthorchis viverrini	1.71e-20
195375	255200	185	Opisthorchis viverrini	0	Opisthorchis viverrini	2.11e-18
195375	255196	182	Opisthorchis viverrini	0	Opisthorchis viverrini	6.46e-36
195375	255204	160	Opisthorchis viverrini	0	Opisthorchis viverrini	1.43e-37
195375	255197	146	Opisthorchis viverrini	0	Opisthorchis viverrini	6.83e-26
195375	255195	98	Opisthorchis viverrini	0	Plasmodium malariae	5.63e-14
195375	255202	80	Opisthorchis viverrini	0	Melipona quadrifasciata	1.06e-20
195375	255199	78	Opisthorchis viverrini	0	Plasmodium ovale	4.94e-14
195375	255206	78	Opisthorchis viverrini	0	Plasmodium malariae	5.69e-11
195418	255496	286	Opisthorchis viverrini	1e-61	Opisthorchis viverrini	1e-61
195418	255499	238	Opisthorchis viverrini	1e-61	Opisthorchis viverrini	7.63e-44
195418	255495	145	Opisthorchis viverrini	1e-61	Opisthorchis viverrini	1.74e-25
195418	255494	118	Opisthorchis viverrini	1e-61	Plasmodium ovale	1.71e-25
195418	255498	98	Opisthorchis viverrini	1e-61	Plasmodium ovale	6.53e-20
195418	255497	92	Opisthorchis viverrini	1e-61	Plasmodium ovale	2.34e-24
195418	255493	76	Opisthorchis viverrini	1e-61	Plasmodium ovale	6.73e-18
196422	258443	117	Opisthorchis viverrini	3.38e-23	Plasmodium ovale	1e-21
196422	258444	113	Opisthorchis viverrini	3.38e-23	Enterobacter hormaechei	1.84e-32
196422	258442	93	Opisthorchis viverrini	3.38e-23	unknown (no taxid)	5.95e-33
196422	258445	87	Opisthorchis viverrini	3.38e-23	Streptococcus pneumoniae	3.15e-35
195930	257343	134	Opisthorchis viverrini	4.68e-26	Opisthorchis viverrini	4.68e-26
195930	257344	115	Opisthorchis viverrini	4.68e-26	Plasmodium ovale	7.35e-27
195930	257346	93	Opisthorchis viverrini	4.68e-26	Plasmodium ovale	3.48e-26
195930	257345	91	Opisthorchis viverrini	4.68e-26	Plasmodium ovale	8.71e-27
195792	256948	211	Opisthorchis viverrini	1.13e-51	Pseudogymnoascus sp. VKM F-4520 (FW-2644)	1.63e-56
195792	256949	149	Opisthorchis viverrini	1.13e-51	Plasmodium ovale	1.92e-36
195792	256947	109	Opisthorchis viverrini	1.13e-51	Plasmodium ovale	4.3e-24
195360	255073	723	Opisthorchis viverrini	0	Opisthorchis viverrini	0
195360	255070	329	Opisthorchis viverrini	0	Opisthorchis viverrini	0
195360	255064	244	Opisthorchis viverrini	0	Opisthorchis viverrini	0
195360	255068	236	Opisthorchis viverrini	0	Opisthorchis viverrini	1.77e-54
195360	255063	225	Opisthorchis viverrini	0	Opisthorchis viverrini	1.99e-59
195360	255069	214	Opisthorchis viverrini	0	Opisthorchis viverrini	8.81e-53
195360	255072	129	Opisthorchis viverrini	0	Opisthorchis viverrini	2.94e-27
195360	255067	114	Opisthorchis viverrini	0	Melipona quadrifasciata	6.79e-24
195360	255066	99	Opisthorchis viverrini	0	Staphylococcus aureus	2.09e-23
195360	255071	92	Opisthorchis viverrini	0	Melipona quadrifasciata	2.21e-19
195360	255075	89	Opisthorchis viverrini	0	Plasmodium ovale	1.76e-22
195360	255074	85	Opisthorchis viverrini	0	Plasmodium ovale	3.21e-19
195360	255065	75	Opisthorchis viverrini	0	Plasmodium malariae	7.3e-14
195811	257008	208	Opisthorchis viverrini	1.38e-10	Aves	4.33e-23
195811	257004	205	Opisthorchis viverrini	1.38e-10	Harpegnathos saltator	1.06e-20
195811	257006	159	Opisthorchis viverrini	1.38e-10	Aves	2.23e-14
195811	257007	149	Opisthorchis viverrini	1.38e-10	Streptococcus pneumoniae	2.56e-23
195811	257003	133	Opisthorchis viverrini	1.38e-10	Eimeria praecox	1.64e-07
195811	257005	118	Opisthorchis viverrini	1.38e-10	Eimeria praecox	1.91e-07
195826	257060	158	Opisthorchis viverrini	5.1e-35	Opisthorchis viverrini	3.42e-34
195826	257058	154	Opisthorchis viverrini	5.1e-35	Pseudogymnoascus sp. VKM F-4520 (FW-2644)	6.05e-40
195826	257061	154	Opisthorchis viverrini	5.1e-35	Opisthorchis viverrini	2.06e-28
195826	257059	100	Opisthorchis viverrini	5.1e-35	Sulfolobus acidocaldarius	2.74e-26
195363	255090	425	Opisthorchis viverrini	0	Opisthorchis viverrini	0
195363	255103	313	Opisthorchis viverrini	0	Opisthorchis viverrini	0
195363	255095	309	Opisthorchis viverrini	0	Opisthorchis viverrini	0
195363	255089	233	Opisthorchis viverrini	0	Opisthorchis viverrini	3.01e-57
195363	255100	233	Opisthorchis viverrini	0	Opisthorchis viverrini	0
195363	255096	197	Opisthorchis viverrini	0	Opisthorchis viverrini	5.16e-40
195363	255088	183	Opisthorchis viverrini	0	Opisthorchis viverrini	2.32e-41
195363	255099	102	Opisthorchis viverrini	0	Plasmodium malariae	2.67e-19
195363	255101	97	Opisthorchis viverrini	0	Plasmodium ovale	5.5e-23
195363	255097	96	Opisthorchis viverrini	0	Plasmodium malariae	2.46e-27
195363	255102	94	Opisthorchis viverrini	0	Plasmodium malariae	7.88e-23
195363	255091	92	Opisthorchis viverrini	0	Melipona quadrifasciata	3.25e-24
195363	255093	84	Opisthorchis viverrini	0	Paenibacillus tyrfis	1.07e-19
195363	255092	82	Opisthorchis viverrini	0	Plasmodium ovale	8.75e-20
195363	255094	78	Opisthorchis viverrini	0	Plasmodium malariae	4.61e-21
195363	255098	77	Opisthorchis viverrini	0	Plasmodium malariae	2.37e-19
195363	255104	77	Opisthorchis viverrini	0	Plasmodium ovale	3.17e-18
195541	256076	161	Opisthorchis viverrini	5.16e-28	Pseudogymnoascus sp. VKM F-4520 (FW-2644)	1.46e-37
195541	256080	132	Opisthorchis viverrini	5.16e-28	Opisthorchis viverrini	1.95e-19
195541	256079	99	Opisthorchis viverrini	5.16e-28	Streptococcus pneumoniae	1.06e-22
195541	256077	89	Opisthorchis viverrini	5.16e-28	Plasmodium ovale	1.06e-17
195541	256075	83	Opisthorchis viverrini	5.16e-28	Streptococcus pneumoniae	1.58e-24
195541	256078	79	Opisthorchis viverrini	5.16e-28	Plasmodium ovale	1.83e-15
195541	256081	79	Opisthorchis viverrini	5.16e-28	Plasmodium ovale	6.69e-22
195541	256082	78	Opisthorchis viverrini	5.16e-28	Plasmodium ovale	1.64e-17
196361	258354	118	Opisthorchis viverrini	2.55e-23	Opisthorchis viverrini	2.55e-23
196361	258351	101	Opisthorchis viverrini	2.55e-23	Plasmodium ovale	2.38e-19
196361	258353	95	Opisthorchis viverrini	2.55e-23	Plasmodium ovale	1.44e-34
196361	258352	92	Opisthorchis viverrini	2.55e-23	Plasmodium ovale	6e-24
195946	257377	136	Opisthorchis viverrini	2.17e-25	Opisthorchis viverrini	1.98e-22
195946	257378	117	Opisthorchis viverrini	2.17e-25	Opisthorchis viverrini	2.17e-25
195946	257375	89	Opisthorchis viverrini	2.17e-25	Plasmodium ovale	3.53e-25
195946	257376	86	Opisthorchis viverrini	2.17e-25	Streptococcus pneumoniae	2.99e-30
195946	257374	81	Opisthorchis viverrini	2.17e-25	Plasmodium ovale	8.77e-23
195946	257373	79	Opisthorchis viverrini	2.17e-25	Streptococcus pneumoniae	3.9e-26
195841	257092	139	Opisthorchis viverrini	1.94e-26	Plasmodium ovale	1.49e-30
195841	257091	122	Opisthorchis viverrini	1.94e-26	Plasmodium ovale	2.34e-33
195841	257090	114	Opisthorchis viverrini	1.94e-26	Streptococcus pneumoniae	1.01e-33
195841	257093	97	Opisthorchis viverrini	1.94e-26	Streptococcus pneumoniae	4.34e-23
195841	257094	95	Opisthorchis viverrini	1.94e-26	Plasmodium ovale	1.83e-19
195495	255870	140	Opisthorchis viverrini	2.66e-20	Opisthorchis viverrini	2.66e-20
195495	255871	110	Opisthorchis viverrini	2.66e-20	Gammaproteobacteria	5.11e-25
195495	255872	87	Opisthorchis viverrini	2.66e-20	Plasmodium ovale	5.39e-22
195495	255868	79	Opisthorchis viverrini	2.66e-20	Plasmodium ovale	1.96e-18
195495	255869	77	Opisthorchis viverrini	2.66e-20	Streptococcus pneumoniae	7.42e-24
195445	255625	386	Opisthorchis viverrini	0	Opisthorchis viverrini	0
195445	255627	252	Opisthorchis viverrini	0	Opisthorchis viverrini	0
195445	255623	223	Opisthorchis viverrini	0	Opisthorchis viverrini	9.25e-38
195445	255622	171	Opisthorchis viverrini	0	Opisthorchis viverrini	2.2e-47
195445	255630	99	Opisthorchis viverrini	0	Melipona quadrifasciata	2.59e-28
195445	255629	92	Opisthorchis viverrini	0	Melipona quadrifasciata	2.57e-18
195445	255624	79	Opisthorchis viverrini	0	Melipona quadrifasciata	4.24e-24
195445	255628	77	Opisthorchis viverrini	0	Plasmodium malariae	1.88e-18
195445	255626	77	Opisthorchis viverrini	0	Plasmodium ovale	1.5e-14
196016	257587	140	Opisthorchis viverrini	4.8e-23	Plasmodium ovale	3.45e-26
196016	257586	124	Opisthorchis viverrini	4.8e-23	Opisthorchis viverrini	4.8e-23
196016	257585	121	Opisthorchis viverrini	4.8e-23	Pseudogymnoascus sp. VKM F-4520 (FW-2644)	2.05e-37
196016	257583	99	Opisthorchis viverrini	4.8e-23	Plasmodium ovale	1.04e-25
196016	257588	78	Opisthorchis viverrini	4.8e-23	Vibrio owensii	1.4e-23
196016	257584	77	Opisthorchis viverrini	4.8e-23	Plasmodium ovale	7.38e-17
195511	255937	182	Opisthorchis viverrini	4.04e-39	Opisthorchis viverrini	4.04e-39
195511	255941	169	Opisthorchis viverrini	4.04e-39	Pseudogymnoascus sp. VKM F-4520 (FW-2644)	1.85e-39
195511	255942	134	Opisthorchis viverrini	4.04e-39	Opisthorchis viverrini	7.67e-26
195511	255938	133	Opisthorchis viverrini	4.04e-39	unknown (no taxid)	3.34e-33
195511	255939	121	Opisthorchis viverrini	4.04e-39	Plasmodium ovale	1.18e-30
195511	255940	108	Opisthorchis viverrini	4.04e-39	Salmo salar	1.19e-15
196401	258404	145	Opisthorchis viverrini	3.13e-29	Streptococcus pneumoniae	0
196401	258406	89	Opisthorchis viverrini	3.13e-29	Plasmodium malariae	8.82e-20
196401	258407	80	Opisthorchis viverrini	3.13e-29	Plasmodium ovale	1.85e-11
196401	258405	76	Opisthorchis viverrini	3.13e-29	unknown (no taxid)	3.96e-17
195415	255481	244	Opisthorchis viverrini	9.94e-57	Opisthorchis viverrini	7.14e-52
195415	255482	236	Opisthorchis viverrini	9.94e-57	Opisthorchis viverrini	9.94e-57
195415	255479	202	Opisthorchis viverrini	9.94e-57	Opisthorchis viverrini	2.09e-44
195415	255478	194	Opisthorchis viverrini	9.94e-57	Opisthorchis viverrini	4.54e-45
195415	255485	189	Opisthorchis viverrini	9.94e-57	Opisthorchis viverrini	5.95e-35
195415	255480	111	Opisthorchis viverrini	9.94e-57	Mycobacterium tuberculosis	1.19e-25
195415	255484	106	Opisthorchis viverrini	9.94e-57	Plasmodium malariae	3.38e-18
195415	255486	99	Opisthorchis viverrini	9.94e-57	Plasmodium malariae	7.94e-24
195415	255483	81	Opisthorchis viverrini	9.94e-57	Plasmodium ovale	4.52e-15
195440	255602	416	Opisthorchis viverrini	0	Opisthorchis viverrini	0
195440	255604	273	Opisthorchis viverrini	0	Opisthorchis viverrini	0
195440	255605	239	Opisthorchis viverrini	0	Opisthorchis viverrini	0
195440	255606	150	Opisthorchis viverrini	0	Opisthorchis viverrini	2.71e-37
195440	255603	138	Opisthorchis viverrini	0	Opisthorchis viverrini	1.77e-32
195594	256286	129	Opisthorchis viverrini	2.8e-22	Opisthorchis viverrini	2.8e-22
195594	256284	104	Opisthorchis viverrini	2.8e-22	Plasmodium ovale	8.48e-25
195594	256285	79	Opisthorchis viverrini	2.8e-22	Plasmodium ovale	2.92e-17
195558	256148	188	Opisthorchis viverrini	3.48e-32	Opisthorchis viverrini	3.48e-32
195558	256151	114	Opisthorchis viverrini	3.48e-32	Opisthorchis viverrini	4.38e-19
195558	256150	112	Opisthorchis viverrini	3.48e-32	Streptococcus pneumoniae	1.59e-27
195558	256149	86	Opisthorchis viverrini	3.48e-32	Plasmodium ovale	1.17e-22
195488	255836	295	Opisthorchis viverrini	0	Opisthorchis viverrini	0
195488	255839	267	Opisthorchis viverrini	0	Opisthorchis viverrini	0
195488	255840	163	Opisthorchis viverrini	0	Opisthorchis viverrini	1.83e-32
195488	255837	118	Opisthorchis viverrini	0	Melipona quadrifasciata	1.56e-31
195488	255835	92	Opisthorchis viverrini	0	Eukaryota	7.66e-25
195488	255842	91	Opisthorchis viverrini	0	Plasmodium malariae	5.94e-25
195488	255838	90	Opisthorchis viverrini	0	Melipona quadrifasciata	2.69e-23
195488	255841	80	Opisthorchis viverrini	0	Plasmodium malariae	3.23e-28
195681	256602	161	Opisthorchis viverrini	2.8e-32	Opisthorchis viverrini	3.47e-30
195681	256601	131	Opisthorchis viverrini	2.8e-32	Eukaryota	1.43e-27
195681	256606	128	Opisthorchis viverrini	2.8e-32	Opisthorchis viverrini	2.8e-32
195681	256604	104	Opisthorchis viverrini	2.8e-32	Melipona quadrifasciata	4.62e-26
195681	256605	104	Opisthorchis viverrini	2.8e-32	Plasmodium malariae	1.08e-23
195681	256607	102	Opisthorchis viverrini	2.8e-32	Plasmodium ovale	1.16e-25
195681	256600	93	Opisthorchis viverrini	2.8e-32	Plasmodium malariae	2.28e-16
195681	256603	82	Opisthorchis viverrini	2.8e-32	Plasmodium malariae	6.64e-21
195619	256388	157	Opisthorchis viverrini	1.3e-26	Opisthorchis viverrini	1.3e-26
195619	256389	94	Opisthorchis viverrini	1.3e-26	Plasmodium ovale	8.33e-28
195619	256386	92	Opisthorchis viverrini	1.3e-26	Plasmodium ovale	1.65e-16
195619	256385	81	Opisthorchis viverrini	1.3e-26	Acinetobacter baumannii	2.59e-19
195619	256387	77	Opisthorchis viverrini	1.3e-26	Plasmodium ovale	1.68e-18
195522	255979	286	Opisthorchis viverrini	0	Opisthorchis viverrini	0
195522	255976	242	Opisthorchis viverrini	0	Opisthorchis viverrini	1.14e-54
195522	255974	185	Opisthorchis viverrini	0	Opisthorchis viverrini	2.96e-46
195522	255975	144	Opisthorchis viverrini	0	Opisthorchis viverrini	7.94e-23
195522	255980	118	Opisthorchis viverrini	0	Melipona quadrifasciata	5.22e-25
195522	255978	109	Opisthorchis viverrini	0	Melipona quadrifasciata	3.9e-27
195522	255977	87	Opisthorchis viverrini	0	Plasmodium ovale	1.03e-17
196013	257574	177	Opisthorchis viverrini	5.15e-41	Opisthorchis viverrini	1.83e-40
196013	257577	177	Opisthorchis viverrini	5.15e-41	Opisthorchis viverrini	5.15e-41
196013	257576	174	Opisthorchis viverrini	5.15e-41	Opisthorchis viverrini	5.37e-37
196013	257575	114	Opisthorchis viverrini	5.15e-41	Melipona quadrifasciata	8.9e-29
196013	257578	75	Opisthorchis viverrini	5.15e-41	Melipona quadrifasciata	5.95e-19
195443	255612	416	Opisthorchis viverrini	0	Opisthorchis viverrini	0
195443	255614	306	Opisthorchis viverrini	0	Opisthorchis viverrini	0
195443	255617	214	Opisthorchis viverrini	0	Opisthorchis viverrini	1.32e-46
195443	255615	109	Opisthorchis viverrini	0	Plasmodium malariae	7.25e-27
195443	255616	93	Opisthorchis viverrini	0	Plasmodium malariae	1.39e-26
195443	255613	76	Opisthorchis viverrini	0	Plasmodium ovale	2.14e-21
196200	258043	159	Opisthorchis viverrini	3.84e-26	Salmo salar	2.88e-28
196200	258044	113	Opisthorchis viverrini	3.84e-26	Plasmodium ovale	1.89e-28
196200	258042	86	Opisthorchis viverrini	3.84e-26	Plasmodium malariae	1.43e-20
195675	256578	246	Opisthorchis viverrini	3.14e-59	Opisthorchis viverrini	3.14e-59
195675	256579	246	Opisthorchis viverrini	3.14e-59	Opisthorchis viverrini	4.49e-52
195675	256581	246	Opisthorchis viverrini	3.14e-59	Opisthorchis viverrini	5.97e-59
195675	256580	86	Opisthorchis viverrini	3.14e-59	Plasmodium ovale	2.45e-19
195788	256934	213	Opisthorchis viverrini	2.81e-46	Opisthorchis viverrini	2.81e-46
195788	256937	212	Opisthorchis viverrini	2.81e-46	Opisthorchis viverrini	5.18e-45
195788	256936	209	Opisthorchis viverrini	2.81e-46	Opisthorchis viverrini	4.26e-45
195788	256935	87	Opisthorchis viverrini	2.81e-46	Melipona quadrifasciata	2.73e-30
195616	256366	270	Opisthorchis viverrini	4.1e-41	Opisthorchis viverrini	4.1e-41
195616	256367	201	Opisthorchis viverrini	4.1e-41	Opisthorchis viverrini	4.6e-33
195616	256368	114	Opisthorchis viverrini	4.1e-41	Plasmodium malariae	3.76e-26
195616	256369	85	Opisthorchis viverrini	4.1e-41	Plasmodium malariae	8.42e-17
195528	256000	184	Opisthorchis viverrini	1.26e-47	Opisthorchis viverrini	1.26e-47
195528	256004	160	Opisthorchis viverrini	1.26e-47	Opisthorchis viverrini	3.46e-40
195528	256002	127	Opisthorchis viverrini	1.26e-47	Opisthorchis viverrini	1.45e-32
195528	256003	118	Opisthorchis viverrini	1.26e-47	Opisthorchis viverrini	7.36e-29
195528	256001	97	Opisthorchis viverrini	1.26e-47	Plasmodium malariae	2.39e-24
196066	257728	171	Opisthorchis viverrini	7.59e-38	Pseudogymnoascus sp. VKM F-4520 (FW-2644)	3.69e-47
196066	257731	137	Opisthorchis viverrini	7.59e-38	Opisthorchis viverrini	1.63e-26
196066	257729	113	Opisthorchis viverrini	7.59e-38	Toxoplasma gondii	2.3e-33
196066	257730	76	Opisthorchis viverrini	7.59e-38	Plasmodium ovale	9.03e-24
195672	256564	248	Opisthorchis viverrini	1.04e-51	Opisthorchis viverrini	1.04e-51
195672	256568	137	Opisthorchis viverrini	1.04e-51	Opisthorchis viverrini	2.21e-23
195672	256567	134	Opisthorchis viverrini	1.04e-51	Opisthorchis viverrini	1.22e-24
195672	256569	109	Opisthorchis viverrini	1.04e-51	Plasmodium malariae	1.12e-21
195672	256565	86	Opisthorchis viverrini	1.04e-51	Plasmodium ovale	2.98e-16
195672	256566	76	Opisthorchis viverrini	1.04e-51	Plasmodium ovale	5.46e-11
195630	256426	160	Opisthorchis viverrini	1.1e-38	Opisthorchis viverrini	1.1e-38
195630	256422	143	Opisthorchis viverrini	1.1e-38	Opisthorchis viverrini	1.74e-33
195630	256425	104	Opisthorchis viverrini	1.1e-38	Plasmodium malariae	2.57e-24
195630	256427	104	Opisthorchis viverrini	1.1e-38	Toxoplasma gondii	1.34e-34
195630	256424	87	Opisthorchis viverrini	1.1e-38	Staphylococcus aureus	8.49e-28
195630	256423	75	Opisthorchis viverrini	1.1e-38	Plasmodium malariae	1.06e-21
195687	256623	242	Opisthorchis viverrini	3e-61	Opisthorchis viverrini	3e-61
195687	256626	129	Opisthorchis viverrini	3e-61	Opisthorchis viverrini	1.91e-32
195687	256620	128	Opisthorchis viverrini	3e-61	Opisthorchis viverrini	1.11e-34
195687	256621	114	Opisthorchis viverrini	3e-61	Plasmodium ovale	2.91e-23
195687	256624	89	Opisthorchis viverrini	3e-61	Plasmodium ovale	1.19e-18
195687	256622	87	Opisthorchis viverrini	3e-61	Melipona quadrifasciata	1.11e-21
195687	256625	82	Opisthorchis viverrini	3e-61	Melipona quadrifasciata	2.82e-20
196479	258549	134	Opisthorchis viverrini	1.22e-27	Plasmodium ovale	8.15e-33
196479	258550	89	Opisthorchis viverrini	1.22e-27	Plasmodium ovale	1.37e-20
196479	258548	83	Opisthorchis viverrini	1.22e-27	Enterobacter hormaechei	3.6e-22
196012	257572	141	Opisthorchis viverrini	7.97e-29	Streptococcus pneumoniae	1.08e-52
196012	257571	114	Opisthorchis viverrini	7.97e-29	Plasmodium ovale	4.95e-23
196012	257573	94	Opisthorchis viverrini	7.97e-29	Plasmodium ovale	3.82e-26
195526	255998	303	Opisthorchis viverrini	1.37e-49	Opisthorchis viverrini	1.37e-49
195526	255997	109	Opisthorchis viverrini	1.37e-49	Opisthorchis viverrini	3.18e-13
195526	255996	90	Opisthorchis viverrini	1.37e-49	Anaplasma phagocytophilum	3.84e-12
195526	255995	79	Opisthorchis viverrini	1.37e-49	Plasmodium ovale	1.51e-16
195615	256360	229	Opisthorchis viverrini	2.81e-54	Opisthorchis viverrini	2.81e-54
195615	256365	175	Opisthorchis viverrini	2.81e-54	Opisthorchis viverrini	8.03e-30
195615	256362	138	Opisthorchis viverrini	2.81e-54	Eukaryota	1.08e-32
195615	256363	93	Opisthorchis viverrini	2.81e-54	Plasmodium malariae	3.12e-32
195615	256361	80	Opisthorchis viverrini	2.81e-54	Plasmodium ovale	3.8e-24
195615	256364	75	Opisthorchis viverrini	2.81e-54	Geodermatophilaceae bacterium URHB0048	3.34e-14
196072	257749	111	Opisthorchis viverrini	1.79e-23	Opisthorchis viverrini	1.79e-23
196072	257750	109	Opisthorchis viverrini	1.79e-23	Pseudogymnoascus sp. VKM F-4520 (FW-2644)	3.58e-25
196072	257751	100	Opisthorchis viverrini	1.79e-23	Plasmodium malariae	4.8e-23
195956	257400	184	Opisthorchis viverrini	3.67e-38	Opisthorchis viverrini	3.67e-38
195956	257398	168	Opisthorchis viverrini	3.67e-38	Opisthorchis viverrini	7.16e-29
195956	257399	113	Opisthorchis viverrini	3.67e-38	Plasmodium ovale	9.26e-15
195500	255892	349	Opisthorchis viverrini	0	Opisthorchis viverrini	0
195500	255896	348	Opisthorchis viverrini	0	Opisthorchis viverrini	0
195500	255895	195	Opisthorchis viverrini	0	Opisthorchis viverrini	4.01e-47
195500	255891	126	Opisthorchis viverrini	0	Opisthorchis viverrini	1.16e-31
195500	255894	124	Opisthorchis viverrini	0	Plasmodium malariae	7.57e-22
195500	255890	101	Opisthorchis viverrini	0	Melipona quadrifasciata	2.74e-31
195500	255893	80	Opisthorchis viverrini	0	Plasmodium ovale	4.4e-24
195572	256213	159	Opisthorchis viverrini	6.98e-31	Opisthorchis viverrini	6.98e-31
195572	256210	119	Opisthorchis viverrini	6.98e-31	Opisthorchis viverrini	1.02e-22
195572	256212	95	Opisthorchis viverrini	6.98e-31	Plasmodium ovale	7.13e-21
195572	256211	82	Opisthorchis viverrini	6.98e-31	Streptococcus pneumoniae	4.1e-20
196047	257679	123	Opisthorchis viverrini	1.02e-31	Opisthorchis viverrini	1.02e-31
196047	257677	93	Opisthorchis viverrini	1.02e-31	Plasmodium malariae	5.37e-32
196047	257678	88	Opisthorchis viverrini	1.02e-31	Plasmodium ovale	2.34e-23
196047	257680	88	Opisthorchis viverrini	1.02e-31	Plasmodium malariae	4.25e-19
196047	257681	84	Opisthorchis viverrini	1.02e-31	Plasmodium malariae	1.21e-25
196474	258542	128	Opisthorchis viverrini	1.28e-25	Pseudogymnoascus sp. VKM F-4520 (FW-2644)	2.04e-30
196474	258541	91	Opisthorchis viverrini	1.28e-25	Plasmodium ovale	1.45e-20
195770	256885	110	Opisthorchis viverrini	3.26e-13	Plasmodium malariae	8.03e-19
195770	256884	96	Opisthorchis viverrini	3.26e-13	Sinocyclocheilus grahami	1.15e-15
195482	255808	330	Opisthorchis viverrini	0	Opisthorchis viverrini	0
195482	255811	259	Opisthorchis viverrini	0	Opisthorchis viverrini	0
195482	255810	234	Opisthorchis viverrini	0	Opisthorchis viverrini	0
195482	255809	111	Opisthorchis viverrini	0	Plasmodium ovale	3.1e-13
195987	257504	180	Opisthorchis viverrini	9.37e-39	Opisthorchis viverrini	8.5e-33
195987	257502	180	Opisthorchis viverrini	9.37e-39	Opisthorchis viverrini	9.37e-39
195987	257503	122	Opisthorchis viverrini	9.37e-39	Melipona quadrifasciata	9.95e-34
195987	257500	94	Opisthorchis viverrini	9.37e-39	Plasmodium ovale	1.11e-16
195987	257501	85	Opisthorchis viverrini	9.37e-39	Plasmodium malariae	5.44e-29
196413	258425	94	Opisthorchis viverrini	2.96e-14	Plasmodium ovale	9.03e-27
196413	258424	76	Opisthorchis viverrini	2.96e-14	Staphylococcus aureus	6.12e-22
195738	256781	225	Opisthorchis viverrini	0	Opisthorchis viverrini	0
195738	256782	116	Opisthorchis viverrini	0	Opisthorchis viverrini	1.49e-27
195738	256779	91	Opisthorchis viverrini	0	Plasmodium malariae	9.74e-31
195738	256780	82	Opisthorchis viverrini	0	Plasmodium ovale	1.05e-22
196305	258259	150	Opisthorchis viverrini	3.17e-25	Opisthorchis viverrini	4.84e-21
196305	258258	117	Opisthorchis viverrini	3.17e-25	Opisthorchis viverrini	3.17e-25
196305	258260	76	Opisthorchis viverrini	3.17e-25	Plasmodium ovale	6.32e-16
195886	257230	167	Opisthorchis viverrini	3.59e-38	Opisthorchis viverrini	4.58e-35
195886	257231	140	Opisthorchis viverrini	3.59e-38	Opisthorchis viverrini	3.59e-38
195886	257229	114	Opisthorchis viverrini	3.59e-38	Plasmodium malariae	1.66e-33
195743	256798	224	Opisthorchis viverrini	2.92e-59	Opisthorchis viverrini	3.31e-58
195743	256800	224	Opisthorchis viverrini	2.92e-59	Opisthorchis viverrini	2.92e-59
195743	256802	176	Opisthorchis viverrini	2.92e-59	Opisthorchis viverrini	5.92e-44
195743	256801	168	Opisthorchis viverrini	2.92e-59	Opisthorchis viverrini	9.17e-46
195743	256799	75	Opisthorchis viverrini	2.92e-59	Plasmodium ovale	9.52e-19
196056	257706	173	Opisthorchis viverrini	2.03e-28	Opisthorchis viverrini	2.03e-28
196056	257707	94	Opisthorchis viverrini	2.03e-28	Opisthorchis viverrini	2.28e-13
196149	257927	107	Opisthorchis viverrini	3.59e-14	Plasmodium ovale	5.47e-24
196149	257926	87	Opisthorchis viverrini	3.59e-14	Plasmodium malariae	4.08e-17
196055	257703	129	Opisthorchis viverrini	4.03e-25	Opisthorchis viverrini	4.03e-25
196055	257704	109	Opisthorchis viverrini	4.03e-25	Plasmodium ovale	2.03e-23
196055	257705	77	Opisthorchis viverrini	4.03e-25	Paenibacillus tyrfis	1.03e-20
195976	257466	181	Opisthorchis viverrini	3.64e-30	Opisthorchis viverrini	3.64e-30
195976	257465	141	Opisthorchis viverrini	3.64e-30	Opisthorchis viverrini	5.59e-20
195976	257464	122	Opisthorchis viverrini	3.64e-30	Plasmodium malariae	1.55e-19
196438	258482	142	Opisthorchis viverrini	1.21e-34	Acinetobacter baumannii	2.09e-38
196438	258481	96	Opisthorchis viverrini	1.21e-34	Plasmodium ovale	1.24e-23
196438	258483	85	Opisthorchis viverrini	1.21e-34	Plasmodium ovale	8.48e-21
196438	258480	79	Opisthorchis viverrini	1.21e-34	Plasmodium ovale	4.41e-19
195959	257405	184	Opisthorchis viverrini	1.23e-28	Opisthorchis viverrini	1.23e-28
195959	257406	115	Opisthorchis viverrini	1.23e-28	Plasmodium ovale	1.33e-20
195969	257439	182	Opisthorchis viverrini	5.01e-40	Opisthorchis viverrini	1.44e-36
195969	257437	182	Opisthorchis viverrini	5.01e-40	Opisthorchis viverrini	5.01e-40
195969	257436	112	Opisthorchis viverrini	5.01e-40	Plasmodium malariae	4.06e-26
195969	257438	82	Opisthorchis viverrini	5.01e-40	Enterobacter hormaechei	3.71e-19
195973	257453	182	Opisthorchis viverrini	1.01e-37	Opisthorchis viverrini	2.61e-36
195973	257454	182	Opisthorchis viverrini	1.01e-37	Opisthorchis viverrini	1.01e-37
195973	257455	136	Opisthorchis viverrini	1.01e-37	Plasmodium ovale	1.01e-28
196018	257592	128	Opisthorchis viverrini	8.56e-15	Lactobacillus brevis	2e-17
196018	257593	100	Opisthorchis viverrini	8.56e-15	Plasmodium ovale	3.46e-20
195838	257080	156	Opisthorchis viverrini	1.05e-24	Opisthorchis viverrini	1.05e-24
195838	257078	99	Opisthorchis viverrini	1.05e-24	Sulfolobus acidocaldarius	1.36e-19
195838	257077	97	Opisthorchis viverrini	1.05e-24	Plasmodium malariae	4.3e-12
195838	257076	85	Opisthorchis viverrini	1.05e-24	Paenibacillus tyrfis	1.09e-23
195838	257079	78	Opisthorchis viverrini	1.05e-24	Streptococcus pneumoniae	1.87e-17
195593	256278	187	Opisthorchis viverrini	3.67e-36	Opisthorchis viverrini	3.67e-36
195593	256282	134	Opisthorchis viverrini	3.67e-36	Plasmodium malariae	2.5e-26
195593	256279	115	Opisthorchis viverrini	3.67e-36	Plasmodium malariae	2.99e-22
195593	256281	85	Opisthorchis viverrini	3.67e-36	Plasmodium malariae	5.41e-25
195593	256283	83	Opisthorchis viverrini	3.67e-36	Plasmodium malariae	8.41e-21
195593	256280	80	Opisthorchis viverrini	3.67e-36	Plasmodium malariae	2.62e-20
195742	256793	175	Opisthorchis viverrini	1.12e-47	Opisthorchis viverrini	1.12e-47
195742	256796	136	Opisthorchis viverrini	1.12e-47	Opisthorchis viverrini	4e-29
195742	256794	119	Opisthorchis viverrini	1.12e-47	Eukaryota	6.73e-25
195742	256795	104	Opisthorchis viverrini	1.12e-47	Plasmodium ovale	8.05e-25
195742	256797	92	Opisthorchis viverrini	1.12e-47	Acinetobacter baumannii	6.34e-23
195624	256397	267	Opisthorchis viverrini	0	Opisthorchis viverrini	0
195624	256398	210	Opisthorchis viverrini	0	Opisthorchis viverrini	7.25e-57
195624	256399	113	Opisthorchis viverrini	0	Opisthorchis viverrini	2.79e-23
195614	256359	270	Opisthorchis viverrini	0	Opisthorchis viverrini	0
195614	256355	162	Opisthorchis viverrini	0	Opisthorchis viverrini	9.87e-41
195614	256357	137	Opisthorchis viverrini	0	Opisthorchis viverrini	6.59e-26
195614	256358	132	Opisthorchis viverrini	0	Opisthorchis viverrini	6.1e-26
195614	256356	84	Opisthorchis viverrini	0	Plasmodium malariae	2.62e-27
196053	257698	173	Opisthorchis viverrini	5.59e-43	Opisthorchis viverrini	5.59e-43
196053	257699	172	Opisthorchis viverrini	5.59e-43	Opisthorchis viverrini	3.72e-35
196053	257700	172	Opisthorchis viverrini	5.59e-43	Opisthorchis viverrini	7.01e-40
196053	257701	97	Opisthorchis viverrini	5.59e-43	Melipona quadrifasciata	4.34e-19
196336	258304	145	Opisthorchis viverrini	2.87e-20	Plasmodium malariae	3.91e-20
196336	258303	141	Opisthorchis viverrini	2.87e-20	Opisthorchis viverrini	2.87e-20
196336	258305	125	Opisthorchis viverrini	2.87e-20	Plasmodium malariae	8.8e-21
196336	258306	78	Opisthorchis viverrini	2.87e-20	Opisthorchis viverrini	2.35e-15
196076	257755	131	Opisthorchis viverrini	6.12e-29	Opisthorchis viverrini	6.12e-29
196076	257756	106	Opisthorchis viverrini	6.12e-29	Plasmodium malariae	1.15e-25
196076	257758	86	Opisthorchis viverrini	6.12e-29	Plasmodium malariae	3.93e-26
196076	257757	82	Opisthorchis viverrini	6.12e-29	Plasmodium malariae	3.45e-19
196112	257828	167	Opisthorchis viverrini	1.17e-38	Opisthorchis viverrini	1.17e-38
196112	257826	122	Opisthorchis viverrini	1.17e-38	Opisthorchis viverrini	3.56e-26
196112	257827	87	Opisthorchis viverrini	1.17e-38	Paenibacillus tyrfis	1.44e-31
196014	257581	177	Opisthorchis viverrini	3.87e-35	Opisthorchis viverrini	3.87e-35
196014	257580	177	Opisthorchis viverrini	3.87e-35	Opisthorchis viverrini	5.88e-35
196014	257579	153	Opisthorchis viverrini	3.87e-35	Opisthorchis viverrini	7.47e-34
195597	256297	241	Opisthorchis viverrini	2.84e-41	Opisthorchis viverrini	2.84e-41
195597	256299	157	Opisthorchis viverrini	2.84e-41	Opisthorchis viverrini	7.41e-25
195597	256298	77	Opisthorchis viverrini	2.84e-41	Plasmodium ovale	1.46e-22
196052	257695	173	Opisthorchis viverrini	6.66e-51	Opisthorchis viverrini	6.66e-51
196052	257693	158	Opisthorchis viverrini	6.66e-51	Opisthorchis viverrini	2.47e-47
196052	257696	87	Opisthorchis viverrini	6.66e-51	Plasmodium malariae	2.66e-19
196052	257697	84	Opisthorchis viverrini	6.66e-51	Plasmodium malariae	2.65e-27
196052	257694	79	Opisthorchis viverrini	6.66e-51	Melipona quadrifasciata	3.3e-24
195715	256710	232	Opisthorchis viverrini	3e-53	Opisthorchis viverrini	3e-53
195715	256713	207	Opisthorchis viverrini	3e-53	Opisthorchis viverrini	1.23e-46
195715	256712	164	Opisthorchis viverrini	3e-53	Opisthorchis viverrini	3.9e-34
195715	256711	84	Opisthorchis viverrini	3e-53	Melipona quadrifasciata	2.97e-21
196245	258143	156	Opisthorchis viverrini	4.15e-27	Opisthorchis viverrini	4.15e-27
196245	258146	155	Opisthorchis viverrini	4.15e-27	Plasmodium malariae	1.06e-29
196245	258144	115	Opisthorchis viverrini	4.15e-27	Eukaryota	4.17e-26
196245	258145	80	Opisthorchis viverrini	4.15e-27	Melipona quadrifasciata	2.39e-20
196157	257946	163	Opisthorchis viverrini	2.94e-09	Habropoda laboriosa	3.95e-23
196157	257949	161	Opisthorchis viverrini	2.94e-09	Neisseria elongata	3.35e-24
196157	257948	150	Opisthorchis viverrini	2.94e-09	Hymenoptera	2.42e-23
196157	257950	143	Opisthorchis viverrini	2.94e-09	Harpegnathos saltator	1.72e-23
196157	257951	112	Opisthorchis viverrini	2.94e-09	unknown (no taxid)	3.35e-20
196157	257947	98	Opisthorchis viverrini	2.94e-09	Neisseria elongata	1.52e-13
195978	257476	182	Opisthorchis viverrini	1.85e-05	Lactobacillus johnsonii	5.27e-14
195978	257479	181	Opisthorchis viverrini	1.85e-05	Lasius niger	2.51e-15
195978	257477	181	Opisthorchis viverrini	1.85e-05	Lactobacillus reuteri	3.81e-14
195978	257478	116	Opisthorchis viverrini	1.85e-05	Camponotus floridanus	7.61e-08
195978	257474	93	Opisthorchis viverrini	1.85e-05	Camponotus floridanus	1.36e-07
195978	257475	81	Opisthorchis viverrini	1.85e-05	Eimeria praecox	1.8e-06
195676	256583	246	Opisthorchis viverrini	2.5e-60	Opisthorchis viverrini	2.5e-60
195676	256586	245	Opisthorchis viverrini	2.5e-60	Opisthorchis viverrini	2.37e-57
195676	256585	245	Opisthorchis viverrini	2.5e-60	Opisthorchis viverrini	3.04e-58
195676	256584	121	Opisthorchis viverrini	2.5e-60	Melipona quadrifasciata	1.31e-30
195676	256582	103	Opisthorchis viverrini	2.5e-60	Pseudogymnoascus sp. VKM F-4520 (FW-2644)	8.79e-24
196287	258225	153	Opisthorchis viverrini	2.24e-47	Opisthorchis viverrini	4.66e-40
196287	258226	152	Opisthorchis viverrini	2.24e-47	Opisthorchis viverrini	2.24e-47
196287	258227	152	Opisthorchis viverrini	2.24e-47	Opisthorchis viverrini	5.6e-44
196168	257981	161	Opisthorchis viverrini	7.46e-30	Opisthorchis viverrini	7.46e-30
196168	257980	79	Opisthorchis viverrini	7.46e-30	Plasmodium malariae	2.33e-23
196168	257978	77	Opisthorchis viverrini	7.46e-30	Plasmodium malariae	1.12e-14
196168	257979	76	Opisthorchis viverrini	7.46e-30	Plasmodium malariae	3.83e-22
196272	258196	113	Opisthorchis viverrini	2.02e-29	Plasmodium malariae	1.38e-30
196272	258195	108	Opisthorchis viverrini	2.02e-29	Plasmodium malariae	9.51e-27
196272	258197	91	Opisthorchis viverrini	2.02e-29	Plasmodium malariae	4.52e-30
195985	257492	136	Opisthorchis viverrini	5.92e-30	Opisthorchis viverrini	5.92e-30
195985	257494	132	Opisthorchis viverrini	5.92e-30	Opisthorchis viverrini	2.44e-27
195985	257495	113	Opisthorchis viverrini	5.92e-30	Plasmodium malariae	5.77e-27
195985	257493	75	Opisthorchis viverrini	5.92e-30	Melipona quadrifasciata	1.35e-18
195721	256736	167	Opisthorchis viverrini	5e-35	Opisthorchis viverrini	5e-35
195721	256737	164	Opisthorchis viverrini	5e-35	Opisthorchis viverrini	3.81e-31
195721	256738	154	Opisthorchis viverrini	5e-35	Opisthorchis viverrini	1.14e-33
195721	256740	87	Opisthorchis viverrini	5e-35	Plasmodium ovale	1.12e-17
195721	256739	75	Opisthorchis viverrini	5e-35	Plasmodium malariae	1.73e-15
196079	257766	160	Opisthorchis viverrini	4.6e-41	Opisthorchis viverrini	4.6e-41
196079	257768	152	Opisthorchis viverrini	4.6e-41	Opisthorchis viverrini	2.8e-40
196079	257767	96	Opisthorchis viverrini	4.6e-41	Melipona quadrifasciata	1.66e-23
196079	257769	92	Opisthorchis viverrini	4.6e-41	Plasmodium malariae	7.38e-25
196079	257770	76	Opisthorchis viverrini	4.6e-41	Plasmodium malariae	9.04e-19
196247	258152	146	Opisthorchis viverrini	1.04e-21	Opisthorchis viverrini	1.04e-21
196247	258151	92	Opisthorchis viverrini	1.04e-21	Plasmodium ovale	1.2e-16
196247	258150	87	Opisthorchis viverrini	1.04e-21	Plasmodium malariae	3e-16
195948	257381	186	Opisthorchis viverrini	1.93e-38	Opisthorchis viverrini	1.93e-38
195948	257380	116	Opisthorchis viverrini	1.93e-38	Plasmodium malariae	4.22e-18
195948	257382	82	Opisthorchis viverrini	1.93e-38	Plasmodium malariae	7.58e-22
195899	257265	193	Opisthorchis viverrini	1.15e-35	Opisthorchis viverrini	1.15e-35
195899	257267	137	Opisthorchis viverrini	1.15e-35	Opisthorchis viverrini	6.99e-26
195899	257266	130	Opisthorchis viverrini	1.15e-35	Plasmodium malariae	1.24e-26
195899	257268	102	Opisthorchis viverrini	1.15e-35	Plasmodium ovale	1.26e-17
195887	257232	196	Opisthorchis viverrini	1.5e-36	Opisthorchis viverrini	1.5e-36
195887	257234	144	Opisthorchis viverrini	1.5e-36	Opisthorchis viverrini	1.05e-24
195887	257233	132	Opisthorchis viverrini	1.5e-36	Plasmodium ovale	1.7e-25
195903	257278	164	Opisthorchis viverrini	4.4e-26	Opisthorchis viverrini	4.4e-26
195903	257282	129	Opisthorchis viverrini	4.4e-26	Opisthorchis viverrini	2.21e-16
195903	257283	97	Opisthorchis viverrini	4.4e-26	Pseudoalteromonas luteoviolacea	2.54e-17
195903	257280	82	Opisthorchis viverrini	4.4e-26	Paenibacillus tyrfis	7.34e-16
195903	257279	79	Opisthorchis viverrini	4.4e-26	Plasmodium ovale	8.3e-13
195903	257281	76	Opisthorchis viverrini	4.4e-26	Staphylococcus aureus	1.12e-11
195773	256893	99	Opisthorchis viverrini	1.62e-12	Plasmodium ovale	1.16e-14
195773	256892	85	Opisthorchis viverrini	1.62e-12	Plasmodium ovale	8.66e-21
195773	256891	77	Opisthorchis viverrini	1.62e-12	Plasmodium ovale	1.47e-09
196596	258774	127	Opisthorchis viverrini	6.66e-31	Opisthorchis viverrini	6.66e-31
196596	258771	121	Opisthorchis viverrini	6.66e-31	Opisthorchis viverrini	3.47e-28
196596	258772	106	Opisthorchis viverrini	6.66e-31	Plasmodium ovale	1.27e-24
196596	258773	102	Opisthorchis viverrini	6.66e-31	Opisthorchis viverrini	3.53e-26
196000	257544	179	Opisthorchis viverrini	1.14e-34	Opisthorchis viverrini	2.13e-34
196000	257542	162	Opisthorchis viverrini	1.14e-34	Opisthorchis viverrini	1.14e-34
196000	257543	119	Opisthorchis viverrini	1.14e-34	Plasmodium malariae	1.46e-22
196000	257545	82	Opisthorchis viverrini	1.14e-34	Paenibacillus tyrfis	1.41e-16
195780	256917	127	Opisthorchis viverrini	5.51e-22	Lactobacillus brevis	6.5e-22
195780	256916	120	Opisthorchis viverrini	5.51e-22	Plasmodium malariae	4.05e-23
196164	257968	162	Opisthorchis viverrini	3.51e-36	Opisthorchis viverrini	2.57e-35
196164	257970	158	Opisthorchis viverrini	3.51e-36	Opisthorchis viverrini	3.51e-36
196164	257969	110	Opisthorchis viverrini	3.51e-36	Plasmodium malariae	2.67e-27
196164	257971	91	Opisthorchis viverrini	3.51e-36	Melipona quadrifasciata	1.56e-20
195794	256953	212	Opisthorchis viverrini	4.74e-42	Opisthorchis viverrini	4.74e-42
195794	256955	123	Opisthorchis viverrini	4.74e-42	Opisthorchis viverrini	1.8e-30
195794	256954	119	Opisthorchis viverrini	4.74e-42	Plasmodium malariae	2.32e-32
195971	257447	172	Opisthorchis viverrini	6.12e-47	Opisthorchis viverrini	6.12e-47
195971	257444	111	Opisthorchis viverrini	6.12e-47	Plasmodium malariae	8.14e-25
195971	257446	105	Opisthorchis viverrini	6.12e-47	Plasmodium malariae	1.46e-21
195971	257448	105	Opisthorchis viverrini	6.12e-47	Opisthorchis viverrini	3.37e-27
195971	257445	75	Opisthorchis viverrini	6.12e-47	Plasmodium malariae	2.78e-14
195751	256832	221	Opisthorchis viverrini	5.35e-51	Opisthorchis viverrini	5.35e-51
195751	256831	129	Opisthorchis viverrini	5.35e-51	Opisthorchis viverrini	2.57e-34
195751	256834	122	Opisthorchis viverrini	5.35e-51	Plasmodium malariae	6.52e-33
195751	256830	117	Opisthorchis viverrini	5.35e-51	Plasmodium malariae	3.2e-30
195751	256833	98	Opisthorchis viverrini	5.35e-51	Plasmodium malariae	1.48e-25
195751	256829	75	Opisthorchis viverrini	5.35e-51	Opisthorchis viverrini	1.73e-14
196423	258446	143	Opisthorchis viverrini	1.31e-25	Opisthorchis viverrini	2.71e-24
196423	258448	115	Opisthorchis viverrini	1.31e-25	Plasmodium malariae	1.88e-28
196423	258447	114	Opisthorchis viverrini	1.31e-25	Plasmodium malariae	1.28e-26
195945	257370	186	Opisthorchis viverrini	8.81e-32	Opisthorchis viverrini	1.19e-29
195945	257371	184	Opisthorchis viverrini	8.81e-32	Opisthorchis viverrini	8.81e-32
195945	257372	106	Opisthorchis viverrini	8.81e-32	Pseudogymnoascus sp. VKM F-4520 (FW-2644)	5.68e-26
195883	257219	196	Opisthorchis viverrini	2.16e-54	Opisthorchis viverrini	8.89e-44
195883	257220	196	Opisthorchis viverrini	2.16e-54	Opisthorchis viverrini	2.16e-54
195883	257222	196	Opisthorchis viverrini	2.16e-54	Opisthorchis viverrini	2.28e-46
195883	257221	87	Opisthorchis viverrini	2.16e-54	Melipona quadrifasciata	2.19e-24
196059	257711	172	Opisthorchis viverrini	6.94e-34	Opisthorchis viverrini	6.94e-34
196059	257708	151	Opisthorchis viverrini	6.94e-34	Opisthorchis viverrini	1.2e-32
196059	257709	126	Opisthorchis viverrini	6.94e-34	Opisthorchis viverrini	4.9e-27
196059	257710	123	Opisthorchis viverrini	6.94e-34	Plasmodium ovale	5.5e-24
195863	257149	163	Opisthorchis viverrini	1.22e-30	Opisthorchis viverrini	1.22e-30
195863	257148	132	Opisthorchis viverrini	1.22e-30	Opisthorchis viverrini	4e-27
195863	257150	110	Opisthorchis viverrini	1.22e-30	Plasmodium ovale	1.45e-25
195863	257152	102	Opisthorchis viverrini	1.22e-30	Plasmodium ovale	9.91e-21
195863	257151	87	Opisthorchis viverrini	1.22e-30	Plasmodium ovale	1.65e-15
196108	257823	167	Opisthorchis viverrini	8.93e-37	Opisthorchis viverrini	8.93e-37
196108	257821	117	Opisthorchis viverrini	8.93e-37	Plasmodium malariae	2e-26
196108	257820	98	Opisthorchis viverrini	8.93e-37	Mycobacterium tuberculosis	3.27e-22
196108	257824	93	Opisthorchis viverrini	8.93e-37	Plasmodium malariae	4.25e-25
196108	257822	82	Opisthorchis viverrini	8.93e-37	Plasmodium ovale	6.79e-24
196227	258099	118	Opisthorchis viverrini	7.44e-30	Opisthorchis viverrini	7.44e-30
196227	258097	117	Opisthorchis viverrini	7.44e-30	Opisthorchis viverrini	4.8e-24
196227	258098	83	Opisthorchis viverrini	7.44e-30	Plasmodium malariae	2.84e-23
196227	258100	81	Opisthorchis viverrini	7.44e-30	Plasmodium ovale	2.33e-19
195968	257433	169	Opisthorchis viverrini	5.14e-37	Opisthorchis viverrini	5.14e-37
195968	257435	159	Opisthorchis viverrini	5.14e-37	Opisthorchis viverrini	9.56e-32
195968	257431	125	Opisthorchis viverrini	5.14e-37	Plasmodium malariae	6.65e-30
195968	257432	101	Opisthorchis viverrini	5.14e-37	Plasmodium ovale	9.29e-26
195968	257434	95	Opisthorchis viverrini	5.14e-37	Enterobacter hormaechei	9.72e-17
195741	256788	172	Opisthorchis viverrini	2.73e-32	Opisthorchis viverrini	2.73e-32
195741	256790	128	Opisthorchis viverrini	2.73e-32	Opisthorchis viverrini	1.01e-25
195741	256791	96	Opisthorchis viverrini	2.73e-32	Plasmodium malariae	2.74e-24
195741	256792	95	Opisthorchis viverrini	2.73e-32	Plasmodium ovale	1.3e-21
195741	256789	80	Opisthorchis viverrini	2.73e-32	Plasmodium malariae	7.97e-11
196062	257719	171	Opisthorchis viverrini	2.69e-33	Opisthorchis viverrini	2.69e-33
196062	257718	86	Opisthorchis viverrini	2.69e-33	Plasmodium malariae	8.35e-23
196062	257717	81	Opisthorchis viverrini	2.69e-33	Plasmodium ovale	4.96e-12
195927	257338	189	Opisthorchis viverrini	2.16e-30	Opisthorchis viverrini	2.16e-30
195927	257339	140	Opisthorchis viverrini	2.16e-30	Opisthorchis viverrini	2.37e-28
195927	257340	119	Opisthorchis viverrini	2.16e-30	Acinetobacter baumannii	3.35e-20
195927	257335	98	Opisthorchis viverrini	2.16e-30	Plasmodium malariae	1.76e-23
195927	257336	90	Opisthorchis viverrini	2.16e-30	Plasmodium malariae	5.68e-18
195927	257337	76	Opisthorchis viverrini	2.16e-30	Plasmodium ovale	3.45e-20
196241	258128	94	Opisthorchis viverrini	4.02e-16	Plasmodium malariae	1.23e-23
196241	258129	87	Opisthorchis viverrini	4.02e-16	Plasmodium ovale	2.51e-22
196241	258127	81	Opisthorchis viverrini	4.02e-16	Opisthorchis viverrini	5.35e-08
195719	256725	141	Opisthorchis viverrini	5.25e-26	Opisthorchis viverrini	1.26e-25
195719	256729	139	Opisthorchis viverrini	5.25e-26	Opisthorchis viverrini	5.25e-26
195719	256727	130	Opisthorchis viverrini	5.25e-26	Plasmodium ovale	1.08e-19
195719	256726	97	Opisthorchis viverrini	5.25e-26	Plasmodium ovale	5.52e-21
195719	256723	94	Opisthorchis viverrini	5.25e-26	Paenibacillus tyrfis	5.12e-19
195719	256728	90	Opisthorchis viverrini	5.25e-26	Plasmodium malariae	1.47e-18
195719	256724	82	Opisthorchis viverrini	5.25e-26	Plasmodium malariae	4.02e-20
196236	258112	157	Opisthorchis viverrini	4.75e-35	Opisthorchis viverrini	4.75e-35
196236	258113	156	Opisthorchis viverrini	4.75e-35	Opisthorchis viverrini	8.76e-33
195988	257508	180	Opisthorchis viverrini	2.39e-36	Opisthorchis viverrini	2.39e-36
195988	257507	140	Opisthorchis viverrini	2.39e-36	Opisthorchis viverrini	1.21e-32
195988	257506	131	Opisthorchis viverrini	2.39e-36	Opisthorchis viverrini	4.82e-31
195988	257505	125	Opisthorchis viverrini	2.39e-36	Opisthorchis viverrini	1.31e-34
196006	257561	178	Opisthorchis viverrini	1.43e-31	Opisthorchis viverrini	1.43e-31
196006	257562	158	Opisthorchis viverrini	1.43e-31	Opisthorchis viverrini	5.52e-30
196006	257563	90	Opisthorchis viverrini	1.43e-31	Opisthorchis viverrini	2.25e-19
195972	257449	145	Opisthorchis viverrini	2.91e-24	Plasmodium malariae	9.15e-25
195972	257452	96	Opisthorchis viverrini	2.91e-24	Plasmodium malariae	1.61e-16
195972	257450	94	Opisthorchis viverrini	2.91e-24	Plasmodium malariae	5.59e-10
195972	257451	92	Opisthorchis viverrini	2.91e-24	Pseudoalteromonas luteoviolacea	2.49e-12
195705	256688	125	Opisthorchis viverrini	1.87e-15	Plasmodium ovale	1.71e-20
195705	256686	94	Opisthorchis viverrini	1.87e-15	Plasmodium ovale	1.54e-17
195705	256687	88	Opisthorchis viverrini	1.87e-15	Lactobacillus brevis	5.53e-11
195705	256685	84	Opisthorchis viverrini	1.87e-15	Plasmodium ovale	7.66e-18
195705	256689	78	Opisthorchis viverrini	1.87e-15	Plasmodium malariae	8.73e-20
196306	258261	151	Opisthorchis viverrini	4.72e-35	Opisthorchis viverrini	4.72e-35
196306	258262	151	Opisthorchis viverrini	4.72e-35	Opisthorchis viverrini	7.14e-31
196306	258263	150	Opisthorchis viverrini	4.72e-35	Opisthorchis viverrini	8.16e-35
196306	258264	112	Opisthorchis viverrini	4.72e-35	Opisthorchis viverrini	3.09e-26
195745	256814	222	Opisthorchis viverrini	8.68e-46	Opisthorchis viverrini	8.68e-46
195745	256813	99	Opisthorchis viverrini	8.68e-46	Opisthorchis viverrini	1.35e-13
195745	256811	83	Opisthorchis viverrini	8.68e-46	Paenibacillus tyrfis	3.56e-21
195745	256810	81	Opisthorchis viverrini	8.68e-46	Plasmodium ovale	2.62e-17
195745	256812	77	Opisthorchis viverrini	8.68e-46	Plasmodium malariae	1.71e-15
196120	257848	128	Opisthorchis viverrini	7.36e-28	Opisthorchis viverrini	7.36e-28
196120	257849	113	Opisthorchis viverrini	7.36e-28	Plasmodium malariae	1.67e-21
196120	257850	111	Opisthorchis viverrini	7.36e-28	Plasmodium malariae	4.15e-22
196192	258026	138	Opisthorchis viverrini	2.15e-30	Opisthorchis viverrini	2.15e-30
196192	258024	126	Opisthorchis viverrini	2.15e-30	Opisthorchis viverrini	1.87e-27
196192	258027	121	Opisthorchis viverrini	2.15e-30	Opisthorchis viverrini	2.07e-26
196192	258025	94	Opisthorchis viverrini	2.15e-30	Paenibacillus tyrfis	1.57e-24
196367	258366	147	Opisthorchis viverrini	1.46e-36	Opisthorchis viverrini	1.09e-34
196367	258368	146	Opisthorchis viverrini	1.46e-36	Opisthorchis viverrini	1.46e-36
196367	258367	134	Opisthorchis viverrini	1.46e-36	Opisthorchis viverrini	1.02e-31
196595	258768	133	Opisthorchis viverrini	7.15e-33	Opisthorchis viverrini	9.96e-32
196595	258769	133	Opisthorchis viverrini	7.15e-33	Opisthorchis viverrini	4.62e-32
196595	258770	132	Opisthorchis viverrini	7.15e-33	Opisthorchis viverrini	7.15e-33
196333	258299	143	Opisthorchis viverrini	5.67e-23	Opisthorchis viverrini	5.67e-23
196333	258300	99	Opisthorchis viverrini	5.67e-23	Plasmodium ovale	1.1e-17
195986	257498	180	Opisthorchis viverrini	4.96e-43	Opisthorchis viverrini	4.96e-43
195986	257496	128	Opisthorchis viverrini	4.96e-43	Opisthorchis viverrini	1.78e-36
195986	257499	91	Opisthorchis viverrini	4.96e-43	Plasmodium malariae	1.67e-34
195986	257497	89	Opisthorchis viverrini	4.96e-43	Plasmodium ovale	9.96e-25
196268	258183	154	Opisthorchis viverrini	2.39e-32	Opisthorchis viverrini	2.39e-32
196268	258184	131	Opisthorchis viverrini	2.39e-32	Opisthorchis viverrini	1.09e-30
196268	258185	122	Opisthorchis viverrini	2.39e-32	Opisthorchis viverrini	6.7e-27
195828	257068	205	Opisthorchis viverrini	1.44e-52	Opisthorchis viverrini	1.44e-52
195828	257070	204	Opisthorchis viverrini	1.44e-52	Opisthorchis viverrini	7.64e-43
195828	257069	142	Opisthorchis viverrini	1.44e-52	Opisthorchis viverrini	7.07e-30
196357	258345	147	Opisthorchis viverrini	6.32e-25	Opisthorchis viverrini	6.32e-25
196357	258347	102	Opisthorchis viverrini	6.32e-25	Plasmodium ovale	1.62e-19
196357	258346	81	Opisthorchis viverrini	6.32e-25	Plasmodium ovale	4.84e-15
195902	257277	192	Opisthorchis viverrini	1.07e-28	Plasmodium malariae	3.77e-22
195902	257276	180	Opisthorchis viverrini	1.07e-28	Opisthorchis viverrini	1.54e-27
195902	257274	172	Opisthorchis viverrini	1.07e-28	Plasmodium malariae	7.25e-29
195902	257275	107	Opisthorchis viverrini	1.07e-28	Opisthorchis viverrini	8.39e-25
196243	258135	150	Opisthorchis viverrini	1.62e-31	Acinetobacter baumannii	2.06e-39
196243	258136	139	Opisthorchis viverrini	1.62e-31	Opisthorchis viverrini	3.33e-21
196243	258137	82	Opisthorchis viverrini	1.62e-31	Acinetobacter baumannii	6.3e-17
196064	257726	171	Opisthorchis viverrini	5.9e-39	Opisthorchis viverrini	5.9e-39
196064	257725	171	Opisthorchis viverrini	5.9e-39	Opisthorchis viverrini	3.93e-36
196064	257723	126	Opisthorchis viverrini	5.9e-39	Opisthorchis viverrini	4.71e-27
196064	257724	106	Opisthorchis viverrini	5.9e-39	Streptococcus pneumoniae	2.2e-23
196594	258765	133	Opisthorchis viverrini	1.72e-23	Plasmodium malariae	3.05e-27
196594	258766	80	Opisthorchis viverrini	1.72e-23	Plasmodium malariae	2.37e-12
196594	258767	78	Opisthorchis viverrini	1.72e-23	Picoides pubescens	6.92e-16
196235	258110	157	Opisthorchis viverrini	3.8e-32	Opisthorchis viverrini	1.61e-28
196235	258109	151	Opisthorchis viverrini	3.8e-32	Opisthorchis viverrini	3.8e-32
196235	258111	79	Opisthorchis viverrini	3.8e-32	Plasmodium ovale	1.85e-14
196026	257625	128	Opisthorchis viverrini	4.06e-27	Opisthorchis viverrini	4.06e-27
196026	257624	103	Opisthorchis viverrini	4.06e-27	Plasmodium ovale	3.16e-23
196026	257622	99	Opisthorchis viverrini	4.06e-27	Plasmodium malariae	1.65e-21
196026	257623	76	Opisthorchis viverrini	4.06e-27	Opisthorchis viverrini	3.39e-20
196083	257779	169	Opisthorchis viverrini	3.76e-45	Opisthorchis viverrini	1.3e-32
196083	257778	169	Opisthorchis viverrini	3.76e-45	Opisthorchis viverrini	3.76e-45
196083	257776	126	Opisthorchis viverrini	3.76e-45	Opisthorchis viverrini	5.48e-30
196083	257777	90	Opisthorchis viverrini	3.76e-45	Gammaproteobacteria	2.49e-17
196375	258374	146	Opisthorchis viverrini	1.29e-33	Opisthorchis viverrini	1.29e-33
196375	258375	79	Opisthorchis viverrini	1.29e-33	Plasmodium malariae	9.57e-27
196375	258376	79	Opisthorchis viverrini	1.29e-33	Paenibacillus tyrfis	3.41e-20
196290	258228	152	Opisthorchis viverrini	4.47e-42	Opisthorchis viverrini	1.54e-40
196290	258229	152	Opisthorchis viverrini	4.47e-42	Opisthorchis viverrini	4.47e-42
196290	258230	152	Opisthorchis viverrini	4.47e-42	Opisthorchis viverrini	8.2e-39
196408	258418	124	Opisthorchis viverrini	1.5e-18	Toxoplasma gondii	9.38e-22
196408	258419	85	Opisthorchis viverrini	1.5e-18	Plasmodium malariae	9.11e-17
196408	258417	82	Opisthorchis viverrini	1.5e-18	Plasmodium malariae	3.22e-19
196404	258410	144	Opisthorchis viverrini	4.93e-29	Opisthorchis viverrini	4.93e-29
196404	258411	98	Opisthorchis viverrini	4.93e-29	Plasmodium ovale	7.7e-24
196404	258409	94	Opisthorchis viverrini	4.93e-29	Plasmodium malariae	1.5e-22
196213	258065	129	Opisthorchis viverrini	9.89e-31	unknown (no taxid)	6.34e-34
196213	258066	96	Opisthorchis viverrini	9.89e-31	Plasmodium malariae	8.28e-27
196213	258064	88	Opisthorchis viverrini	9.89e-31	Plasmodium ovale	2.36e-17
196213	258063	84	Opisthorchis viverrini	9.89e-31	Plasmodium malariae	5.33e-27
196417	258432	76	Opisthorchis viverrini	4.8e-10	Streptococcus pneumoniae	7.78e-15
196165	257972	79	Opisthorchis viverrini	5.45e-13	Plasmodium ovale	3.54e-19
195746	256816	194	Opisthorchis viverrini	1.6e-49	Opisthorchis viverrini	1.6e-49
195746	256817	189	Opisthorchis viverrini	1.6e-49	Opisthorchis viverrini	5.04e-48
195746	256818	150	Opisthorchis viverrini	1.6e-49	Opisthorchis viverrini	1.25e-38
195746	256815	79	Opisthorchis viverrini	1.6e-49	Melipona quadrifasciata	2.17e-18
195998	257532	180	Opisthorchis viverrini	1.89e-36	Opisthorchis viverrini	1.3e-27
195998	257534	144	Opisthorchis viverrini	1.89e-36	Opisthorchis viverrini	1.89e-36
195998	257535	109	Opisthorchis viverrini	1.89e-36	Plasmodium ovale	1.67e-17
195998	257536	96	Opisthorchis viverrini	1.89e-36	Plasmodium malariae	9.55e-14
195998	257533	79	Opisthorchis viverrini	1.89e-36	Plasmodium ovale	2.13e-11
195729	256755	97	Opisthorchis viverrini	2.94e-15	Plasmodium ovale	1.31e-24
195729	256754	89	Opisthorchis viverrini	2.94e-15	Pseudoalteromonas luteoviolacea	1.8e-17
195729	256753	80	Opisthorchis viverrini	2.94e-15	Plasmodium ovale	2.51e-20
196257	258166	138	Opisthorchis viverrini	8.35e-24	Plasmodium malariae	3.02e-31
196257	258167	125	Opisthorchis viverrini	8.35e-24	Plasmodium malariae	8.68e-31
196257	258168	115	Opisthorchis viverrini	8.35e-24	Plasmodium malariae	9.63e-25
195845	257100	201	Opisthorchis viverrini	3.77e-32	Opisthorchis viverrini	3.77e-32
195845	257098	168	Opisthorchis viverrini	3.77e-32	Opisthorchis viverrini	2.86e-31
195845	257097	119	Opisthorchis viverrini	3.77e-32	Plasmodium ovale	9.94e-27
195845	257101	117	Opisthorchis viverrini	3.77e-32	Plasmodium malariae	3.45e-21
195845	257099	106	Opisthorchis viverrini	3.77e-32	Plasmodium ovale	7.03e-24
195950	257385	185	Opisthorchis viverrini	4e-43	Opisthorchis viverrini	6.11e-41
195950	257386	185	Opisthorchis viverrini	4e-43	Opisthorchis viverrini	4e-43
196244	258138	156	Opisthorchis viverrini	4.63e-40	Opisthorchis viverrini	4.63e-40
196244	258139	156	Opisthorchis viverrini	4.63e-40	Opisthorchis viverrini	1.05e-36
196244	258141	155	Opisthorchis viverrini	4.63e-40	Opisthorchis viverrini	1.28e-35
196244	258142	102	Opisthorchis viverrini	4.63e-40	Opisthorchis viverrini	1.02e-24
196244	258140	81	Opisthorchis viverrini	4.63e-40	Melipona quadrifasciata	9.54e-20
196078	257763	111	Opisthorchis viverrini	4.76e-21	Plasmodium ovale	1.23e-21
196078	257765	110	Opisthorchis viverrini	4.76e-21	Plasmodium ovale	6.01e-24
196078	257764	96	Opisthorchis viverrini	4.76e-21	Plasmodium ovale	7.9e-22
196003	257557	158	Opisthorchis viverrini	3.91e-19	Magnaporthe oryzae	2.54e-20
196003	257555	117	Opisthorchis viverrini	3.91e-19	Lactobacillus brevis	1.25e-22
196003	257558	115	Opisthorchis viverrini	3.91e-19	Acinetobacter baumannii	7.49e-22
196003	257559	89	Opisthorchis viverrini	3.91e-19	Plasmodium malariae	1.55e-17
196003	257556	76	Opisthorchis viverrini	3.91e-19	Paenibacillus tyrfis	2.89e-17
196427	258450	143	Opisthorchis viverrini	5.57e-21	Plasmodium malariae	6.92e-26
196427	258451	100	Opisthorchis viverrini	5.57e-21	Plasmodium malariae	2.21e-25
196427	258452	76	Opisthorchis viverrini	5.57e-21	Plasmodium ovale	8.02e-21
196371	258370	147	Opisthorchis viverrini	6.19e-23	Opisthorchis viverrini	2.4e-19
196371	258371	146	Opisthorchis viverrini	6.19e-23	Opisthorchis viverrini	6.19e-23
196371	258372	75	Opisthorchis viverrini	6.19e-23	Mycobacterium tuberculosis	2.76e-15
196554	258683	136	Opisthorchis viverrini	1.18e-31	Opisthorchis viverrini	1.18e-31
196554	258684	85	Opisthorchis viverrini	1.18e-31	Plasmodium malariae	1.17e-23
196554	258685	79	Opisthorchis viverrini	1.18e-31	Plasmodium malariae	7.64e-23
196339	258314	149	Opisthorchis viverrini	3.13e-43	Opisthorchis viverrini	3.13e-43
196339	258315	137	Opisthorchis viverrini	3.13e-43	Opisthorchis viverrini	2.2e-34
196339	258316	101	Opisthorchis viverrini	3.13e-43	Plasmodium malariae	7.09e-26
196529	258638	95	Opisthorchis viverrini	1.24e-19	Plasmodium ovale	1.8e-23
196429	258457	143	Opisthorchis viverrini	3.71e-26	Opisthorchis viverrini	3.71e-26
196429	258456	142	Opisthorchis viverrini	3.71e-26	Opisthorchis viverrini	1.87e-22
196429	258455	116	Opisthorchis viverrini	3.71e-26	Plasmodium ovale	5.46e-22
196304	258254	143	Opisthorchis viverrini	1.42e-33	Opisthorchis viverrini	1.42e-33
196304	258257	116	Opisthorchis viverrini	1.42e-33	Plasmodium malariae	2.03e-28
196304	258255	106	Opisthorchis viverrini	1.42e-33	Plasmodium malariae	1.41e-28
196304	258256	90	Opisthorchis viverrini	1.42e-33	Plasmodium malariae	3.44e-25
196269	258188	153	Opisthorchis viverrini	3.76e-36	Opisthorchis viverrini	3.76e-36
196269	258187	127	Opisthorchis viverrini	3.76e-36	Opisthorchis viverrini	1.33e-29
196269	258186	87	Opisthorchis viverrini	3.76e-36	Plasmodium malariae	2.79e-23
196593	258761	133	Opisthorchis viverrini	5.03e-35	Opisthorchis viverrini	5.03e-35
196593	258763	133	Opisthorchis viverrini	5.03e-35	Plasmodium ovale	2.55e-30
196593	258764	108	Opisthorchis viverrini	5.03e-35	Plasmodium ovale	6.34e-26
196593	258762	98	Opisthorchis viverrini	5.03e-35	Melipona quadrifasciata	2.88e-27
196210	258057	140	Opisthorchis viverrini	3.55e-24	Plasmodium ovale	4.69e-27
196210	258059	140	Opisthorchis viverrini	3.55e-24	Enterobacter hormaechei	1.76e-29
196210	258060	88	Opisthorchis viverrini	3.55e-24	Lactococcus lactis	1.97e-11
196210	258058	84	Opisthorchis viverrini	3.55e-24	Plasmodium ovale	1.96e-18
196344	258320	149	Opisthorchis viverrini	1.46e-35	Opisthorchis viverrini	1.46e-35
196344	258321	148	Opisthorchis viverrini	1.46e-35	Opisthorchis viverrini	5.76e-33
196344	258323	84	Opisthorchis viverrini	1.46e-35	Plasmodium malariae	3.69e-25
196344	258322	76	Opisthorchis viverrini	1.46e-35	Paenibacillus tyrfis	2.03e-21
196591	258760	117	Opisthorchis viverrini	1.6e-26	Opisthorchis viverrini	1.6e-26
196591	258759	115	Opisthorchis viverrini	1.6e-26	Plasmodium malariae	3.03e-25
196505	258595	137	Opisthorchis viverrini	2.58e-23	Opisthorchis viverrini	2.58e-23
196505	258593	86	Opisthorchis viverrini	2.58e-23	Plasmodium ovale	3.28e-21
196505	258594	77	Opisthorchis viverrini	2.58e-23	Staphylococcus aureus	1.6e-16
196070	257740	170	Opisthorchis viverrini	1.17e-35	Opisthorchis viverrini	1.17e-35
196070	257744	170	Opisthorchis viverrini	1.17e-35	Opisthorchis viverrini	2.06e-31
196070	257745	100	Opisthorchis viverrini	1.17e-35	Paenibacillus tyrfis	4.33e-25
196070	257743	88	Opisthorchis viverrini	1.17e-35	Plasmodium malariae	1.32e-26
196070	257742	79	Opisthorchis viverrini	1.17e-35	Plasmodium malariae	1.24e-09
196070	257741	76	Opisthorchis viverrini	1.17e-35	Paenibacillus tyrfis	1.59e-20
196180	258007	123	Opisthorchis viverrini	1.92e-29	Opisthorchis viverrini	1.92e-29
196180	258006	111	Opisthorchis viverrini	1.92e-29	Opisthorchis viverrini	2.08e-28
196180	258008	100	Opisthorchis viverrini	1.92e-29	Metazoa	1.38e-25
196180	258009	89	Opisthorchis viverrini	1.92e-29	Plasmodium malariae	7.14e-23
195904	257284	152	Opisthorchis viverrini	8.44e-30	Opisthorchis viverrini	8.44e-30
195904	257285	81	Opisthorchis viverrini	8.44e-30	Paenibacillus tyrfis	3.79e-21
196559	258695	75	Opisthorchis viverrini	3.73e-12	Plasmodium malariae	9.62e-16
196446	258495	142	Opisthorchis viverrini	8.74e-17	Salmo salar	2.18e-19
196446	258494	86	Opisthorchis viverrini	8.74e-17	Pseudoalteromonas luteoviolacea	7.18e-22
196524	258626	137	Opisthorchis viverrini	2.4e-30	Opisthorchis viverrini	3.79e-26
196524	258627	137	Opisthorchis viverrini	2.4e-30	Plasmodium malariae	1.12e-29
196524	258628	136	Opisthorchis viverrini	2.4e-30	Opisthorchis viverrini	2.4e-30
196190	258020	133	Opisthorchis viverrini	1.94e-15	Lactobacillus brevis	2.69e-20
196478	258547	135	Opisthorchis viverrini	8.02e-21	Plasmodium malariae	1.23e-24
196478	258545	129	Opisthorchis viverrini	8.02e-21	Plasmodium malariae	1.63e-23
196478	258546	114	Opisthorchis viverrini	8.02e-21	Plasmodium malariae	1.29e-28
196223	258088	157	Opisthorchis viverrini	4.54e-32	Harpegnathos saltator	5.21e-36
196223	258089	157	Opisthorchis viverrini	4.54e-32	Harpegnathos saltator	2.64e-35
196223	258091	157	Opisthorchis viverrini	4.54e-32	Harpegnathos saltator	8.77e-34
196223	258090	118	Opisthorchis viverrini	4.54e-32	unknown (no taxid)	3.95e-28
196586	258743	134	Opisthorchis viverrini	1.93e-28	Opisthorchis viverrini	2.84e-25
196586	258745	125	Opisthorchis viverrini	1.93e-28	Plasmodium malariae	6.49e-31
196586	258744	124	Opisthorchis viverrini	1.93e-28	Opisthorchis viverrini	1.14e-24
196586	258746	76	Opisthorchis viverrini	1.93e-28	Plasmodium ovale	1.01e-21
196587	258748	133	Opisthorchis viverrini	5.92e-24	Plasmodium malariae	1.58e-25
196587	258747	113	Opisthorchis viverrini	5.92e-24	Plasmodium malariae	3.88e-28
196587	258749	111	Opisthorchis viverrini	5.92e-24	Plasmodium malariae	2.53e-21
196354	258335	148	Opisthorchis viverrini	1.5e-48	Opisthorchis viverrini	1.5e-48
196354	258336	148	Opisthorchis viverrini	1.5e-48	Opisthorchis viverrini	5.98e-44
196354	258337	147	Opisthorchis viverrini	1.5e-48	Opisthorchis viverrini	4.44e-46
196354	258339	147	Opisthorchis viverrini	1.5e-48	Opisthorchis viverrini	6.03e-38
196354	258338	75	Opisthorchis viverrini	1.5e-48	Plasmodium ovale	1.43e-21
196459	258524	140	Opisthorchis viverrini	6.42e-30	Opisthorchis viverrini	6.42e-30
196459	258521	100	Opisthorchis viverrini	6.42e-30	Plasmodium malariae	4.36e-23
196459	258523	90	Opisthorchis viverrini	6.42e-30	Plasmodium ovale	1.19e-21
196459	258522	88	Opisthorchis viverrini	6.42e-30	Plasmodium malariae	2.61e-24
196363	258358	146	Opisthorchis viverrini	2.9e-10	Branchiostoma floridae	4.66e-22
196363	258357	142	Opisthorchis viverrini	2.9e-10	Opisthorchis viverrini	2.9e-10
196363	258356	82	Opisthorchis viverrini	2.9e-10	Branchiostoma floridae	9.31e-09
196577	258728	134	Opisthorchis viverrini	1.26e-26	Plasmodium malariae	6.25e-27
196577	258727	105	Opisthorchis viverrini	1.26e-26	Plasmodium ovale	2.37e-21
196577	258729	97	Opisthorchis viverrini	1.26e-26	Plasmodium malariae	2.8e-25
196577	258726	85	Opisthorchis viverrini	1.26e-26	Plasmodium malariae	1.12e-21
196543	258657	136	Opisthorchis viverrini	6.83e-25	Opisthorchis viverrini	6.83e-25
196543	258656	82	Opisthorchis viverrini	6.83e-25	Plasmodium ovale	1.52e-19
Domains
Contig_ID	Orf_ID	Accession	Name	Description	Viral Root	Bacterial Root	Eukaryotic Root	Other Root	Start_Pos	End_Pos	Evalue
195384	255260	PF10895	DUF2715	Protein of unknown function (DUF2715)		Treponema			89	151	3.7e-06
195363	255103	PF13599	Pentapeptide_4	Pentapeptide repeats (9 copies)	dsDNA viruses, no RNA stage	Bacteria	Eukaryota	Archaea	112	184	5.1e-06
195743	256799	PF03327	Herpes_VP19C	Herpesvirus capsid shell protein VP19C	Herpesviridae				30	61	8.4e-06
195742	256795	PF01229	Glyco_hydro_39	Glycosyl hydrolases family 39		Bacteria	Eukaryota	Archaea	16	81	8.3e-06
196245	258143	PF13599	Pentapeptide_4	Pentapeptide repeats (9 copies)	dsDNA viruses, no RNA stage	Bacteria	Eukaryota	Archaea	56	123	7e-06
196157	257951	PF09811	Yae1_N	Essential protein Yae1, N terminal		Bacteria	Eukaryota		87	110	5.6e-07
195863	257152	PF13599	Pentapeptide_4	Pentapeptide repeats (9 copies)	dsDNA viruses, no RNA stage	Bacteria	Eukaryota	Archaea	9	80	6e-07
196367	258368	PF13599	Pentapeptide_4	Pentapeptide repeats (9 copies)	dsDNA viruses, no RNA stage	Bacteria	Eukaryota	Archaea	18	75	2.6e-06
196478	258545	PF09446	VMA21	VMA21-like domain			Eukaryota		8	48	4.2e-06
Nucleotide Sequences (FASTA)
Aminoacid Sequences (FASTA)
ORF Annotations (BED)
Domain Annotations (BED)
BACK TO SUMMARY

## Sheet: 4
[Unassigned]
Taxid	-1
Abundance	5676
Contigs	179
Orfs	433
Contigs
Contig_ID	Length	Abundance	Abundance/Length	Assignment	Assignment Evalue	Naive Assignment	Naive Evalue
195362	2538	326	0.128448	unknown (no taxid)	1	unknown (no taxid)	1
195733	682	250	0.366569	unknown (no taxid)	1	unknown (no taxid)	1
195463	1155	160	0.138528	unknown (no taxid)	1	unknown (no taxid)	1
196049	521	133	0.255278	unknown (no taxid)	1	unknown (no taxid)	1
195409	1495	122	0.0816054	unknown (no taxid)	1	unknown (no taxid)	1
195817	624	119	0.190705	unknown (no taxid)	1	unknown (no taxid)	1
195710	705	116	0.164539	unknown (no taxid)	1	unknown (no taxid)	1
196234	472	109	0.230932	unknown (no taxid)	1	unknown (no taxid)	1
195642	784	102	0.130102	unknown (no taxid)	1	unknown (no taxid)	1
195621	804	99	0.123134	unknown (no taxid)	1	unknown (no taxid)	1
195501	1046	96	0.0917782	unknown (no taxid)	1	unknown (no taxid)	1
195643	782	84	0.107417	unknown (no taxid)	1	unknown (no taxid)	1
195645	780	81	0.103846	unknown (no taxid)	1	unknown (no taxid)	1
196242	470	75	0.159574	unknown (no taxid)	1	unknown (no taxid)	1
195468	1127	70	0.0621118	unknown (no taxid)	1	unknown (no taxid)	1
195649	775	68	0.0877419	unknown (no taxid)	1	unknown (no taxid)	1
195486	1087	68	0.0625575	unknown (no taxid)	1	unknown (no taxid)	1
195464	1152	66	0.0572917	unknown (no taxid)	1	unknown (no taxid)	1
196311	453	66	0.145695	unknown (no taxid)	1	unknown (no taxid)	1
196196	480	64	0.133333	unknown (no taxid)	1	unknown (no taxid)	1
195871	597	62	0.103853	unknown (no taxid)	1	unknown (no taxid)	1
195836	611	58	0.0949264	unknown (no taxid)	1	unknown (no taxid)	1
195519	997	55	0.0551655	unknown (no taxid)	1	unknown (no taxid)	1
195560	894	55	0.0615213	unknown (no taxid)	1	Sphingobacterium sp. ML3W	3.27e-17
195609	824	53	0.0643204	unknown (no taxid)	1	unknown (no taxid)	1
195669	748	48	0.0641711	unknown (no taxid)	1	unknown (no taxid)	1
196555	407	48	0.117936	unknown (no taxid)	1	unknown (no taxid)	1
195744	672	46	0.0684524	unknown (no taxid)	1	unknown (no taxid)	1
195576	880	46	0.0522727	unknown (no taxid)	1	unknown (no taxid)	1
195622	803	46	0.0572852	unknown (no taxid)	1	unknown (no taxid)	1
195534	969	46	0.0474716	unknown (no taxid)	1	unknown (no taxid)	1
195698	717	44	0.0613668	unknown (no taxid)	1	unknown (no taxid)	1
195823	620	43	0.0693548	unknown (no taxid)	1	unknown (no taxid)	1
195543	934	43	0.0460385	unknown (no taxid)	1	unknown (no taxid)	1
195595	847	42	0.0495868	unknown (no taxid)	1	unknown (no taxid)	1
195781	642	42	0.0654206	unknown (no taxid)	1	unknown (no taxid)	1
195723	692	41	0.0592486	unknown (no taxid)	1	unknown (no taxid)	1
195668	749	39	0.0520694	unknown (no taxid)	1	unknown (no taxid)	1
195931	566	38	0.0671378	unknown (no taxid)	1	unknown (no taxid)	1
195697	717	37	0.0516039	unknown (no taxid)	1	unknown (no taxid)	1
196511	414	36	0.0869565	unknown (no taxid)	1	unknown (no taxid)	1
195763	656	35	0.0533537	unknown (no taxid)	1	unknown (no taxid)	1
196580	403	34	0.0843672	unknown (no taxid)	1	unknown (no taxid)	1
195806	632	34	0.0537975	unknown (no taxid)	1	unknown (no taxid)	1
195696	718	34	0.0473538	unknown (no taxid)	1	unknown (no taxid)	1
195912	575	33	0.0573913	unknown (no taxid)	1	unknown (no taxid)	1
196099	508	33	0.0649606	unknown (no taxid)	1	unknown (no taxid)	1
195831	613	32	0.0522023	unknown (no taxid)	1	unknown (no taxid)	1
196507	415	32	0.0771084	unknown (no taxid)	1	unknown (no taxid)	1
195829	614	32	0.0521173	unknown (no taxid)	1	unknown (no taxid)	1
195783	642	32	0.0498442	unknown (no taxid)	1	unknown (no taxid)	1
195996	540	31	0.0574074	unknown (no taxid)	1	unknown (no taxid)	1
195754	663	30	0.0452489	unknown (no taxid)	1	unknown (no taxid)	1
195984	544	30	0.0551471	unknown (no taxid)	1	unknown (no taxid)	1
196142	495	29	0.0585859	unknown (no taxid)	1	unknown (no taxid)	1
196250	468	28	0.0598291	unknown (no taxid)	1	unknown (no taxid)	1
196084	510	28	0.054902	unknown (no taxid)	1	unknown (no taxid)	1
195736	678	28	0.0412979	unknown (no taxid)	1	unknown (no taxid)	1
195462	1161	28	0.0241171	unknown (no taxid)	1	unknown (no taxid)	1
196119	501	28	0.0558882	unknown (no taxid)	1	unknown (no taxid)	1
196276	462	28	0.0606061	unknown (no taxid)	1	unknown (no taxid)	1
196553	408	28	0.0686275	unknown (no taxid)	1	unknown (no taxid)	1
195680	735	28	0.0380952	unknown (no taxid)	1	unknown (no taxid)	1
196303	454	27	0.0594714	unknown (no taxid)	1	unknown (no taxid)	1
195855	602	27	0.0448505	unknown (no taxid)	1	unknown (no taxid)	1
195857	601	27	0.0449251	unknown (no taxid)	1	unknown (no taxid)	4.23e-05
196025	530	26	0.0490566	unknown (no taxid)	1	unknown (no taxid)	1
196483	420	26	0.0619048	unknown (no taxid)	1	unknown (no taxid)	1
196166	487	26	0.0533881	unknown (no taxid)	1	unknown (no taxid)	1
195757	661	26	0.0393343	unknown (no taxid)	1	unknown (no taxid)	1
195815	624	26	0.0416667	unknown (no taxid)	1	unknown (no taxid)	1
196127	498	26	0.0522088	unknown (no taxid)	1	unknown (no taxid)	1
196073	513	25	0.0487329	unknown (no taxid)	1	unknown (no taxid)	1
195731	687	25	0.0363901	unknown (no taxid)	1	unknown (no taxid)	1
195961	552	25	0.0452899	unknown (no taxid)	1	unknown (no taxid)	1
195808	630	24	0.0380952	unknown (no taxid)	1	unknown (no taxid)	1
196225	473	24	0.05074	unknown (no taxid)	1	unknown (no taxid)	1
195993	541	24	0.0443623	unknown (no taxid)	1	unknown (no taxid)	1
196132	497	24	0.0482897	unknown (no taxid)	1	unknown (no taxid)	1
195990	542	24	0.0442804	unknown (no taxid)	1	unknown (no taxid)	1
195796	635	23	0.0362205	unknown (no taxid)	1	unknown (no taxid)	1
195835	611	23	0.0376432	unknown (no taxid)	1	unknown (no taxid)	1
195881	592	23	0.0388514	unknown (no taxid)	1	unknown (no taxid)	1
195932	565	22	0.0389381	unknown (no taxid)	1	unknown (no taxid)	0
195822	621	22	0.0354267	unknown (no taxid)	1	unknown (no taxid)	1
196520	413	22	0.0532688	unknown (no taxid)	1	unknown (no taxid)	1
195915	574	22	0.0383275	unknown (no taxid)	1	unknown (no taxid)	1
196005	537	22	0.0409683	unknown (no taxid)	1	unknown (no taxid)	1
195851	605	21	0.0347107	unknown (no taxid)	1	unknown (no taxid)	1
196421	432	21	0.0486111	unknown (no taxid)	1	unknown (no taxid)	1
195926	569	20	0.0351494	unknown (no taxid)	1	unknown (no taxid)	1
196125	499	20	0.0400802	unknown (no taxid)	1	unknown (no taxid)	1
196206	477	20	0.0419287	unknown (no taxid)	1	unknown (no taxid)	1
195825	617	20	0.0324149	unknown (no taxid)	1	unknown (no taxid)	1
195752	665	20	0.0300752	unknown (no taxid)	1	unknown (no taxid)	1
196170	487	20	0.0410678	unknown (no taxid)	1	unknown (no taxid)	1
196051	520	20	0.0384615	unknown (no taxid)	1	unknown (no taxid)	1
196136	496	20	0.0403226	unknown (no taxid)	1	unknown (no taxid)	1
196133	497	19	0.0382294	unknown (no taxid)	1	unknown (no taxid)	1
196255	465	19	0.0408602	unknown (no taxid)	1	unknown (no taxid)	1
196075	512	19	0.0371094	unknown (no taxid)	1	unknown (no taxid)	1
196023	530	18	0.0339623	unknown (no taxid)	1	unknown (no taxid)	1
196434	429	18	0.041958	unknown (no taxid)	1	unknown (no taxid)	1
195898	580	18	0.0310345	unknown (no taxid)	1	unknown (no taxid)	1
195911	576	18	0.03125	unknown (no taxid)	1	unknown (no taxid)	1
196567	405	18	0.0444444	unknown (no taxid)	1	unknown (no taxid)	1
195977	546	18	0.032967	unknown (no taxid)	1	unknown (no taxid)	1
196141	495	18	0.0363636	unknown (no taxid)	1	unknown (no taxid)	1
196054	519	18	0.0346821	unknown (no taxid)	1	unknown (no taxid)	6.08e-06
196582	403	18	0.044665	unknown (no taxid)	1	unknown (no taxid)	1
196327	450	18	0.04	unknown (no taxid)	1	unknown (no taxid)	1
195928	569	18	0.0316344	unknown (no taxid)	1	unknown (no taxid)	1
196144	495	18	0.0363636	unknown (no taxid)	1	unknown (no taxid)	1
195801	634	16	0.0252366	unknown (no taxid)	1	unknown (no taxid)	1
195880	592	16	0.027027	unknown (no taxid)	1	unknown (no taxid)	1
195760	659	16	0.0242792	unknown (no taxid)	1	unknown (no taxid)	1
196384	439	16	0.0364465	unknown (no taxid)	1	unknown (no taxid)	1
196011	534	16	0.0299625	unknown (no taxid)	1	unknown (no taxid)	1
196128	498	16	0.0321285	unknown (no taxid)	1	unknown (no taxid)	1
196071	513	15	0.0292398	unknown (no taxid)	1	unknown (no taxid)	1
196527	412	15	0.0364078	unknown (no taxid)	1	unknown (no taxid)	1
196039	523	15	0.0286807	unknown (no taxid)	1	unknown (no taxid)	1
195925	570	14	0.0245614	unknown (no taxid)	1	unknown (no taxid)	1
196531	411	14	0.0340633	unknown (no taxid)	1	unknown (no taxid)	1
195953	556	14	0.0251799	unknown (no taxid)	1	unknown (no taxid)	1
196240	471	14	0.029724	unknown (no taxid)	1	unknown (no taxid)	1
196319	452	14	0.0309735	unknown (no taxid)	1	unknown (no taxid)	1
196481	420	14	0.0333333	unknown (no taxid)	1	unknown (no taxid)	1
196462	423	14	0.0330969	unknown (no taxid)	1	unknown (no taxid)	1
196161	489	13	0.0265849	unknown (no taxid)	1	unknown (no taxid)	1
196473	421	13	0.0308789	unknown (no taxid)	1	unknown (no taxid)	1
195920	571	13	0.0227671	unknown (no taxid)	1	unknown (no taxid)	1
196515	413	13	0.031477	unknown (no taxid)	1	unknown (no taxid)	1
196212	476	13	0.0273109	unknown (no taxid)	1	unknown (no taxid)	1
196178	485	12	0.0247423	unknown (no taxid)	1	unknown (no taxid)	1
196558	407	12	0.029484	unknown (no taxid)	1	unknown (no taxid)	1
196115	502	12	0.0239044	unknown (no taxid)	1	unknown (no taxid)	1
196040	523	12	0.0229446	unknown (no taxid)	1	unknown (no taxid)	1
196050	521	12	0.0230326	unknown (no taxid)	1	unknown (no taxid)	1
196480	420	12	0.0285714	unknown (no taxid)	1	unknown (no taxid)	1
196317	452	12	0.0265487	unknown (no taxid)	1	unknown (no taxid)	1
196193	480	11	0.0229167	unknown (no taxid)	1	unknown (no taxid)	1
196289	458	10	0.0218341	unknown (no taxid)	1	unknown (no taxid)	1
196563	406	10	0.0246305	unknown (no taxid)	1	unknown (no taxid)	1
196209	476	10	0.0210084	unknown (no taxid)	1	unknown (no taxid)	1
196556	407	10	0.02457	unknown (no taxid)	1	unknown (no taxid)	1
196440	429	10	0.02331	unknown (no taxid)	1	unknown (no taxid)	1
196431	430	10	0.0232558	unknown (no taxid)	1	unknown (no taxid)	1
196177	485	10	0.0206186	unknown (no taxid)	1	unknown (no taxid)	1
196470	421	9	0.0213777	unknown (no taxid)	1	unknown (no taxid)	1
196328	450	9	0.02	unknown (no taxid)	1	unknown (no taxid)	1
196087	510	9	0.0176471	unknown (no taxid)	1	unknown (no taxid)	1
196309	453	8	0.01766	unknown (no taxid)	1	unknown (no taxid)	1
196251	468	8	0.017094	unknown (no taxid)	1	unknown (no taxid)	1
196569	405	8	0.0197531	unknown (no taxid)	1	unknown (no taxid)	1
196368	441	8	0.0181406	unknown (no taxid)	1	unknown (no taxid)	1
196581	403	8	0.0198511	unknown (no taxid)	1	unknown (no taxid)	1
196532	411	8	0.0194647	unknown (no taxid)	1	unknown (no taxid)	1
196472	421	8	0.0190024	unknown (no taxid)	1	unknown (no taxid)	1
196042	523	8	0.0152964	unknown (no taxid)	1	unknown (no taxid)	1
196337	448	8	0.0178571	unknown (no taxid)	1	Rhodoferax phage P26218	2.66e-25
196008	535	8	0.0149533	unknown (no taxid)	1	unknown (no taxid)	1
196476	421	8	0.0190024	unknown (no taxid)	1	unknown (no taxid)	1
195498	1052	8	0.00760456	unknown (no taxid)	1	unknown (no taxid)	1
196414	434	8	0.0184332	unknown (no taxid)	1	unknown (no taxid)	1
196126	498	8	0.0160643	unknown (no taxid)	1	unknown (no taxid)	1
196373	440	7	0.0159091	unknown (no taxid)	1	unknown (no taxid)	1
196321	451	7	0.0155211	unknown (no taxid)	1	unknown (no taxid)	1
196296	456	6	0.0131579	unknown (no taxid)	1	unknown (no taxid)	1
196057	518	6	0.011583	unknown (no taxid)	1	unknown (no taxid)	1
196409	434	6	0.0138249	unknown (no taxid)	1	unknown (no taxid)	1
196477	421	6	0.0142518	unknown (no taxid)	1	unknown (no taxid)	1
196183	483	6	0.0124224	unknown (no taxid)	1	unknown (no taxid)	3.43e-39
196488	418	6	0.0143541	unknown (no taxid)	1	unknown (no taxid)	1
196195	480	4	0.00833333	unknown (no taxid)	1	unknown (no taxid)	1
196425	431	4	0.00928074	unknown (no taxid)	1	unknown (no taxid)	1
196534	411	4	0.00973236	unknown (no taxid)	1	unknown (no taxid)	1
196451	425	3	0.00705882	unknown (no taxid)	1	unknown (no taxid)	1
196118	501	0	0	unknown (no taxid)	1	unknown (no taxid)	1
Orfs
Contig_ID	Orf_ID	Length	Assignment	Assignment Evalue	Naive Assignment	Naive Evalue
195362	255084	175	unknown (no taxid)	1
195362	255085	133	unknown (no taxid)	1
195362	255087	113	unknown (no taxid)	1
195362	255086	112	unknown (no taxid)	1
195362	255083	85	unknown (no taxid)	1
195733	256767	190	unknown (no taxid)	1
195733	256765	183	unknown (no taxid)	1
195733	256766	155	unknown (no taxid)	1
195463	255721	370	unknown (no taxid)	1
195463	255719	366	unknown (no taxid)	1
195463	255723	364	unknown (no taxid)	1
195463	255722	123	unknown (no taxid)	1
195463	255720	115	unknown (no taxid)	1
196049	257685	106	unknown (no taxid)	1
196049	257684	100	unknown (no taxid)	1
195409	255445	497	unknown (no taxid)	1
195409	255443	389	unknown (no taxid)	1
195409	255441	176	unknown (no taxid)	1
195409	255439	129	unknown (no taxid)	1
195409	255440	127	unknown (no taxid)	1
195409	255444	108	unknown (no taxid)	1
195409	255442	100	unknown (no taxid)	1
195817	257030	202	unknown (no taxid)	1
195817	257029	195	unknown (no taxid)	1
195817	257031	195	unknown (no taxid)	1
195817	257032	190	unknown (no taxid)	1
195817	257033	172	unknown (no taxid)	1
195710	256698	226	unknown (no taxid)	1
196234	258108	77	unknown (no taxid)	1
195642	256472	261	unknown (no taxid)	1
195642	256474	260	unknown (no taxid)	1
195642	256471	198	unknown (no taxid)	1
195642	256470	195	unknown (no taxid)	1
195642	256473	174	unknown (no taxid)	1
195621	256394	76	unknown (no taxid)	1
195501	255897	79	unknown (no taxid)	1
195501	255898	77	unknown (no taxid)	1
196242	258130	156	unknown (no taxid)	1
196242	258132	156	unknown (no taxid)	1
196242	258131	153	unknown (no taxid)	1
196242	258134	130	unknown (no taxid)	1
196242	258133	122	unknown (no taxid)	1
195468	255743	375	unknown (no taxid)	1
195468	255744	104	unknown (no taxid)	1
195649	256484	102	unknown (no taxid)	1
195649	256487	92	unknown (no taxid)	1
195649	256485	79	unknown (no taxid)	1
195649	256486	75	unknown (no taxid)	1
195486	255831	147	unknown (no taxid)	1
195486	255832	79	unknown (no taxid)	1
195464	255725	304	unknown (no taxid)	1
195464	255724	188	unknown (no taxid)	1
195464	255726	110	unknown (no taxid)	1
196311	258267	151	unknown (no taxid)	1
196311	258268	151	unknown (no taxid)	1
196311	258269	150	unknown (no taxid)	1
196311	258270	150	unknown (no taxid)	1
196311	258271	150	unknown (no taxid)	1
195871	257182	179	unknown (no taxid)	1
195871	257181	112	unknown (no taxid)	1
195871	257180	104	unknown (no taxid)	1
195871	257179	102	unknown (no taxid)	1
195871	257178	79	unknown (no taxid)	1
195519	255961	313	unknown (no taxid)	1
195519	255962	174	unknown (no taxid)	1
195519	255963	76	unknown (no taxid)	1
195560	256158	297	unknown (no taxid)	1	Sphingobacterium sp. ML3W	3.27e-17
195560	256157	109	unknown (no taxid)	1
195609	256335	146	unknown (no taxid)	1
195609	256334	130	unknown (no taxid)	1
195669	256558	249	unknown (no taxid)	1
195669	256559	248	unknown (no taxid)	1
195669	256557	131	unknown (no taxid)	1
196555	258689	135	unknown (no taxid)	1
196555	258687	135	unknown (no taxid)	1
196555	258686	134	unknown (no taxid)	1
196555	258690	127	unknown (no taxid)	1
196555	258688	123	unknown (no taxid)	1
195744	256805	207	unknown (no taxid)	1
195744	256803	169	unknown (no taxid)	1
195744	256804	146	unknown (no taxid)	1
195744	256808	141	unknown (no taxid)	1
195744	256809	112	unknown (no taxid)	1
195744	256807	81	unknown (no taxid)	1
195744	256806	80	unknown (no taxid)	1
195576	256221	221	unknown (no taxid)	1
195534	256040	322	unknown (no taxid)	1
195534	256038	319	unknown (no taxid)	1
195534	256039	269	unknown (no taxid)	1
195534	256037	226	unknown (no taxid)	1
195534	256036	119	unknown (no taxid)	1
195534	256034	91	unknown (no taxid)	1
195534	256035	82	unknown (no taxid)	1
195698	256653	239	unknown (no taxid)	1
195698	256656	238	unknown (no taxid)	1
195698	256655	146	unknown (no taxid)	1
195698	256654	139	unknown (no taxid)	1
195698	256652	123	unknown (no taxid)	1
195823	257056	206	unknown (no taxid)	1
195823	257051	159	unknown (no taxid)	1
195823	257054	124	unknown (no taxid)	1
195823	257052	124	unknown (no taxid)	1
195823	257055	113	unknown (no taxid)	1
195823	257053	81	unknown (no taxid)	1
195543	256087	311	unknown (no taxid)	1
195543	256089	107	unknown (no taxid)	1
195543	256088	104	unknown (no taxid)	1
195595	256292	280	unknown (no taxid)	1
195595	256287	225	unknown (no taxid)	1
195595	256294	131	unknown (no taxid)	1
195595	256291	121	unknown (no taxid)	1
195595	256289	110	unknown (no taxid)	1
195595	256288	87	unknown (no taxid)	1
195595	256290	83	unknown (no taxid)	1
195595	256293	81	unknown (no taxid)	1
195781	256918	150	unknown (no taxid)	1
195781	256920	84	unknown (no taxid)	1
195781	256919	76	unknown (no taxid)	1
195723	256747	168	unknown (no taxid)	1
195723	256743	161	unknown (no taxid)	1
195723	256742	143	unknown (no taxid)	1
195723	256744	122	unknown (no taxid)	1
195723	256746	121	unknown (no taxid)	1
195723	256745	96	unknown (no taxid)	1
195668	256556	156	unknown (no taxid)	1
195668	256554	106	unknown (no taxid)	1
195668	256555	93	unknown (no taxid)	1
195931	257347	90	unknown (no taxid)	1
195697	256650	214	unknown (no taxid)	1
195697	256651	78	unknown (no taxid)	1
196511	258601	138	unknown (no taxid)	1
196511	258602	138	unknown (no taxid)	1
196511	258603	137	unknown (no taxid)	1
196511	258604	137	unknown (no taxid)	1
195763	256861	218	unknown (no taxid)	1
195763	256862	79	unknown (no taxid)	1
196580	258734	134	unknown (no taxid)	1
196580	258735	134	unknown (no taxid)	1
196580	258736	134	unknown (no taxid)	1
196580	258737	133	unknown (no taxid)	1
196580	258738	79	unknown (no taxid)	1
195696	256649	169	unknown (no taxid)	1
195696	256648	134	unknown (no taxid)	1
195912	257297	144	unknown (no taxid)	1
195912	257295	124	unknown (no taxid)	1
195912	257296	88	unknown (no taxid)	1
195912	257299	83	unknown (no taxid)	1
195912	257298	81	unknown (no taxid)	1
196099	257806	169	unknown (no taxid)	1
196099	257807	169	unknown (no taxid)	1
196099	257808	136	unknown (no taxid)	1
195829	257071	196	unknown (no taxid)	1
195996	257531	179	unknown (no taxid)	1
195996	257528	122	unknown (no taxid)	1
195996	257529	92	unknown (no taxid)	1
195996	257530	86	unknown (no taxid)	1
195754	256841	153	unknown (no taxid)	1
196142	257906	158	unknown (no taxid)	1
196142	257905	131	unknown (no taxid)	1
196142	257904	98	unknown (no taxid)	1
196250	258154	156	unknown (no taxid)	1
196250	258155	156	unknown (no taxid)	1
196250	258157	155	unknown (no taxid)	1
196250	258158	155	unknown (no taxid)	1
196250	258156	101	unknown (no taxid)	1
196084	257781	139	unknown (no taxid)	1
196084	257780	89	unknown (no taxid)	1
195736	256776	168	unknown (no taxid)	1
195736	256775	88	unknown (no taxid)	1
195462	255718	93	unknown (no taxid)	1
195462	255717	80	unknown (no taxid)	1
196119	257844	166	unknown (no taxid)	1
196119	257845	166	unknown (no taxid)	1
196119	257846	166	unknown (no taxid)	1
196119	257847	166	unknown (no taxid)	1
196276	258201	154	unknown (no taxid)	1
196276	258202	154	unknown (no taxid)	1
196276	258203	153	unknown (no taxid)	1
196276	258205	153	unknown (no taxid)	1
196276	258204	120	unknown (no taxid)	1
196553	258680	136	unknown (no taxid)	1
196553	258681	135	unknown (no taxid)	1
196553	258682	127	unknown (no taxid)	1
195680	256599	245	unknown (no taxid)	1
196303	258251	151	unknown (no taxid)	1
196303	258253	150	unknown (no taxid)	1
196303	258249	140	unknown (no taxid)	1
196303	258252	138	unknown (no taxid)	1
196303	258250	86	unknown (no taxid)	1
195855	257125	200	unknown (no taxid)	1
195855	257124	200	unknown (no taxid)	1
195855	257123	157	unknown (no taxid)	1
195855	257126	92	unknown (no taxid)	1
195857	257132	199	unknown (no taxid)	1	unknown (no taxid)	4.23e-05
196025	257620	176	unknown (no taxid)	1
196025	257618	176	unknown (no taxid)	1
196025	257619	104	unknown (no taxid)	1
196025	257617	89	unknown (no taxid)	1
196025	257616	86	unknown (no taxid)	1
196025	257621	75	unknown (no taxid)	1
196166	257976	161	unknown (no taxid)	1
196166	257977	122	unknown (no taxid)	1
196166	257973	110	unknown (no taxid)	1
196166	257974	105	unknown (no taxid)	1
196166	257975	95	unknown (no taxid)	1
195757	256851	101	unknown (no taxid)	1
195757	256849	82	unknown (no taxid)	1
195757	256850	80	unknown (no taxid)	1
195815	257020	208	unknown (no taxid)	1
195815	257023	144	unknown (no taxid)	1
195815	257021	101	unknown (no taxid)	1
195815	257022	75	unknown (no taxid)	1
196127	257860	97	unknown (no taxid)	1
196127	257861	78	unknown (no taxid)	1
196073	257752	171	unknown (no taxid)	1
196073	257753	93	unknown (no taxid)	1
195731	256762	158	unknown (no taxid)	1
195731	256760	78	unknown (no taxid)	1
195731	256761	75	unknown (no taxid)	1
195961	257409	184	unknown (no taxid)	1
195961	257411	126	unknown (no taxid)	1
195961	257412	108	unknown (no taxid)	1
195961	257413	94	unknown (no taxid)	1
195961	257410	87	unknown (no taxid)	1
195808	256998	170	unknown (no taxid)	1
196225	258095	128	unknown (no taxid)	1
196225	258096	112	unknown (no taxid)	1
196225	258094	111	unknown (no taxid)	1
196225	258093	76	unknown (no taxid)	1
195993	257519	180	unknown (no taxid)	1
195993	257520	180	unknown (no taxid)	1
195993	257521	179	unknown (no taxid)	1
195993	257522	179	unknown (no taxid)	1
196132	257879	165	unknown (no taxid)	1
196132	257876	165	unknown (no taxid)	1
196132	257878	165	unknown (no taxid)	1
196132	257877	165	unknown (no taxid)	1
196132	257875	117	unknown (no taxid)	1
195990	257511	96	unknown (no taxid)	1
195796	256961	211	unknown (no taxid)	1
195796	256962	197	unknown (no taxid)	1
195835	257074	159	unknown (no taxid)	1
195835	257073	145	unknown (no taxid)	1
195881	257217	136	unknown (no taxid)	1
195932	257350	135	unknown (no taxid)	1
195932	257348	125	unknown (no taxid)	1
195932	257349	122	unknown (no taxid)	1
195822	257047	190	unknown (no taxid)	1
195822	257048	189	unknown (no taxid)	1
195822	257046	153	unknown (no taxid)	1
195822	257049	129	unknown (no taxid)	1
195822	257050	109	unknown (no taxid)	1
196520	258620	131	unknown (no taxid)	1
196520	258619	88	unknown (no taxid)	1
195915	257305	138	unknown (no taxid)	1
195915	257304	103	unknown (no taxid)	1
195915	257307	101	unknown (no taxid)	1
195915	257306	79	unknown (no taxid)	1
195915	257308	76	unknown (no taxid)	1
196421	258440	143	unknown (no taxid)	1
196421	258439	105	unknown (no taxid)	1
196421	258441	93	unknown (no taxid)	1
195926	257330	189	unknown (no taxid)	1
195926	257333	102	unknown (no taxid)	1
195926	257334	86	unknown (no taxid)	1
195926	257331	79	unknown (no taxid)	1
195926	257329	78	unknown (no taxid)	1
195926	257332	75	unknown (no taxid)	1
196125	257856	166	unknown (no taxid)	1
196125	257859	160	unknown (no taxid)	1
196125	257857	81	unknown (no taxid)	1
196125	257858	79	unknown (no taxid)	1
195752	256836	98	unknown (no taxid)	1
195752	256835	77	unknown (no taxid)	1
196051	257690	172	unknown (no taxid)	1
196051	257689	148	unknown (no taxid)	1
196051	257687	109	unknown (no taxid)	1
196051	257688	103	unknown (no taxid)	1
196051	257691	83	unknown (no taxid)	1
196051	257692	83	unknown (no taxid)	1
196136	257895	96	unknown (no taxid)	1
196133	257885	165	unknown (no taxid)	1
196133	257881	165	unknown (no taxid)	1
196133	257883	165	unknown (no taxid)	1
196133	257880	140	unknown (no taxid)	1
196133	257882	120	unknown (no taxid)	1
196133	257884	84	unknown (no taxid)	1
196023	257609	96	unknown (no taxid)	1
196434	258473	143	unknown (no taxid)	1
196434	258475	142	unknown (no taxid)	1
196434	258474	142	unknown (no taxid)	1
196434	258477	142	unknown (no taxid)	1
196434	258476	102	unknown (no taxid)	1
195898	257263	76	unknown (no taxid)	1
195898	257264	76	unknown (no taxid)	1
196567	258708	135	unknown (no taxid)	1
196567	258709	135	unknown (no taxid)	1
196567	258710	134	unknown (no taxid)	1
196567	258712	90	unknown (no taxid)	1
196567	258711	84	unknown (no taxid)	1
195977	257470	181	unknown (no taxid)	1
195977	257468	171	unknown (no taxid)	1
195977	257467	134	unknown (no taxid)	1
195977	257469	112	unknown (no taxid)	1
195977	257472	97	unknown (no taxid)	1
195977	257471	89	unknown (no taxid)	1
195977	257473	79	unknown (no taxid)	1
196141	257901	139	unknown (no taxid)	1
196141	257902	114	unknown (no taxid)	1
196141	257899	102	unknown (no taxid)	1
196141	257903	80	unknown (no taxid)	1
196141	257900	75	unknown (no taxid)	1
196054	257702	173	unknown (no taxid)	1	unknown (no taxid)	6.08e-06
196582	258740	111	unknown (no taxid)	1
196327	258291	150	unknown (no taxid)	1
196327	258292	150	unknown (no taxid)	1
196327	258293	149	unknown (no taxid)	1
196327	258294	149	unknown (no taxid)	1
195928	257341	96	unknown (no taxid)	1
196144	257910	164	unknown (no taxid)	1
196144	257908	164	unknown (no taxid)	1
196144	257911	157	unknown (no taxid)	1
196144	257909	110	unknown (no taxid)	1
196144	257907	93	unknown (no taxid)	1
195801	256976	122	unknown (no taxid)	1
195880	257214	113	unknown (no taxid)	1
195880	257216	95	unknown (no taxid)	1
195880	257215	76	unknown (no taxid)	1
195760	256854	219	unknown (no taxid)	1
196384	258387	146	unknown (no taxid)	1
196384	258388	103	unknown (no taxid)	1
196011	257570	117	unknown (no taxid)	1
196011	257569	75	unknown (no taxid)	1
196128	257862	166	unknown (no taxid)	1
196128	257863	165	unknown (no taxid)	1
196128	257864	165	unknown (no taxid)	1
196128	257865	116	unknown (no taxid)	1
196071	257746	171	unknown (no taxid)	1
196071	257748	119	unknown (no taxid)	1
196071	257747	103	unknown (no taxid)	1
196527	258633	137	unknown (no taxid)	1
196527	258634	137	unknown (no taxid)	1
196527	258635	85	unknown (no taxid)	1
196527	258636	77	unknown (no taxid)	1
196039	257660	174	unknown (no taxid)	1
196039	257659	110	unknown (no taxid)	1
196039	257662	87	unknown (no taxid)	1
196039	257661	85	unknown (no taxid)	1
195925	257328	112	unknown (no taxid)	1
196531	258640	89	unknown (no taxid)	1
195953	257394	89	unknown (no taxid)	1
195953	257393	83	unknown (no taxid)	1
196240	258125	157	unknown (no taxid)	1
196240	258126	111	unknown (no taxid)	1
196319	258284	150	unknown (no taxid)	1
196319	258285	90	unknown (no taxid)	1
196481	258555	75	unknown (no taxid)	1
196462	258531	132	unknown (no taxid)	1
196462	258528	130	unknown (no taxid)	1
196462	258529	119	unknown (no taxid)	1
196462	258530	100	unknown (no taxid)	1
196161	257962	163	unknown (no taxid)	1
196161	257964	133	unknown (no taxid)	1
196161	257966	131	unknown (no taxid)	1
196161	257961	128	unknown (no taxid)	1
196161	257963	125	unknown (no taxid)	1
196161	257965	113	unknown (no taxid)	1
195920	257320	189	unknown (no taxid)	1
196515	258612	137	unknown (no taxid)	1
196212	258062	79	unknown (no taxid)	1
196178	258004	107	unknown (no taxid)	1
196178	258003	80	unknown (no taxid)	1
196178	258002	79	unknown (no taxid)	1
196558	258693	135	unknown (no taxid)	1
196558	258694	75	unknown (no taxid)	1
196115	257831	167	unknown (no taxid)	1
196115	257834	166	unknown (no taxid)	1
196115	257832	106	unknown (no taxid)	1
196115	257833	92	unknown (no taxid)	1
196050	257686	173	unknown (no taxid)	1
196480	258551	140	unknown (no taxid)	1
196480	258553	139	unknown (no taxid)	1
196480	258554	139	unknown (no taxid)	1
196480	258552	91	unknown (no taxid)	1
196193	258028	92	unknown (no taxid)	1
196563	258702	135	unknown (no taxid)	1
196563	258701	135	unknown (no taxid)	1
196563	258703	134	unknown (no taxid)	1
196563	258700	101	unknown (no taxid)	1
196209	258056	101	unknown (no taxid)	1
196556	258692	135	unknown (no taxid)	1
196556	258691	77	unknown (no taxid)	1
196431	258465	143	unknown (no taxid)	1
196431	258464	143	unknown (no taxid)	1
196431	258463	105	unknown (no taxid)	1
196431	258466	93	unknown (no taxid)	1
196431	258467	78	unknown (no taxid)	1
196177	258001	87	unknown (no taxid)	1
196087	257785	145	unknown (no taxid)	1
196251	258163	155	unknown (no taxid)	1
196251	258160	155	unknown (no taxid)	1
196251	258162	155	unknown (no taxid)	1
196251	258161	142	unknown (no taxid)	1
196251	258159	113	unknown (no taxid)	1
196581	258739	133	unknown (no taxid)	1
196472	258536	140	unknown (no taxid)	1
196472	258537	140	unknown (no taxid)	1
196472	258538	140	unknown (no taxid)	1
196472	258539	125	unknown (no taxid)	1
196472	258540	79	unknown (no taxid)	1
196042	257663	126	unknown (no taxid)	1
196042	257664	76	unknown (no taxid)	1
196337	258307	91	unknown (no taxid)	1	Rhodoferax phage P26218	2.66e-25
196008	257566	106	unknown (no taxid)	1
196476	258544	133	unknown (no taxid)	1
196476	258543	78	unknown (no taxid)	1
196414	258426	144	unknown (no taxid)	1
196321	258288	102	unknown (no taxid)	1
196321	258289	84	unknown (no taxid)	1
196296	258236	152	unknown (no taxid)	1
196296	258237	93	unknown (no taxid)	1
196409	258420	87	unknown (no taxid)	1
196409	258421	82	unknown (no taxid)	1
196183	258011	146	unknown (no taxid)	1	unknown (no taxid)	3.43e-39
196488	258565	82	unknown (no taxid)	1
196195	258030	160	unknown (no taxid)	1
196195	258031	160	unknown (no taxid)	1
196195	258032	159	unknown (no taxid)	1
196195	258033	159	unknown (no taxid)	1
196195	258034	159	unknown (no taxid)	1
196534	258647	104	unknown (no taxid)	1
196451	258501	133	unknown (no taxid)	1
196118	257843	87	unknown (no taxid)	1
Domains
Contig_ID	Orf_ID	Accession	Name	Description	Viral Root	Bacterial Root	Eukaryotic Root	Other Root	Start_Pos	End_Pos	Evalue
195362	255084	PF13463	HTH_27	Winged helix DNA-binding domain		Bacteria	Eukaryota	Archaea	84	124	6.6e-06
195362	255086	PF15036	IL34	Interleukin 34			Euteleostomi		50	106	4.3e-06
195463	255723	PF13908	Shisa	Wnt and FGF inhibitory regulator			Eukaryota		135	236	4.6e-06
195409	255441	PF13908	Shisa	Wnt and FGF inhibitory regulator			Eukaryota		33	135	7.8e-06
195409	255441	PF03616	Glt_symporter	Sodium/glutamate symporter		Bacteria	Eukaryota	Euryarchaeota	14	72	3.1e-06
195501	255898	PF05555	DUF762	Coxiella burnetii protein of unknown function (DUF762)		Coxiella burnetii RSA 493			9	73	4.2e-06
195649	256486	PF04558	tRNA_synt_1c_R1	Glutaminyl-tRNA synthetase, non-specific RNA binding region part 1			Eukaryota		14	73	9.8e-07
195649	256486	PF14542	Acetyltransf_CG	GCN5-related N-acetyl-transferase		Bacteria	Eukaryota	Archaea	18	58	1.7e-06
195464	255726	PF15840	ARL17	ADP-ribosylation factor-like protein 17			Catarrhini		23	68	2e-06
195519	255961	PF02865	STAT_int	STAT protein, protein interaction domain			Opisthokonta		233	265	5.3e-06
195609	256335	PF05048	NosD	Periplasmic copper-binding protein (NosD)	Ectocarpus siliculosus virus 1 (isolate Kaikoura)	Bacteria	Eukaryota	Archaea	47	139	1.5e-06
195609	256335	PF10662	PduV-EutP	Ethanolamine utilisation - propanediol utilisation		Bacteria	Eukaryota		61	108	4.5e-06
195744	256805	PF07174	FAP	Fibronectin-attachment protein (FAP)		Corynebacteriales			72	172	1.3e-06
195744	256804	PF05987	DUF898	Bacterial protein of unknown function (DUF898)		Bacteria	Metazoa		22	142	7.9e-08
195744	256804	PF02096	60KD_IMP	60Kd inner membrane protein		Bacteria	Eukaryota		115	145	1.7e-06
195744	256808	PF10500	SR-25	Nuclear RNA-splicing-associated protein			Eukaryota		46	136	7.6e-07
195744	256809	PF09026	CENP-B_dimeris	Centromere protein B dimerisation domain			Eukaryota		4	48	7.9e-07
195534	256034	PF14897	EpsG	EpsG family		Bacteria			19	90	1.8e-06
195698	256653	PF04592	SelP_N	Selenoprotein P, N terminal region		Plesiocystis pacifica SIR-1	Eumetazoa		128	157	8.5e-07
195823	257056	PF03824	NicO	High-affinity nickel-transport protein		Bacteria	Eukaryota	Archaea	112	204	1.5e-07
195823	257056	PF13520	AA_permease_2	Amino acid permease		Bacteria	Eukaryota	Archaea	107	159	6.3e-08
195543	256087	PF07033	Orthopox_B11R	Orthopoxvirus B11R protein	Vaccinia virus WR				213	245	1.5e-06
195543	256087	PF12329	TMF_DNA_bd	TATA element modulatory factor 1 DNA binding			Eukaryota		217	266	1.1e-06
195595	256292	PF01770	Folate_carrier	Reduced folate carrier		Clostridium sp. CAG:557	Eukaryota		37	188	1.3e-06
195595	256287	PF06762	LMF1	Lipase maturation factor		Bacteria	Eukaryota	Halobacteria	97	185	2.8e-06
195781	256918	PF13744	HTH_37	Helix-turn-helix domain	Caudovirales	Bacteria	Opisthokonta		34	87	9e-06
195781	256920	PF07500	TFIIS_M	Transcription factor S-II (TFIIS), central domain	dsDNA viruses, no RNA stage		Eukaryota		2	32	7.1e-06
195723	256742	PF13908	Shisa	Wnt and FGF inhibitory regulator			Eukaryota		25	89	9.2e-06
195723	256742	PF04547	Anoctamin	Calcium-activated chloride channel			Eukaryota		33	105	2.6e-06
195668	256556	PF03685	UPF0147	Uncharacterised protein family (UPF0147)				Archaea	79	141	7e-06
195931	257347	PF13300	DUF4078	Domain of unknown function (DUF4078)			Opisthokonta		20	62	3.7e-06
195697	256651	PF14837	INTS5_N	Integrator complex subunit 5 N-terminus			Metazoa		16	75	3.2e-06
196580	258735	PF01384	PHO4	Phosphate transporter family	Emiliania huxleyi virus 86 (isolate United Kingdom)	Bacteria	Eukaryota	Archaea	22	74	2.3e-06
195912	257297	PF01595	DUF21	Domain of unknown function DUF21		Bacteria	Eukaryota	Archaea	43	126	5.2e-07
195912	257295	PF11026	DUF2721	Protein of unknown function (DUF2721)		Bacteria	Ricinus communis	Archaea	31	79	9.7e-06
195912	257295	PF14914	LRRC37AB_C	LRRC37A/B like protein 1 C-terminal domain			Sarcopterygii		35	82	6.1e-07
195912	257296	PF15102	TMEM154	TMEM154 protein family		Roseburia sp. CAG:18	Eukaryota		49	84	1.7e-06
196099	257806	PF04756	OST3_OST6	OST3 / OST6 family, transporter family			Eukaryota	Archaea	22	111	5.6e-06
196099	257807	PF02723	NS3_envE	Non-structural protein NS3/Small envelope protein E	Coronavirinae				13	64	1.8e-06
196099	257808	PF11694	DUF3290	Protein of unknown function (DUF3290)		Bacteria			34	93	1.8e-07
195754	256841	PF12276	DUF3617	Protein of unknown function (DUF3617)		Bacteria	Ceratocystis platani		27	141	4.8e-08
195754	256841	PF01145	Band_7	SPFH domain / Band 7 family	dsDNA viruses, no RNA stage	Bacteria	Eukaryota	Archaea	33	79	4.2e-06
196142	257906	PF01284	MARVEL	Membrane-associating domain			Eukaryota		42	85	6.3e-06
196166	257976	PF05473	UL45	UL45 protein, carbohydrate-binding C-type lectin-like	dsDNA viruses, no RNA stage		Ecdysozoa		81	131	9.6e-06
196166	257977	PF09026	CENP-B_dimeris	Centromere protein B dimerisation domain			Eukaryota		4	46	6e-06
195757	256849	PF02697	DUF217	Uncharacterized ACR, COG1753		Bacteria		Archaea	59	77	3.1e-07
195815	257023	PF02377	Dishevelled	Dishevelled specific domain			Eumetazoa		47	108	7.2e-06
196127	257861	PF09257	BCMA-Tall_bind	BCMA, TALL-1 binding			Euteleostomi		61	75	7.4e-06
196073	257752	PF04485	NblA	Phycobilisome degradation protein nblA		Cyanobacteria	Cyanidiaceae		108	133	7.2e-06
195731	256762	PF03769	Attacin_C	Attacin, C-terminal region			Neoptera		116	157	7.6e-06
195990	257511	PF02631	RecX	RecX family		Bacteria	Eukaryota		38	94	1.5e-07
195990	257511	PF04906	Tweety	Tweety			Eukaryota		14	76	9.4e-06
195881	257217	PF16328	DUF4961	Domain of unknown function (DUF4961)		Bacteroidetes			14	73	2.1e-06
196141	257899	PF15966	F-box_4	F-box			Metazoa		9	64	3.8e-06
196054	257702	PF04229	GrpB	GrpB protein		Bacteria	Eukaryota	Euryarchaeota	59	164	1.3e-06
195928	257341	PF14665	RICTOR_phospho	Rapamycin-insensitive companion of mTOR, phosphorylation-site			Euteleostomi		13	71	4.6e-06
196144	257911	PF03839	Sec62	Translocation protein Sec62			Eukaryota		14	115	5.5e-06
195880	257214	PF00166	Cpn10	Chaperonin 10 Kd subunit	Myoviridae	Bacteria	Eukaryota	Archaea	2	78	7.9e-07
195880	257216	PF16776	INPP5B_PH	Type II inositol 1,4,5-trisphosphate 5-phosphatase PH domain			Bilateria		22	59	6.9e-06
195880	257215	PF16962	ABC_export	Putative ABC exporter		Bacteria			1	56	9.5e-06
196240	258125	PF08625	Utp13	Utp13 specific WD40 associated domain			Eukaryota		15	66	4.9e-06
196462	258531	PF01061	ABC2_membrane	ABC-2 type transporter		Bacteria	Eukaryota	Archaea	22	126	8.9e-07
196515	258612	PF09312	SurA_N	SurA N-terminal domain		Bacteria	Caenorhabditis remanei	archaeon GW2011_AR15	72	103	4.8e-06
196556	258692	PF07961	MBA1	MBA1-like protein			Eukaryota		22	123	5.3e-08
196087	257785	PF03461	TRCF	TRCF domain		Bacteria	Eukaryota		41	75	4.2e-06
196042	257664	PF03307	Adeno_E3_15_3	Adenovirus 15.3kD protein in E3 region	Human adenovirus 2				19	39	2.3e-06
196321	258289	PF04540	Herpes_UL51	Herpesvirus UL51 protein	Alphaherpesvirinae				10	60	4.7e-06
196409	258421	PF03925	SeqA	SeqA protein C-terminal domain		Bacteria	Opisthokonta		32	73	7.6e-06
196183	258011	PF04383	KilA-N	KilA-N domain	dsDNA viruses, no RNA stage	Bacteria	Eukaryota	Euryarchaeota	24	142	6.2e-06
Nucleotide Sequences (FASTA)
Aminoacid Sequences (FASTA)
ORF Annotations (BED)
Domain Annotations (BED)
BACK TO SUMMARY

## Sheet: 5
Plasmodium ovale
Taxid	36330
Abundance	2898
Contigs	32
Orfs	77
Contigs
Contig_ID	Length	Abundance	Abundance/Length	Assignment	Assignment Evalue	Naive Assignment	Naive Evalue
195350	3103	710	0.228811	Plasmodium ovale wallikeri	3.9e-34	unknown (no taxid)	3.54e-34
195397	1761	667	0.378762	Plasmodium ovale wallikeri	4.68e-42	Plasmodium ovale	4.68e-42
195458	1179	294	0.249364	Plasmodium ovale wallikeri	7.76e-17	unknown (no taxid)	0
195422	1366	188	0.137628	Plasmodium ovale wallikeri	1.32e-20	Plasmodium ovale	1.32e-20
195755	662	139	0.20997	Plasmodium ovale wallikeri	7.56e-15	unknown (no taxid)	1.25e-29
195553	912	75	0.0822368	Plasmodium ovale wallikeri	1.15e-21	Plasmodium ovale	1.15e-21
195467	1143	72	0.0629921	Plasmodium ovale wallikeri	7.08e-21	unknown (no taxid)	2.03e-35
195557	896	60	0.0669643	Plasmodium ovale wallikeri	8.42e-33	unknown (no taxid)	1.02e-36
195944	560	58	0.103571	Plasmodium ovale wallikeri	4.38e-31	unknown (no taxid)	4.38e-31
195394	1800	56	0.0311111	Plasmodium ovale wallikeri	3.86e-37	unknown (no taxid)	3.38e-37
195689	726	52	0.0716253	Plasmodium ovale wallikeri	2.28e-13	Chlamydia trachomatis	1.69e-21
195726	691	51	0.0738061	Plasmodium ovale wallikeri	1.33e-15	Plasmodium ovale	1.33e-15
195970	548	47	0.0857664	Plasmodium ovale wallikeri	1.15e-27	unknown (no taxid)	1.15e-27
196382	439	46	0.104784	Plasmodium ovale wallikeri	3.79e-14	Plasmodium ovale	3.79e-14
195665	751	45	0.0599201	Plasmodium ovale wallikeri	0.00021	unknown (no taxid)	7.58e-13
195789	639	38	0.0594679	Plasmodium ovale wallikeri	1.58e-15	Plasmodium ovale	1.58e-15
195843	607	37	0.0609555	Plasmodium ovale wallikeri	1.07e-13	Plasmodium ovale	1.07e-13
195864	598	33	0.0551839	Plasmodium ovale wallikeri	1.05e-29	Plasmodium ovale	1.05e-29
196189	481	32	0.0665281	Plasmodium ovale wallikeri	2.11e-07	unknown (no taxid)	1.21e-17
196015	532	30	0.056391	Plasmodium ovale wallikeri	1.49e-24	Plasmodium ovale	1.49e-24
195869	597	29	0.0485762	Plasmodium ovale curtisi	0.026	Metazoa	1.28e-14
195516	1004	26	0.0258964	Plasmodium ovale wallikeri	1.56e-18	Plasmodium ovale	1.56e-18
196081	511	21	0.0410959	Plasmodium ovale wallikeri	3.71e-23	Plasmodium ovale	3.71e-23
196267	463	17	0.0367171	Plasmodium ovale wallikeri	3.42e-11	Plasmodium ovale	3.42e-11
196278	462	16	0.034632	Plasmodium ovale wallikeri	1.91e-25	Plasmodium ovale	4.52e-24
196372	441	12	0.0272109	Plasmodium ovale wallikeri	2.53e-25	Plasmodium ovale	2.53e-25
196430	431	11	0.025522	Plasmodium ovale	5.74e-05	Metazoa	6.92e-08
196544	410	10	0.0243902	Plasmodium ovale curtisi	1.14e-11	Formicidae	5.39e-33
196561	406	10	0.0246305	Plasmodium ovale wallikeri	1.15e-10	Aster yellows phytoplasma	8.8e-14
196501	416	6	0.0144231	Plasmodium ovale wallikeri	2.69e-20	Mycobacterium tuberculosis	1.8e-21
196562	406	6	0.0147783	Plasmodium ovale wallikeri	3.5e-38	Plasmodium ovale	1.69e-37
196418	433	4	0.00923788	Plasmodium ovale wallikeri	2.6e-21	Plasmodium ovale	2.6e-21
Orfs
Contig_ID	Orf_ID	Length	Assignment	Assignment Evalue	Naive Assignment	Naive Evalue
195350	254938	124	Plasmodium ovale wallikeri	3.9e-34	Plasmodium ovale	4.29e-32
195350	254939	104	Plasmodium ovale wallikeri	3.9e-34	unknown (no taxid)	3.54e-34
195350	254941	83	Plasmodium ovale wallikeri	3.9e-34	Plasmodium ovale	2.57e-25
195350	254937	80	Plasmodium ovale wallikeri	3.9e-34	Staphylococcus sciuri	2.32e-23
195350	254940	76	Plasmodium ovale wallikeri	3.9e-34	Plasmodium ovale	2.52e-19
195397	255365	111	Plasmodium ovale wallikeri	4.68e-42	Plasmodium ovale	2.2e-38
195397	255364	93	Plasmodium ovale wallikeri	4.68e-42	Plasmodium ovale	8.87e-31
195397	255366	86	Plasmodium ovale wallikeri	4.68e-42	Plasmodium ovale	4.68e-42
195458	255708	156	Plasmodium ovale wallikeri	7.76e-17	Genlisea aurea	4.2e-48
195458	255706	140	Plasmodium ovale wallikeri	7.76e-17	Mycobacterium leprae	1.04e-55
195458	255707	129	Plasmodium ovale wallikeri	7.76e-17	Mycobacterium leprae	1.59e-22
195458	255705	119	Plasmodium ovale wallikeri	7.76e-17	Mycobacterium leprae	0
195458	255709	116	Plasmodium ovale wallikeri	7.76e-17	Mycobacterium leprae	1.14e-35
195458	255710	97	Plasmodium ovale wallikeri	7.76e-17	Genlisea aurea	1.34e-27
195422	255527	117	Plasmodium ovale wallikeri	1.32e-20	Plasmodium ovale	5.04e-20
195422	255526	93	Plasmodium ovale wallikeri	1.32e-20	Plasmodium ovale	1.32e-20
195755	256843	97	Plasmodium ovale wallikeri	7.56e-15	Chlamydia trachomatis	5.94e-17
195755	256842	90	Plasmodium ovale wallikeri	7.56e-15	Genlisea aurea	1.25e-29
195755	256845	77	Plasmodium ovale wallikeri	7.56e-15	Mycobacterium leprae	5.57e-25
195755	256844	76	Plasmodium ovale wallikeri	7.56e-15	Mycobacterium leprae	5.92e-15
195553	256129	81	Plasmodium ovale wallikeri	1.15e-21	Plasmodium ovale	1.15e-21
195467	255742	94	Plasmodium ovale wallikeri	7.08e-21	Staphylococcus aureus	2.03e-35
195467	255741	87	Plasmodium ovale wallikeri	7.08e-21	Plasmodium ovale	7.08e-21
195467	255740	75	Plasmodium ovale wallikeri	7.08e-21	Staphylococcus aureus	5.23e-25
195557	256146	113	Plasmodium ovale wallikeri	8.42e-33	Plasmodium ovale	3.16e-22
195557	256147	113	Plasmodium ovale wallikeri	8.42e-33	Streptococcus pneumoniae	1.02e-36
195944	257367	111	Plasmodium ovale wallikeri	4.38e-31	Plasmodium ovale	4.38e-31
195944	257368	91	Plasmodium ovale wallikeri	4.38e-31	Aster yellows phytoplasma	1.71e-10
195944	257369	76	Plasmodium ovale wallikeri	4.38e-31	Plasmodium ovale	8.76e-18
195394	255348	115	Plasmodium ovale wallikeri	3.86e-37	unknown (no taxid)	3.38e-37
195394	255345	108	Plasmodium ovale wallikeri	3.86e-37	Plasmodium ovale	5.68e-33
195394	255347	88	Plasmodium ovale wallikeri	3.86e-37	Cloacibacterium normanense	7.41e-28
195394	255346	75	Plasmodium ovale wallikeri	3.86e-37	Plasmodium ovale	1.51e-30
195689	256631	88	Plasmodium ovale wallikeri	2.28e-13	Chlamydia trachomatis	1.69e-21
195726	256750	80	Plasmodium ovale wallikeri	1.33e-15	Plasmodium ovale	1.33e-15
195970	257440	109	Plasmodium ovale wallikeri	1.15e-27	Streptococcus pneumoniae	1.02e-23
195970	257441	95	Plasmodium ovale wallikeri	1.15e-27	Plasmodium ovale	1.15e-27
195970	257442	85	Plasmodium ovale wallikeri	1.15e-27	Staphylococcus aureus	3.32e-22
195970	257443	85	Plasmodium ovale wallikeri	1.15e-27	Plasmodium ovale	8.06e-23
196382	258386	76	Plasmodium ovale wallikeri	3.79e-14	Plasmodium ovale	3.79e-14
195665	256545	250	Plasmodium ovale wallikeri	0.00021	Oceanicola sp. HL-35	8.64e-09
195665	256542	250	Plasmodium ovale wallikeri	0.00021	Papilio xuthus	7.58e-13
195665	256547	249	Plasmodium ovale wallikeri	0.00021	Chloroflexus	3.26e-07
195665	256544	115	Plasmodium ovale wallikeri	0.00021	Xenopus laevis	3.97e-09
195665	256541	98	Plasmodium ovale wallikeri	0.00021
195665	256546	93	Plasmodium ovale wallikeri	0.00021
195665	256543	75	Plasmodium ovale wallikeri	0.00021	Plasmodium ovale	0.00021
195789	256938	87	Plasmodium ovale wallikeri	1.58e-15	Plasmodium ovale	1.58e-15
195789	256939	78	Plasmodium ovale wallikeri	1.58e-15	Plasmodium ovale	3.08e-12
195843	257096	76	Plasmodium ovale wallikeri	1.07e-13	Plasmodium ovale	1.07e-13
195864	257153	94	Plasmodium ovale wallikeri	1.05e-29	Plasmodium ovale	1.05e-29
196189	258018	132	Plasmodium ovale wallikeri	2.11e-07	Janthinobacterium sp. CG23_2	1.21e-17
196189	258019	97	Plasmodium ovale wallikeri	2.11e-07	Octopus bimaculoides	1.84e-16
196015	257582	100	Plasmodium ovale wallikeri	1.49e-24	Plasmodium ovale	1.49e-24
195869	257175	198	Plasmodium ovale curtisi	0.026	Xenopus tropicalis	1.28e-14
195869	257174	198	Plasmodium ovale curtisi	0.026	Capitella teleta	6.65e-05
195869	257169	191	Plasmodium ovale curtisi	0.026	Salmo salar	1.96e-10
195869	257173	180	Plasmodium ovale curtisi	0.026	Xenopus tropicalis	3.64e-13
195869	257170	105	Plasmodium ovale curtisi	0.026	Xenopus tropicalis	2.56e-11
195869	257172	104	Plasmodium ovale curtisi	0.026	Nematostella vectensis	8.48e-09
195869	257171	93	Plasmodium ovale curtisi	0.026	Nematostella vectensis	0.01
195516	255952	81	Plasmodium ovale wallikeri	1.56e-18	Plasmodium ovale	1.56e-18
196081	257772	75	Plasmodium ovale wallikeri	3.71e-23	Plasmodium ovale	3.71e-23
196267	258182	85	Plasmodium ovale wallikeri	3.42e-11	Plasmodium ovale	3.42e-11
196278	258207	90	Plasmodium ovale wallikeri	1.91e-25	Plasmodium ovale	4.52e-24
196372	258373	90	Plasmodium ovale wallikeri	2.53e-25	Plasmodium ovale	2.53e-25
196430	258458	143	Plasmodium ovale	5.74e-05	Salmo salar	4.81e-05
196430	258459	143	Plasmodium ovale	5.74e-05	Nematostella vectensis	0.000355
196430	258460	143	Plasmodium ovale	5.74e-05	Columba livia	0.003
196430	258462	142	Plasmodium ovale	5.74e-05	Salmo salar	6.92e-08
196430	258461	106	Plasmodium ovale	5.74e-05
196544	258659	126	Plasmodium ovale curtisi	1.14e-11	Formicidae	5.39e-33
196544	258658	83	Plasmodium ovale curtisi	1.14e-11	Harpegnathos saltator	3.43e-20
196561	258698	81	Plasmodium ovale wallikeri	1.15e-10	Aster yellows phytoplasma	8.8e-14
196501	258584	75	Plasmodium ovale wallikeri	2.69e-20	Mycobacterium tuberculosis	1.8e-21
196562	258699	131	Plasmodium ovale wallikeri	3.5e-38	Plasmodium ovale	1.69e-37
196418	258433	78	Plasmodium ovale wallikeri	2.6e-21	Plasmodium ovale	2.6e-21
Domains
Contig_ID	Orf_ID	Accession	Name	Description	Viral Root	Bacterial Root	Eukaryotic Root	Other Root	Start_Pos	End_Pos	Evalue
195458	255709	PF11456	DUF3019	Protein of unknown function (DUF3019)		Gammaproteobacteria			42	101	7e-06
195458	255709	PF13689	DUF4154	Domain of unknown function (DUF4154)		Bacteria			24	94	1e-05
195467	255740	PF03226	Yippee-Mis18	Yippee zinc-binding/DNA-binding /Mis18, centromere assembly		Deltaproteobacteria	Eukaryota		8	74	4.3e-06
195665	256544	PF09172	DUF1943	Domain of unknown function (DUF1943)			Eukaryota		7	75	2.3e-06
195665	256546	PF03797	Autotransporter	Autotransporter beta-domain		Bacteria	Eukaryota		53	91	6.1e-06
195864	257153	PF08720	Hema_stalk	Influenza C hemagglutinin stalk	Influenza C virus (C/Ann Arbor/1/50)				32	82	1.4e-07
Nucleotide Sequences (FASTA)
Aminoacid Sequences (FASTA)
ORF Annotations (BED)
Domain Annotations (BED)
BACK TO SUMMARY

## Sheet: 6
Streptococcus pneumoniae
Taxid	1313
Abundance	274
Contigs	5
Orfs	18
Contigs
Contig_ID	Length	Abundance	Abundance/Length	Assignment	Assignment Evalue	Naive Assignment	Naive Evalue
195657	757	188	0.248349	Streptococcus pneumoniae	2.5e-12	unknown (no taxid)	7.05e-23
196364	442	37	0.0837104	Streptococcus pneumoniae	6.08e-05	unknown (no taxid)	8.99e-13
195690	725	26	0.0358621	Streptococcus pneumoniae	1e-24	unknown (no taxid)	1.26e-59
196345	446	13	0.029148	Streptococcus pneumoniae	3.55e-38	Pseudomonas sp. Root9	2.74e-55
196284	460	10	0.0217391	Streptococcus pneumoniae	3.08e-18	Gilvimarinus chinensis	2.3e-20
Orfs
Contig_ID	Orf_ID	Length	Assignment	Assignment Evalue	Naive Assignment	Naive Evalue
195657	256510	252	Streptococcus pneumoniae	2.5e-12	Biomphalaria glabrata	7.05e-23
195657	256508	252	Streptococcus pneumoniae	2.5e-12	Lactobacillus taiwanensis	6.12e-21
195657	256513	251	Streptococcus pneumoniae	2.5e-12	Lactobacillus reuteri	1.1e-21
195657	256507	179	Streptococcus pneumoniae	2.5e-12	Eimeria praecox	1.82e-12
195657	256512	134	Streptococcus pneumoniae	2.5e-12	Callorhinchus milii	2.82e-08
195657	256509	119	Streptococcus pneumoniae	2.5e-12	Camponotus floridanus	6.35e-10
195657	256511	112	Streptococcus pneumoniae	2.5e-12	Camponotus floridanus	4.42e-10
196364	258362	147	Streptococcus pneumoniae	6.08e-05	Lasius niger	6.8e-11
196364	258360	141	Streptococcus pneumoniae	6.08e-05	Harpegnathos saltator	3.65e-08
196364	258363	139	Streptococcus pneumoniae	6.08e-05	Lactobacillus johnsonii	8.99e-13
196364	258359	118	Streptococcus pneumoniae	6.08e-05	Camponotus floridanus	2.22e-12
196364	258361	95	Streptococcus pneumoniae	6.08e-05	Streptococcus pneumoniae	6.08e-05
195690	256632	196	Streptococcus pneumoniae	1e-24	uncultured marine virus	1.26e-59
195690	256633	131	Streptococcus pneumoniae	1e-24	Clostridium sp. CAG:127	8.71e-07
195690	256634	119	Streptococcus pneumoniae	1e-24	uncultured marine virus	0.002
196345	258325	147	Streptococcus pneumoniae	3.55e-38	Pseudomonas sp. Root9	2.74e-55
196345	258324	79	Streptococcus pneumoniae	3.55e-38
196284	258220	110	Streptococcus pneumoniae	3.08e-18	Gilvimarinus chinensis	2.3e-20
Domains
Contig_ID	Orf_ID	Accession	Name	Description	Viral Root	Bacterial Root	Eukaryotic Root	Other Root	Start_Pos	End_Pos	Evalue
195690	256632	PF00145	DNA_methylase	C-5 cytosine-specific DNA methylase	dsDNA viruses, no RNA stage	Bacteria	Eukaryota	Archaea	28	188	3.7e-51
195690	256634	PF07785	DUF1623	Protein of unknown function (DUF1623)	Rachiplusia ou MNPV (strain R1)				11	60	7.8e-06
195690	256634	PF03337	Pox_F12L	Poxvirus F12L protein	Chordopoxvirinae				13	114	2e-06
196345	258325	PF02195	ParBc	ParB-like nuclease domain	dsDNA viruses, no RNA stage	Bacteria	Eukaryota	Archaea	6	42	3.3e-06
Nucleotide Sequences (FASTA)
Aminoacid Sequences (FASTA)
ORF Annotations (BED)
Domain Annotations (BED)
BACK TO SUMMARY

[truncated: 72 more sheets: 7, 8, 9, 10, 11, 12, 13, 14, 15, 16, 17, 18, 19, 20, 21, 22, 23, 24, 25, 26 …]
