# Supplementary material for: DAMIAN: an open source bioinformatics tool for fast, systematic and cohort based analysis of microorganisms in diagnostic samples
Source: Sci Rep. 2019 Nov 14;9:16841. doi: 10.1038/s41598-019-52881-4 (PMC6856179; doi:10.1038/s41598-019-52881-4)
Supplement: Supplementary file 4 — Dataset S3 [file 41598_2019_52881_MOESM4_ESM.xlsx]

## Sheet: Species Summary
Species	Report	Absolute Abundance	Relative Abundance	Assembly Length	Contigs	Orfs	Maximum Identity (nucl)	Maximum Identity (prot)	Distinct Viral Domains	Viral Domains	Bacterial Domains	Eukaryotic Domains	Other Domains	Tax ID
Influenza A virus	view	2190	0.0156632	13028	8	43	100	-1	11	12	4	6	0	11320
Human herpesvirus 1	view	4	2.86086e-05	469	1	5	99.36	-1	1	1	0	0	0	10298
Human parainfluenza virus 3	view	0	0	410	1	1	98.759	-1	1	1	0	0	0	11216
uncultured virus	view	318	0.00227439	3601	6	15	99.038	45.238	0	3	3	5	0	340016
Virus Chimp162	view	256	0.00183095	1665	2	6	-1	98.864	0	2	2	2	0	745107
Bat circovirus	view	30	0.000214565	406	1	2	-1	44.531	0	0	0	0	0	1329650
Dipteran ambidensovirus 1	view	10	7.15215e-05	448	1	1	-1	63.38	0	1	1	1	0	1513186
Pacific flying fox associated multicomponent virus	view	8	5.72172e-05	591	1	2	-1	31.313	0	1	1	0	0	1796003
Dromedary stool-associated circular ssDNA virus	view	6	4.29129e-05	414	1	1	-1	41.379	0	1	2	2	0	1574422
Faustovirus	view	4	2.86086e-05	402	1	2	-1	37.121	0	0	1	0	0	1477405
EBPR podovirus 1	view	4	2.86086e-05	456	1	1	-1	51.515	0	0	1	0	0	1048515
[Unassigned]	view	24624	0.176115	334237	705	769	-1	-1	6	60	161	174	0	-1
Veillonella parvula	view	12836	0.0918051	250400	401	779	99.57	100	7	215	939	915	0	29466
Candida albicans	view	10702	0.0765424	93291	175	283	100	100	1	42	155	193	0	5476
Candidatus Taylorbacteria bacterium RIFCSPHIGHO2_02_FULL_43_32b	view	1944	0.0139038	57599	105	197	-1	84	3	67	184	189	0	1802306
Shewanella decolorationis	view	1254	0.0089688	42310	92	187	-1	100	2	10	35	36	0	256839
Staphylococcus aureus	view	1078	0.00771002	8018	14	34	-1	80	1	11	41	43	0	1280
Escherichia coli	view	722	0.00516386	14559	27	61	100	82.609	1	14	21	24	0	562
Rhodoluna lacicola	view	604	0.0043199	6383	12	22	98.922	92.466	1	8	16	16	0	529884
Parcubacteria group bacterium GW2011_GWA1_40_21	view	570	0.00407673	18852	35	59	-1	81.818	1	14	57	56	0	1618784
Bacteria	view	318	0.00227439	2259	4	3	99.772	-1	1	1	0	0	0	2
Azospira oryzae	view	142	0.00101561	1543	3	4	90.354	59.701	1	7	8	7	0	146939
Chlamydia trachomatis	view	134	0.000958389	4167	8	17	-1	63.473	1	4	13	12	0	813
bacterium JGI-10	view	110	0.000786737	5662	12	17	-1	91.304	1	5	10	13	0	1633631
Fulvivirga imtechensis	view	106	0.000758128	2605	2	12	-1	39.61	1	2	2	2	0	881893
Leptothrix cholodnii	view	86	0.000615085	3452	6	9	-1	72	1	4	7	8	0	34029
Delftia acidovorans	view	84	0.000600781	1775	4	8	100	53.846	1	3	5	2	0	80866
Parcubacteria bacterium C7867-001	view	78	0.000557868	2566	6	13	-1	57.576	1	2	7	7	0	1659195
Sphingobium baderi	view	54	0.000386216	2545	4	10	-1	48.182	1	3	8	8	0	1332080
Bacillus cereus	view	40	0.000286086	2784	6	9	99.751	57.317	1	6	11	11	0	1396
Chloroflexi bacterium RBG_13_51_36	view	32	0.000228869	833	2	3	-1	50	1	1	0	0	0	1797625
Paramecium tetraurelia	view	30	0.000214565	2059	4	7	-1	40.625	1	4	4	4	0	5888
Waddlia chondrophila	view	28	0.00020026	2209	5	8	-1	84.848	1	3	3	3	0	71667
Thermosinus carboxydivorans	view	24	0.000171652	605	1	4	-1	31.548	1	1	0	0	0	261685
Thalassiosira oceanica	view	20	0.000143043	445	1	2	-1	32.117	1	1	0	0	0	159749
Candidatus Nomurabacteria bacterium GW2011_GWB1_37_5	view	6	4.29129e-05	402	1	1	-1	35.714	1	1	0	1	0	1618742
Flavobacterium spartansii	view	6	4.29129e-05	419	1	2	-1	41.892	1	1	0	0	0	1278819
Tamlana agarivorans	view	4	2.86086e-05	468	1	2	-1	30.973	1	1	0	0	0	481183
Cellulophaga phage phi17:2	view	38	0.000271782	640	1	1	-1	25.767	0	0	0	0	0	1327972
Anabaena phage A-4L	view	26	0.000185956	771	1	1	-1	31.111	0	0	0	0	0	1357732
Pseudomonas phage PA7	view	22	0.000157347	564	1	1	-1	41.053	0	0	0	0	0	347330
Puniceispirillum phage HMO-2011	view	14	0.00010013	510	1	3	-1	30.263	0	0	0	0	0	948071
uncultured Mediterranean phage uvMED	view	4	2.86086e-05	410	1	2	-1	36.62	0	0	0	0	0	1407671
Enterococcus faecium	view	19016	0.136005	19427	32	65	100	97.619	0	34	57	54	0	1352
Vorticella sp. 4 JG-2011	view	10466	0.0748545	1887	1	3	99.811	-1	0	0	0	0	0	1295638
Methylibium petroleiphilum	view	9350	0.0668726	6620	11	19	99.073	72.5	0	1	10	9	0	105560
Cryptocaryon irritans	view	4596	0.0328713	1229	1	2	90.431	-1	0	0	0	0	0	153251
Phytophthora parasitica	view	3816	0.0272926	16155	21	84	-1	73.832	0	11	26	31	0	4792
Bradyrhizobium sp. BTAi1	view	3166	0.0226437	5047	8	13	100	51.678	0	1	3	3	0	288000
Phoma sp. 1 OB-2014	view	3030	0.021671	3971	5	10	100	-1	0	0	0	0	0	1573585
Lactobacillus casei	view	1312	0.00938363	3079	5	8	99.898	48.125	0	4	7	7	0	1582
Sphingomonas panacis	view	1162	0.0083108	6013	7	20	99.333	62.963	0	2	6	6	0	1560345
Ralstonia pickettii	view	1118	0.00799611	5916	12	18	99.75	54.737	0	1	3	4	0	329
Veillonella sp. oral taxon 158	view	884	0.0063225	5775	10	20	99.115	99.115	0	2	17	18	0	671228
Methylibium	view	754	0.00539272	478	1	0	99.673	-1	0	0	0	0	0	316612
Rubrivivax gelatinosus	view	708	0.00506373	2451	4	5	95.773	52.941	0	4	9	10	0	28068
Acidovorax sp. RAC01	view	580	0.00414825	2379	5	7	99.647	57.5	0	1	3	5	0	1842533
Enterobacter cloacae	view	576	0.00411964	3562	3	14	-1	67.593	0	4	6	6	0	550
Lactobacillus reuteri	view	474	0.00339012	6217	9	36	-1	57.547	0	4	11	13	0	1598
Flavobacterium johnsoniae	view	402	0.00287517	10692	22	32	98.074	80.508	0	13	30	29	0	986
Staphylococcus haemolyticus	view	400	0.00286086	4066	5	8	100	49.057	0	0	3	1	0	1283
Streptococcus agalactiae	view	386	0.00276073	2328	3	6	96.495	38.621	0	1	6	5	0	1311
Plasmodium ovale	view	338	0.00241743	2830	5	15	-1	94.737	0	2	2	2	0	36330
Cylindrotheca closterium	view	338	0.00241743	3158	5	11	90.976	64.815	0	2	2	1	0	2856
Parcubacteria group bacterium GW2011_GWC2_48_17	view	338	0.00241743	12130	24	43	-1	81.915	0	9	29	27	0	1618933
Streptococcus pneumoniae	view	306	0.00218856	11449	21	34	99.389	73.913	0	14	44	40	0	1313
Kingella kingae	view	302	0.00215995	2670	3	9	99.809	38.636	0	1	6	5	0	504
Rhodocyclaceae bacterium C-G-TSA7	view	266	0.00190247	960	1	3	100	-1	0	0	0	0	0	928635
Candidatus Kaiserbacteria bacterium RIFCSPHIGHO2_02_FULL_50_50	view	260	0.00185956	5743	9	16	-1	73.964	0	6	20	17	0	1798492
Candidatus Zambryskibacteria bacterium RIFCSPHIGHO2_12_FULL_39_21	view	256	0.00183095	9849	19	38	-1	68.317	0	11	28	26	0	1802752
[Polyangium] brachysporum	view	244	0.00174513	5830	13	23	96.825	70.297	0	4	20	20	0	413882
Enterococcus faecalis	view	238	0.00170221	3642	5	14	-1	44.231	0	6	7	7	0	1351
Cellulomonas flavigena	view	230	0.001645	1879	3	7	95.795	-1	0	0	0	0	0	1711
Cryptomonas	view	230	0.001645	432	1	2	97.015	-1	0	0	0	0	0	3030
Bordetella bronchiseptica	view	230	0.001645	13110	28	50	-1	100	0	3	11	13	0	518
Protopolystoma xenopodis	view	228	0.00163069	1783	3	9	99.474	-1	0	1	2	1	0	117903
Mycobacterium tuberculosis	view	216	0.00154487	9322	19	39	-1	100	0	8	24	27	0	1773
Niastella koreensis	view	200	0.00143043	9904	21	28	93.478	78.873	0	12	32	34	0	354356
Aphanomyces invadans	view	196	0.00140182	1295	2	4	-1	41.429	0	1	2	2	0	157072
Candidatus Taylorbacteria bacterium RIFCSPHIGHO2_01_FULL_46_22b	view	192	0.00137321	6940	14	20	-1	70.69	0	16	40	38	0	1802301
Lactobacillus amylovorus	view	176	0.00125878	2285	3	7	99.915	38.189	0	0	3	3	0	1604
Methylotenera versatilis	view	176	0.00125878	1037	1	4	-1	35.263	0	0	1	1	0	1055487
Parcubacteria group bacterium GW2011_GWD2_42_14	view	172	0.00123017	4391	8	12	-1	58.779	0	2	7	8	0	1618944
Cochliopodium minus	view	164	0.00117295	1145	2	0	99.457	-1	0	0	0	0	0	313997
Bradyrhizobium japonicum	view	160	0.00114434	3728	8	13	100	60.185	0	1	6	5	0	375
Candidatus Campbellbacteria bacterium RIFOXYC2_FULL_35_25	view	160	0.00114434	3449	5	12	-1	74.809	0	4	9	7	0	1797582
Acidobacteria bacterium RIFCSPLOWO2_12_FULL_59_11	view	150	0.00107282	1019	2	7	-1	33.333	0	0	2	2	0	1797187
Bradyrhizobium ottawaense	view	142	0.00101561	2820	6	5	90.601	50.794	0	1	3	2	0	931866
Variovorax paradoxus	view	140	0.0010013	7830	16	31	91.469	67.568	0	5	19	17	0	34073
Candidatus Campbellbacteria bacterium GW2011_OD1_34_28	view	138	0.000986997	4644	9	15	-1	81.325	0	3	6	8	0	1618633
Cyanobium gracile	view	134	0.000958389	2901	6	8	99.08	60.265	0	4	8	8	0	59930
Saprolegnia parasitica	view	128	0.000915476	977	2	1	100	-1	0	0	0	0	0	101203
uncultured bacterium	view	128	0.000915476	1875	4	4	99.174	-1	0	2	4	4	0	77133
Flavisolibacter sp. LCS9	view	126	0.000901172	5781	11	17	-1	75.362	0	7	22	19	0	1492898
Cupriavidus metallidurans	view	122	0.000872563	3717	6	12	-1	68.919	0	3	6	6	0	119219
Burkholderia ubonensis	view	120	0.000858259	4007	8	12	99.291	44.34	0	3	6	6	0	101571
Peptoclostridium difficile	view	114	0.000815346	3999	8	14	-1	60	0	7	15	15	0	1496
Bacteroides fragilis	view	114	0.000815346	4654	9	13	-1	66.667	0	6	9	7	0	817
Thiotrichales bacterium SG8_50	view	110	0.000786737	3800	7	13	-1	46.789	0	2	2	3	0	1703416
Tetrahymena thermophila	view	110	0.000786737	1805	4	8	97.61	40.299	0	1	8	10	0	5911
Pseudomonas fluorescens	view	104	0.000743824	2205	4	5	-1	41.593	0	0	1	2	0	294
Amphileptus marinus	view	104	0.000743824	564	1	2	93.418	-1	0	0	0	0	0	1197334
Candidatus Taylorbacteria bacterium RIFCSPHIGHO2_01_FULL_44_110	view	102	0.00072952	3713	7	14	-1	66.129	0	4	14	15	0	1802299
unidentified bacterium	view	102	0.00072952	1046	2	2	97.376	-1	0	0	0	0	0	1826778
Candidatus Taylorbacteria bacterium RIFCSPHIGHO2_02_FULL_46_13	view	100	0.000715215	3942	7	16	-1	56.25	0	0	11	8	0	1802312
Flavobacterium psychrophilum	view	98	0.000700911	6238	12	17	-1	80.822	0	11	24	22	0	96345
Rhodopseudomonas palustris	view	98	0.000700911	4511	9	12	-1	57.895	0	7	17	17	0	1076
Bradyrhizobium elkanii	view	96	0.000686607	4665	10	16	-1	56.296	0	3	6	6	0	29448
Candidatus Taylorbacteria bacterium RIFCSPLOWO2_02_FULL_43_11	view	94	0.000672303	4257	8	13	-1	76.623	0	4	9	9	0	1802325
Candidatus Nomurabacteria bacterium RIFCSPLOWO2_01_FULL_41_12	view	92	0.000657998	3571	7	9	-1	80.612	0	2	8	9	0	1801774
Candidatus Taylorbacteria bacterium RIFCSPLOWO2_01_FULL_45_15b	view	86	0.000615085	2960	6	12	-1	70.122	0	1	4	5	0	1802319
Candidatus Andersenbacteria bacterium RIFCSPHIGHO2_12_FULL_45_11	view	84	0.000600781	2447	4	8	-1	75.497	0	4	10	13	0	1797281
uncultured organism	view	82	0.000586477	936	1	2	97.852	-1	0	0	6	6	0	155900
Candidatus Zambryskibacteria bacterium RIFCSPLOWO2_02_FULL_39_26	view	80	0.000572172	3505	7	12	-1	72	0	5	14	13	0	1802770
Candidatus Taylorbacteria bacterium RIFCSPLOWO2_01_FULL_45_34b	view	80	0.000572172	2476	5	9	-1	55.128	0	1	6	5	0	1802320
Parcubacteria bacterium C7867-006	view	78	0.000557868	4247	9	12	-1	74.324	0	2	5	5	0	1659200
candidate division TA06 bacterium SM23_40	view	78	0.000557868	3363	7	16	-1	51.25	0	2	5	5	0	1703774
Desulfovibrio sp. FW1012B	view	76	0.000543564	1033	1	2	-1	47.826	0	0	0	0	0	644968
Cryptomonas paramecium	view	76	0.000543564	409	1	1	92.032	-1	0	0	0	0	0	2898
Candidatus Amoebophilus asiaticus	view	76	0.000543564	452	1	1	-1	64.493	0	1	2	2	0	281120
Mycobacterium abscessus	view	72	0.000514955	2138	4	8	-1	43.103	0	8	14	15	0	36809
Lactobacillus rhamnosus	view	68	0.000486347	2478	5	9	-1	62.712	0	1	6	5	0	47715
Methylomarinum vadi	view	66	0.000472042	1525	2	5	-1	55.882	0	1	1	1	0	438855
Bradyrhizobium diazoefficiens	view	64	0.000457738	2709	5	13	-1	43.396	0	2	5	3	0	1355477
Daphnia pulex	view	64	0.000457738	944	2	4	-1	61.702	0	1	1	3	0	6669
Candidatus Giovannonibacteria bacterium RIFCSPHIGHO2_12_44_12	view	64	0.000457738	2042	3	6	-1	64.925	0	5	6	4	0	1798340
Bdellovibrio bacteriovorus	view	64	0.000457738	5189	10	19	-1	76.415	0	4	12	10	0	959
Candidatus Moranbacteria bacterium GW2011_GWF1_36_78	view	62	0.000443434	1225	1	2	-1	41.146	0	0	2	1	0	1618718
archaeon GW2011_AR1	view	62	0.000443434	2078	4	7	-1	59.559	0	2	4	4	0	1579364
Comamonas testosteroni	view	62	0.000443434	1632	3	6	-1	45.238	0	1	2	4	0	285
Pedobacter steynii	view	62	0.000443434	1730	3	6	-1	66.327	0	1	5	6	0	430522
Leptosphaeria maculans	view	60	0.000429129	1621	3	9	-1	74.576	0	1	4	4	0	5022
Acinetobacter baumannii	view	60	0.000429129	2924	6	9	99.512	59.649	0	4	5	5	0	470
Candidatus Zambryskibacteria bacterium RIFCSPLOWO2_02_39_10	view	60	0.000429129	2058	3	7	-1	55.128	0	5	6	7	0	1802767
Candidatus Giovannonibacteria bacterium RIFCSPHIGHO2_01_45_12	view	60	0.000429129	1840	3	5	-1	46.538	0	0	6	3	0	1798321
Thiomonas sp. CB2	view	60	0.000429129	2421	5	9	-1	78.261	0	9	19	17	0	554131
Pandoraea norimbergensis	view	56	0.000400521	915	2	4	90.022	40.164	0	0	3	2	0	93219
Enterobacter hormaechei	view	56	0.000400521	1455	2	3	-1	37	0	1	2	2	0	158836
Parcubacteria group bacterium GW2011_GWA1_47_8	view	56	0.000400521	2521	5	12	-1	86.408	0	3	9	9	0	1618793
Nitrobacter hamburgensis	view	56	0.000400521	1614	2	6	-1	52	0	1	4	3	0	912
Hydrogenophaga sp. LPB0072	view	52	0.000371912	1408	2	8	-1	31.304	0	1	4	2	0	1763535
Azospirillum lipoferum	view	52	0.000371912	1105	2	4	-1	44.693	0	1	1	1	0	193
Burkholderia pseudomallei	view	50	0.000357608	2687	6	12	-1	77.181	0	7	9	9	0	28450
Cupriavidus necator	view	50	0.000357608	917	1	3	-1	45.133	0	0	3	3	0	106590
Salmonella enterica	view	50	0.000357608	3037	7	13	-1	84.211	0	1	3	6	0	28901
Candidatus Taylorbacteria bacterium RIFCSPLOWO2_02_FULL_43_22b	view	50	0.000357608	2697	5	10	-1	70.056	0	2	6	6	0	1802326
Candidatus Saccharibacteria bacterium RIFCSPHIGHO2_12_FULL_44_22	view	50	0.000357608	1015	2	2	-1	52.174	0	0	0	0	0	1802140
Parcubacteria bacterium C7867-008	view	48	0.000343303	2716	6	10	-1	76.852	0	1	4	7	0	1659202
Bradyrhizobium lupini	view	48	0.000343303	1528	3	4	-1	58.904	0	0	3	3	0	136996
Eimeria mitis	view	48	0.000343303	1767	4	6	-1	85.714	0	0	0	1	0	44415
Parcubacteria bacterium RAAC4_OD1_1	view	46	0.000328999	2309	5	7	-1	62.275	0	1	3	3	0	1394712
Candidatus Nomurabacteria bacterium GW2011_GWC2_39_41	view	46	0.000328999	1533	3	3	-1	68.889	0	1	1	1	0	1618754
Flavobacterium sp. EM1308	view	44	0.000314695	644	1	3	-1	38.636	0	0	1	1	0	1492737
Syntrophorhabdus aromaticivorans	view	42	0.000300391	1392	2	3	-1	49.143	0	0	3	4	0	328301
Candidatus Kaiserbacteria bacterium RIFCSPHIGHO2_02_FULL_49_34	view	42	0.000300391	1303	2	4	-1	47.561	0	0	0	0	0	1798491
candidate division TM6 bacterium GW2011_GWF2_33_332	view	42	0.000300391	2462	5	8	-1	41.111	0	1	1	1	0	1619080
Candidatus Staskawiczbacteria bacterium RIFCSPLOWO2_01_FULL_43_17b	view	42	0.000300391	2307	5	7	-1	95.833	0	2	9	9	0	1802216
Acetobacter aceti	view	40	0.000286086	811	1	4	-1	37.209	0	0	0	0	0	435
Streptococcus dysgalactiae	view	40	0.000286086	704	1	4	-1	30	0	0	1	1	0	1334
Parcubacteria bacterium C7867-003	view	40	0.000286086	991	2	3	-1	40	0	0	3	3	0	1659197
Pandoraea pnomenusa	view	40	0.000286086	1167	2	4	-1	50	0	1	1	1	0	93220
Paraburkholderia phymatum	view	40	0.000286086	597	1	2	-1	40.714	0	0	1	1	0	148447
Gemmata obscuriglobus	view	38	0.000271782	961	2	2	-1	37.405	0	0	1	1	0	114
Parcubacteria group bacterium GW2011_GWC1_42_11	view	38	0.000271782	923	2	4	-1	52.703	0	0	1	0	0	1618905
Microgenomates group bacterium GW2011_GWC1_46_16	view	38	0.000271782	565	1	4	-1	62.667	0	0	0	0	0	1618527
Enterococcus durans	view	38	0.000271782	1016	2	2	-1	64.865	0	0	0	0	0	53345
Neisseria meningitidis	view	36	0.000257478	923	2	7	-1	50.667	0	0	2	2	0	487
Methylococcaceae bacterium Sn10-6	view	36	0.000257478	448	1	2	-1	30.612	0	0	0	0	0	1632867
Rhizobium leguminosarum	view	36	0.000257478	1026	2	4	-1	51.24	0	2	6	7	0	384
Salinirepens amamiensis	view	36	0.000257478	509	1	3	90.381	-1	0	0	0	1	0	667303
Sideroxydans lithotrophicus	view	36	0.000257478	1230	2	4	-1	78.431	0	2	5	4	0	63745
Enterococcus columbae	view	36	0.000257478	477	1	2	-1	56.757	0	0	1	1	0	1355
Burkholderia cepacia	view	36	0.000257478	2333	5	11	-1	55	0	2	3	4	0	292
Ramlibacter tataouinensis	view	36	0.000257478	1199	2	5	-1	52.419	0	0	5	5	0	94132
Solimonas sp. p11(2011)	view	36	0.000257478	683	1	0	90	-1	0	0	0	0	0	943409
Lottia gigantea	view	36	0.000257478	687	1	3	-1	47.368	0	0	1	2	0	225164
Parcubacteria group bacterium CG1_02_50_68	view	34	0.000243173	1010	2	4	-1	44.379	0	0	0	0	0	1805312
Candidatus Sungbacteria bacterium RIFCSPLOWO2_12_FULL_41_11	view	34	0.000243173	724	1	1	-1	50	0	0	0	0	0	1802286
Acinetobacter guillouiae	view	34	0.000243173	2352	5	6	95.385	44.068	0	1	3	1	0	106649
Myroides odoratimimus	view	34	0.000243173	1254	2	3	-1	26.829	0	0	0	0	0	76832
Candidatus Wolfebacteria bacterium GW2011_GWC2_39_22	view	34	0.000243173	1274	3	3	-1	47.059	0	1	2	2	0	1619013
Parcubacteria group bacterium GW2011_GWA2_47_16	view	32	0.000228869	405	1	1	-1	36.364	0	0	1	1	0	1618842
Cryobacterium arcticum	view	32	0.000228869	1439	3	5	-1	51.351	0	1	3	3	0	670052
Candidatus Daviesbacteria bacterium RIFCSPLOWO2_02_FULL_38_18	view	32	0.000228869	1812	3	4	-1	68.75	0	1	3	4	0	1797795
Oribacterium sp. oral taxon 078	view	30	0.000214565	645	1	2	-1	32.353	0	0	0	0	0	652706
Anaerobaculum hydrogeniformans	view	30	0.000214565	442	1	3	-1	38.462	0	1	2	2	0	649746
Candidatus Falkowbacteria	view	30	0.000214565	992	2	4	-1	50.847	0	0	1	1	0	1752728
Burkholderia territorii	view	30	0.000214565	473	1	1	-1	47.458	0	0	0	0	0	1503055
Sphingomonas asaccharolytica	view	30	0.000214565	884	2	4	-1	57.522	0	1	1	1	0	40681
Candidatus Magasanikbacteria bacterium CG1_02_41_34	view	28	0.00020026	652	1	1	-1	26.111	0	2	2	2	0	1805239
Saitoella complicata	view	28	0.00020026	513	1	1	-1	43.836	0	0	0	0	0	5606
Candidatus Kerfeldbacteria bacterium RIFOXYA2_FULL_38_24	view	28	0.00020026	1117	2	3	-1	58.955	0	1	3	1	0	1798546
Sphingomonas rubra	view	28	0.00020026	886	1	2	-1	25.14	0	0	0	0	0	634430
Candidatus Taylorbacteria bacterium RIFCSPLOWO2_12_FULL_44_15c	view	28	0.00020026	546	1	1	-1	35.398	0	0	1	1	0	1802333
Parcubacteria group bacterium GW2011_GWF1_39_37	view	28	0.00020026	816	2	2	-1	52.381	0	0	0	1	0	1618954
Candidatus Taylorbacteria bacterium RIFCSPHIGHO2_01_FULL_43_47	view	26	0.000185956	685	1	4	-1	47.619	0	0	0	1	0	1802298
Planctomycetes bacterium RIFCSPHIGHO2_12_39_6	view	26	0.000185956	1580	3	3	-1	36.842	0	2	2	3	0	1801977
Microgenomates group bacterium GW2011_GWA2_44_7	view	26	0.000185956	2420	5	6	-1	76.786	0	3	11	11	0	1618500
Clostridium botulinum	view	26	0.000185956	1554	3	4	-1	51.852	0	1	3	2	0	1491
Candidatus Levybacteria bacterium CG2_30_37_29	view	26	0.000185956	1086	2	5	-1	68	0	0	4	4	0	1805237
Verrucomicrobia bacterium RIFCSPHIGHO2_12_FULL_41_10	view	26	0.000185956	851	2	2	-1	38.75	0	0	0	1	0	1802433
Candidatus Micrarchaeota archaeon CG1_02_49_24	view	26	0.000185956	925	2	3	-1	34.783	0	0	1	2	0	1805248
Formosa sp. Hel1_31_208	view	26	0.000185956	1021	2	2	-1	41.975	0	0	3	3	0	1798225
Bradyrhizobium sp. URHA0002	view	26	0.000185956	578	1	2	-1	43.243	0	0	0	0	0	1298867
Candidatus Margulisbacteria bacterium GWF2_38_17	view	24	0.000171652	492	1	3	-1	29.358	0	1	1	1	0	1821775
Nitrospira sp. OLB3	view	24	0.000171652	942	2	8	-1	52.941	0	0	0	0	0	1617410
Candidatus Nomurabacteria bacterium GW2011_GWD2_36_14	view	24	0.000171652	1340	3	4	-1	62.162	0	2	3	3	0	1618758
Enterococcus cecorum	view	24	0.000171652	516	1	2	-1	41.176	0	1	3	2	0	44008
Candidatus Kaiserbacteria bacterium RIFOXYB1_FULL_46_14	view	24	0.000171652	1055	2	5	-1	44.944	0	1	2	2	0	1798531
Tardiphaga sp. Vaf07	view	24	0.000171652	594	1	2	-1	41.593	0	0	1	1	0	1792031
Roseateles depolymerans	view	24	0.000171652	1354	3	5	-1	61.386	0	2	4	4	0	76731
Roseospirillum parvum	view	24	0.000171652	514	1	1	-1	29.897	0	1	1	0	0	83401
Candidatus Woesebacteria bacterium GW2011_GWA1_39_8	view	24	0.000171652	600	1	2	-1	34.146	0	0	0	0	0	1618552
Mastigocladus laminosus	view	24	0.000171652	465	1	1	-1	30.822	0	0	0	0	0	83541
Veillonella dispar	view	24	0.000171652	1415	3	8	-1	95.062	0	1	4	5	0	39778
Bacteroidetes bacterium RIFCSPLOWO2_12_FULL_35_15	view	24	0.000171652	1286	3	4	-1	76.471	0	3	4	4	0	1797364
Candidatus Nomurabacteria bacterium CG1_02_31_12	view	22	0.000157347	1081	2	3	-1	74.576	0	0	1	1	0	1805280
Thiothrix nivea	view	22	0.000157347	942	2	5	-1	50	0	0	0	0	0	1031
Ralstonia solanacearum	view	22	0.000157347	853	2	5	-1	68	0	1	4	4	0	305
Paenibacillus larvae	view	22	0.000157347	953	2	3	-1	37.615	0	0	2	2	0	1464
Staphylococcus warneri	view	22	0.000157347	1157	2	5	-1	54.225	0	3	6	5	0	1292
Candidatus Taylorbacteria bacterium RIFCSPLOWO2_12_FULL_44_9	view	22	0.000157347	886	2	3	-1	45.238	0	1	4	4	0	1802334
Hydrogenophaga sp. PBC	view	22	0.000157347	945	2	4	-1	49.367	0	0	1	1	0	795665
Candidatus Nitrososphaera evergladensis	view	22	0.000157347	568	1	5	-1	23.529	0	1	1	1	0	1459637
bacterium P3	view	22	0.000157347	867	2	4	-1	59.155	0	0	2	2	0	1768113
Candidatus Lloydbacteria bacterium RIFCSPLOWO2_01_FULL_54_18	view	22	0.000157347	424	1	1	-1	63.043	0	0	3	2	0	1798666
Acidovorax citrulli	view	22	0.000157347	905	2	4	-1	44.828	0	0	0	0	0	80869
Parcubacteria group bacterium RIFOXYD2_FULL_52_8	view	22	0.000157347	1320	2	4	-1	41.573	0	2	3	5	0	1817746
Candidatus Magnetoglobus multicellularis	view	22	0.000157347	651	1	2	-1	36.923	0	0	0	0	0	418099
Desulfotomaculum alcoholivorax	view	22	0.000157347	590	1	3	-1	33.158	0	3	5	4	0	265477
Homalogastra setosa	view	22	0.000157347	402	1	0	98.759	-1	0	0	0	0	0	434030
Candidatus Vogelbacteria bacterium RIFOXYD1_FULL_51_18	view	20	0.000143043	402	1	1	-1	79.091	0	0	0	0	0	1802440
Candidatus Zambryskibacteria bacterium RIFCSPLOWO2_02_FULL_51_21	view	20	0.000143043	594	1	2	-1	35.099	0	0	1	0	0	1802773
Burkholderia anthina	view	20	0.000143043	472	1	1	-1	55.556	0	1	1	1	0	179879
Legionella pneumophila	view	20	0.000143043	1389	3	6	-1	54.135	0	2	3	3	0	446
Simkania negevensis	view	20	0.000143043	1932	4	5	90.074	77.564	0	0	4	2	0	83561
Melissococcus plutonius	view	20	0.000143043	452	1	1	-1	35.099	0	0	1	1	0	33970
Chlorobi bacterium OLB5	view	20	0.000143043	873	2	3	-1	44	0	0	0	0	0	1617412
Flavobacterium sp. ABG	view	20	0.000143043	561	1	1	-1	44.248	0	1	2	2	0	1423322
Parcubacteria group bacterium GW2011_GWA1_33_6	view	20	0.000143043	449	1	2	-1	36.242	0	2	2	2	0	1618781
Hymenobacter sp. AT01-02	view	20	0.000143043	471	1	2	-1	37.234	0	0	0	1	0	1571877
Ralstonia insidiosa	view	20	0.000143043	1270	3	5	-1	40.157	0	0	1	1	0	190721
Leptospira interrogans	view	20	0.000143043	400	1	2	-1	38.636	0	4	7	7	0	173
Nevskia soli	view	20	0.000143043	444	1	2	-1	44	0	0	0	0	0	418856
Aeromonas sp. DNP9	view	20	0.000143043	432	1	1	-1	31.169	0	0	1	0	0	1535548
Burkholderia sp. Bp7605	view	18	0.000128739	598	1	1	-1	48.649	0	0	0	0	0	1740163
Deltaproteobacteria bacterium RIFOXYA12_FULL_58_15	view	18	0.000128739	840	2	2	-1	64.493	0	0	2	2	0	1797895
Candidatus Schekmanbacteria bacterium RBG_16_38_10	view	18	0.000128739	558	1	2	-1	31.884	0	0	3	4	0	1817879
Lactobacillus paracasei	view	18	0.000128739	833	2	4	-1	47.17	0	2	2	2	0	1597
Candidatus Zambryskibacteria bacterium RIFCSPLOWO2_01_FULL_43_17	view	18	0.000128739	889	2	3	-1	52.586	0	1	6	6	0	1802760
Bradyrhizobium neotropicale	view	18	0.000128739	443	1	2	-1	30.357	0	0	0	0	0	1497615
Parcubacteria group bacterium GW2011_GWC1_43_30	view	18	0.000128739	710	1	2	-1	40.217	0	1	1	1	0	1618910
Bradyrhizobium sp. S23321	view	18	0.000128739	669	1	3	-1	67.442	0	0	2	2	0	335659
Candidatus Vogelbacteria bacterium RIFOXYD1_FULL_44_32	view	18	0.000128739	1080	2	3	-1	61.151	0	0	2	1	0	1802438
Hymenobacter sp. DG25B	view	18	0.000128739	664	1	3	-1	31.169	0	0	0	0	0	1385664
Kouleothrix aurantiaca	view	18	0.000128739	877	2	4	-1	34.568	0	0	0	0	0	186479
Paraoerskovia marina	view	18	0.000128739	483	1	1	-1	42.105	0	0	1	1	0	545619
Fibulorhizoctonia sp. CBS 109695	view	18	0.000128739	624	1	2	-1	50.746	0	0	1	0	0	436010
Treponema endosymbiont of Eucomonympha sp.	view	16	0.000114434	959	2	2	-1	52.8	0	0	0	0	0	1580831
Flavobacterium indicum	view	16	0.000114434	874	2	2	-1	50	0	1	2	3	0	312277
Bradyrhizobiaceae bacterium SG-6C	view	16	0.000114434	1496	3	3	-1	68.79	0	0	3	3	0	709797
Candidatus Zambryskibacteria bacterium RIFCSPHIGHO2_02_39_10	view	16	0.000114434	547	1	2	-1	42.105	0	0	0	0	0	1802743
Staphylococcus sp. HMSC070D05	view	16	0.000114434	487	1	2	-1	24.444	0	0	0	0	0	1739538
Parcubacteria group bacterium GW2011_GWF2_38_76	view	16	0.000114434	615	1	2	-1	41.284	0	0	1	0	0	1618960
Isoptericola variabilis	view	16	0.000114434	411	1	1	-1	32.911	0	0	0	0	0	139208
Flavobacterium columnare	view	16	0.000114434	445	1	1	-1	77.5	0	0	0	0	0	996
Bacteroidetes bacterium RIFOXYB2_FULL_35_7	view	16	0.000114434	864	2	2	-1	41.176	0	0	0	2	0	1797372
Candidatus Peribacteria bacterium RIFCSPHIGHO2_01_FULL_49_38	view	16	0.000114434	528	1	2	-1	52.703	0	0	1	0	0	1801913
Parcubacteria bacterium C7867-005	view	16	0.000114434	809	2	5	-1	67.669	0	0	2	3	0	1659199
Gemmata sp. SH-PL17	view	16	0.000114434	872	2	4	-1	51.351	0	0	0	0	0	1630693
Microscilla marina	view	16	0.000114434	1006	2	2	-1	44.776	0	1	1	0	0	1027
Desulfatibacillum alkenivorans	view	16	0.000114434	892	2	3	-1	45.946	0	0	1	1	0	259354
Candidatus Roizmanbacteria bacterium RIFCSPLOWO2_02_FULL_40_13	view	16	0.000114434	492	1	2	-1	38.596	0	0	1	1	0	1802076
Candida dubliniensis	view	16	0.000114434	458	1	1	99.424	-1	0	0	0	0	0	42374
Formosa sp. Hel1_33_131	view	16	0.000114434	497	1	1	-1	35.897	0	1	1	1	0	1336794
Candidatus Nitrosotalea devanaterra	view	16	0.000114434	1860	4	8	-1	79.851	0	1	4	3	0	1078905
Parcubacteria group bacterium GW2011_GWA2_49_9	view	16	0.000114434	471	1	1	-1	24.107	0	1	1	1	0	1618852
Achromobacter xylosoxidans	view	14	0.00010013	1345	3	6	-1	43.617	0	3	7	7	0	85698
Mucilaginibacter paludis	view	14	0.00010013	1303	3	4	-1	71.698	0	1	2	2	0	423351
Candidatus Falkowbacteria bacterium GW2011_GWA2_39_24	view	14	0.00010013	448	1	1	-1	40.268	0	0	0	0	0	1618634
Candidatus Moranbacteria bacterium GW2011_GWF1_34_10	view	14	0.00010013	1307	3	4	-1	51.429	0	0	2	2	0	1618715
Candidatus Yonathbacteria bacterium RIFOXYC2_FULL_47_9	view	14	0.00010013	1310	3	4	-1	52.083	0	3	4	4	0	1802729
Rummeliibacillus stabekisii	view	14	0.00010013	536	1	3	-1	26.786	0	0	0	0	0	241244
Gillisia sp. Hel1_33_143	view	14	0.00010013	475	1	2	91.633	-1	0	0	0	0	0	1336796
Bradyrhizobium sp. WSM3983	view	14	0.00010013	401	1	1	-1	44.444	0	0	0	0	0	1038867
bacterium UASB14	view	14	0.00010013	506	1	1	-1	35.165	0	0	0	0	0	1499966
Candidatus Nomurabacteria bacterium RIFCSPLOWO2_01_FULL_40_18	view	14	0.00010013	416	1	2	-1	42.708	0	0	0	1	0	1801773
Staphylococcus pasteuri	view	14	0.00010013	840	2	2	-1	39.216	0	1	2	3	0	45972
Pandoraea apista	view	14	0.00010013	471	1	1	-1	38.655	0	0	0	0	0	93218
Wolbachia endosymbiont of Dactylopius coccus	view	14	0.00010013	425	1	2	-1	46.154	0	2	4	4	0	1605993
Vagococcus teuberi	view	14	0.00010013	425	1	1	-1	60.345	0	0	2	2	0	519472
Paenibacillus polymyxa	view	14	0.00010013	444	1	1	-1	32.967	0	0	0	0	0	1406
Ensifer adhaerens	view	14	0.00010013	709	1	3	-1	49.112	0	0	0	0	0	106592
Candidatus Wildermuthbacteria bacterium GWA2_46_15	view	14	0.00010013	517	1	2	-1	57.407	0	0	0	0	0	1802443
Candidatus Nomurabacteria bacterium GW2011_GWB1_40_7	view	14	0.00010013	519	1	1	-1	48.201	0	0	1	1	0	1618744
Bacteroides pyogenes	view	14	0.00010013	624	1	5	-1	30.909	0	0	1	1	0	310300
Paenibacillus sp. Soil750	view	14	0.00010013	596	1	1	-1	31.068	0	0	0	0	0	1736398
Herbaspirillum chlorophenolicum	view	12	8.58259e-05	414	1	1	-1	33.333	0	0	1	1	0	211589
Shigella sonnei	view	12	8.58259e-05	1472	3	13	-1	42.647	0	0	5	6	0	624
Biomphalaria glabrata	view	12	8.58259e-05	1011	2	4	-1	55.446	0	1	2	2	0	6526
Paraglaciecola polaris	view	12	8.58259e-05	492	1	1	-1	49.315	0	0	0	1	0	222814
Candidatus Lloydbacteria bacterium RIFCSPHIGHO2_02_FULL_50_18	view	12	8.58259e-05	590	1	2	-1	27.513	0	0	2	3	0	1798662
Nitrobacter winogradskyi	view	12	8.58259e-05	634	1	2	-1	31.496	0	0	1	1	0	913
Sulfurovum sp. FS08-3	view	12	8.58259e-05	487	1	1	-1	40	0	0	0	0	0	1539065
Candidatus Jorgensenbacteria bacterium GW2011_GWA2_45_9	view	12	8.58259e-05	424	1	1	-1	35.593	0	1	5	5	0	1618663
Sorangium cellulosum	view	12	8.58259e-05	916	2	6	-1	52.817	0	2	2	2	0	56
Parcubacteria group bacterium GW2011_GWA2_48_9	view	12	8.58259e-05	541	1	1	-1	33.333	0	0	1	0	0	1618850
Desulfobulbaceae bacterium BRH_c16a	view	12	8.58259e-05	545	1	1	-1	43.931	0	0	2	2	0	1629713
Aphanomyces astaci	view	12	8.58259e-05	452	1	2	-1	35.714	0	0	1	1	0	112090
Candidatus Nomurabacteria bacterium RIFCSPHIGHO2_02_FULL_36_29	view	12	8.58259e-05	951	2	3	-1	37.5	0	0	0	1	0	1801749
Candidatus Ryanbacteria bacterium RIFCSPHIGHO2_01_FULL_45_22	view	12	8.58259e-05	1001	2	4	-1	53.571	0	0	0	0	0	1802114
Geobacter sulfurreducens	view	12	8.58259e-05	423	1	2	-1	36.62	0	0	0	0	0	35554
Candidatus Lloydbacteria bacterium RIFCSPHIGHO2_01_FULL_41_20	view	12	8.58259e-05	403	1	1	-1	33.333	0	0	0	0	0	1798657
Deltaproteobacteria	view	12	8.58259e-05	695	1	4	-1	43.939	0	0	1	2	0	28221
Kibdelosporangium sp. MJ126-NF4	view	10	7.15215e-05	490	1	3	-1	37.374	0	0	0	0	0	703222
Elizabethkingia miricola	view	10	7.15215e-05	466	1	1	-1	48.78	0	0	0	0	0	172045
Candidatus Magasanikbacteria bacterium GW2011_GWA2_42_32	view	10	7.15215e-05	443	1	1	-1	52.174	0	0	0	0	0	1619039
Sulfolobus acidocaldarius	view	10	7.15215e-05	1251	3	4	-1	59.649	0	3	3	3	0	2285
Pirellula sp. SH-Sr6A	view	10	7.15215e-05	952	2	3	-1	51.471	0	0	0	0	0	1632865
Parcubacteria group bacterium GW2011_GWF2_50_9	view	10	7.15215e-05	468	1	2	-1	37.5	0	0	1	1	0	1618975
Candidatus Yonathbacteria bacterium RIFCSPLOWO2_01_FULL_43_27	view	10	7.15215e-05	530	1	1	-1	48.315	0	2	4	4	0	1802726
Bradyrhizobium sp. CCGE-LA001	view	10	7.15215e-05	526	1	2	-1	56.41	0	1	1	1	0	1223566
Polaribacter sp. LPB0003	view	10	7.15215e-05	531	1	1	-1	45.985	0	1	1	1	0	1774273
Candidatus Peregrinibacteria bacterium RIFOXYB2_FULL_32_7	view	10	7.15215e-05	521	1	1	-1	36.765	0	1	2	2	0	1801906
Campylobacter iguaniorum	view	10	7.15215e-05	448	1	2	-1	32.759	0	0	0	0	0	1244531
Shewanella putrefaciens	view	10	7.15215e-05	425	1	3	-1	43.75	0	0	1	1	0	24
Pleurocapsa minor	view	10	7.15215e-05	877	2	4	-1	52.5	0	0	1	1	0	54308
Eikenella sp. HMSC061C02	view	10	7.15215e-05	424	1	1	-1	36.145	0	0	0	0	0	1715021
Deltaproteobacteria bacterium RIFCSPHIGHO2_02_FULL_43_33	view	10	7.15215e-05	453	1	1	-1	32.143	0	0	1	1	0	1797861
Geobacter sp. OR-1	view	10	7.15215e-05	587	1	1	-1	37.059	0	0	0	0	0	1266765
Burkholderia multivorans	view	10	7.15215e-05	474	1	1	-1	40	0	1	2	2	0	87883
Collimonas arenae	view	10	7.15215e-05	423	1	3	-1	51.429	0	0	2	2	0	279058
Afipia felis	view	10	7.15215e-05	910	2	4	-1	38.776	0	1	1	1	0	1035
Alphaproteobacteria	view	10	7.15215e-05	810	2	3	-1	50.667	0	0	0	0	0	28211
Candidatus Yanofskybacteria bacterium RIFCSPHIGHO2_01_FULL_48_25b	view	10	7.15215e-05	892	2	3	-1	80	0	0	2	2	0	1802672
Candidatus Rickettsiella isopodorum	view	10	7.15215e-05	935	2	2	-1	77.778	0	0	3	3	0	1225476
Parcubacteria group bacterium GW2011_GWA2_56_21	view	8	5.72172e-05	423	1	2	-1	43.284	0	0	1	2	0	1618859
Pediococcus acidilactici	view	8	5.72172e-05	400	1	1	-1	70.833	0	0	0	3	0	1254
Candidatus Vogelbacteria bacterium RIFOXYD1_FULL_46_19	view	8	5.72172e-05	425	1	3	-1	50.382	0	0	1	1	0	1802439
Methylosarcina fibrata	view	8	5.72172e-05	436	1	1	-1	32.673	0	0	0	0	0	105972
Clostridium disporicum	view	8	5.72172e-05	429	1	2	-1	46.535	0	1	1	1	0	84024
archaeon GW2011_AR4	view	8	5.72172e-05	1096	2	3	-1	37.143	0	1	5	4	0	1579366
Candidatus Giovannonibacteria bacterium GW2011_GWA2_53_7	view	8	5.72172e-05	456	1	4	-1	38.372	0	0	0	0	0	1618650
Microgenomates group bacterium GW2011_GWA1_48_10	view	8	5.72172e-05	423	1	1	-1	60	0	0	0	0	0	1618496
bacterium UASB270	view	8	5.72172e-05	620	1	2	-1	27.465	0	0	0	0	0	1499967
candidate division TM6 bacterium RIFCSPHIGHO2_12_FULL_36_22	view	8	5.72172e-05	1232	3	5	-1	66.667	0	0	3	3	0	1802376
Mogibacterium timidum	view	8	5.72172e-05	418	1	1	-1	32.632	0	0	0	0	0	35519
[Haemophilus] parasuis	view	8	5.72172e-05	610	1	2	-1	64.516	0	1	1	2	0	738
Winogradskyella sp. PG-2	view	8	5.72172e-05	832	2	2	-1	43.59	0	1	2	2	0	754409
Flavobacteriales bacterium BRH_c54	view	8	5.72172e-05	417	1	1	-1	45.833	0	1	1	1	0	1629721
Candidatus Adlerbacteria bacterium RIFCSPLOWO2_01_FULL_51_16	view	8	5.72172e-05	560	1	2	-1	30.508	0	1	1	1	0	1797243
Cupriavidus sp. USMAA2-4	view	8	5.72172e-05	890	2	2	-1	45.455	0	3	8	6	0	876364
Candidatus Doudnabacteria bacterium RIFCSPHIGHO2_01_FULL_46_24	view	8	5.72172e-05	950	2	3	-1	53.012	0	0	1	4	0	1817825
Anaeroarcus burkinensis	view	8	5.72172e-05	428	1	2	-1	27.407	0	0	1	2	0	82376
Candidatus Doudnabacteria bacterium RIFCSPLOWO2_01_FULL_44_21	view	8	5.72172e-05	519	1	1	-1	34.409	0	0	1	2	0	1817841
Bdellovibrionales bacterium GWA1_52_35	view	8	5.72172e-05	404	1	2	-1	29.197	0	1	1	0	0	1797383
Candidatus Woykebacteria bacterium RBG_13_40_7b	view	8	5.72172e-05	509	1	2	-1	37.719	0	0	0	0	0	1802594
Bodo saltans	view	8	5.72172e-05	467	1	1	97.849	-1	0	0	0	0	0	75058
Fluviicola taffensis	view	8	5.72172e-05	507	1	2	-1	34.862	0	0	1	1	0	191579
Tepidanaerobacter syntrophicus	view	8	5.72172e-05	434	1	2	-1	45.455	0	0	2	2	0	224999
Candidatus Magasanikbacteria bacterium GW2011_GWA2_37_8	view	8	5.72172e-05	949	2	3	-1	70.297	0	3	5	4	0	1619036
Candidatus Moranbacteria bacterium GW2011_GWE2_47_10	view	8	5.72172e-05	447	1	1	-1	32.308	0	2	2	2	0	1618714
Candidatus Soleaferrea massiliensis	view	8	5.72172e-05	462	1	2	-1	28.723	0	0	0	0	0	1470354
Candidatus Amesbacteria bacterium RIFOXYB1_FULL_47_12	view	8	5.72172e-05	901	2	3	-1	40	0	0	1	2	0	1797264
Candidatus Nomurabacteria bacterium RIFCSPLOWO2_01_FULL_46_18	view	8	5.72172e-05	879	2	3	-1	75.373	0	0	2	2	0	1801783
Actinobacteria bacterium 66_15	view	8	5.72172e-05	464	1	1	-1	54.839	0	0	2	2	0	1635289
Campylobacter coli	view	8	5.72172e-05	400	1	2	-1	37.5	0	0	0	0	0	195
Candidatus Vogelbacteria bacterium RIFOXYD2_FULL_44_9	view	8	5.72172e-05	480	1	1	-1	68.421	0	0	1	0	0	1802441
Candidatus Roizmanbacteria bacterium RIFCSPHIGHO2_12_FULL_42_10	view	8	5.72172e-05	467	1	2	-1	26.923	0	0	1	1	0	1802053
Elizabethkingia anophelis	view	8	5.72172e-05	874	2	4	97.561	56.731	0	2	3	4	0	1117645
Candidatus Giovannonibacteria bacterium RIFCSPLOWO2_12_43_8	view	8	5.72172e-05	503	1	1	-1	49.254	0	0	0	1	0	1798361
Nitrosomonas aestuarii	view	8	5.72172e-05	502	1	2	-1	42.857	0	1	2	2	0	52441
Veillonella sp. DORA_A_3_16_22	view	8	5.72172e-05	501	1	3	-1	50.476	0	0	1	1	0	1403932
Parcubacteria group bacterium GW2011_GWA2_31_28	view	8	5.72172e-05	442	1	2	-1	33.146	0	1	1	1	0	1618806
Spirosoma spitsbergense	view	8	5.72172e-05	874	2	3	-1	66.379	0	0	1	1	0	431554
Sphingobacterium sp. T2	view	8	5.72172e-05	442	1	1	-1	33.784	0	0	1	2	0	1590596
Candidatus Zambryskibacteria bacterium RIFOXYD1_FULL_39_35	view	8	5.72172e-05	905	2	2	-1	72.973	0	0	1	1	0	1802780
Selenomonas bovis	view	8	5.72172e-05	489	1	3	-1	34.091	0	0	1	1	0	416586
Candidatus Daviesbacteria bacterium RIFOXYD1_FULL_41_10	view	8	5.72172e-05	439	1	1	-1	58.621	0	0	1	1	0	1797801
Candidatus Woesebacteria bacterium GW2011_GWB1_39_10	view	8	5.72172e-05	877	2	2	-1	75.333	0	0	4	4	0	1618572
Candidatus Zambryskibacteria bacterium RIFCSPLOWO2_01_FULL_42_41	view	8	5.72172e-05	406	1	1	-1	38.028	0	0	0	0	0	1802759
Richelia intracellularis	view	8	5.72172e-05	469	1	1	-1	50.505	0	0	2	2	0	1164990
Parcubacteria group bacterium GW2011_GWA2_36_24	view	6	4.29129e-05	491	1	1	-1	51.852	0	0	0	0	0	1618809
Zavarzinella formosa	view	6	4.29129e-05	426	1	1	-1	46.512	0	0	0	0	0	360055
Candidatus Melainabacteria bacterium RIFOXYA12_FULL_32_12	view	6	4.29129e-05	403	1	1	-1	47.826	0	0	1	1	0	1801610
Acidovorax sp. KKS102	view	6	4.29129e-05	406	1	1	-1	48.507	0	0	1	1	0	358220
Elusimicrobia bacterium GWA2_69_24	view	6	4.29129e-05	403	1	1	-1	33.645	0	0	0	0	0	1797927
Candidatus Pacearchaeota archaeon CG1_02_32_132	view	6	4.29129e-05	487	1	2	-1	45.588	0	0	0	0	0	1805295
Parcubacteria group bacterium GW2011_GWB1_35_5	view	6	4.29129e-05	409	1	1	-1	79.487	0	0	1	1	0	1618861
Niastella sp. SCN 39-18	view	6	4.29129e-05	437	1	1	-1	36.559	0	0	0	0	0	1660119
Roseiflexus sp. RS-1	view	6	4.29129e-05	401	1	1	-1	30.827	0	0	0	0	0	357808
Curvibacter gracilis	view	6	4.29129e-05	400	1	1	-1	68.182	0	0	1	1	0	230310
Vitrella brassicaformis	view	6	4.29129e-05	434	1	2	-1	26.897	0	1	2	1	0	1169539
Acropora digitifera	view	6	4.29129e-05	463	1	2	-1	39.344	0	1	0	1	0	70779
Enterococcus mundtii	view	6	4.29129e-05	904	2	4	-1	53.488	0	4	6	6	0	53346
Burkholderia mallei	view	6	4.29129e-05	411	1	4	-1	48.936	0	0	0	0	0	13373
Enterococcus rotai	view	6	4.29129e-05	447	1	1	-1	32.432	0	0	0	0	0	118060
Desulfobacterium autotrophicum	view	6	4.29129e-05	448	1	1	-1	39.091	0	1	4	4	0	2296
Parcubacteria group bacterium GW2011_GWA2_44_15	view	6	4.29129e-05	461	1	1	-1	59.649	0	3	4	4	0	1618831
Lactobacillus acidophilus	view	6	4.29129e-05	540	1	2	-1	52.356	0	4	11	13	0	1579
Candidatus Magasanikbacteria bacterium GW2011_GWA2_46_17	view	6	4.29129e-05	479	1	1	-1	32	0	0	2	3	0	1619042
Polynucleobacter duraquae	view	6	4.29129e-05	894	2	1	95.433	-1	0	0	2	2	0	1835254
Candidatus Nomurabacteria bacterium RIFCSPHIGHO2_01_FULL_41_71	view	6	4.29129e-05	478	1	2	-1	38.75	0	0	0	0	0	1801740
Staphylococcus saprophyticus	view	6	4.29129e-05	523	1	1	-1	52.74	0	1	1	1	0	29385
Enterococcus hirae	view	6	4.29129e-05	851	2	2	-1	36.765	0	9	11	10	0	1354
Candidatus Micrarchaeota archaeon CG1_02_55_22	view	6	4.29129e-05	417	1	1	-1	34.286	0	1	1	1	0	1805250
candidate division CPR1 bacterium GW2011_GWA2_42_17	view	6	4.29129e-05	450	1	2	-1	91.892	0	0	0	0	0	1618341
Frankia sp. BMG5.12	view	6	4.29129e-05	614	1	3	-1	32.927	0	2	2	1	0	222534
Candidatus Kaiserbacteria bacterium RIFCSPHIGHO2_01_FULL_55_17	view	6	4.29129e-05	483	1	1	-1	36.735	0	0	1	1	0	1798484
Methylobacterium sp. Leaf87	view	6	4.29129e-05	421	1	2	-1	45.763	0	0	0	0	0	1736243
Burkholderia cenocepacia	view	6	4.29129e-05	459	1	3	-1	38.961	0	0	1	1	0	95486
Enterococcus sulfureus	view	6	4.29129e-05	637	1	3	-1	53.659	0	0	5	5	0	1356
Candidatus Roizmanbacteria bacterium RIFCSPHIGHO2_01_FULL_39_12b	view	6	4.29129e-05	474	1	1	-1	49.398	0	2	3	2	0	1802030
Spirosoma luteum	view	6	4.29129e-05	457	1	1	-1	37.037	0	1	1	1	0	431553
Parachlamydia acanthamoebae	view	6	4.29129e-05	846	2	3	-1	38.983	0	2	2	2	0	83552
Candidatus Woesebacteria bacterium GW2011_GWB1_39_12	view	6	4.29129e-05	425	1	3	-1	41.071	0	0	1	2	0	1618574
Streptococcus mitis	view	6	4.29129e-05	407	1	1	-1	26.471	0	0	1	1	0	28037
Cellulomonas fimi	view	6	4.29129e-05	425	1	1	-1	58.219	0	2	5	5	0	1708
Gemmatimonas sp. SG8_38_2	view	6	4.29129e-05	411	1	1	-1	29.091	0	0	0	0	0	1703358
Candidatus Giovannonibacteria bacterium RIFCSPHIGHO2_02_43_13	view	6	4.29129e-05	404	1	2	-1	68.657	0	0	1	1	0	1798330
Coxiella burnetii	view	4	2.86086e-05	469	1	1	-1	45.806	0	0	1	2	0	777
Acidaminococcus intestini	view	4	2.86086e-05	405	1	2	-1	35.897	0	0	1	4	0	187327
Candidatus Accumulibacter sp. SK-01	view	4	2.86086e-05	455	1	1	-1	38.462	0	0	0	0	0	1457154
Parcubacteria group bacterium GW2011_GWB1_43_8	view	4	2.86086e-05	469	1	2	-1	55.769	0	1	4	5	0	1618874
Elusimicrobia bacterium RIFCSPLOWO2_12_FULL_59_9	view	4	2.86086e-05	427	1	1	-1	45.775	0	0	0	0	0	1797952
Halothermothrix orenii	view	4	2.86086e-05	411	1	2	-1	37.5	0	0	0	0	0	31909
Ruminococcus gauvreauii	view	4	2.86086e-05	424	1	2	-1	35.065	0	0	1	1	0	438033
Candidatus Zambryskibacteria bacterium RIFCSPLOWO2_01_FULL_45_21	view	4	2.86086e-05	470	1	1	-1	72.152	0	0	0	0	0	1802761
Microbacterium testaceum	view	4	2.86086e-05	428	1	1	-1	47.656	0	1	1	1	0	2033
Candidatus Taylorbacteria bacterium RIFCSPHIGHO2_01_FULL_51_15	view	4	2.86086e-05	428	1	1	-1	39.669	0	0	0	0	0	1802304
Flavobacterium branchiophilum	view	4	2.86086e-05	425	1	1	-1	51.515	0	0	3	3	0	55197
Nitrosomonas sp. Is79A3	view	4	2.86086e-05	425	1	2	90.31	-1	0	0	0	0	0	261292
Actinotalea fermentans	view	4	2.86086e-05	471	1	2	-1	42.105	0	1	1	1	0	43671
Bdellovibrionales bacterium RIFCSPHIGHO2_02_FULL_40_15	view	4	2.86086e-05	433	1	2	-1	37.113	0	1	1	1	0	1797390
Rickettsia felis	view	4	2.86086e-05	429	1	2	-1	43.802	0	0	1	1	0	42862
Hassallia byssoidea	view	4	2.86086e-05	424	1	1	-1	55	0	0	0	0	0	482630
Roseimaritima ulvae	view	4	2.86086e-05	454	1	1	-1	27.273	0	0	0	0	0	980254
Sphingomonas mali	view	4	2.86086e-05	441	1	2	-1	49.315	0	0	0	0	0	40682
Omnitrophica WOR_2 bacterium GWA2_47_8	view	4	2.86086e-05	429	1	1	-1	74.126	0	0	2	2	0	1801840
Bacillus pumilus	view	4	2.86086e-05	429	1	1	-1	66.667	0	0	1	0	0	1408
Bradyrhizobium sp. ORS 278	view	4	2.86086e-05	474	1	1	-1	61.538	0	1	1	1	0	114615
Candidatus Zambryskibacteria bacterium RIFCSPHIGHO2_01_FULL_43_60	view	4	2.86086e-05	444	1	1	-1	37.363	0	0	0	0	0	1802736
Myxococcus fulvus	view	4	2.86086e-05	422	1	1	-1	38.571	0	0	0	0	0	33
Pseudomonas sp. AP19	view	4	2.86086e-05	685	1	3	-1	97.059	0	0	1	1	0	1535623
Flavobacterium sp. PK15	view	4	2.86086e-05	421	1	2	-1	35.366	0	0	3	2	0	1306519
Clostridium sp. CL-2	view	4	2.86086e-05	421	1	1	-1	29.054	0	1	1	1	0	1499684
Geobacter sp. M18	view	4	2.86086e-05	449	1	2	-1	36.806	0	0	0	0	0	443143
Marinobacter daqiaonensis	view	4	2.86086e-05	453	1	1	-1	35.294	0	0	0	0	0	650891
Legionella moravica	view	4	2.86086e-05	479	1	1	-1	77.848	0	1	2	1	0	39962
Parcubacteria bacterium C7867-004	view	4	2.86086e-05	419	1	3	-1	55.147	0	0	0	0	0	1659198
Candidatus Woesebacteria bacterium GW2011_GWA1_38_8	view	4	2.86086e-05	430	1	1	-1	40.141	0	0	3	3	0	1618547
Bacteroidetes bacterium GWB2_41_8	view	4	2.86086e-05	460	1	1	-1	53.659	0	0	0	0	0	1797322
Formosa sp. Hel3_A1_48	view	4	2.86086e-05	474	1	2	-1	44.118	0	0	1	1	0	1336795
Candidatus Yonathbacteria bacterium RIFOXYD1_FULL_52_36	view	4	2.86086e-05	868	2	2	-1	62.319	0	0	3	3	0	1802730
Candidatus Gottesmanbacteria bacterium RIFCSPHIGHO2_02_FULL_39_14	view	4	2.86086e-05	580	1	1	-1	46.154	0	2	3	2	0	1798383
Clostridium sp. D5	view	4	2.86086e-05	493	1	1	-1	69.444	0	0	0	0	0	556261
Deltaproteobacteria bacterium RIFCSPLOWO2_12_FULL_60_19	view	4	2.86086e-05	418	1	1	-1	44.531	0	1	1	1	0	1797894
[Clostridium] papyrosolvens	view	4	2.86086e-05	418	1	1	-1	48.193	0	0	2	2	0	29362
Chryseobacterium indologenes	view	4	2.86086e-05	461	1	2	-1	91.011	0	0	1	0	0	253
Fusarium oxysporum	view	4	2.86086e-05	866	2	4	-1	84.211	0	1	2	2	0	5507
Pseudomonas yamanorum	view	4	2.86086e-05	431	1	1	-1	39.744	0	1	1	1	0	515393
Dongia sp. URHE0060	view	4	2.86086e-05	450	1	2	-1	44.667	0	0	0	0	0	1380391
Candidatus Pacebacteria bacterium GW2011_GWA1_46_10	view	4	2.86086e-05	448	1	1	-1	57.143	0	1	2	1	0	1618469
Staphylococcus epidermidis	view	4	2.86086e-05	448	1	1	-1	41.463	0	1	3	3	0	1282
Paenibacillus durus	view	4	2.86086e-05	416	1	1	-1	41.538	0	0	2	2	0	44251
Elusimicrobia bacterium GWF2_62_30	view	4	2.86086e-05	476	1	3	-1	30	0	0	1	1	0	1797939
Bacteroidetes bacterium OLB9	view	4	2.86086e-05	431	1	1	-1	33.871	0	0	0	0	0	1617420
Janthinobacterium sp. Marseille	view	4	2.86086e-05	415	1	1	-1	47.5	0	0	1	1	0	375286
Candidatus Woesearchaeota archaeon CG1_02_47_18	view	4	2.86086e-05	415	1	1	-1	70.37	0	0	1	1	0	1805423
Pedosphaera parvula	view	4	2.86086e-05	525	1	2	-1	38.667	0	0	2	0	0	1032527
Candidatus Methanoperedens sp. BLZ1	view	4	2.86086e-05	415	1	2	-1	40	0	4	10	11	0	1719120
Candidatus Nomurabacteria bacterium CG1_02_47_685	view	4	2.86086e-05	415	1	2	-1	40.351	0	0	0	0	0	1805282
Candidatus Doudnabacteria bacterium RIFCSPHIGHO2_02_FULL_46_11	view	4	2.86086e-05	415	1	1	-1	30.4	0	0	1	1	0	1817832
Planctomicrobium piriforme	view	4	2.86086e-05	469	1	2	-1	35.789	0	0	0	0	0	1576369
Candidatus Zambryskibacteria bacterium RIFCSPHIGHO2_01_FULL_49_18	view	4	2.86086e-05	461	1	1	-1	37.143	0	0	0	0	0	1802740
candidate division SR1 bacterium Aalborg_AAW-1	view	4	2.86086e-05	988	2	4	-1	71.053	0	0	1	1	0	1643353
Actinobacteria bacterium BACL15 MAG-120619-bin91	view	4	2.86086e-05	468	1	2	-1	94.624	0	1	1	3	0	1655562
Candidatus Pacearchaeota archaeon RBG_13_36_9	view	4	2.86086e-05	414	1	1	-1	40.625	0	0	0	0	0	1801881
Bacillus thuringiensis	view	4	2.86086e-05	414	1	1	-1	36.842	0	0	0	0	0	1428
Bradyrhizobium canariense	view	4	2.86086e-05	512	1	1	-1	31.858	0	0	0	0	0	255045
Candidatus Curtissbacteria bacterium RIFCSPLOWO2_01_FULL_42_26	view	4	2.86086e-05	414	1	1	-1	50	0	0	2	2	0	1797729
Thiomonas arsenitoxydans	view	4	2.86086e-05	448	1	1	-1	64.286	0	0	0	0	0	426114
Candidatus Nomurabacteria bacterium GW2011_GWA2_40_97	view	4	2.86086e-05	411	1	1	-1	84	0	0	0	0	0	1618735
Candidatus Gottesmanbacteria bacterium RBG_13_45_10	view	4	2.86086e-05	447	1	2	-1	37.121	0	1	1	1	0	1798370
Acidobacteria bacterium RIFCSPLOWO2_02_FULL_68_18	view	4	2.86086e-05	411	1	1	-1	31.061	0	0	1	0	0	1797185
Candidatus Gottesmanbacteria bacterium RBG_16_52_11	view	4	2.86086e-05	404	1	1	-1	43.182	0	0	0	0	0	1798374
Bdellovibrio sp. ArHS	view	4	2.86086e-05	464	1	1	-1	39.423	0	0	1	0	0	1569284
Gammaproteobacteria bacterium RIFOXYB2_FULL_38_6	view	4	2.86086e-05	479	1	1	-1	56.051	0	1	1	1	0	1798307
Flexibacter roseolus	view	4	2.86086e-05	411	1	1	-1	65.854	0	1	1	1	0	1002
Glaciecola punicea	view	4	2.86086e-05	410	1	3	-1	41.429	0	1	1	1	0	56804
Corynebacterium sp. HMSC22B11	view	4	2.86086e-05	464	1	2	-1	43.86	0	2	3	3	0	1581056
Pantoea sp. FF5	view	4	2.86086e-05	401	1	1	-1	27.619	0	0	0	0	0	1347370
Streptomyces sp. SPB074	view	4	2.86086e-05	410	1	2	-1	34.513	0	0	0	0	0	465543
Sulfuritalea hydrogenivorans	view	4	2.86086e-05	410	1	1	-1	67.073	0	0	0	0	0	748811
Candidatus Daviesbacteria bacterium GW2011_GWA2_38_24	view	4	2.86086e-05	436	1	1	-1	65.138	0	1	1	1	0	1618422
Pelosinus fermentans	view	4	2.86086e-05	482	1	2	-1	43.919	0	2	2	2	0	365349
Serratia marcescens	view	4	2.86086e-05	467	1	2	-1	25.556	0	4	6	6	0	615
Candidatus Azambacteria bacterium RIFCSPHIGHO2_02_FULL_45_18	view	4	2.86086e-05	401	1	3	-1	38.462	0	0	1	1	0	1797303
Leptospira weilii	view	4	2.86086e-05	438	1	2	-1	24.8	0	1	1	1	0	28184
Veillonella montpellierensis	view	4	2.86086e-05	442	1	2	-1	59.813	0	0	1	1	0	187328
Candidatus Kaiserbacteria bacterium RIFCSPLOWO2_01_FULL_53_17	view	4	2.86086e-05	408	1	2	-1	37.984	0	0	0	0	0	1798511
Candidatus Staskawiczbacteria bacterium RIFCSPLOWO2_01_FULL_38_12b	view	4	2.86086e-05	499	1	1	-1	68.116	0	0	1	2	0	1802214
Bryobacter aggregatus	view	4	2.86086e-05	403	1	3	-1	57.292	0	0	0	0	0	360054
Crocosphaera watsonii	view	4	2.86086e-05	408	1	2	-1	36.111	0	0	0	0	0	263511
Labrenzia sp. OB1	view	4	2.86086e-05	408	1	2	-1	37.097	0	0	2	2	0	1561204
Stigmatella aurantiaca	view	4	2.86086e-05	441	1	2	-1	72.973	0	0	1	1	0	41
Candidatus Roizmanbacteria bacterium GW2011_GWB1_40_7	view	4	2.86086e-05	407	1	2	-1	84.536	0	0	1	1	0	1618482
Candidatus Nomurabacteria bacterium RIFCSPLOWO2_01_FULL_33_17	view	4	2.86086e-05	404	1	1	-1	75.373	0	0	1	1	0	1801764
Cupriavidus gilardii	view	4	2.86086e-05	406	1	1	-1	26.761	0	1	1	1	0	82541
Candidatus Moranbacteria bacterium RIFCSPLOWO2_02_FULL_48_19	view	4	2.86086e-05	466	1	2	-1	32	0	0	0	0	0	1801642
Nitrospinae bacterium RIFCSPLOWO2_12_FULL_45_22	view	4	2.86086e-05	404	1	1	-1	53.247	0	0	1	1	0	1801687
Candidatus Pacearchaeota archaeon RBG_16_35_8	view	4	2.86086e-05	440	1	1	-1	43.636	0	0	0	0	0	1801882
Leeuwenhoekiella blandensis	view	4	2.86086e-05	405	1	2	-1	33.735	0	0	1	0	0	360293
Candidatus Levybacteria bacterium RIFCSPLOWO2_02_FULL_36_8b	view	4	2.86086e-05	405	1	1	-1	47.573	0	0	2	2	0	1798627
Candidatus Sungbacteria bacterium RIFCSPHIGHO2_02_FULL_47_11	view	4	2.86086e-05	466	1	1	-1	33.962	0	0	1	2	0	1802270
Peptococcaceae bacterium BICA1-8	view	4	2.86086e-05	405	1	1	-1	31.343	0	1	1	1	0	1531962
Cerapachys biroi	view	4	2.86086e-05	440	1	1	-1	62.222	0	0	0	0	0	443821
Candidatus Doudnabacteria bacterium RIFCSPHIGHO2_01_FULL_49_9	view	4	2.86086e-05	405	1	3	-1	61.345	0	0	1	1	0	1817827
Candidatus Colwellbacteria bacterium RIFCSPLOWO2_02_FULL_44_20b	view	4	2.86086e-05	405	1	1	-1	42	0	1	1	1	0	1797691
Nitrosospira briensis	view	4	2.86086e-05	456	1	2	-1	42.105	0	0	0	0	0	35799
Candidatus Gottesmanbacteria bacterium GW2011_GWA2_42_18	view	2	1.43043e-05	404	1	1	-1	43.373	0	0	2	2	0	1618442
Exaiptasia pallida	view	2	1.43043e-05	427	1	1	-1	33.333	0	0	0	0	0	1720309
Coccidioides	view	2	1.43043e-05	425	1	1	-1	32.911	0	0	0	0	0	5500
Cupriavidus pinatubonensis	view	2	1.43043e-05	405	1	2	-1	52.273	0	1	1	1	0	248026
Magnetospirillum gryphiswaldense	view	2	1.43043e-05	427	1	3	-1	33.333	0	0	0	0	0	55518
Geminocystis sp. NIES-3709	view	2	1.43043e-05	490	1	2	-1	42.857	0	0	0	0	0	1617448
Nitrosospira sp. Nl5	view	2	1.43043e-05	438	1	1	-1	36.842	0	0	0	0	0	200120
Veillonella sp. 3_1_44	view	2	1.43043e-05	424	1	1	-1	54.348	0	0	0	0	0	457416
Candidatus Falkowbacteria bacterium RIFOXYA2_FULL_47_9	view	2	1.43043e-05	407	1	1	-1	31.884	0	0	0	0	0	1797995
Novosphingobium sp. AP12	view	2	1.43043e-05	474	1	1	-1	53.191	0	0	0	0	0	1144305
Brochothrix thermosphacta	view	2	1.43043e-05	493	1	5	-1	40.678	0	1	1	1	0	2756
Xenophilus azovorans	view	2	1.43043e-05	422	1	2	-1	35.714	0	0	0	0	0	151755
Burkholderia sp. OLGA172	view	2	1.43043e-05	421	1	2	90.67	-1	0	1	1	1	0	1804984
Clostridium saccharoperbutylacetonicum	view	2	1.43043e-05	408	1	1	-1	45.522	0	0	2	2	0	36745
Nitrosomonas sp. AL212	view	2	1.43043e-05	459	1	1	-1	41.489	0	0	1	1	0	153948
Mucilaginibacter gossypii	view	2	1.43043e-05	469	1	1	-1	39.516	0	0	0	0	0	551996
Parcubacteria group bacterium GW2011_GWF2_38_8	view	2	1.43043e-05	415	1	1	-1	84.783	0	0	0	0	0	1618961
Delftia tsuruhatensis	view	2	1.43043e-05	419	1	2	-1	44.118	0	0	0	0	0	180282
Candidatus Woesebacteria bacterium GW2011_GWE2_31_6	view	2	1.43043e-05	880	2	2	-1	66.667	0	0	1	1	0	1618599
Candidatus Nomurabacteria bacterium RIFCSPHIGHO2_01_FULL_39_9	view	2	1.43043e-05	434	1	1	-1	44.615	0	0	1	1	0	1801735
Candidatus Woesearchaeota archaeon CG1_02_33_12	view	2	1.43043e-05	400	1	1	-1	40.86	0	0	0	0	0	1805422
Niabella drilacis	view	2	1.43043e-05	444	1	1	-1	49.286	0	1	2	2	0	1285928
Bergeyella zoohelcum	view	2	1.43043e-05	434	1	1	-1	36.667	0	0	0	0	0	1015
Herbaspirillum sp. YR522	view	2	1.43043e-05	431	1	1	-1	43.396	0	1	1	1	0	1144342
Candidatus Moranbacteria bacterium RIFOXYA2_FULL_43_15	view	2	1.43043e-05	447	1	3	-1	52.083	0	1	2	1	0	1801648
Schlesneria paludicola	view	2	1.43043e-05	431	1	1	-1	41.584	0	0	1	1	0	360056
Parabacteroides distasonis	view	2	1.43043e-05	412	1	1	-1	48.75	0	0	1	1	0	823
Flavobacterium sp. LPB0076	view	2	1.43043e-05	414	1	1	-1	55.172	0	0	1	1	0	1763534
Parcubacteria group bacterium GW2011_GWC1_43_11b	view	2	1.43043e-05	557	1	1	-1	56.962	0	0	1	1	0	1618908
Candidatus Margulisbacteria bacterium GWE2_39_32	view	2	1.43043e-05	409	1	2	-1	27.835	0	0	0	0	0	1817872
Daphnia magna	view	0	0	926	2	4	-1	67.857	0	0	0	0	0	35525
Parcubacteria group bacterium GW2011_GWC2_49_9	view	0	0	400	1	1	-1	58.163	0	0	3	2	0	1618934
Niastella yeongjuensis	view	0	0	474	1	2	-1	50.909	0	0	0	0	0	354355
Bacillus azotoformans	view	0	0	432	1	2	-1	43.056	0	0	0	0	0	1454
Chlamydiae bacterium RIFCSPHIGHO2_12_FULL_49_32	view	0	0	467	1	4	-1	65.161	0	0	1	1	0	1797604
Omnitrophica bacterium RIFCSPHIGHO2_02_FULL_51_18	view	0	0	400	1	1	-1	72.816	0	0	2	3	0	1801823
Bdellovibrionales bacterium RIFOXYD1_FULL_55_31	view	0	0	812	2	4	-1	49	0	2	4	4	0	1797404
Omnitrophica bacterium RIFCSPLOWO2_02_FULL_45_16	view	0	0	418	1	1	-1	34.586	0	0	1	0	0	1801831
Candidatus Daviesbacteria	view	0	0	418	1	1	-1	72.973	0	1	2	2	0	1752718
Candidatus Daviesbacteria bacterium RIFCSPHIGHO2_02_FULL_41_14	view	0	0	431	1	1	-1	50.794	0	0	0	0	0	1797775
Acidobacteriaceae bacterium TAA166	view	0	0	434	1	2	-1	28.777	0	0	0	0	0	278963
Pseudocohnilembus persalinus	view	0	0	492	1	1	-1	30.769	0	0	0	0	0	266149
Brugia malayi	view	0	0	443	1	4	-1	61.111	0	0	0	0	0	6279
Candidatus Gottesmanbacteria bacterium GW2011_GWA2_47_9	view	0	0	419	1	2	-1	37.179	0	0	0	0	0	1618445
Verrucosispora maris	view	0	0	419	1	2	-1	25.926	0	2	3	3	0	1003110
Cytophaga hutchinsonii	view	0	0	465	1	3	-1	33.846	0	0	0	0	0	985
Enterococcus malodoratus	view	0	0	409	1	1	-1	41.667	0	0	0	0	0	71451
Lyngbya aestuarii	view	0	0	404	1	1	-1	41.026	0	1	1	1	0	118322
Methylovorus sp. MP688	view	0	0	441	1	1	-1	47.945	0	2	4	4	0	887061
Diplosphaera colitermitum	view	0	0	403	1	4	-1	41.346	0	0	1	0	0	1148786
Rhizophagus irregularis	view	0	0	438	1	1	-1	34.021	0	1	1	1	0	588596
Parcubacteria group bacterium GW2011_GWA2_40_143	view	0	0	403	1	2	-1	44.068	0	0	0	0	0	1618815
Lysobacter antibioticus	view	0	0	424	1	1	-1	61.333	0	0	1	1	0	84531
Candidatus Collierbacteria bacterium GW2011_GWB2_44_22	view	0	0	438	1	2	-1	64.384	0	0	0	0	0	1618387
Pseudomonas syringae	view	0	0	455	1	2	-1	50	0	0	1	0	0	317
Trichinella pseudospiralis	view	0	0	471	1	3	-1	78.125	0	0	0	0	0	6337
Sporocytophaga myxococcoides	view	0	0	427	1	1	-1	46.309	0	0	1	1	0	153721
Cupriavidus basilensis	view	0	0	458	1	1	-1	34.653	0	0	0	0	0	68895
Avian myeloblastosis-associated virus	view	1752	0.0125306	6202	8	21	98.786	-1	2	12	5	12	0	11960
Eel River basin pequenovirus	view	606	0.00433421	5621	8	23	-1	63.298	0	6	7	7	0	1609634
Sewage-associated circular DNA virus-1	view	284	0.00203121	2396	3	8	-1	37.838	0	0	3	2	0	1519385
Avian myeloblastosis virus	view	234	0.0016736	1442	3	6	98.456	-1	0	0	3	7	0	11866
Sewage-associated circular DNA molecule	view	216	0.00154487	1221	2	4	-1	50.588	1	2	2	3	0	1592207
uncultured marine virus	view	12	8.58259e-05	405	1	1	-1	27.184	0	0	0	0	0	186617
Sewage-associated circular DNA virus-14	view	8	5.72172e-05	416	1	2	-1	43.243	0	0	0	0	0	1519390

## Sheet: Settings and Statistics
Sample Name	benchmark/3157_S1_L001
Timestamp	08.12.2016 11:46:10
Status	Complete
Read Pairs	3265314
Read Pairs (PF)	3220406
Single Reads	0
Single Reads (PF)	4134
Average Fragment Size	333
Fragment Size Standard Deviation	89
Reads aligning to host (est. perc.)	51.64
Digital Subtraction Strategy	Homo_sapiens.GRCh38.cdna	human	rna	/home/malawi/Projects/benchmarks/testing/references/cdna/Homo_sapiens.GRCh38.cdna.all
	Homo_sapiens.GRCh38.ncrna	human	rna	/home/malawi/Projects/benchmarks/testing/references/ncrna/Homo_sapiens.GRCh38.ncrna
	Homo_sapiens.GRCh38.dna.toplevel	human	both	/home/malawi/Projects/benchmarks/testing/references/toplevel/Homo_sapiens.GRCh38.dna.toplevel
BLAST Strategy	megablast	nt	always
	blastn	nt	never
	blastp	nr	progressive
R1 Reads	benchmark/3157_S1_L001_R1_001.fastq.gz
R2 Reads	benchmark/3157_S1_L001_R2_001.fastq.gz
Exact Command	-1 benchmark/3157_S1_L001_R1_001.fastq.gz -2 benchmark/3157_S1_L001_R2_001.fastq.gz --threads 12 --sample benchmark/3157_S1_L001 --host human --type rna --blastp progressive --force --verbose --debug --min_contiglength 400
ID (analysis.id)	55

## Sheet: Programm Versions
Program	Version
bowtie2	v2.2.9
trinity
hmmsearch	v3.1b2
blastn	v2.4.0+
blastp	v2.4.0+

## Sheet: 0
Influenza A virus
Taxid	11320
Abundance	2190
Contigs	8
Orfs	43
Contigs
Contig_ID	Length	Abundance	Abundance/Length	Assignment	Assignment Evalue	Naive Assignment	Naive Evalue
204312	1569	472	0.300829	Influenza A virus	0	Influenza A virus	0
204324	1391	410	0.294752	Influenza A virus	0	Influenza A virus	0
204292	2171	312	0.143713	Influenza A virus (A/Connecticut/Flu138/2013(H3N2))	0	Influenza A virus	0
204290	2305	306	0.132755	Influenza A virus (A/Connecticut/Flu140/2013(H3N2))	0	Influenza A virus	0
204393	1030	206	0.2	Influenza A virus	0	Influenza A virus	0
204309	1624	190	0.116995	Influenza A virus (A/Connecticut/Flu138/2013(H3N2))	0	Influenza A virus	0
204297	2058	166	0.0806608	Influenza A virus (A/Connecticut/Flu140/2013(H3N2))	0	Influenza A virus	0
204458	880	128	0.145455	Influenza A virus	0	Influenza A virus	0
Orfs
Contig_ID	Orf_ID	Length	Assignment	Assignment Evalue	Naive Assignment	Naive Evalue
204312	274172	515	Influenza A virus	0
204312	274174	138	Influenza A virus	0
204312	274173	125	Influenza A virus	0
204312	274169	88	Influenza A virus	0
204312	274170	83	Influenza A virus	0
204312	274171	79	Influenza A virus	0
204324	274220	452	Influenza A virus	0
204324	274218	103	Influenza A virus	0
204324	274219	96	Influenza A virus	0
204292	274064	693	Influenza A virus (A/Connecticut/Flu138/2013(H3N2))	0
204292	274063	156	Influenza A virus (A/Connecticut/Flu138/2013(H3N2))	0
204292	274061	146	Influenza A virus (A/Connecticut/Flu138/2013(H3N2))	0
204292	274062	84	Influenza A virus (A/Connecticut/Flu138/2013(H3N2))	0
204292	274060	83	Influenza A virus (A/Connecticut/Flu138/2013(H3N2))	0
204292	274065	77	Influenza A virus (A/Connecticut/Flu138/2013(H3N2))	0
204292	274066	77	Influenza A virus (A/Connecticut/Flu138/2013(H3N2))	0
204290	274053	757	Influenza A virus (A/Connecticut/Flu140/2013(H3N2))	0
204290	274047	140	Influenza A virus (A/Connecticut/Flu140/2013(H3N2))	0
204290	274048	126	Influenza A virus (A/Connecticut/Flu140/2013(H3N2))	0
204290	274046	103	Influenza A virus (A/Connecticut/Flu140/2013(H3N2))	0
204290	274049	95	Influenza A virus (A/Connecticut/Flu140/2013(H3N2))	0
204290	274050	90	Influenza A virus (A/Connecticut/Flu140/2013(H3N2))	0
204290	274052	79	Influenza A virus (A/Connecticut/Flu140/2013(H3N2))	0
204290	274051	76	Influenza A virus (A/Connecticut/Flu140/2013(H3N2))	0
204393	274460	253	Influenza A virus	0
204393	274459	128	Influenza A virus	0
204393	274458	111	Influenza A virus	0
204393	274462	97	Influenza A virus	0
204393	274461	81	Influenza A virus	0
204309	274157	541	Influenza A virus (A/Connecticut/Flu138/2013(H3N2))	0
204309	274154	129	Influenza A virus (A/Connecticut/Flu138/2013(H3N2))	0
204309	274156	98	Influenza A virus (A/Connecticut/Flu138/2013(H3N2))	0
204309	274158	89	Influenza A virus (A/Connecticut/Flu138/2013(H3N2))	0
204309	274155	78	Influenza A virus (A/Connecticut/Flu138/2013(H3N2))	0
204297	274099	679	Influenza A virus (A/Connecticut/Flu140/2013(H3N2))	0
204297	274095	154	Influenza A virus (A/Connecticut/Flu140/2013(H3N2))	0
204297	274096	82	Influenza A virus (A/Connecticut/Flu140/2013(H3N2))	0
204297	274098	79	Influenza A virus (A/Connecticut/Flu140/2013(H3N2))	0
204297	274097	76	Influenza A virus (A/Connecticut/Flu140/2013(H3N2))	0
204458	274657	237	Influenza A virus	0
204458	274658	216	Influenza A virus	0
204458	274659	131	Influenza A virus	0
204458	274656	75	Influenza A virus	0
Domains
Contig_ID	Orf_ID	Accession	Name	Description	Viral Root	Bacterial Root	Eukaryotic Root	Other Root	Start_Pos	End_Pos	Evalue
204312	274172	PF00506	Flu_NP	Influenza virus nucleoprotein	Orthomyxoviridae				18	515	0
204324	274220	PF00064	Neur	Neuraminidase	Orthomyxoviridae				98	431	6.1e-55
204324	274218	PF07297	DPM2	Dolichol phosphate-mannose biosynthesis regulatory protein (DPM2)			Eukaryota		39	94	5.3e-07
204292	274064	PF00604	Flu_PB2	Influenza RNA-dependent RNA polymerase subunit PB2	Orthomyxoviridae				18	691	0
204292	274063	PF12936	Kri1_C	KRI1-like family C-terminal			Eukaryota		111	155	7.5e-07
204292	274061	PF10971	DUF2773	Protein of unknown function (DUF2773)		Enterobacteriaceae	Trichuris trichiura		27	60	9.6e-06
204292	274066	PF02326	YMF19	Plant ATP synthase F0		Bacteria	Eukaryota		5	68	1.5e-07
204290	274053	PF00602	Flu_PB1	Influenza RNA-dependent RNA polymerase subunit PB1	Orthomyxoviridae				1	741	0
204290	274046	PF11986	PB1-F2	Influenza A Proapoptotic protein	Influenza A virus				14	99	1.4e-36
204393	274460	PF00598	Flu_M1	Influenza Matrix protein (M1)	Orthomyxoviridae				3	158	0
204393	274460	PF08289	Flu_M1_C	Influenza Matrix protein (M1) C-terminal domain	Orthomyxoviridae	Firmicutes bacterium CAG:102			159	253	4e-52
204393	274462	PF00599	Flu_M2	Influenza Matrix protein (M2)	Influenza A virus				6	97	7.6e-60
204309	274157	PF00509	Hemagglutinin	Haemagglutinin	Orthomyxoviridae				17	541	0
204309	274157	PF16752	TBCC_N	Tubulin-specific chaperone C N-terminal domain			Eukaryota		379	429	5.8e-06
204297	274099	PF00603	Flu_PA	Influenza RNA-dependent RNA polymerase subunit PA	Orthomyxoviridae				23	679	0
204458	274657	PF00600	Flu_NS1	Influenza non-structural protein (NS1)	Influenza A virus				8	224	0
204458	274659	PF00601	Flu_NS2	Influenza non-structural protein (NS2)	Orthomyxoviridae				38	131	2.6e-53
204458	274659	PF06306	CgtA	Beta-1,4-N-acetylgalactosaminyltransferase (CgtA)		Bacteria	Trichomonas vaginalis		45	123	5.8e-07
Nucleotide Sequences (FASTA)
Aminoacid Sequences (FASTA)
ORF Annotations (BED)
Domain Annotations (BED)
BACK TO SUMMARY

## Sheet: 1
Human herpesvirus 1
Taxid	10298
Abundance	4
Contigs	1
Orfs	5
Contigs
Contig_ID	Length	Abundance	Abundance/Length	Assignment	Assignment Evalue	Naive Assignment	Naive Evalue
205729	469	4	0.00852878	Human herpesvirus 1	0	Human herpesvirus 1	0
Orfs
Contig_ID	Orf_ID	Length	Assignment	Assignment Evalue	Naive Assignment	Naive Evalue
205729	277012	156	Human herpesvirus 1	0
205729	277014	155	Human herpesvirus 1	0
205729	277013	149	Human herpesvirus 1	0
205729	277010	118	Human herpesvirus 1	0
205729	277011	83	Human herpesvirus 1	0
Domains
Contig_ID	Orf_ID	Accession	Name	Description	Viral Root	Bacterial Root	Eukaryotic Root	Other Root	Start_Pos	End_Pos	Evalue
205729	277012	PF02232	Alpha_TIF	Alpha trans-inducing protein (Alpha-TIF)	Alphaherpesvirinae				2	156	0
Nucleotide Sequences (FASTA)
Aminoacid Sequences (FASTA)
ORF Annotations (BED)
Domain Annotations (BED)
BACK TO SUMMARY

## Sheet: 2
Human parainfluenza virus 3
Taxid	11216
Abundance	0
Contigs	1
Orfs	1
Contigs
Contig_ID	Length	Abundance	Abundance/Length	Assignment	Assignment Evalue	Naive Assignment	Naive Evalue
207170	410	0	0	Human parainfluenza virus 3	0	Human parainfluenza virus 3	0
Orfs
Contig_ID	Orf_ID	Length	Assignment	Assignment Evalue	Naive Assignment	Naive Evalue
207170	279027	136	Human parainfluenza virus 3	0
Domains
Contig_ID	Orf_ID	Accession	Name	Description	Viral Root	Bacterial Root	Eukaryotic Root	Other Root	Start_Pos	End_Pos	Evalue
207170	279027	PF12803	G-7-MTase	mRNA (guanine-7-)methyltransferase (G-7-MTase)	Paramyxovirinae				10	134	2.2e-50
Nucleotide Sequences (FASTA)
Aminoacid Sequences (FASTA)
ORF Annotations (BED)
Domain Annotations (BED)
BACK TO SUMMARY

## Sheet: 3
uncultured virus
Taxid	340016
Abundance	318
Contigs	6
Orfs	15
Contigs
Contig_ID	Length	Abundance	Abundance/Length	Assignment	Assignment Evalue	Naive Assignment	Naive Evalue
204433	919	134	0.145811	uncultured virus	0	uncultured virus	0
204751	641	70	0.109204	uncultured virus	0	uncultured virus	0
204749	642	42	0.0654206	uncultured virus	0	uncultured virus	0
205389	498	26	0.0522088	uncultured virus	0.011	uncultured virus	0.011
205429	492	24	0.0487805	uncultured virus	0	uncultured virus	0
207222	409	22	0.0537897	uncultured virus	1.22e-09	uncultured virus	1.22e-09
Orfs
Contig_ID	Orf_ID	Length	Assignment	Assignment Evalue	Naive Assignment	Naive Evalue
204433	274584	293	uncultured virus	0
204433	274585	267	uncultured virus	0
204433	274583	220	uncultured virus	0
204751	275330	134	uncultured virus	0
204751	275331	115	uncultured virus	0
204749	275328	109	uncultured virus	0
204749	275327	96	uncultured virus	0
204749	275326	78	uncultured virus	0
205389	276494	116	uncultured virus	0.011	uncultured virus	0.011
205429	276559	118	uncultured virus	0
205429	276561	88	uncultured virus	0
205429	276560	84	uncultured virus	0
207222	279112	104	uncultured virus	1.22e-09	uncultured virus	1.22e-09
207222	279110	91	uncultured virus	1.22e-09
207222	279111	90	uncultured virus	1.22e-09
Domains
Contig_ID	Orf_ID	Accession	Name	Description	Viral Root	Bacterial Root	Eukaryotic Root	Other Root	Start_Pos	End_Pos	Evalue
204433	274584	PF02407	Viral_Rep	Putative viral replication protein	ssDNA viruses	Terrabacteria group	Eukaryota		30	106	4.6e-18
204433	274584	PF00910	RNA_helicase	RNA helicase	Viruses	Bacteria	Eukaryota	Candidatus Nitrosoarchaeum limnia SFB1	180	229	2.4e-06
204751	275330	PF02956	TT_ORF1	TT viral orf 1	Anelloviridae		Eimeria mitis		29	99	6.9e-06
205389	276494	PF00861	Ribosomal_L18p	Ribosomal L18 of archaea, bacteria, mitoch. and chloroplast		Bacteria	Eukaryota	miscellaneous Crenarchaeota group archaeon SMTZ1-55	13	54	3.8e-06
207222	279112	PF15908	HMMR_C	Hyaluronan mediated motility receptor C-terminal			Eukaryota		39	88	9.7e-06
Nucleotide Sequences (FASTA)
Aminoacid Sequences (FASTA)
ORF Annotations (BED)
Domain Annotations (BED)
BACK TO SUMMARY

## Sheet: 4
Virus Chimp162
Taxid	745107
Abundance	256
Contigs	2
Orfs	6
Contigs
Contig_ID	Length	Abundance	Abundance/Length	Assignment	Assignment Evalue	Naive Assignment	Naive Evalue
204399	1006	168	0.166998	Virus Chimp162	8.27e-22	Virus Chimp162	8.27e-22
204715	659	88	0.133536	Virus Chimp162	2.34e-56	Avon-Heathcote Estuary associated circular virus 13	6.92e-55
Orfs
Contig_ID	Orf_ID	Length	Assignment	Assignment Evalue	Naive Assignment	Naive Evalue
204399	274478	165	Virus Chimp162	8.27e-22
204399	274476	137	Virus Chimp162	8.27e-22	Virus Chimp162	8.27e-22
204399	274477	77	Virus Chimp162	8.27e-22
204399	274479	75	Virus Chimp162	8.27e-22
204715	275264	214	Virus Chimp162	2.34e-56	Avon-Heathcote Estuary associated circular virus 13	6.92e-55
204715	275265	76	Virus Chimp162	2.34e-56
Domains
Contig_ID	Orf_ID	Accession	Name	Description	Viral Root	Bacterial Root	Eukaryotic Root	Other Root	Start_Pos	End_Pos	Evalue
204399	274476	PF02407	Viral_Rep	Putative viral replication protein	ssDNA viruses	Terrabacteria group	Eukaryota		10	101	2.1e-25
204715	275264	PF00910	RNA_helicase	RNA helicase	Viruses	Bacteria	Eukaryota	Candidatus Nitrosoarchaeum limnia SFB1	55	137	4.3e-10
Nucleotide Sequences (FASTA)
Aminoacid Sequences (FASTA)
ORF Annotations (BED)
Domain Annotations (BED)
BACK TO SUMMARY

## Sheet: 5
Bat circovirus
Taxid	1329650
Abundance	30
Contigs	1
Orfs	2
Contigs
Contig_ID	Length	Abundance	Abundance/Length	Assignment	Assignment Evalue	Naive Assignment	Naive Evalue
207329	406	30	0.0738916	Bat circovirus	1.08e-24	Lake Sarah-associated circular virus-28	1.84e-47
Orfs
Contig_ID	Orf_ID	Length	Assignment	Assignment Evalue	Naive Assignment	Naive Evalue
207329	279247	135	Bat circovirus	1.08e-24	Lake Sarah-associated circular virus-28	1.84e-47
207329	279248	93	Bat circovirus	1.08e-24
Domains
Contig_ID	Orf_ID	Accession	Name	Description	Viral Root	Bacterial Root	Eukaryotic Root	Other Root	Start_Pos	End_Pos	Evalue
Nucleotide Sequences (FASTA)
Aminoacid Sequences (FASTA)
ORF Annotations (BED)
BACK TO SUMMARY

## Sheet: 6
Dipteran ambidensovirus 1
Taxid	1513186
Abundance	10
Contigs	1
Orfs	1
Contigs
Contig_ID	Length	Abundance	Abundance/Length	Assignment	Assignment Evalue	Naive Assignment	Naive Evalue
206119	448	10	0.0223214	Culex pipiens densovirus	1.15e-56	Dipteran ambidensovirus 1	1.15e-56
Orfs
Contig_ID	Orf_ID	Length	Assignment	Assignment Evalue	Naive Assignment	Naive Evalue
206119	277559	148	Culex pipiens densovirus	1.15e-56	Dipteran ambidensovirus 1	1.15e-56
Domains
Contig_ID	Orf_ID	Accession	Name	Description	Viral Root	Bacterial Root	Eukaryotic Root	Other Root	Start_Pos	End_Pos	Evalue
206119	277559	PF01057	Parvo_NS1	Parvovirus non-structural protein NS1	Viruses	Bacteria	Opisthokonta		60	145	9.4e-09
Nucleotide Sequences (FASTA)
Aminoacid Sequences (FASTA)
ORF Annotations (BED)
Domain Annotations (BED)
BACK TO SUMMARY

[truncated: 578 more sheets: 7, 8, 9, 10, 11, 12, 13, 14, 15, 16, 17, 18, 19, 20, 21, 22, 23, 24, 25, 26 …]
