# Supplementary material for: DAMIAN: an open source bioinformatics tool for fast, systematic and cohort based analysis of microorganisms in diagnostic samples
Source: Sci Rep. 2019 Nov 14;9:16841. doi: 10.1038/s41598-019-52881-4 (PMC6856179; doi:10.1038/s41598-019-52881-4)
Supplement: Supplementary file 5 — Dataset S4 [file 41598_2019_52881_MOESM5_ESM.xlsx]

## Sheet: Species Summary
Species	Report	Absolute Abundance	Relative Abundance	Assembly Length	Contigs	Orfs	Maximum Identity (nucl)	Maximum Identity (prot)	Distinct Viral Domains	Viral Domains	Bacterial Domains	Eukaryotic Domains	Other Domains	Tax ID
T4likevirus	view	28	0.00487805	979	1	1	-1	40.909	0	0	0	0	0	10663
EBPR siphovirus 1	view	6	0.0010453	552	1	3	-1	40.777	0	1	1	1	0	1048520
[Unassigned]	view	1154	0.201045	54518	108	218	-1	-1	1	3	23	40	0	-1
Lactobacillus brevis	view	24	0.00418118	1667	3	6	-1	42.105	1	6	7	7	0	1580
Yersinia pseudotuberculosis	view	12	0.00209059	632	1	1	-1	37.037	1	2	1	0	0	633
Flavobacterium sp. phage 1/32	view	24	0.00418118	1270	2	2	-1	36.559	0	0	0	1	0	1458858
Pseudomonas phage PhiPA3	view	8	0.00139373	596	1	2	-1	39.645	0	0	0	0	0	998086
Opisthorchis viverrini	view	1943	0.338502	46264	94	365	-1	79.747	0	5	5	5	0	6198
Spirometra erinaceieuropaei	view	337	0.0587108	3653	6	25	100	-1	0	0	0	0	0	99802
Zygosaccharomyces bailii	view	244	0.0425087	1397	2	11	-1	45.946	0	0	0	0	0	4954
Chlamydia psittaci	view	237	0.0412892	3451	4	3	100	-1	0	0	1	0	0	83554
Streptococcus pneumoniae	view	134	0.0233449	3174	6	23	100	100	0	1	1	1	0	1313
Plasmodium malariae	view	126	0.0219512	1002	1	11	-1	50.704	0	0	0	0	0	5858
Mucilaginibacter paludis	view	114	0.0198606	4728	8	19	-1	54.651	0	5	10	7	0	423351
Melipona quadrifasciata	view	74	0.012892	469	1	5	-1	47.368	0	0	0	0	0	166423
Chryseobacterium indologenes	view	60	0.010453	1609	2	4	-1	70.27	0	1	3	2	0	253
Pedobacter antarcticus	view	54	0.00940767	1989	1	3	-1	50	0	1	2	1	0	34086
Burkholderia vietnamiensis	view	52	0.00905923	1773	2	5	-1	36.944	0	5	6	6	0	60552
Roseivirga spongicola	view	52	0.00905923	2176	4	5	-1	33.065	0	0	0	0	0	333140
bacterium SIT5	view	48	0.00836237	762	1	6	-1	48.039	0	0	0	0	0	1522318
Pseudomonas fluorescens	view	46	0.00801394	2625	4	7	98.982	48.366	0	1	1	1	0	294
Aquimarina longa	view	40	0.00696864	1641	2	4	-1	26.066	0	0	0	0	0	1080221
Flavobacterium sp. ABG	view	36	0.00627178	1412	3	4	-1	61.364	0	1	3	3	0	1423322
Mycobacterium tuberculosis	view	36	0.00627178	1429	1	5	-1	24.818	0	2	3	3	0	1773
Acinetobacter baumannii	view	32	0.00557491	2126	4	5	-1	51.592	0	2	3	3	0	470
Escherichia coli	view	32	0.00557491	1298	2	3	99.776	45.714	0	0	0	0	0	562
Alistipes indistinctus	view	26	0.00452962	1190	1	2	-1	32.584	0	0	0	1	0	626932
Flavobacterium urocaniciphilum	view	24	0.00418118	953	1	4	-1	33.846	0	0	0	1	0	1299341
Enterobacter hormaechei	view	24	0.00418118	1216	2	2	-1	44.928	0	3	4	4	0	158836
Xanthomonas sp. MUS 060	view	22	0.00383275	995	1	4	-1	39.623	0	1	2	2	0	1588031
Haloarcula	view	20	0.00348432	887	1	1	-1	37.736	0	0	1	2	0	2237
Monosiga brevicollis	view	18	0.00313589	628	1	6	-1	36.471	0	0	0	3	0	81824
Paenibacillus tyrfis	view	18	0.00313589	404	1	1	-1	39.552	0	0	0	0	0	1501230
Chlamydia trachomatis	view	18	0.00313589	536	1	1	-1	37.64	0	1	1	1	0	813
Strongylocentrotus purpuratus	view	14	0.00243902	441	1	5	-1	51.351	0	0	1	1	0	7668
Sorangium cellulosum	view	14	0.00243902	573	1	1	-1	28.767	0	1	1	1	0	56
Bacillus weihenstephanensis	view	14	0.00243902	421	1	3	-1	32.353	0	0	0	0	0	86662
Streptococcus mitis	view	14	0.00243902	471	1	1	99.575	-1	0	0	0	0	0	28037
Bacillus	view	14	0.00243902	591	1	1	-1	51.613	0	0	1	2	0	1386
Rhizobium leguminosarum	view	12	0.00209059	526	1	2	-1	53.465	0	0	0	0	0	384
Flavobacterium johnsoniae	view	10	0.00174216	432	1	1	-1	43.75	0	0	0	0	0	986
Parcubacteria bacterium C7867-008	view	10	0.00174216	411	1	1	-1	42.609	0	0	0	0	0	1659202
Photobacterium swingsii	view	10	0.00174216	742	1	1	-1	33.019	0	0	0	0	0	680026
Microscilla marina	view	10	0.00174216	719	1	2	-1	28.125	0	0	0	0	0	1027
Spirochaetes bacterium GWB1_59_5	view	10	0.00174216	833	2	2	-1	40.909	0	1	1	1	0	1802176
Rhodobacter capsulatus	view	10	0.00174216	401	1	1	-1	49.565	0	0	0	1	0	1061
Herbaspirillum seropedicae	view	10	0.00174216	604	1	2	-1	39.024	0	0	1	2	0	964
Elizabethkingia miricola	view	10	0.00174216	685	1	3	-1	26.667	0	0	0	0	0	172045
Nonlabens sp. YIK11	view	8	0.00139373	507	1	1	-1	43.077	0	0	7	11	0	1453349
Chlamydiales	view	8	0.00139373	530	1	2	-1	35.789	0	0	1	0	0	51291
SAR86 cluster bacterium SAR86B	view	6	0.0010453	482	1	1	-1	40	0	0	0	0	0	1123867
Thauera humireducens	view	6	0.0010453	444	1	1	-1	36.424	0	0	0	0	0	1134435
Bacteroides nordii	view	6	0.0010453	449	1	1	-1	30.851	0	0	0	0	0	291645
Candidatus Falkowbacteria	view	6	0.0010453	530	1	1	-1	33.333	0	0	0	0	0	1752728
Candidatus Peregrinibacteria	view	6	0.0010453	528	1	2	-1	40.984	0	0	0	0	0	1619053
Chryseobacterium sp. IHB B 17019	view	6	0.0010453	410	1	2	-1	55.263	0	1	1	2	0	1721091
Flavobacterium frigoris	view	6	0.0010453	434	1	1	-1	44.681	0	0	1	1	0	229204
Lottia gigantea	view	4	0.000696864	413	1	3	-1	51.948	0	0	0	0	0	225164
Pseudomonas aeruginosa	view	2	0.000348432	430	1	1	-1	47.899	0	0	0	0	0	287
Alistipes finegoldii	view	2	0.000348432	518	1	1	-1	30.645	0	0	0	0	0	214856
Avian myeloblastosis virus	view	303	0.0527875	4793	4	20	98.942	-1	1	6	5	11	0	11866
Avian myeloblastosis-associated virus	view	62	0.0108014	2153	2	8	98.435	-1	1	5	2	5	0	11960
Sewage-associated circular DNA virus-8	view	14	0.00243902	550	1	2	-1	30.128	0	0	0	0	0	1519397
Phytophthora parasitica	view	10	0.00174216	422	1	1	-1	31.818	0	0	0	0	0	4792

## Sheet: Settings and Statistics
Sample Name	benchmark/rna4505-3_S4_L001_blastp_500
Timestamp	23.01.2017 10:27:49
Status	Complete
Read Pairs	2370210
Read Pairs (PF)	2362075
Single Reads	0
Single Reads (PF)	7124
Average Fragment Size	300
Fragment Size Standard Deviation	54
Reads aligning to host (est. perc.)	98.06
Digital Subtraction Strategy	Homo_sapiens.GRCh38.cdna
	Homo_sapiens.GRCh38.ncrna
	Homo_sapiens.GRCh38.dna.toplevel
BLAST Strategy	megablast
	blastn
	blastp
R1 Reads	benchmark/rna4505-3_S4_L001_R1_001.fastq.gz
R2 Reads	benchmark/rna4505-3_S4_L001_R2_001.fastq.gz
Exact Command	-1 benchmark/rna4505-3_S4_L001_R1_001.fastq.gz -2 benchmark/rna4505-3_S4_L001_R2_001.fastq.gz --threads 15 --sample benchmark/rna4505-3_S4_L001_blastp_500 --log benchmark/rna4505-3_S4_L001_blastp_400.log --host human --type rna --blastp progressive --force --verbose --debug --min_contiglength 400
ID (analysis.id)	135

## Sheet: Programm Versions
Program	Version
bowtie2	v2.2.9
trinity
hmmsearch	v3.1b2
blastn	v2.4.0+
blastp	v2.4.0+

## Sheet: 0
T4likevirus
Taxid
Abundance
Contigs
Orfs
Contigs
Contig_ID
399237
Orfs
Contig_ID
399237
Domains
Contig_ID
Nucleotide Sequences (FASTA)
Aminoacid Sequences (FASTA)
ORF Annotations (BED)
BACK TO SUMMARY

## Sheet: 1
EBPR siphovirus 1
Taxid
Abundance
Contigs
Orfs
Contigs
Contig_ID
399388
Orfs
Contig_ID
399388
399388
399388
Domains
Contig_ID
399388
Nucleotide Sequences (FASTA)
Aminoacid Sequences (FASTA)
ORF Annotations (BED)
Domain Annotations (BED)
BACK TO SUMMARY

## Sheet: 2
[Unassigned]
Taxid
Abundance
Contigs
Orfs
Contigs
Contig_ID
399254
399287
399547
399317
399647
399307
399276
399280
399352
399374
399308
399537
399535
399668
399348
399387
399396
399409
399333
399474
399267
399423
399288
399379
399392
399531
399294
399411
399481
399401
399528
399551
399393
399345
399477
399658
399677
399580
399454
399367
399628
399589
399585
399527
399663
399407
399484
399404
399488
399592
399540
399326
399391
399381
399629
399652
399650
399448
399331
399440
399539
399447
399618
399672
399549
399486
399590
399362
399466
399476
399363
399475
399565
399556
399375
399370
399604
399612
399546
399670
399456
399502
399408
399360
399514
399328
399524
399676
399450
399500
399665
399630
399621
399625
399505
399378
399516
399560
399674
399643
399564
399506
399581
399598
399602
399635
399642
399654
Orfs
Contig_ID
399254
399254
399254
399254
399254
399254
399254
399287
399287
399287
399287
399287
399287
399547
399547
399547
399547
399547
399317
399317
399647
399647
399647
399647
399307
399307
399276
399276
399276
399276
399276
399276
399276
399280
399352
399352
399352
399352
399374
399374
399374
399374
399374
399374
399308
399308
399308
399308
399308
399535
399348
399348
399348
399348
399387
399387
399387
399396
399396
399409
399409
399333
399333
399474
399474
399474
399474
399474
399267
399267
399423
399288
399288
399379
399379
399379
399379
399379
399379
399392
399392
399531
399531
399531
399531
399531
399294
399294
399294
399411
399411
399401
399528
399551
399393
399345
399477
399477
399477
399658
399580
399580
399454
399454
399454
399454
399367
399367
399628
399589
399527
399663
399663
399663
399663
399663
399407
399407
399484
399404
399592
399592
399592
399592
399592
399540
399540
399540
399326
399326
399391
399381
399381
399652
399652
399650
399650
399448
399331
399331
399331
399331
399440
399440
399539
399447
399447
399618
399618
399672
399672
399672
399549
399486
399590
399590
399590
399590
399362
399466
399363
399475
399556
399556
399375
399375
399370
399604
399604
399604
399604
399546
399670
399670
399670
399670
399456
399408
399360
399360
399514
399514
399328
399524
399524
399524
399524
399676
399676
399500
399630
399621
399621
399625
399505
399378
399378
399516
399560
399560
399674
399643
399643
399564
399564
399564
399564
399564
399506
399506
399581
399581
399598
399602
399635
399635
399642
399654
Domains
Contig_ID
399287
399287
399287
399287
399287
399287
399287
399547
399547
399547
399647
399647
399348
399348
399348
399387
399387
399396
399551
399345
399477
399477
399477
399477
399527
399326
399650
399448
399539
399672
399672
399672
399672
399590
399590
399466
399556
399370
399370
399360
399360
399514
399514
399524
399378
399516
399564
399564
399564
399602
Nucleotide Sequences (FASTA)
Aminoacid Sequences (FASTA)
ORF Annotations (BED)
Domain Annotations (BED)
BACK TO SUMMARY

## Sheet: 3
Lactobacillus brevis
Taxid
Abundance
Contigs
Orfs
Contigs
Contig_ID
399356
399399
399418
Orfs
Contig_ID
399356
399356
399399
399399
399418
399418
Domains
Contig_ID
399356
399356
399356
399356
399356
399399
399418
399418
Nucleotide Sequences (FASTA)
Aminoacid Sequences (FASTA)
ORF Annotations (BED)
Domain Annotations (BED)
BACK TO SUMMARY

## Sheet: 4
Yersinia pseudotuberculosis
Taxid
Abundance
Contigs
Orfs
Contigs
Contig_ID
399334
Orfs
Contig_ID
399334
Domains
Contig_ID
399334
399334
Nucleotide Sequences (FASTA)
Aminoacid Sequences (FASTA)
ORF Annotations (BED)
Domain Annotations (BED)
BACK TO SUMMARY

## Sheet: 5
Flavobacterium sp. phage 1/32
Taxid
Abundance
Contigs
Orfs
Contigs
Contig_ID
399257
399620
Orfs
Contig_ID
399257
399620
Domains
Contig_ID
399620
Nucleotide Sequences (FASTA)
Aminoacid Sequences (FASTA)
ORF Annotations (BED)
Domain Annotations (BED)
BACK TO SUMMARY

## Sheet: 6
Pseudomonas phage PhiPA3
Taxid
Abundance
Contigs
Orfs
Contigs
Contig_ID
399358
Orfs
Contig_ID
399358
399358
Domains
Contig_ID
Nucleotide Sequences (FASTA)
Aminoacid Sequences (FASTA)
ORF Annotations (BED)
BACK TO SUMMARY

[truncated: 57 more sheets: 7, 8, 9, 10, 11, 12, 13, 14, 15, 16, 17, 18, 19, 20, 21, 22, 23, 24, 25, 26 …]
