# Supplementary material for: DAMIAN: an open source bioinformatics tool for fast, systematic and cohort based analysis of microorganisms in diagnostic samples
Source: Sci Rep. 2019 Nov 14;9:16841. doi: 10.1038/s41598-019-52881-4 (PMC6856179; doi:10.1038/s41598-019-52881-4)
Supplement: Supplementary file 6 — Dataset S5 [file 41598_2019_52881_MOESM6_ESM.xlsx]

## Sheet: Species Summary
Species	Report	Absolute Abundance	Relative Abundance	Assembly Length	Contigs	Orfs	Maximum Identity (nucl)	Maximum Identity (prot)	Distinct Viral Domains	Viral Domains	Bacterial Domains	Eukaryotic Domains	Other Domains	Tax ID
Human parechovirus	view	132	0.00100637	5723	3	8	96.631	-1	5	9	2	4	0	195054
Bat circovirus	view	30	0.000228721	3427	5	15	-1	72.527	0	5	7	8	0	1329650
uncultured virus	view	16	0.000121985	1404	3	7	-1	44.094	0	0	0	0	0	340016
Chaetoceros sp. DNA virus 7	view	14	0.000106737	592	1	1	-1	33.333	0	0	0	0	0	1382995
Odonata-associated circular virus-19	view	12	9.14885e-05	968	2	4	-1	43.548	0	0	0	0	0	1592119
EBPR siphovirus 1	view	10	7.62404e-05	811	2	4	-1	35.433	0	0	0	0	0	1048520
Phytophthora parasitica virus	view	10	7.62404e-05	961	2	6	-1	53.933	0	1	1	2	0	1608451
EBPR podovirus 3	view	6	4.57443e-05	609	1	1	-1	47.321	0	4	4	5	0	1048517
Odonata-associated circular virus-8	view	6	4.57443e-05	670	1	3	-1	31.429	0	1	2	2	0	1592128
Circovirus-like genome RW-E	view	4	3.04962e-05	400	1	2	-1	32.576	0	0	1	1	0	642255
Dragonfly cyclicusvirus	view	2	1.52481e-05	420	1	2	-1	32.927	0	0	0	0	0	1234878
Bat coronavirus 1A	view	2	1.52481e-05	488	1	2	-1	38.596	0	0	0	0	0	393767
Canine circovirus	view	0	0	419	1	2	-1	48.958	0	1	1	1	0	1194757
Phaeocystis globosa virus	view	0	0	432	1	2	-1	36.986	0	1	2	2	0	251749
Ostreococcus lucimarinus virus 1	view	0	0	492	1	2	-1	34.532	0	0	0	0	0	880162
Myoviridae	view	0	0	473	1	1	-1	26.087	0	0	1	0	0	10662
Bacteroides dorei	view	15700	0.119697	216478	330	825	100	100	4	190	724	717	0	357276
[Unassigned]	view	11308	0.0862127	491933	1005	1236	-1	-1	11	71	212	241	0	-1
Parabacteroides distasonis	view	8066	0.0614955	22151	34	76	100	76.692	1	17	49	45	0	823
Saccharomyces cerevisiae	view	3980	0.0303437	12312	20	28	100	72.5	1	2	7	7	0	4932
Escherichia coli	view	614	0.00468116	37313	63	137	100	77.536	2	53	77	79	0	562
Chlamydia trachomatis	view	248	0.00189076	13544	19	51	-1	55.932	1	17	18	19	0	813
Bdellovibrio sp. ArHS	view	70	0.000533683	6740	11	16	-1	72.727	1	2	6	6	0	1569284
Parcubacteria group bacterium GW2011_GWF1_40_6	view	70	0.000533683	7438	15	20	-1	86.957	1	4	15	15	0	1618956
Streptomyces griseorubens	view	54	0.000411698	2239	1	6	-1	38.182	1	3	3	3	0	66897
Gemmata obscuriglobus	view	54	0.000411698	4170	6	15	-1	52.941	1	6	16	15	0	114
Candidatus Woesebacteria bacterium GW2011_GWB1_39_12	view	44	0.000335458	3809	8	11	-1	67.568	1	6	7	7	0	1618574
Rhizobium leguminosarum	view	18	0.000137233	1885	4	4	-1	44.444	1	3	5	5	0	384
Candidatus Gracilibacteria bacterium CG1_02_38_174	view	14	0.000106737	2275	4	7	-1	48.98	1	1	3	2	0	1805210
Vibrio alginolyticus	view	12	9.14885e-05	1115	1	3	-1	28.676	1	2	1	2	0	663
Bordetella hinzii	view	10	7.62404e-05	1127	2	4	-1	60.465	1	1	0	0	0	103855
Burkholderia multivorans	view	8	6.09923e-05	1047	2	4	-1	44.578	1	5	7	8	0	87883
Bradyrhizobium sp. URHD0069	view	8	6.09923e-05	730	1	2	-1	53.704	1	1	1	0	0	1380355
Elizabethkingia miricola	view	4	3.04962e-05	852	2	3	-1	52.525	1	4	21	24	0	172045
Leptospirillum ferriphilum	view	0	0	402	1	4	-1	39.683	1	1	0	0	0	178606
uncultured Mediterranean phage uvMED	view	26	0.000198225	1941	4	5	-1	45.714	0	0	1	2	0	1407671
Chlamydia phage 2	view	12	9.14885e-05	1179	2	7	-1	48.077	0	1	1	1	0	105154
Pelagibacter phage HTVC008M	view	10	7.62404e-05	951	2	4	-1	44.706	1	1	0	1	0	1283076
Bdellovibrio phage phiMH2K	view	6	4.57443e-05	475	1	3	-1	36.232	0	1	1	1	0	145579
Synechococcus phage S-SM2	view	6	4.57443e-05	409	1	1	-1	41.026	0	0	0	0	0	444860
Pseudomonas phage PA11	view	6	4.57443e-05	728	1	2	-1	27.317	0	1	2	2	0	347327
Flavobacterium phage 11b	view	4	3.04962e-05	402	1	1	-1	53.659	0	1	1	2	0	294631
Flavobacterium phage FpV9	view	4	3.04962e-05	453	1	1	-1	32.99	0	0	0	0	0	1740109
Cyanophage S-TIM5	view	4	3.04962e-05	401	1	2	-1	37.624	0	1	0	1	0	1137745
Cronobacter phage vB_CsaM_GAP32	view	4	3.04962e-05	401	1	1	-1	35.714	0	0	0	0	0	1141136
Dishui lake virophage 1	view	4	3.04962e-05	410	1	1	-1	34.848	0	0	0	0	0	1739971
Caulobacter phage CcrColossus	view	2	1.52481e-05	471	1	2	-1	31.818	0	0	0	0	0	1211640
Synechococcus phage S-SKS1	view	2	1.52481e-05	419	1	2	-1	42.405	0	1	1	1	0	754042
Bdellovibrio phage phi1402	view	2	1.52481e-05	439	1	1	-1	45.133	0	0	1	1	0	1035662
Akkermansia muciniphila	view	14874	0.1134	12348	21	48	100	58.865	0	15	33	32	0	239935
Faecalibacterium prausnitzii	view	10002	0.0762557	11249	18	36	96.804	89.189	0	4	16	15	0	853
Flavonifractor plautii	view	7606	0.0579885	14950	14	41	100	67.797	0	7	10	11	0	292800
Bifidobacterium longum	view	3208	0.0244579	6485	11	33	100	88.889	0	3	12	10	0	216816
Alistipes finegoldii	view	3054	0.0232838	3903	7	11	98.649	36.879	0	0	2	0	0	214856
Toxocara canis	view	2966	0.0226129	3537	4	8	99.277	38.532	0	0	0	1	0	6265
Bifidobacterium pseudocatenulatum	view	2170	0.0165442	23255	36	142	100	-1	0	20	99	92	0	28026
Blautia sp. YL58	view	1972	0.0150346	5602	10	24	98.499	70	0	10	28	27	0	1796616
Bacteroides cellulosilyticus	view	1794	0.0136775	5047	10	10	100	51.02	0	5	13	13	0	246787
Streptococcus salivarius	view	1738	0.0132506	5799	11	15	100	91.228	0	2	7	6	0	1304
Bifidobacterium breve	view	1722	0.0131286	2873	6	24	100	-1	0	2	9	10	0	1685
Clostridium ventriculi	view	1694	0.0129151	1612	3	2	100	-1	0	0	0	0	0	1267
Bacteroides helcogenes	view	1596	0.012168	886	2	3	98.511	46.667	0	0	2	2	0	290053
uncultured bacterium	view	1528	0.0116495	2857	5	11	99.253	58.621	0	0	3	2	0	77133
Eggerthella lenta	view	1298	0.00989601	6238	5	28	100	56.757	0	2	4	4	0	84112
uncultured organism	view	1202	0.0091641	1488	2	6	99.815	-1	0	0	0	0	0	155900
[Clostridium] piliforme	view	1190	0.00907261	4783	4	13	94.985	-1	0	0	0	0	0	1524
Ruminococcus champanellensis	view	1150	0.00876765	458	1	1	91.247	-1	0	0	0	0	0	1161942
Anaerostipes hadrus	view	1116	0.00850843	5629	11	16	100	56.701	0	4	7	8	0	649756
[Ruminococcus] torques	view	956	0.00728859	3739	7	17	94.886	87.5	0	0	3	1	0	33039
Rothia mucilaginosa	view	846	0.00644994	6033	8	15	99.905	53.333	0	4	7	6	0	43675
Clostridium saccharobutylicum	view	756	0.00576378	1729	2	6	96.422	44.262	0	2	4	5	0	169679
Roseburia intestinalis	view	740	0.00564179	649	1	3	-1	63.415	0	0	0	0	0	166486
Alistipes shahii	view	736	0.0056113	636	1	2	91.837	-1	0	0	0	0	0	328814
[Eubacterium] rectale	view	696	0.00530633	2106	3	7	98.624	-1	0	0	1	1	0	39491
[Clostridium] saccharolyticum	view	670	0.00510811	2731	5	12	96.681	-1	0	0	0	0	0	84030
Bacteroides thetaiotaomicron	view	668	0.00509286	22165	40	97	100	35.537	0	27	87	82	0	818
[Eubacterium] eligens	view	648	0.00494038	3226	7	13	100	49.573	0	0	4	4	0	39485
Streptococcus oralis	view	588	0.00448294	1361	3	4	100	30.097	0	0	1	1	0	1303
bacterium ic1340	view	552	0.00420847	1429	3	2	100	-1	0	0	0	0	0	330047
Veillonella parvula	view	528	0.00402549	3638	7	12	100	-1	0	0	0	0	0	29466
Odoribacter splanchnicus	view	510	0.00388826	4505	5	11	99.713	55.224	0	2	6	6	0	28118
Haemophilus parainfluenzae	view	478	0.00364429	3153	3	4	99.663	-1	0	0	0	0	0	729
Microcystis aeruginosa	view	384	0.00292763	11298	17	38	99.857	61.905	0	15	22	22	0	1126
Bacteroides fragilis	view	340	0.00259217	18338	29	67	100	77.444	0	13	57	65	0	817
Actinomyces meyeri	view	334	0.00254643	4611	6	19	98.265	47.436	0	3	8	9	0	52773
Blautia obeum	view	324	0.00247019	1880	4	9	91.825	99.31	0	1	5	7	0	40520
Clostridium botulinum	view	284	0.00216523	9089	15	32	90.583	78.125	0	20	27	27	0	1491
Roseburia inulinivorans	view	272	0.00207374	487	1	0	100	-1	0	0	0	0	0	360807
[Clostridium] propionicum	view	252	0.00192126	2469	2	9	90.685	51.111	0	1	4	3	0	28446
Ruminococcus bromii	view	246	0.00187551	4707	5	16	100	41.096	0	2	2	3	0	40518
Fusobacterium sp. CM21	view	228	0.00173828	618	1	2	-1	46.237	0	0	0	0	0	936562
uncultured Burkholderiales bacterium	view	222	0.00169254	2786	3	9	100	-1	0	0	0	0	0	208544
Sutterella sp. Marseille-P243	view	218	0.00166204	1424	1	3	99.858	-1	0	0	0	0	0	1816689
Daphnia magna	view	214	0.00163155	2835	5	9	-1	79.245	0	0	2	3	0	35525
Erysipelatoclostridium ramosum	view	208	0.0015858	1189	2	1	100	-1	0	0	0	0	0	1547
Actinomyces radicidentis	view	206	0.00157055	1503	2	5	95.444	44.898	0	0	0	0	0	111015
Yersinia kristensenii	view	200	0.00152481	5759	3	17	99.527	32.308	0	3	8	5	0	28152
Paenibacillus sp. FSL R7-0331	view	192	0.00146382	1982	4	8	90.888	39.908	0	3	8	6	0	1536773
Schlesneria paludicola	view	190	0.00144857	9027	9	22	-1	52.778	0	0	5	6	0	360056
Streptococcus pneumoniae	view	172	0.00131134	6721	13	20	-1	77.206	0	7	15	17	0	1313
Peptoclostridium difficile	view	124	0.000945381	5693	10	27	98.321	70	0	1	1	3	0	1496
Fusobacterium nucleatum	view	122	0.000930133	5614	9	22	99.89	63.441	0	5	9	8	0	851
Coprobacter fastidiosus	view	100	0.000762404	1574	3	1	99.701	38.667	0	0	1	1	0	1099853
Pseudoflavonifractor capillosus	view	92	0.000701412	1067	2	3	-1	70.968	0	0	1	1	0	106588
Neisseria meningitidis	view	88	0.000670916	5854	9	21	99.438	86.957	0	1	5	4	0	487
Butyricicoccus sp. KS-2	view	88	0.000670916	515	1	1	99.612	-1	0	0	0	0	0	1712515
Spirochaetes bacterium GWB1_59_5	view	72	0.000548931	6659	13	20	-1	50.4	0	2	6	7	0	1802176
Clostridium perfringens	view	70	0.000533683	3957	7	9	-1	89.815	0	6	8	6	0	1502
Phaeodactylum tricornutum	view	68	0.000518435	2866	4	3	96.301	30.968	0	0	1	1	0	2850
Rhodopseudomonas palustris	view	56	0.000426946	3153	4	11	-1	59.016	0	2	9	7	0	1076
Intestinibacter bartlettii	view	56	0.000426946	860	1	2	99.414	-1	0	0	0	0	0	261299
Candidatus Gracilibacteria bacterium CG2_30_37_12	view	52	0.00039645	5888	11	20	-1	84.444	0	1	17	17	0	1805211
Bifidobacterium bifidum	view	52	0.00039645	1293	2	9	99.765	-1	0	1	1	1	0	1681
Veillonella sp. oral taxon A15	view	50	0.000381202	436	1	0	99.533	-1	0	0	0	0	0	712783
Bordetella pertussis	view	50	0.000381202	4290	7	11	91.452	94.444	0	1	2	2	0	520
Propionibacterium acnes	view	46	0.000350706	2312	3	7	100	-1	0	0	0	0	0	1747
Bifidobacterium kashiwanohense	view	44	0.000335458	3225	4	21	99.818	-1	0	0	2	3	0	630129
Yersinia enterocolitica	view	44	0.000335458	2066	4	6	-1	78.261	0	0	1	3	0	630
Enterococcus durans	view	38	0.000289714	806	1	2	90.228	-1	0	0	0	0	0	53345
Bordetella bronchiseptica	view	36	0.000274466	4494	9	20	-1	100	0	6	9	10	0	518
Burkholderia ubonensis	view	36	0.000274466	2910	6	9	-1	50.909	0	2	5	5	0	101571
Candidatus Gottesmanbacteria bacterium GW2011_GWB1_49_7	view	34	0.000259217	2554	6	10	-1	59.259	0	2	4	7	0	1618448
Planctomycetes bacterium SCN 63-9	view	34	0.000259217	1752	2	7	-1	34.426	0	0	0	0	0	1660165
Candidatus Moranbacteria bacterium RIFOXYA2_FULL_43_15	view	32	0.000243969	2282	5	9	-1	70.44	0	1	8	7	0	1801648
Gimesia maris	view	32	0.000243969	2787	4	9	-1	61.29	0	2	3	4	0	122
Synechocystis sp. PCC 6714	view	32	0.000243969	1690	3	4	96.45	-1	0	0	0	0	0	1147
Fusarium oxysporum	view	32	0.000243969	1848	2	5	99.163	-1	0	0	0	0	0	5507
Curvibacter putative symbiont of Hydra magnipapillata	view	30	0.000228721	2509	4	7	97.868	91.971	0	1	1	2	0	667019
Pediococcus acidilactici	view	30	0.000228721	2856	5	16	-1	100	0	3	5	7	0	1254
Candidatus Peregrinibacteria bacterium GW2011_GWA2_44_7	view	30	0.000228721	2288	4	8	-1	67.123	0	3	9	9	0	1619057
Cylindrotheca closterium	view	28	0.000213473	1010	2	3	97.647	-1	0	0	0	0	0	2856
Bradyrhizobium elkanii	view	28	0.000213473	1907	4	6	-1	60.674	0	1	3	4	0	29448
Pseudomonas fluorescens	view	28	0.000213473	2413	4	11	-1	50	0	2	3	3	0	294
Staphylococcus warneri	view	28	0.000213473	891	1	2	90.067	-1	0	0	0	0	0	1292
Bilophila wadsworthia	view	26	0.000198225	1166	2	7	99.566	-1	0	0	0	0	0	35833
Brachionus calyciflorus	view	26	0.000198225	2341	4	4	99.482	-1	0	0	0	0	0	104777
[Clostridium] spiroforme	view	26	0.000198225	1623	3	5	100	52.113	0	1	2	2	0	29348
Neisseria sicca	view	24	0.000182977	1301	2	2	100	-1	0	0	0	1	0	490
Candidatus Lloydbacteria bacterium RIFCSPHIGHO2_02_FULL_50_18	view	24	0.000182977	1285	3	4	-1	39.13	0	2	2	2	0	1798662
Myroides odoratimimus	view	24	0.000182977	2236	4	5	-1	41.237	0	1	1	1	0	76832
[Clostridium] symbiosum	view	24	0.000182977	536	1	0	100	-1	0	0	0	0	0	1512
Bacteroides vulgatus	view	24	0.000182977	1924	4	6	-1	80.749	0	2	2	2	0	821
uncultured bacterium (gcode 4)	view	24	0.000182977	2814	5	6	-1	71.134	0	0	3	2	0	1234023
Asterionella formosa	view	24	0.000182977	969	2	3	98.891	-1	0	0	0	0	0	210441
Bacillus cereus	view	22	0.000167729	2308	5	7	-1	57.317	0	3	6	5	0	1396
Gemmata sp. SH-PL17	view	22	0.000167729	2208	4	7	-1	45.312	0	0	0	0	0	1630693
Desulfitobacterium hafniense	view	22	0.000167729	3571	7	12	-1	61.069	0	6	16	16	0	49338
Selenomonas sp. oral taxon 136	view	22	0.000167729	1021	2	5	95.652	-1	0	0	0	0	0	713030
Paludibacter propionicigenes	view	22	0.000167729	2158	4	5	-1	55.135	0	0	1	1	0	185300
Intestinimonas butyriciproducens	view	22	0.000167729	536	1	1	91.651	-1	0	0	0	0	0	1297617
Pedobacter agri	view	22	0.000167729	1439	3	6	-1	68	0	2	2	2	0	454586
Candidatus Staskawiczbacteria bacterium RIFCSPHIGHO2_02_FULL_42_22	view	22	0.000167729	2195	4	7	-1	68.817	0	4	5	5	0	1802207
Bdellovibrio bacteriovorus	view	22	0.000167729	2649	5	7	-1	53.704	0	0	3	3	0	959
Parcubacteria bacterium C7867-001	view	22	0.000167729	2093	4	7	-1	55.556	0	2	4	3	0	1659195
Candidatus Woesebacteria bacterium GW2011_GWA1_39_8	view	22	0.000167729	1627	4	5	-1	74.815	0	2	7	7	0	1618552
Phytophthora parasitica	view	20	0.000152481	1299	3	5	-1	38.983	0	1	3	3	0	4792
Candidatus Melainabacteria bacterium RIFCSPLOWO2_12_FULL_35_11	view	20	0.000152481	1503	3	4	-1	89.394	0	1	3	3	0	1801609
Debaryomyces hansenii	view	20	0.000152481	910	1	3	94.409	-1	0	0	0	0	0	4959
Leptospira biflexa	view	20	0.000152481	895	2	2	-1	35.443	0	0	1	1	0	172
Listeria monocytogenes	view	20	0.000152481	1823	4	8	-1	97.619	0	6	8	8	0	1639
Fragilariopsis cylindrus	view	20	0.000152481	2045	3	6	-1	62.222	0	0	0	0	0	186039
Acidovorax sp. KKS102	view	18	0.000137233	2005	3	8	98.406	30.189	0	1	2	1	0	358220
Streptomyces albus	view	18	0.000137233	2336	4	5	-1	56.452	0	4	6	5	0	1888
Candidatus Pacearchaeota archaeon RBG_13_33_26	view	18	0.000137233	1660	4	5	-1	79.762	0	1	2	2	0	1801880
Gemella sp. oral taxon 928	view	18	0.000137233	908	1	3	95.017	-1	0	0	0	1	0	1785995
Methanolobus sp. T82-4	view	18	0.000137233	806	1	4	-1	35.669	0	0	1	1	0	1794908
Parapedobacter indicus	view	16	0.000121985	1086	1	5	-1	38.356	0	1	1	1	0	1477437
Salmonella enterica	view	16	0.000121985	2962	6	9	-1	100	0	7	15	16	0	28901
Myroides marinus	view	16	0.000121985	1395	3	4	-1	42.857	0	0	0	0	0	703342
Acinetobacter baumannii	view	16	0.000121985	1411	2	9	-1	45.055	0	1	2	2	0	470
Zavarzinella formosa	view	16	0.000121985	1717	4	6	-1	45.333	0	4	4	4	0	360055
Parcubacteria group bacterium GW2011_GWA1_47_8	view	16	0.000121985	1391	3	4	-1	55.224	0	2	4	3	0	1618793
Campylobacter concisus	view	16	0.000121985	534	1	0	99.251	-1	0	0	0	0	0	199
Bacteroides ovatus	view	16	0.000121985	1380	3	6	99.803	56.618	0	0	6	6	0	28116
Fusarium merismoides	view	16	0.000121985	1200	2	3	99.471	-1	0	0	1	1	0	57147
Delftia acidovorans	view	16	0.000121985	839	2	3	-1	51.02	0	0	1	2	0	80866
bacterium 336/3	view	16	0.000121985	1662	4	5	-1	61.29	0	1	4	4	0	1664068
Neisseria wadsworthii	view	16	0.000121985	682	1	1	97.807	-1	0	0	0	0	0	607711
Streptococcus parasanguinis	view	14	0.000106737	1059	2	3	96.145	34.906	0	6	7	7	0	1318
Rhodoferax ferrireducens	view	14	0.000106737	1417	2	6	99.01	28.125	0	0	1	1	0	192843
Pedobacter sp. ok626	view	14	0.000106737	1009	2	3	-1	60.494	0	0	1	2	0	1761882
candidate division Zixibacteria bacterium RBG_16_53_22	view	14	0.000106737	1490	2	3	-1	31.646	0	0	1	2	0	1802787
Candidatus Magasanikbacteria bacterium RIFOXYD1_FULL_40_23	view	14	0.000106737	1927	4	5	-1	56.757	0	1	4	3	0	1798705
Candidatus Taylorbacteria bacterium RIFCSPLOWO2_01_FULL_45_34b	view	14	0.000106737	1256	3	6	-1	70.69	0	0	0	0	0	1802320
Chryseobacterium indologenes	view	14	0.000106737	1446	3	4	-1	78.571	0	1	2	2	0	253
Flavobacterium sp. ABG	view	14	0.000106737	1220	3	4	-1	79.71	0	0	0	0	0	1423322
Actinomyces graevenitzii	view	14	0.000106737	918	2	1	100	-1	0	0	0	0	0	55565
Pseudomonas mendocina	view	14	0.000106737	1108	1	3	-1	24.742	0	0	1	1	0	300
Enterococcus avium	view	14	0.000106737	652	1	2	98.462	-1	0	0	0	0	0	33945
Pseudooceanicola batsensis	view	12	9.14885e-05	1058	2	3	-1	39.326	0	2	4	4	0	314255
Cellulomonas sp. URHE0023	view	12	9.14885e-05	593	1	1	-1	32.653	0	0	1	1	0	1380354
Clostridium pasteurianum	view	12	9.14885e-05	647	1	1	-1	25.984	0	2	2	2	0	1501
Mycobacterium abscessus	view	12	9.14885e-05	1045	2	3	-1	47.436	0	1	2	2	0	36809
Acidithiobacillus thiooxidans	view	12	9.14885e-05	691	1	2	-1	35.135	0	2	3	3	0	930
Amycolatopsis lurida	view	12	9.14885e-05	2732	6	9	-1	62.879	0	4	9	9	0	31959
Candidatus Taylorbacteria bacterium RIFCSPHIGHO2_02_FULL_43_32b	view	12	9.14885e-05	865	2	4	-1	41.026	0	1	3	3	0	1802306
Enterococcus hirae	view	12	9.14885e-05	1111	2	3	-1	54.348	0	1	1	1	0	1354
candidate division TM6 bacterium GW2011_GWF2_33_332	view	12	9.14885e-05	1289	3	6	-1	42.636	0	2	4	4	0	1619080
Guillardia theta	view	12	9.14885e-05	1579	3	4	95.227	42.222	0	0	1	2	0	55529
Vibrio cholerae	view	12	9.14885e-05	1347	3	5	-1	41.463	0	2	2	3	0	666
Rufibacter roseus	view	12	9.14885e-05	1081	2	2	-1	58.421	0	1	2	2	0	1567108
Streptococcus suis	view	12	9.14885e-05	1798	4	6	-1	82.5	0	1	6	5	0	1307
Niastella koreensis	view	12	9.14885e-05	1685	4	4	-1	48.276	0	1	5	6	0	354356
Sphingomonas sp. Root241	view	12	9.14885e-05	1420	2	3	-1	34.921	0	0	0	0	0	1736501
Mollicutes bacterium HR2	view	12	9.14885e-05	819	1	2	-1	31.25	0	0	0	1	0	1541960
Atopobium	view	12	9.14885e-05	658	1	3	99.544	-1	0	0	0	0	0	1380
Comamonas testosteroni	view	12	9.14885e-05	829	2	3	-1	41.667	0	1	1	1	0	285
Spizellomyces punctatus	view	12	9.14885e-05	634	1	2	-1	37.234	0	0	0	0	0	109760
Candidatus Moranbacteria bacterium RIFOXYD1_FULL_44_12	view	12	9.14885e-05	1629	3	6	-1	65.041	0	1	1	1	0	1801655
Dysgonomonas macrotermitis	view	10	7.62404e-05	409	1	1	-1	49.231	0	0	1	0	0	1346286
Eubacterium sp. SB2	view	10	7.62404e-05	629	1	6	-1	26.829	0	0	0	0	0	1658112
Geobacillus stearothermophilus	view	10	7.62404e-05	1096	2	2	-1	50	0	1	1	0	0	1422
Clostridium baratii	view	10	7.62404e-05	829	2	4	-1	38.554	0	0	1	1	0	1561
Planctomycetes bacterium RBG_16_64_12	view	10	7.62404e-05	915	2	2	-1	45.57	0	0	1	1	0	1801971
Marinilactibacillus psychrotolerans	view	10	7.62404e-05	627	1	2	-1	33.333	0	0	0	0	0	191770
Burkholderia cepacia	view	10	7.62404e-05	881	2	2	-1	57.5	0	2	2	2	0	292
Pseudo-nitzschia multiseries	view	10	7.62404e-05	451	1	3	-1	40	0	0	0	0	0	37319
Massilia sp. Root418	view	10	7.62404e-05	845	2	5	-1	72.84	0	0	3	8	0	1736532
Zymoseptoria brevis	view	10	7.62404e-05	461	1	1	-1	26.897	0	0	0	0	0	1047168
Gammaproteobacteria bacterium RIFCSPHIGHO2_12_FULL_37_14	view	10	7.62404e-05	810	2	2	-1	65.714	0	0	0	0	0	1798276
bacterium P201	view	10	7.62404e-05	805	2	2	-1	29.487	0	0	0	0	0	1768112
Streptomyces scabiei	view	10	7.62404e-05	576	1	2	-1	37.143	0	2	8	8	0	1930
Nitzschia fonticola	view	10	7.62404e-05	404	1	0	97.03	-1	0	0	0	0	0	303406
Octadecabacter arcticus	view	10	7.62404e-05	708	1	2	-1	43.636	0	1	1	1	0	53946
Geobacillus thermoleovorans	view	10	7.62404e-05	533	1	1	-1	29.412	0	1	5	5	0	33941
Gemella sanguinis	view	10	7.62404e-05	899	1	0	99.519	-1	0	0	0	0	0	84135
Clostridium butyricum	view	8	6.09923e-05	1220	2	5	-1	45.098	0	2	4	4	0	1492
Woronichinia naegeliana	view	8	6.09923e-05	671	1	1	99.701	-1	0	0	0	0	0	283820
Candidatus Taylorbacteria bacterium RIFCSPHIGHO2_02_FULL_44_12	view	8	6.09923e-05	879	2	4	-1	82.143	0	0	3	2	0	1802308
Variovorax paradoxus	view	8	6.09923e-05	403	1	1	-1	28.07	0	3	5	5	0	34073
[Clostridium] bolteae	view	8	6.09923e-05	1246	2	4	98.444	34.94	0	1	2	1	0	208479
Alishewanella sp. WH16-1	view	8	6.09923e-05	728	1	2	-1	40	0	0	1	1	0	1651088
Kiloniella laminariae	view	8	6.09923e-05	402	1	1	-1	36.066	0	0	1	1	0	454162
Burkholderia pseudomallei	view	8	6.09923e-05	763	1	2	-1	49.541	0	0	0	0	0	28450
Butyrivibrio sp. NC3005	view	8	6.09923e-05	403	1	1	-1	32	0	0	0	0	0	1280685
Clostridia bacterium 41_269	view	8	6.09923e-05	710	1	4	-1	30.769	0	0	0	0	0	1635275
Aggregatibacter aphrophilus	view	8	6.09923e-05	530	1	1	-1	61.494	0	1	1	1	0	732
Pelagibacterium luteolum	view	8	6.09923e-05	804	1	1	-1	26.59	0	0	0	0	0	440168
Legionella pneumophila	view	8	6.09923e-05	1274	3	4	-1	61.429	0	4	8	8	0	446
Candidatus Amesbacteria bacterium GW2011_GWB1_47_19	view	8	6.09923e-05	1140	2	3	-1	59.494	0	0	0	0	0	1618360
Paenibacillus sp. P22	view	8	6.09923e-05	407	1	2	-1	29.167	0	0	0	0	0	483908
[Clostridium] fimetarium	view	8	6.09923e-05	523	1	1	-1	41.346	0	1	1	1	0	99656
Flavobacteria bacterium GWA2_35_26	view	8	6.09923e-05	824	2	2	-1	89.6	0	0	1	1	0	1798013
Candidatus Zambryskibacteria bacterium RIFCSPLOWO2_01_FULL_39_39	view	8	6.09923e-05	815	2	2	-1	44.118	0	0	1	1	0	1802758
Parcubacteria group bacterium GW2011_GWF1_45_5	view	8	6.09923e-05	577	1	1	-1	43.697	0	2	2	1	0	1618958
Bacillus aquimaris	view	8	6.09923e-05	410	1	1	-1	34.177	0	0	0	0	0	189382
Polaromonas sp. JS666	view	8	6.09923e-05	650	1	4	-1	39.674	0	0	0	0	0	296591
Candidatus Micrarchaeum acidiphilum	view	8	6.09923e-05	452	1	1	-1	30.882	0	0	2	2	0	662757
Micromonospora lupini	view	8	6.09923e-05	847	1	2	-1	43.182	0	0	0	0	0	285679
Microscilla marina	view	8	6.09923e-05	1108	2	3	-1	56.571	0	0	1	1	0	1027
Flexibacter flexilis	view	8	6.09923e-05	1442	3	3	-1	46.154	0	0	0	0	0	998
uncultured eukaryote	view	8	6.09923e-05	450	1	0	99.31	-1	0	0	0	0	0	100272
Flavobacteria bacterium BAL38	view	8	6.09923e-05	515	1	2	-1	31.034	0	0	0	0	0	391598
Klebsiella pneumoniae	view	8	6.09923e-05	862	2	3	-1	43.86	0	0	0	0	0	573
Candidatus Doudnabacteria bacterium RIFCSPHIGHO2_01_FULL_50_11	view	8	6.09923e-05	817	2	4	-1	59.375	0	1	1	1	0	1817828
Candidatus Daviesbacteria bacterium RIFCSPHIGHO2_02_FULL_36_13	view	8	6.09923e-05	819	2	3	-1	50.376	0	0	0	0	0	1797768
Leptospira santarosai	view	8	6.09923e-05	823	2	3	-1	49.606	0	1	1	1	0	28183
candidate division WWE3 bacterium GW2011_GWF1_42_14	view	6	4.57443e-05	411	1	1	-1	35.484	0	0	0	1	0	1619138
Desulfovibrio salexigens	view	6	4.57443e-05	608	1	1	-1	28.571	0	1	1	1	0	880
Bordetella petrii	view	6	4.57443e-05	411	1	1	-1	42.958	0	1	1	1	0	94624
Candidatus Caedibacter acanthamoebae	view	6	4.57443e-05	413	1	2	-1	46.667	0	0	1	1	0	244581
Eufriesea mexicana	view	6	4.57443e-05	505	1	2	-1	31.818	0	0	1	0	0	516756
Bdellovibrionales	view	6	4.57443e-05	402	1	2	-1	29.771	0	0	1	1	0	213481
Chloroflexi bacterium RBG_13_51_36	view	6	4.57443e-05	500	1	4	-1	36.364	0	1	3	2	0	1797625
Polynucleobacter duraquae	view	6	4.57443e-05	408	1	2	-1	67.708	0	0	0	1	0	1835254
Parcubacteria group bacterium GW2011_GWB1_40_14	view	6	4.57443e-05	413	1	1	-1	46.667	0	0	0	1	0	1618865
Sphingobacterium sp. ML3W	view	6	4.57443e-05	1161	2	5	-1	44	0	0	0	0	0	1538644
Alistipes putredinis	view	6	4.57443e-05	451	1	3	-1	95.935	0	0	2	2	0	28117
Sphingomonas wittichii	view	6	4.57443e-05	417	1	2	-1	40.87	0	0	0	0	0	160791
Lachancea dasiensis	view	6	4.57443e-05	454	1	1	-1	31.461	0	0	0	0	0	1072105
Devosia soli	view	6	4.57443e-05	407	1	4	-1	30.986	0	0	0	0	0	361041
bacterium JGI-10	view	6	4.57443e-05	406	1	1	-1	47.312	0	1	4	4	0	1633631
Phormidesmis priestleyi	view	6	4.57443e-05	456	1	1	-1	30.682	0	0	0	0	0	268141
Methylobacterium sp. 174MFSha1.1	view	6	4.57443e-05	405	1	2	-1	35.484	0	0	0	0	0	1502749
Labilithrix luteola	view	6	4.57443e-05	896	2	3	-1	39.344	0	0	1	1	0	1391654
Actinomyces odontolyticus	view	6	4.57443e-05	526	1	1	100	-1	0	0	0	0	0	1660
Finegoldia magna	view	6	4.57443e-05	417	1	1	98.25	-1	0	0	0	0	0	1260
Streptococcus infantarius	view	6	4.57443e-05	417	1	2	-1	97.101	0	2	5	5	0	102684
Lottia gigantea	view	6	4.57443e-05	486	1	2	-1	29.839	0	0	1	0	0	225164
Clostridiales bacterium VE202-13	view	6	4.57443e-05	457	1	4	-1	45.806	0	0	0	0	0	1232443
Croceibacter atlanticus	view	6	4.57443e-05	486	1	1	-1	34.043	0	0	0	0	0	313588
Veillonella dispar	view	6	4.57443e-05	1282	3	4	-1	80.147	0	0	7	5	0	39778
[Clostridium] litorale	view	6	4.57443e-05	568	1	2	-1	52	0	1	1	1	0	1557
Hydrogenophaga sp. LPB0072	view	6	4.57443e-05	556	1	1	-1	48.611	0	0	1	1	0	1763535
Parcubacteria bacterium 32_520	view	6	4.57443e-05	481	1	1	-1	42.754	0	0	0	0	0	1641387
Methanomicrobiales archaeon 53_19	view	6	4.57443e-05	420	1	1	-1	36.283	0	2	2	2	0	1641394
Micavibrio aeruginosavorus	view	6	4.57443e-05	402	1	3	-1	39.08	0	0	0	0	0	349221
Paeniclostridium sordellii	view	6	4.57443e-05	479	1	1	-1	65.605	0	1	1	1	0	1505
Beggiatoa sp. SS	view	6	4.57443e-05	459	1	2	-1	55.556	0	1	2	1	0	422288
Methylobacter whittenburyi	view	6	4.57443e-05	730	1	1	-1	30.645	0	0	0	0	0	39770
Anabaena cylindrica	view	6	4.57443e-05	424	1	1	-1	39.286	0	0	0	0	0	1165
Bibersteinia trehalosi	view	6	4.57443e-05	463	1	1	-1	39.45	0	2	2	2	0	47735
Streptomyces glaucescens	view	6	4.57443e-05	403	1	1	-1	32.5	0	0	1	1	0	1907
Actinomyces oris	view	6	4.57443e-05	468	1	3	94.703	-1	0	0	0	0	0	544580
Brucella abortus	view	6	4.57443e-05	743	1	6	-1	35.714	0	0	0	0	0	235
Streptococcus uberis	view	6	4.57443e-05	474	1	2	-1	27.778	0	1	1	1	0	1349
Candidatus Campbellbacteria bacterium RIFCSPLOWO2_02_FULL_35_11	view	6	4.57443e-05	546	1	2	-1	61.29	0	0	1	1	0	1797581
Desulfovibrio vulgaris	view	6	4.57443e-05	745	1	1	-1	34.848	0	0	0	0	0	881
Talaromyces marneffei	view	6	4.57443e-05	545	1	2	-1	30.233	0	0	2	1	0	37727
Paenibacillus polymyxa	view	6	4.57443e-05	469	1	2	-1	39.706	0	0	1	1	0	1406
Clostridium novyi	view	6	4.57443e-05	543	1	1	-1	43.478	0	0	1	1	0	1542
Gammaproteobacteria bacterium RIFCSPHIGHO2_12_FULL_63_22	view	6	4.57443e-05	428	1	1	-1	33.758	0	0	0	0	0	1798290
Latescibacteria bacterium DG_63	view	6	4.57443e-05	490	1	2	-1	52.459	0	1	1	0	0	1703781
Pararhodospirillum photometricum	view	4	3.04962e-05	472	1	1	-1	48.148	0	1	1	1	0	1084
Candidatus Staskawiczbacteria bacterium RIFCSPHIGHO2_02_FULL_34_9	view	4	3.04962e-05	400	1	1	-1	40.541	0	0	0	0	0	1802206
Streptococcus equinus	view	4	3.04962e-05	400	1	1	-1	28.704	0	0	1	1	0	1335
Parabacteroides goldsteinii	view	4	3.04962e-05	475	1	2	-1	32.184	0	0	0	0	0	328812
actinobacterium acIB-AMD-7	view	4	3.04962e-05	400	1	1	-1	43.548	0	0	0	0	0	1504322
Burkholderiales bacterium RIFCSPHIGHO2_01_FULL_63_240	view	4	3.04962e-05	467	1	1	-1	32.258	0	0	0	0	0	1797552
Aphanomyces astaci	view	4	3.04962e-05	467	1	2	-1	31.959	0	0	0	0	0	112090
Rathayibacter sp. Leaf296	view	4	3.04962e-05	400	1	1	-1	47.368	0	0	0	0	0	1736327
Staphylococcus epidermidis	view	4	3.04962e-05	463	1	2	99.353	-1	0	1	2	2	0	1282
Ulnaria acus	view	4	3.04962e-05	401	1	1	95.262	-1	0	0	1	1	0	1436140
Sinorhizobium meliloti	view	4	3.04962e-05	477	1	5	-1	50.467	0	0	0	0	0	382
Bacteroidales bacterium Barb7	view	4	3.04962e-05	401	1	1	-1	38.75	0	2	2	2	0	1633203
Propionibacterium acidipropionici	view	4	3.04962e-05	401	1	2	-1	29.07	0	0	0	0	0	1748
Candidatus Pacearchaeota archaeon CG1_02_35_32	view	4	3.04962e-05	401	1	3	-1	50	0	0	2	2	0	1805297
Candidatus Solibacter usitatus	view	4	3.04962e-05	401	1	3	-1	39.85	0	0	1	0	0	332163
Prevotella dentalis	view	4	3.04962e-05	401	1	1	-1	31.818	0	0	0	0	0	52227
Chromulina ochromonoides	view	4	3.04962e-05	478	1	1	96.977	-1	0	0	0	0	0	1034828
Bradyrhizobium sp. ORS 278	view	4	3.04962e-05	402	1	1	-1	40	0	0	0	0	0	114615
Fistulifera solaris	view	4	3.04962e-05	459	1	0	96.544	-1	0	0	0	0	0	1519565
Corynebacterium diphtheriae	view	4	3.04962e-05	458	1	1	97.374	-1	0	0	0	0	0	1717
Herbinix sp. SD1D	view	4	3.04962e-05	483	1	1	-1	39.474	0	0	2	2	0	1679721
Batrachochytrium dendrobatidis	view	4	3.04962e-05	792	1	4	-1	50	0	0	0	0	0	109871
Enterococcus ureasiticus	view	4	3.04962e-05	486	1	3	-1	34.328	0	0	1	1	0	903984
Candidatus Giovannonibacteria bacterium GW2011_GWB1_47_6b	view	4	3.04962e-05	487	1	1	-1	52.174	0	1	1	1	0	1618655
Morganella psychrotolerans	view	4	3.04962e-05	490	1	1	-1	34.444	0	0	0	0	0	368603
Gammaproteobacteria bacterium SG8_31	view	4	3.04962e-05	402	1	1	-1	48.571	0	0	0	0	0	1703405
Thiotrichales bacterium SG8_50	view	4	3.04962e-05	860	2	3	-1	42.754	0	2	3	2	0	1703416
Clostridium sp. ASF356	view	4	3.04962e-05	493	1	2	-1	39.394	0	0	1	0	0	97138
Pseudarcicella hirudinis	view	4	3.04962e-05	1308	3	5	-1	49.315	0	0	4	4	0	1079859
Rivularia sp. PCC 7116	view	4	3.04962e-05	402	1	1	-1	39.56	0	1	1	1	0	373994
Chlorobi bacterium OLB5	view	4	3.04962e-05	402	1	1	-1	44.118	0	0	0	0	0	1617412
Eukaryota	view	4	3.04962e-05	1369	3	0	99.751	-1	0	0	0	0	0	2759
Ascoidea rubescens	view	4	3.04962e-05	503	1	1	-1	46.821	0	1	1	1	0	54195
Mannheimia haemolytica	view	4	3.04962e-05	507	1	2	-1	27.481	0	1	3	4	0	75985
Bdellovibrionales bacterium GWB1_55_8	view	4	3.04962e-05	402	1	2	-1	31.765	0	0	0	0	0	1797386
Tetrahymena thermophila	view	4	3.04962e-05	403	1	1	-1	41.085	0	1	1	1	0	5911
Candidatus Gottesmanbacteria bacterium RIFCSPHIGHO2_01_FULL_42_12	view	4	3.04962e-05	403	1	2	-1	58.462	0	0	2	2	0	1798377
Candidatus Campbellbacteria bacterium GW2011_OD1_34_28	view	4	3.04962e-05	854	2	2	-1	63.953	0	0	2	2	0	1618633
Pasteurella multocida	view	4	3.04962e-05	1149	2	2	-1	34.118	0	1	1	0	0	747
Nostoc sp. PCC 7524	view	4	3.04962e-05	403	1	1	-1	30.909	0	0	0	0	0	28072
Lactobacillus casei	view	4	3.04962e-05	727	1	3	-1	33.333	0	1	1	1	0	1582
Streptococcus agalactiae	view	4	3.04962e-05	404	1	1	-1	35.294	0	0	0	0	0	1311
Candidatus Taylorbacteria bacterium RIFCSPLOWO2_02_FULL_43_22b	view	4	3.04962e-05	404	1	1	-1	44.828	0	0	0	0	0	1802326
Candidatus Pacearchaeota archaeon RBG_13_36_9	view	4	3.04962e-05	511	1	2	-1	41.86	0	0	0	0	0	1801881
Sugiyamaella lignohabitans	view	4	3.04962e-05	511	1	1	-1	39.456	0	0	0	0	0	796027
Mucilaginibacter sp. L294	view	4	3.04962e-05	404	1	1	-1	87.952	0	0	0	0	0	1643920
Clostridiisalibacter paucivorans	view	4	3.04962e-05	405	1	2	-1	39.024	0	0	2	2	0	408753
Flavisolibacter sp. LCS9	view	4	3.04962e-05	405	1	1	-1	71.429	0	0	1	1	0	1492898
Streptomyces alni	view	4	3.04962e-05	405	1	3	-1	55	0	0	0	0	0	380248
beta proteobacterium CB	view	4	3.04962e-05	406	1	2	97.613	-1	0	1	1	1	0	543913
Metarhizium anisopliae	view	4	3.04962e-05	406	1	2	-1	34.4	0	0	1	1	0	5530
Staphylococcus pseudintermedius	view	4	3.04962e-05	441	1	1	-1	43.226	0	1	1	1	0	283734
Rhizobium sp. AAP43	view	4	3.04962e-05	516	1	1	-1	45.133	0	1	2	1	0	1523420
Parcubacteria group bacterium GW2011_GWC1_43_11b	view	4	3.04962e-05	966	2	3	-1	58.537	0	2	3	3	0	1618908
Anoxybacillus sp. BCO1	view	4	3.04962e-05	439	1	2	-1	42.857	0	1	1	1	0	1548750
Acetobacter pasteurianus	view	4	3.04962e-05	438	1	1	-1	30.682	0	0	0	0	0	438
Parcubacteria group bacterium GW2011_GWA2_48_9	view	4	3.04962e-05	843	2	5	-1	58.095	0	1	1	1	0	1618850
Chlamydiae bacterium RIFCSPHIGHO2_12_FULL_49_9	view	4	3.04962e-05	665	1	2	-1	28.177	0	1	1	1	0	1797605
Candidatus Nomurabacteria bacterium RIFCSPHIGHO2_01_FULL_42_15	view	4	3.04962e-05	520	1	1	-1	38.636	0	0	0	0	0	1801742
Pasteurellaceae bacterium NI1060	view	4	3.04962e-05	435	1	3	-1	39.394	0	0	0	0	0	1679001
Flavobacterium sp. Fl	view	4	3.04962e-05	435	1	1	-1	35.106	0	2	2	2	0	1506583
Helicobacter pylori	view	4	3.04962e-05	406	1	1	-1	28.07	0	0	0	0	0	210
Pedosphaera parvula	view	4	3.04962e-05	434	1	1	-1	44.304	0	0	0	0	0	1032527
Candidatus Taylorbacteria bacterium RIFCSPHIGHO2_01_FULL_46_22b	view	4	3.04962e-05	407	1	1	-1	30	0	0	2	3	0	1802301
Gammaproteobacteria bacterium SG8_11	view	4	3.04962e-05	522	1	1	-1	32.54	0	0	0	0	0	1703402
Planctomyces sp. SH-PL62	view	4	3.04962e-05	407	1	1	-1	30.556	0	0	0	0	0	1636152
Thiocystis violascens	view	4	3.04962e-05	407	1	2	-1	46.341	0	0	0	0	0	73141
Arachidicoccus rhizosphaerae	view	4	3.04962e-05	532	1	2	-1	42.282	0	2	3	3	0	551991
Trachelomonas sp. Bakunji101709F	view	4	3.04962e-05	656	1	3	95.515	-1	0	0	1	0	0	1685801
Delftia tsuruhatensis	view	4	3.04962e-05	431	1	2	-1	52.113	0	0	1	1	0	180282
Drosophila grimshawi	view	4	3.04962e-05	407	1	1	-1	31.25	0	0	0	0	0	7222
Marinobacterium litorale	view	4	3.04962e-05	407	1	1	-1	47.407	0	0	0	0	0	404770
Mycobacterium sp. 852013-51886_SCH5428379	view	4	3.04962e-05	408	1	1	-1	39.583	0	1	1	1	0	1834111
Acanthamoeba castellanii	view	4	3.04962e-05	408	1	1	-1	50.98	0	0	1	1	0	5755
Photobacterium halotolerans	view	4	3.04962e-05	647	1	1	-1	47.059	0	0	0	0	0	265726
Leucobacter chironomi	view	4	3.04962e-05	631	1	3	-1	30	0	0	0	0	0	491918
Parcubacteria bacterium C7867-003	view	4	3.04962e-05	429	1	2	-1	49.673	0	0	0	0	0	1659197
Parachlamydia acanthamoebae	view	4	3.04962e-05	428	1	1	-1	63.855	0	0	0	0	0	83552
Trachymyrmex cornetzi	view	4	3.04962e-05	539	1	2	-1	34.667	0	0	1	1	0	471704
Flavobacterium johnsoniae	view	4	3.04962e-05	427	1	1	-1	38.129	0	0	0	0	0	986
Nonlabens sp. YIK11	view	4	3.04962e-05	427	1	1	-1	50	0	0	0	0	0	1453349
Parcubacteria group bacterium GW2011_GWC1_39_8	view	4	3.04962e-05	845	2	4	-1	52.239	0	1	1	0	0	1618901
Achromobacter ruhlandii	view	4	3.04962e-05	408	1	1	-1	47.423	0	0	0	0	0	72557
Acidithiobacillales bacterium SM1_46	view	4	3.04962e-05	828	2	4	-1	40.179	0	0	0	0	0	1703384
Candidatus Pacebacteria bacterium GW2011_GWA1_46_10	view	4	3.04962e-05	408	1	2	-1	32.323	0	0	0	0	0	1618469
Candidatus Sungbacteria bacterium RIFCSPLOWO2_02_FULL_51_17	view	4	3.04962e-05	550	1	1	-1	36.364	0	0	0	1	0	1802284
Mycobacterium rufum	view	4	3.04962e-05	409	1	1	-1	31.159	0	0	2	2	0	318424
Streptomyces ghanaensis	view	4	3.04962e-05	409	1	1	-1	58.678	0	2	2	2	0	35758
Chlamydiae	view	4	3.04962e-05	409	1	1	-1	39.64	0	0	1	1	0	204428
Rothia dentocariosa	view	4	3.04962e-05	409	1	1	-1	38.835	0	1	2	1	0	2047
Bacteroides uniformis	view	4	3.04962e-05	618	1	2	-1	25.253	0	0	0	0	0	820
Trypanosoma cruzi	view	4	3.04962e-05	554	1	2	-1	35.938	0	0	1	1	0	5693
Bradyrhizobium sp. URHA0013	view	4	3.04962e-05	409	1	5	-1	77.206	0	0	1	2	0	1380352
Flavobacterium enshiense	view	4	3.04962e-05	423	1	1	-1	47.619	0	0	0	0	0	1341165
Candidatus Nomurabacteria bacterium RIFCSPLOWO2_01_FULL_42_17	view	4	3.04962e-05	409	1	1	-1	40.278	0	0	0	0	0	1801780
Candidatus Buchananbacteria bacterium RIFCSPHIGHO2_01_FULL_44_11	view	4	3.04962e-05	615	1	1	-1	71.429	0	0	1	1	0	1797535
Candidatus Rhodobacter lobularis	view	4	3.04962e-05	410	1	3	-1	36.957	0	0	0	0	0	1675527
Aquifex aeolicus	view	4	3.04962e-05	421	1	1	-1	44.444	0	0	1	1	0	63363
Bacteroides salanitronis	view	4	3.04962e-05	421	1	1	90.408	-1	0	0	0	0	0	376805
Enterococcus cecorum	view	4	3.04962e-05	421	1	3	-1	55.396	0	0	1	1	0	44008
Anaplasma marginale	view	4	3.04962e-05	421	1	1	-1	46.032	0	0	0	0	0	770
Candidatus Moranbacteria	view	4	3.04962e-05	421	1	1	-1	48.052	0	1	1	1	0	1752737
Pantoea ananatis	view	4	3.04962e-05	554	1	2	-1	33.766	0	0	0	0	0	553
archaeon GW2011_AR20	view	4	3.04962e-05	410	1	1	-1	72.059	0	0	3	3	0	1579378
Corynebacterium	view	4	3.04962e-05	420	1	2	-1	32.184	0	0	0	1	0	1716
Sediminibacterium sp. C3	view	4	3.04962e-05	420	1	2	-1	79.137	0	0	1	0	0	1267211
Selenomonas ruminantium	view	4	3.04962e-05	556	1	1	-1	40.187	0	0	3	2	0	971
Pedobacter steynii	view	4	3.04962e-05	420	1	2	-1	32.941	0	0	2	1	0	430522
Streptococcus parauberis	view	4	3.04962e-05	420	1	1	-1	36.364	0	0	1	1	0	1348
Parcubacteria group bacterium GW2011_GWB1_56_8	view	4	3.04962e-05	972	2	3	-1	46.316	0	0	0	0	0	1618888
Ramlibacter tataouinensis	view	4	3.04962e-05	603	1	2	-1	43.478	0	0	1	1	0	94132
Porphyromonas catoniae	view	4	3.04962e-05	419	1	1	-1	35.606	0	3	4	3	0	41976
Staphylococcus haemolyticus	view	4	3.04962e-05	567	1	1	-1	40.769	0	1	1	2	0	1283
Leptospira noguchii	view	4	3.04962e-05	418	1	1	-1	26.25	0	1	2	2	0	28182
Ruminococcaceae bacterium cv2	view	4	3.04962e-05	602	1	2	-1	35.45	0	0	0	0	0	1627893
Escherichia albertii	view	4	3.04962e-05	418	1	3	-1	38.532	0	1	1	1	0	208962
Candidatus Staskawiczbacteria bacterium RIFOXYB1_FULL_32_11	view	4	3.04962e-05	599	1	1	-1	27.465	0	0	0	0	0	1802222
Elizabethkingia anophelis	view	4	3.04962e-05	411	1	1	-1	77.206	0	0	1	1	0	1117645
Bacteroidetes bacterium GWA2_32_17	view	4	3.04962e-05	417	1	1	-1	27.344	0	0	0	0	0	1797316
Bacillus thuringiensis	view	4	3.04962e-05	417	1	3	-1	34.118	0	0	0	0	0	1428
Nocardia cyriacigeorgica	view	4	3.04962e-05	417	1	2	-1	58.491	0	1	1	1	0	135487
Rickettsia hoogstraalii	view	4	3.04962e-05	417	1	2	-1	66.187	0	1	1	1	0	467174
Diachasma alloeum	view	4	3.04962e-05	417	1	1	-1	32.558	0	0	0	0	0	454923
Microgenomates group bacterium GW2011_GWC1_41_20	view	4	3.04962e-05	411	1	1	-1	41.606	0	0	1	1	0	1618518
Entamoeba invadens	view	4	3.04962e-05	417	1	1	-1	43.636	0	0	0	0	0	33085
Citrobacter amalonaticus	view	4	3.04962e-05	417	1	3	-1	39.773	0	2	3	3	0	35703
Candidatus Schekmanbacteria bacterium RBG_16_38_10	view	4	3.04962e-05	1436	3	4	-1	52.273	0	0	2	3	0	1817879
Rhodococcus sp. RD6.2	view	4	3.04962e-05	573	1	2	-1	28.09	0	0	0	0	0	260936
Prevotella sp. DNF00663	view	4	3.04962e-05	416	1	1	-1	32.692	0	0	0	0	0	1384078
Kluyvera intermedia	view	4	3.04962e-05	416	1	1	-1	41.441	0	0	1	1	0	61648
Streptococcus pyogenes	view	4	3.04962e-05	416	1	1	-1	46.667	0	0	2	3	0	1314
Methylomonas koyamae	view	4	3.04962e-05	416	1	1	-1	40.678	0	0	1	1	0	702114
Parcubacteria group bacterium GW2011_GWA2_47_16	view	4	3.04962e-05	411	1	1	-1	43.75	0	0	1	1	0	1618842
Exophiala spinifera	view	4	3.04962e-05	415	1	1	-1	50	0	0	1	4	0	91928
Fibrisoma limi	view	4	3.04962e-05	827	2	4	-1	40.972	0	0	1	1	0	663275
Caenorhabditis remanei	view	4	3.04962e-05	574	1	3	-1	36.923	0	0	0	1	0	31234
actinobacterium acIB-AMD-6	view	4	3.04962e-05	415	1	2	-1	75.182	0	1	1	1	0	1504321
Candidatus Woesebacteria bacterium RIFOXYB1_FULL_31_120	view	4	3.04962e-05	595	1	3	-1	41	0	0	1	1	0	1802536
Oceanobacillus oncorhynchi	view	4	3.04962e-05	579	1	1	-1	36.364	0	0	0	0	0	545501
Microgenomates group bacterium GW2011_GWC1_44_9	view	4	3.04962e-05	412	1	1	-1	69.118	0	3	3	3	0	1618525
Planctomycetes bacterium RIFCSPHIGHO2_12_39_6	view	4	3.04962e-05	823	2	2	-1	35.878	0	0	1	1	0	1801977
Methylobacterium extorquens	view	4	3.04962e-05	414	1	3	-1	38.043	0	0	0	1	0	408
Lichtheimia corymbifera	view	4	3.04962e-05	413	1	1	-1	30.882	0	1	1	1	0	42458
Anaerotruncus sp. G3(2012)	view	4	3.04962e-05	585	1	3	-1	39.241	0	1	2	4	0	1235835
Granulicella mallensis	view	4	3.04962e-05	412	1	1	-1	32.174	0	0	0	0	0	940614
Paenibacillus pectinilyticus	view	4	3.04962e-05	413	1	1	-1	34.259	0	1	1	1	0	512399
Mycobacterium tuberculosis	view	4	3.04962e-05	412	1	2	-1	49.275	0	1	1	1	0	1773
Hyphomonas sp. CY54-11-8	view	4	3.04962e-05	586	1	2	-1	29.87	0	0	0	0	0	1280944
Aquimarina longa	view	4	3.04962e-05	412	1	1	-1	62.376	0	1	1	1	0	1080221
Acidovorax citrulli	view	4	3.04962e-05	412	1	2	-1	35.065	0	0	0	0	0	80869
Micromonospora mirobrigensis	view	2	1.52481e-05	594	1	1	-1	28.571	0	0	0	0	0	262898
Chryseobacterium soli	view	2	1.52481e-05	463	1	1	-1	34.167	0	0	0	0	0	445961
Candidatus Portnoybacteria bacterium RBG_13_40_8	view	2	1.52481e-05	402	1	2	-1	42.857	0	0	4	3	0	1801990
Hafnia paralvei	view	2	1.52481e-05	402	1	2	-1	34.667	0	0	0	0	0	546367
Angomonas deanei	view	2	1.52481e-05	594	1	2	-1	28.395	0	0	2	2	0	59799
Cercozoa sp. YPF501	view	2	1.52481e-05	491	1	0	93.061	-1	0	0	0	0	0	552662
Bacteria	view	2	1.52481e-05	411	1	1	100	-1	0	0	0	0	0	2
Megasphaera micronuciformis	view	2	1.52481e-05	496	1	1	97.059	-1	0	0	0	0	0	187326
Chloroflexi bacterium RBG_19FT_COMBO_55_16	view	2	1.52481e-05	511	1	1	-1	41.558	0	0	0	0	0	1797669
Candidatus Abawacabacteria bacterium RIFCSPHIGHO2_01_FULL_46_8	view	2	1.52481e-05	1048	2	4	-1	54.412	0	0	1	1	0	1817815
Candidatus Lloydbacteria bacterium RIFCSPHIGHO2_02_FULL_51_22	view	2	1.52481e-05	569	1	1	-1	32.927	0	0	0	0	0	1798663
Candidatus Nomurabacteria bacterium GW2011_GWC2_39_41	view	2	1.52481e-05	602	1	2	-1	58.025	0	0	0	0	0	1618754
Paenibacillus sp. MT18	view	2	1.52481e-05	677	1	2	-1	31.25	0	0	0	0	0	1720296
Parcubacteria group bacterium GW2011_GWC1_36_108	view	2	1.52481e-05	568	1	4	-1	39.535	0	0	0	0	0	1618894
Clostridium sp. SY8519	view	2	1.52481e-05	565	1	1	-1	42.647	0	2	2	2	0	1042156
Catenibacterium mitsuokai	view	2	1.52481e-05	845	2	2	-1	84.615	0	1	1	1	0	100886
Alistipes indistinctus	view	2	1.52481e-05	673	1	1	-1	49.744	0	1	1	1	0	626932
Mucilaginibacter paludis	view	2	1.52481e-05	1398	3	5	-1	41.176	0	3	5	3	0	423351
[Clostridium] clostridioforme	view	2	1.52481e-05	967	2	2	-1	57.407	0	1	2	3	0	1531
Clostridium magnum	view	2	1.52481e-05	409	1	3	-1	28.378	0	0	1	1	0	33954
Elusimicrobia bacterium RIFOXYA2_FULL_53_38	view	2	1.52481e-05	535	1	1	-1	37.838	0	0	0	0	0	1797961
Parcubacteria group bacterium GW2011_GWA2_40_14	view	2	1.52481e-05	430	1	2	-1	39.241	0	0	0	0	0	1618814
Streptococcus dysgalactiae	view	2	1.52481e-05	546	1	1	-1	29.286	0	1	16	24	0	1334
Arthrospira platensis	view	2	1.52481e-05	628	1	2	-1	35.065	0	0	0	0	0	118562
Actinomyces sp. HMSC065F12	view	0	0	450	1	1	-1	35.955	0	1	2	3	0	1739479
Brevibacillus brevis	view	0	0	425	1	1	-1	37.5	0	2	3	3	0	1393
Maribacter sp. MAR_2009_60	view	0	0	425	1	1	-1	34.737	0	0	0	0	0	1250153
Streptomyces albulus	view	0	0	409	1	2	-1	24.324	0	0	0	0	0	68570
candidate division WWE3 bacterium RIFOXYD1_FULL_39_9	view	0	0	426	1	1	-1	33.333	0	0	0	0	0	1802649
Zooshikella ganghwensis	view	0	0	426	1	2	-1	30.405	0	0	0	0	0	202772
Bifidobacterium adolescentis	view	0	0	472	1	5	91.332	-1	0	0	0	0	0	1680
Azonexus hydrophilus	view	0	0	429	1	1	-1	28.571	0	0	0	0	0	418702
Polynucleobacter necessarius	view	0	0	408	1	1	-1	32.051	0	0	0	0	0	576610
Rhodopirellula maiorica	view	0	0	430	1	1	-1	58.73	0	1	2	1	0	1265734
Candidatus Nomurabacteria bacterium GW2011_GWD2_36_14	view	0	0	423	1	2	-1	42.593	0	0	0	2	0	1618758
Neisseria elongata	view	0	0	430	1	2	-1	72.308	0	0	1	1	0	495
Legionella longbeachae	view	0	0	407	1	1	-1	48.529	0	0	0	0	0	450
Desulfovibrio sp. FW1012B	view	0	0	422	1	2	-1	49.606	0	0	0	0	0	644968
Variovorax sp. WDL1	view	0	0	431	1	1	-1	35.294	0	0	0	0	0	207745
Campylobacter jejuni	view	0	0	431	1	1	-1	57.692	0	1	3	3	0	197
Haemophilus influenzae	view	0	0	469	1	2	-1	34	0	1	2	1	0	727
Candidatus Saccharibacteria bacterium RIFCSPHIGHO2_12_FULL_48_21	view	0	0	422	1	1	-1	59.459	0	0	1	1	0	1802144
Roseburia hominis	view	0	0	460	1	2	-1	42.308	0	1	1	1	0	301301
Candidatus Roizmanbacteria bacterium RIFCSPHIGHO2_01_FULL_39_12c	view	0	0	434	1	1	-1	41.176	0	0	1	0	0	1802031
Porphyromonas gingivalis	view	0	0	434	1	2	-1	60.465	0	1	2	1	0	837
Chitinophaga pinensis	view	0	0	468	1	2	-1	24.576	0	0	0	0	0	79329
Clostridium septicum	view	0	0	437	1	2	-1	39.474	0	0	0	0	0	1504
Pedobacter arcticus	view	0	0	442	1	1	-1	43.103	0	1	1	1	0	752140
Exophiala xenobiotica	view	0	0	442	1	1	-1	42.857	0	1	1	1	0	348802
Candidatus Wolfebacteria bacterium GW2011_GWC2_39_22	view	0	0	444	1	1	-1	31.683	0	0	1	0	0	1619013
Candidatus Moranbacteria bacterium GW2011_GWD2_36_12	view	0	0	444	1	2	-1	40	0	0	0	0	0	1618703
Bradyrhizobium sp. Tv2a-2	view	0	0	405	1	2	-1	62.857	0	0	0	0	0	113395
Opitutaceae bacterium TAV1	view	0	0	410	1	1	-1	31.818	0	0	1	0	0	278956
Anaerostipes caccae	view	0	0	445	1	1	-1	62.857	0	0	0	0	0	105841
Vibrio parahaemolyticus	view	0	0	404	1	1	-1	41.892	0	0	0	0	0	670
Enterobacter cloacae	view	0	0	404	1	1	-1	31.148	0	0	0	0	0	550
Gyromitus environmental sample	view	0	0	404	1	0	96.498	-1	0	0	0	0	0	1227964
Caldimicrobium thiodismutans	view	0	0	445	1	2	-1	48.276	0	1	1	1	0	1653476
Neodiprion lecontei	view	0	0	420	1	1	-1	31.633	0	0	0	0	0	441921
Skermanella aerolata	view	0	0	446	1	1	-1	73.394	0	1	2	2	0	393310
Heliobacterium modesticaldum	view	0	0	466	1	3	-1	54.545	0	1	1	0	0	35701
Anaerobacillus arseniciselenatis	view	0	0	477	1	1	-1	28.829	0	0	1	1	0	85682
Pseudomonas aeruginosa	view	0	0	446	1	1	-1	52.5	0	0	0	0	0	287
Capnocytophaga sp. CM59	view	0	0	446	1	1	-1	44.286	0	0	0	0	0	936370
Candidatus Levybacteria bacterium GW2011_GWA2_37_36	view	0	0	403	1	1	-1	46.067	0	0	1	1	0	1618457
Mallomonas akrokomos	view	0	0	447	1	1	93.304	-1	0	0	0	0	0	52547
Parcubacteria group bacterium GW2011_GWA1_47_10	view	0	0	413	1	1	-1	36.842	0	0	0	1	0	1618791
Bacteroides clarus	view	0	0	417	1	2	99.571	-1	0	1	1	1	0	626929
Xanthomonadaceae bacterium SCN 69-123	view	0	0	449	1	2	-1	31.746	0	0	1	1	0	1660170
Candidatus Sungbacteria bacterium RIFCSPHIGHO2_02_FULL_47_11	view	0	0	402	1	1	-1	54.63	0	0	1	1	0	1802270
Candidatus Adlerbacteria bacterium RIFOXYC1_FULL_48_26	view	0	0	425	1	2	-1	43.284	0	0	0	0	0	1797247
Desulfarculus baarsii	view	0	0	451	1	2	-1	42.857	0	1	1	1	0	453230
[Clostridium] asparagiforme	view	0	0	416	1	1	-1	48	0	1	1	1	0	333367
Bacillus methanolicus	view	0	0	414	1	1	-1	41.509	0	0	0	0	0	1471
Parcubacteria bacterium C7867-006	view	0	0	462	1	1	-1	52.5	0	0	0	0	0	1659200
Butyrivibrio sp. FC2001	view	0	0	486	1	1	-1	51.376	0	0	0	1	0	1280671
Candidatus Nomurabacteria bacterium RIFCSPHIGHO2_02_FULL_42_19	view	0	0	462	1	1	-1	37.662	0	4	6	6	0	1801756
Chelatococcus sp. CO-6	view	0	0	420	1	1	-1	35.897	0	0	0	0	0	1702325
Pontibacter actiniarum	view	0	0	478	1	1	-1	29.464	0	0	0	0	0	323450
Sphingobacterium mizutaii	view	0	0	414	1	1	-1	80	0	0	1	1	0	1010
Rhodothermaceae bacterium RA	view	0	0	413	1	1	-1	38.235	0	1	1	1	0	1779382
Parcubacteria bacterium C7867-005	view	0	0	422	1	2	-1	68.421	0	0	0	0	0	1659199
Enterobacteria phage phiX174 sensu lato	view	9616	0.0733128	6041	3	26	100	-1	1	9	10	9	0	374840
Parvovirus NIH-CQV	view	246	0.00187551	15149	17	60	99.758	70.769	0	6	16	17	0	1341019
Lake Sarah-associated circular virus-27	view	194	0.00147906	4252	3	18	-1	42.92	0	6	6	6	0	1685754
Avian myeloblastosis-associated virus	view	102	0.000777652	4095	7	16	99.309	-1	2	7	2	5	0	11960
McMurdo Ice Shelf pond-associated circular DNA virus-1	view	64	0.000487939	2741	4	11	-1	47.253	1	3	2	3	0	1521385
Marine gokushovirus	view	52	0.00039645	5967	12	25	-1	61.404	0	5	9	10	0	1385658
Eel River basin pequenovirus	view	52	0.00039645	4708	9	17	-1	58.462	1	3	2	3	0	1609634
Avian myeloblastosis virus	view	22	0.000167729	1233	2	5	98.527	-1	0	0	3	6	0	11866
Avian leukosis virus	view	20	0.000152481	1024	1	6	96.188	-1	1	1	0	1	0	11864
Sewage-associated circular DNA virus-19	view	8	6.09923e-05	662	1	1	-1	30.357	0	0	0	0	0	1592086
Avon-Heathcote Estuary associated circular virus 6	view	8	6.09923e-05	410	1	2	-1	37.736	0	1	1	2	0	1618257
uncultured marine virus	view	8	6.09923e-05	1180	2	4	-1	58.333	0	0	1	1	0	186617
Lake Sarah-associated circular virus-28	view	0	0	424	1	1	-1	30.952	0	0	0	0	0	1685755

## Sheet: Settings and Statistics
Sample Name	benchmark/9790-ScS_S2_L001
Timestamp	07.12.2016 08:57:05
Status	Complete
Read Pairs	1667291
Read Pairs (PF)	1667291
Single Reads	0
Single Reads (PF)	0
Average Fragment Size	316
Fragment Size Standard Deviation	102
Reads aligning to host (est. perc.)	0.64
Digital Subtraction Strategy	Homo_sapiens.GRCh38.cdna	human	rna	/home/malawi/Projects/benchmarks/testing/references/cdna/Homo_sapiens.GRCh38.cdna.all
	Homo_sapiens.GRCh38.ncrna	human	rna	/home/malawi/Projects/benchmarks/testing/references/ncrna/Homo_sapiens.GRCh38.ncrna
	Homo_sapiens.GRCh38.dna.toplevel	human	both	/home/malawi/Projects/benchmarks/testing/references/toplevel/Homo_sapiens.GRCh38.dna.toplevel
BLAST Strategy	megablast	nt	always
	blastn	nt	never
	blastp	nr	progressive
R1 Reads	benchmark/9790-ScS_S2_L001_R1_001.fastq.gz
R2 Reads	benchmark/9790-ScS_S2_L001_R2_001.fastq.gz
Exact Command	-1 benchmark/9790-ScS_S2_L001_R1_001.fastq.gz -2 benchmark/9790-ScS_S2_L001_R2_001.fastq.gz --threads 12 --sample benchmark/9790-ScS_S2_L001 --log benchmark/9790-ScS_S2_L001.log --host human --type rna --blastp progressive --force --verbose --debug --min_contiglength 400
ID (analysis.id)	49

## Sheet: Programm Versions
Program	Version
bowtie2	v2.2.9
trinity
hmmsearch	v3.1b2
blastn	v2.4.0+
blastp	v2.4.0+

## Sheet: 0
Human parechovirus
Taxid	195054
Abundance	132
Contigs	3
Orfs	8
Contigs
Contig_ID	Length	Abundance	Abundance/Length	Assignment	Assignment Evalue	Naive Assignment	Naive Evalue
201460	3650	88	0.0241096	Human parechovirus 6	0	Human parechovirus	0
201577	1063	32	0.0301035	Human parechovirus 6	0	Human parechovirus	0
201594	1010	12	0.0118812	Human parechovirus 6	0	Human parechovirus	0
Orfs
Contig_ID	Orf_ID	Length	Assignment	Assignment Evalue	Naive Assignment	Naive Evalue
201460	269003	1216	Human parechovirus 6	0
201460	269007	144	Human parechovirus 6	0
201460	269005	136	Human parechovirus 6	0
201460	269006	97	Human parechovirus 6	0
201460	269004	89	Human parechovirus 6	0
201577	269604	351	Human parechovirus 6	0
201577	269603	81	Human parechovirus 6	0
201594	269660	336	Human parechovirus 6	0
Domains
Contig_ID	Orf_ID	Accession	Name	Description	Viral Root	Bacterial Root	Eukaryotic Root	Other Root	Start_Pos	End_Pos	Evalue
201460	269003	PF06344	Parecho_VpG	Parechovirus Genome-linked protein	Echovirus 23 strain Williamson				566	585	3.4e-12
201460	269003	PF06363	Picorna_P3A	Picornaviridae P3A protein	Echovirus 23 strain Williamson				466	565	2e-61
201460	269003	PF02123	RdRP_4	Viral RNA-directed RNA-polymerase	Viruses		Trichuris muris		1076	1139	6.5e-09
201460	269003	PF00680	RdRP_1	RNA dependent RNA polymerase	Viruses		Eukaryota		799	1215	0
201460	269003	PF00548	Peptidase_C3	3C cysteine protease (picornain 3C)	Picornavirales				592	767	0
201460	269003	PF12381	Peptidase_C3G	Tungro spherical virus-type peptidase	Picornavirales				730	770	4.8e-06
201460	269003	PF00910	RNA_helicase	RNA helicase	Viruses	Bacteria	Eukaryota	Candidatus Nitrosoarchaeum limnia SFB1	255	355	8.9e-33
201577	269604	PF04970	LRAT	Lecithin retinol acyltransferase	Avian encephalomyelitis virus strain Calnek	Bacteria	Eukaryota		295	331	2.2e-06
201594	269660	PF00073	Rhv	picornavirus capsid protein	Picornavirales				16	160	7.7e-16
Nucleotide Sequences (FASTA)
Aminoacid Sequences (FASTA)
ORF Annotations (BED)
Domain Annotations (BED)
BACK TO SUMMARY

## Sheet: 1
Bat circovirus
Taxid	1329650
Abundance	30
Contigs	5
Orfs	15
Contigs
Contig_ID	Length	Abundance	Abundance/Length	Assignment	Assignment Evalue	Naive Assignment	Naive Evalue
201549	1146	12	0.0104712	Bat circovirus	2.73e-51	Lake Sarah-associated circular virus-28	0
201726	786	8	0.0101781	Bat circovirus	1.18e-39	Sewage-associated circular DNA virus-7	1.17e-40
203279	427	6	0.0140515	Bat circovirus	0.0002	uncultured virus	2.26e-39
201976	645	4	0.00620155	Bat circovirus	2.44e-16	Sewage-associated circular DNA virus-12	4.8e-18
203357	423	0	0	Bat circovirus	4.96e-11	uncultured marine virus	8.88e-14
Orfs
Contig_ID	Orf_ID	Length	Assignment	Assignment Evalue	Naive Assignment	Naive Evalue
201549	269500	281	Bat circovirus	2.73e-51	Lake Sarah-associated circular virus-28	0
201549	269498	154	Bat circovirus	2.73e-51
201549	269497	103	Bat circovirus	2.73e-51
201549	269499	80	Bat circovirus	2.73e-51
201726	270057	161	Bat circovirus	1.18e-39
201726	270055	126	Bat circovirus	1.18e-39
201726	270053	97	Bat circovirus	1.18e-39	Circoviridae LDMD-2013b	1.17e-40
201726	270056	90	Bat circovirus	1.18e-39	Sewage-associated circular DNA virus-7	0.02
201726	270052	81	Bat circovirus	1.18e-39
201726	270054	80	Bat circovirus	1.18e-39
203279	272711	142	Bat circovirus	0.0002	uncultured virus	2.26e-39
203279	272712	140	Bat circovirus	0.0002	uncultured virus	7.19e-09
201976	270621	140	Bat circovirus	2.44e-16	Sewage-associated circular DNA virus-12	4.8e-18
203357	272822	98	Bat circovirus	4.96e-11	uncultured marine virus	8.88e-14
203357	272823	79	Bat circovirus	4.96e-11
Domains
Contig_ID	Orf_ID	Accession	Name	Description	Viral Root	Bacterial Root	Eukaryotic Root	Other Root	Start_Pos	End_Pos	Evalue
201549	269500	PF00799	Gemini_AL1	Geminivirus Rep catalytic domain	Geminiviridae	Bacteria	Eukaryota		12	89	8.6e-09
201549	269500	PF02407	Viral_Rep	Putative viral replication protein	ssDNA viruses	Terrabacteria group	Eukaryota		1	79	3e-22
201549	269500	PF05621	TniB	Bacterial TniB protein		Bacteria	Eukaryota		151	262	4.2e-06
201726	270055	PF00928	Adap_comp_sub	Adaptor complexes medium subunit family			Eukaryota		9	39	6.8e-06
201726	270053	PF00910	RNA_helicase	RNA helicase	Viruses	Bacteria	Eukaryota	Candidatus Nitrosoarchaeum limnia SFB1	2	64	6.1e-08
203279	272711	PF00799	Gemini_AL1	Geminivirus Rep catalytic domain	Geminiviridae	Bacteria	Eukaryota		34	100	5e-11
201976	270621	PF00821	PEPCK	Phosphoenolpyruvate carboxykinase		Bacteria	Eukaryota	Archaea	100	132	4.3e-06
203357	272822	PF02407	Viral_Rep	Putative viral replication protein	ssDNA viruses	Terrabacteria group	Eukaryota		53	98	1.7e-08
Nucleotide Sequences (FASTA)
Aminoacid Sequences (FASTA)
ORF Annotations (BED)
Domain Annotations (BED)
BACK TO SUMMARY

## Sheet: 2
uncultured virus
Taxid	340016
Abundance	16
Contigs	3
Orfs	7
Contigs
Contig_ID	Length	Abundance	Abundance/Length	Assignment	Assignment Evalue	Naive Assignment	Naive Evalue
203240	430	6	0.0139535	uncultured virus	1.02e-17	uncultured virus	1.02e-17
202738	476	6	0.012605	uncultured virus	8.71e-15	uncultured virus	8.71e-15
202553	498	4	0.00803213	uncultured virus	2.99e-11	uncultured virus	2.99e-11
Orfs
Contig_ID	Orf_ID	Length	Assignment	Assignment Evalue	Naive Assignment	Naive Evalue
203240	272659	142	uncultured virus	1.02e-17	uncultured virus	1.02e-17
203240	272660	118	uncultured virus	1.02e-17
202738	271943	158	uncultured virus	8.71e-15	uncultured virus	8.71e-15
202738	271941	130	uncultured virus	8.71e-15
202738	271942	75	uncultured virus	8.71e-15
202553	271648	148	uncultured virus	2.99e-11	uncultured virus	2.99e-11
202553	271647	107	uncultured virus	2.99e-11
Domains
Contig_ID	Orf_ID	Accession	Name	Description	Viral Root	Bacterial Root	Eukaryotic Root	Other Root	Start_Pos	End_Pos	Evalue
Nucleotide Sequences (FASTA)
Aminoacid Sequences (FASTA)
ORF Annotations (BED)
BACK TO SUMMARY

## Sheet: 3
Chaetoceros sp. DNA virus 7
Taxid	1382995
Abundance	14
Contigs	1
Orfs	1
Contigs
Contig_ID	Length	Abundance	Abundance/Length	Assignment	Assignment Evalue	Naive Assignment	Naive Evalue
202132	592	14	0.0236486	Chaetoceros sp. DNA virus 7	0.096	Bacillariodnavirus LDMD-2013	3.62e-07
Orfs
Contig_ID	Orf_ID	Length	Assignment	Assignment Evalue	Naive Assignment	Naive Evalue
202132	270934	130	Chaetoceros sp. DNA virus 7	0.096	Bacillariodnavirus LDMD-2013	3.62e-07
Domains
Contig_ID	Orf_ID	Accession	Name	Description	Viral Root	Bacterial Root	Eukaryotic Root	Other Root	Start_Pos	End_Pos	Evalue
Nucleotide Sequences (FASTA)
Aminoacid Sequences (FASTA)
ORF Annotations (BED)
BACK TO SUMMARY

## Sheet: 4
Odonata-associated circular virus-19
Taxid	1592119
Abundance	12
Contigs	2
Orfs	4
Contigs
Contig_ID	Length	Abundance	Abundance/Length	Assignment	Assignment Evalue	Naive Assignment	Naive Evalue
202247	561	6	0.0106952	Odonata-associated circular virus-19	0.004	uncultured marine virus	7.17e-06
203947	407	6	0.014742	Odonata-associated circular virus-19	1.6e-08	Wuchereria bancrofti	5.81e-15
Orfs
Contig_ID	Orf_ID	Length	Assignment	Assignment Evalue	Naive Assignment	Naive Evalue
202247	271148	173	Odonata-associated circular virus-19	0.004	uncultured marine virus	7.17e-06
202247	271149	97	Odonata-associated circular virus-19	0.004
202247	271150	97	Odonata-associated circular virus-19	0.004
203947	273591	135	Odonata-associated circular virus-19	1.6e-08	Wuchereria bancrofti	5.81e-15
Domains
Contig_ID	Orf_ID	Accession	Name	Description	Viral Root	Bacterial Root	Eukaryotic Root	Other Root	Start_Pos	End_Pos	Evalue
Nucleotide Sequences (FASTA)
Aminoacid Sequences (FASTA)
ORF Annotations (BED)
BACK TO SUMMARY

## Sheet: 5
EBPR siphovirus 1
Taxid	1048520
Abundance	10
Contigs	2
Orfs	4
Contigs
Contig_ID	Length	Abundance	Abundance/Length	Assignment	Assignment Evalue	Naive Assignment	Naive Evalue
203770	410	6	0.0146341	EBPR siphovirus 1	0.003	EBPR siphovirus 1	0.003
204221	401	4	0.00997506	EBPR siphovirus 1	6.14e-11	EBPR siphovirus 1	6.14e-11
Orfs
Contig_ID	Orf_ID	Length	Assignment	Assignment Evalue	Naive Assignment	Naive Evalue
203770	273362	136	EBPR siphovirus 1	0.003	EBPR siphovirus 1	0.003
204221	273940	133	EBPR siphovirus 1	6.14e-11	EBPR siphovirus 1	6.14e-11
204221	273939	116	EBPR siphovirus 1	6.14e-11
204221	273938	87	EBPR siphovirus 1	6.14e-11
Domains
Contig_ID	Orf_ID	Accession	Name	Description	Viral Root	Bacterial Root	Eukaryotic Root	Other Root	Start_Pos	End_Pos	Evalue
Nucleotide Sequences (FASTA)
Aminoacid Sequences (FASTA)
ORF Annotations (BED)
BACK TO SUMMARY

## Sheet: 6
Phytophthora parasitica virus
Taxid	1608451
Abundance	10
Contigs	2
Orfs	6
Contigs
Contig_ID	Length	Abundance	Abundance/Length	Assignment	Assignment Evalue	Naive Assignment	Naive Evalue
202434	517	10	0.0193424	Phytophthora parasitica virus	0.002	Phytophthora parasitica	2.61e-06
203061	444	0	0	Phytophthora parasitica virus	4e-23	Phytophthora parasitica virus	4e-23
Orfs
Contig_ID	Orf_ID	Length	Assignment	Assignment Evalue	Naive Assignment	Naive Evalue
202434	271468	171	Phytophthora parasitica virus	0.002	Phytophthora parasitica	2.61e-06
202434	271469	95	Phytophthora parasitica virus	0.002
202434	271466	85	Phytophthora parasitica virus	0.002
202434	271467	80	Phytophthora parasitica virus	0.002
203061	272413	101	Phytophthora parasitica virus	4e-23	Phytophthora parasitica virus	4e-23
203061	272412	75	Phytophthora parasitica virus	4e-23
Domains
Contig_ID	Orf_ID	Accession	Name	Description	Viral Root	Bacterial Root	Eukaryotic Root	Other Root	Start_Pos	End_Pos	Evalue
203061	272413	PF14774	FAM177	FAM177 family			Eukaryota		56	99	2.7e-07
203061	272413	PF08398	Parvo_coat_N	Parvovirus coat protein VP1	Parvoviridae	Bacillaceae	Pancrustacea		12	66	1.3e-22
Nucleotide Sequences (FASTA)
Aminoacid Sequences (FASTA)
ORF Annotations (BED)
Domain Annotations (BED)
BACK TO SUMMARY

[truncated: 541 more sheets: 8, 9, 10, 11, 12, 13, 14, 15, 16, 17, 18, 19, 20, 21, 22, 23, 24, 25, 26, 27 …]
