# Supplementary material for: DAMIAN: an open source bioinformatics tool for fast, systematic and cohort based analysis of microorganisms in diagnostic samples
Source: Sci Rep. 2019 Nov 14;9:16841. doi: 10.1038/s41598-019-52881-4 (PMC6856179; doi:10.1038/s41598-019-52881-4)
Supplement: Supplementary file 7 — Dataset S6 [file 41598_2019_52881_MOESM7_ESM.xlsx]

## Sheet: Species Summary
Species	Report	Absolute Abundance	Relative Abundance	Assembly Length	Contigs	Orfs	Maximum Identity (nucl)	Maximum Identity (prot)	Distinct Viral Domains	Viral Domains	Bacterial Domains	Eukaryotic Domains	Other Domains	Tax ID
Sapporo virus	view	10028	0.146219	7511	1	14	99.96	-1	4	9	2	5	0	95342
Human parechovirus	view	370	0.005395	7241	3	11	95.742	98.559	5	10	4	6	0	195054
Bat circovirus	view	264	0.00384941	10098	8	39	-1	55	1	11	13	14	0	1329650
Tombunodavirus UC1	view	10	0.000145811	469	1	2	-1	42.177	1	1	0	0	0	1424636
Beak and feather disease virus	view	8	0.000116649	845	1	4	-1	46.154	1	2	1	1	0	77856
uncultured virus	view	12	0.000174973	2158	4	7	-1	55.303	0	0	1	1	0	340016
Chaetoceros tenuissimus DNA virus	view	8	0.000116649	471	1	1	-1	50	0	0	0	0	0	915486
Gammarus sp. amphipod associated circular virus	view	8	0.000116649	652	1	2	-1	38.346	0	0	0	0	0	1692250
Ctenophore-associated circular virus 2	view	8	0.000116649	469	1	1	-1	40.698	0	0	0	0	0	1778559
Megavirus chiliensis	view	2	2.91622e-05	706	1	2	-1	40.909	0	0	0	0	0	1094892
Viruses	view	2	2.91622e-05	1379	3	5	-1	51.22	0	1	1	1	0	10239
Diporeia sp. associated circular virus	view	2	2.91622e-05	576	1	1	-1	36	0	0	0	0	0	1299317
Invertebrate iridovirus 22	view	0	0	410	1	1	-1	30.233	0	0	1	1	0	1301279
Invertebrate iridescent virus 6	view	0	0	411	1	3	-1	27.66	0	0	0	0	0	176652
EBPR podovirus 3	view	0	0	411	1	1	-1	37.931	0	0	0	0	0	1048517
Echinostoma caproni	view	7388	0.107725	5473	1	23	100	-1	1	8	8	8	0	27848
[Unassigned]	view	6970	0.10163	523745	1012	1481	-1	-1	16	93	270	302	0	-1
Bacteroides thetaiotaomicron	view	4662	0.067977	14508	25	41	100	56.098	1	14	19	23	0	818
Bifidobacterium adolescentis	view	1314	0.0191595	97123	168	496	100	100	3	71	220	215	0	1680
[Ruminococcus] torques	view	772	0.0112566	10587	18	37	99.806	67.857	2	6	8	8	0	33039
Escherichia coli	view	526	0.00766965	28260	33	111	100	64.762	1	34	53	53	0	562
Klebsiella pneumoniae	view	328	0.0047826	14411	17	47	100	59.712	2	9	15	14	0	573
Blautia obeum	view	220	0.00320784	10676	21	45	99.76	97.714	1	16	30	36	0	40520
[Clostridium] saccharolyticum	view	168	0.00244962	4707	2	13	-1	33.594	1	3	4	6	0	84030
Candidatus Gracilibacteria bacterium CG1_02_38_174	view	150	0.00218716	13973	24	47	-1	83.333	2	15	43	41	0	1805210
Burkholderia cepacia	view	36	0.000524919	4939	9	20	-1	62.319	1	5	9	11	0	292
Capnocytophaga canimorsus	view	18	0.00026246	1871	3	6	-1	84.444	1	4	6	5	0	28188
Leadbetterella byssophila	view	12	0.000174973	899	1	3	-1	40	1	1	0	0	0	316068
Chloroflexi bacterium OLB13	view	6	8.74865e-05	1426	3	4	-1	44.286	2	2	0	0	0	1617414
Stagonospora sp. SRC1lsM3a	view	6	8.74865e-05	426	1	1	-1	30	1	1	0	0	0	765868
Halomonas elongata	view	4	5.83243e-05	597	1	4	-1	28.182	1	1	4	5	0	2746
Methylobacterium nodulans	view	2	2.91622e-05	411	1	2	-1	36.486	1	2	2	0	0	114616
Chlamydia phage 4	view	14	0.000204135	1540	2	7	-1	56.757	0	2	2	2	0	313629
Ralstonia phage RSP15	view	6	8.74865e-05	418	1	1	-1	41.129	0	1	1	1	0	1785960
Mycobacterium phage Fredward	view	4	5.83243e-05	492	1	1	-1	30.556	0	0	1	1	0	1354510
Mycobacterium phage Che9c	view	4	5.83243e-05	523	1	1	-1	39.744	0	0	0	0	0	205872
Idiomarinaceae phage 1N2-2	view	4	5.83243e-05	450	1	1	-1	34.586	0	1	2	2	0	1536592
Synechococcus phage ACG-2014f	view	4	5.83243e-05	848	2	2	-1	33.333	0	1	5	5	0	1493511
Salmonella phage PVP-SE1	view	4	5.83243e-05	418	1	1	-1	45.763	0	0	0	0	0	889338
Pelagibacter phage HTVC008M	view	2	2.91622e-05	423	1	1	-1	22.807	0	0	0	0	0	1283076
Caulobacter phage Cr30	view	0	0	446	1	1	-1	46.053	0	0	0	0	0	1357714
Escherichia phage Lw1	view	0	0	400	1	3	-1	37.705	0	0	1	0	0	1307804
Brucella phage Tb	view	0	0	428	1	1	-1	53.608	0	4	4	4	0	1133292
Flavobacterium phage FCL-2	view	0	0	447	1	1	-1	28.244	0	0	0	0	0	908819
Salinivibrio phage CW02	view	0	0	445	1	1	-1	62.5	0	0	0	0	0	1161935
Collinsella aerofaciens	view	4268	0.0622321	9890	12	36	99.845	92.029	0	4	9	9	0	74426
Faecalibacterium prausnitzii	view	3692	0.0538334	23845	40	102	100	100	0	12	39	37	0	853
Coriobacterium glomerans	view	2916	0.0425184	598	1	2	92.821	-1	0	0	0	0	0	33871
Bifidobacterium breve	view	2618	0.0381733	22912	30	95	100	84.524	0	32	58	57	0	1685
Bacteroides dorei	view	1998	0.029133	11025	17	30	100	64.198	0	17	29	30	0	357276
uncultured bacterium	view	1940	0.0282873	5514	8	26	100	29.386	0	1	8	9	0	77133
Blautia sp. YL58	view	1662	0.0242338	7911	15	30	94.626	90.541	0	5	8	8	0	1796616
Eggerthella lenta	view	1408	0.0205302	8148	9	34	99.89	40.152	0	2	16	13	0	84112
Bifidobacterium bifidum	view	1130	0.0164766	2564	5	12	100	69.62	0	1	1	1	0	1681
Salmonella enterica	view	1122	0.01636	20516	36	70	100	100	0	24	38	35	0	28901
Bacteroides helcogenes	view	942	0.0137354	613	1	0	97.078	-1	0	0	0	0	0	290053
Roseburia hominis	view	626	0.00912776	5792	11	20	99.33	51.163	0	4	7	8	0	301301
Gemmata obscuriglobus	view	596	0.00869033	17814	11	35	-1	56.25	0	16	36	35	0	114
[Clostridium] piliforme	view	554	0.00807792	4044	3	11	94.536	-1	0	0	0	0	0	1524
Anaerostipes hadrus	view	512	0.00746552	11200	24	44	100	98.611	0	3	26	27	0	649756
Lactobacillus plantarum	view	486	0.00708641	8657	10	26	100	49.606	0	6	8	7	0	1590
Microcystis aeruginosa	view	474	0.00691143	16840	15	55	99.789	54.412	0	10	19	18	0	1126
Bacteroides cellulosilyticus	view	422	0.00615322	3530	7	7	100	50.303	0	1	4	4	0	246787
Clostridium sp. 826	view	410	0.00597825	1416	2	3	99.738	-1	0	0	0	0	0	1217284
[Ruminococcus] gnavus	view	396	0.00577411	1807	3	5	100	67.391	0	0	0	1	0	33038
Megasphaera elsdenii	view	388	0.00565746	6769	9	34	100	65.468	0	0	4	4	0	907
Yersinia kristensenii	view	352	0.00513254	5612	4	12	99.588	32.308	0	4	7	5	0	28152
Akkermansia muciniphila	view	288	0.00419935	4965	6	20	100	44.643	0	2	7	6	0	239935
uncultured organism	view	272	0.00396606	4626	7	20	99.779	-1	0	3	6	6	0	155900
butyrate-producing bacterium SS3/4	view	250	0.00364527	933	2	3	99.231	-1	0	2	3	4	0	245014
Haemophilus parainfluenzae	view	156	0.00227465	1843	3	3	99.856	-1	0	0	0	0	0	729
Ruminococcus bromii	view	132	0.0019247	5208	9	20	100	49.425	0	3	7	7	0	40518
Desulfitobacterium hafniense	view	112	0.00163308	13611	21	41	-1	78.882	0	16	34	32	0	49338
Bacteroides fragilis	view	106	0.0015456	4451	9	12	97.364	61.538	0	8	7	11	0	817
[Clostridium] clostridioforme	view	96	0.00139978	947	2	2	99.802	42.647	0	1	1	1	0	1531
Actinomyces meyeri	view	94	0.00137062	3504	5	14	98.504	59.677	0	4	7	7	0	52773
Bdellovibrio sp. ArHS	view	86	0.00125397	10010	19	27	-1	86.813	0	5	21	19	0	1569284
Bifidobacterium longum	view	84	0.00122481	8142	15	44	100	85.455	0	10	19	18	0	216816
Bdellovibrio bacteriovorus	view	82	0.00119565	6763	11	19	-1	78.788	0	1	4	5	0	959
Desulfovibrio sp. Marseille-P2429	view	80	0.00116649	558	1	2	97.482	-1	0	0	0	0	0	1816685
Streptococcus sp. I-G2	view	78	0.00113732	1984	3	5	98.801	-1	0	0	0	0	0	1156431
Streptococcus salivarius	view	70	0.00102068	1115	2	4	100	43.165	0	2	2	2	0	1304
[Clostridium] citroniae	view	70	0.00102068	735	1	2	90.047	-1	0	0	0	0	0	358743
[Eubacterium] rectale	view	66	0.000962352	4560	9	17	99.788	73.333	0	4	10	9	0	39491
Campylobacter jejuni	view	64	0.000933189	4796	7	16	100	65.079	0	2	6	4	0	197
Coriobacteriaceae	view	62	0.000904027	917	1	5	93.283	-1	0	0	1	0	0	84107
Bacteroides massiliensis	view	60	0.000874865	463	1	1	100	-1	0	0	0	0	0	204516
Paenibacillus sp. FSL R7-0331	view	58	0.000845703	1066	2	2	91.48	32.353	0	2	2	2	0	1536773
Neisseria sicca	view	58	0.000845703	3255	6	12	99.796	51.948	0	0	1	2	0	490
uncultured prokaryote	view	56	0.000816541	2818	1	14	97.879	-1	0	1	5	5	0	198431
Bifidobacterium pseudocatenulatum	view	54	0.000787379	7382	14	36	99.813	100	0	11	24	27	0	28026
Rothia mucilaginosa	view	50	0.000729054	1924	3	8	100	30.62	0	4	4	5	0	43675
Parabacteroides distasonis	view	48	0.000699892	4990	6	17	-1	56.164	0	1	2	4	0	823
Butyricicoccus sp. KS-2	view	42	0.000612406	1073	2	2	99.612	-1	0	0	0	0	0	1712515
Acinetobacter baumannii	view	40	0.000583243	4978	10	15	94.749	47.887	0	2	3	3	0	470
Odoribacter splanchnicus	view	40	0.000583243	2195	3	6	99.814	38.462	0	1	1	1	0	28118
Bacteroides uniformis	view	38	0.000554081	1772	2	6	-1	59.292	0	1	2	2	0	820
Faecalitalea cylindroides	view	38	0.000554081	1301	3	4	90.524	81.679	0	3	5	4	0	39483
Dorea longicatena	view	36	0.000524919	485	1	0	98.763	-1	0	0	0	0	0	88431
Bacteroides vulgatus	view	36	0.000524919	4230	7	17	-1	66.477	0	5	8	7	0	821
Candidatus Moranbacteria bacterium GW2011_GWD2_36_12	view	36	0.000524919	4782	8	19	-1	51.773	0	3	11	9	0	1618703
Curvibacter putative symbiont of Hydra magnipapillata	view	34	0.000495757	2293	4	5	99.702	-1	0	0	0	0	0	667019
Phytophthora parasitica	view	34	0.000495757	2219	3	8	-1	61.594	0	3	5	5	0	4792
Hungatella hathewayi	view	32	0.000466595	1740	2	3	-1	43.478	0	0	0	0	0	154046
Streptococcus pneumoniae	view	32	0.000466595	4758	9	14	-1	70.37	0	7	10	8	0	1313
Candidatus Nomurabacteria bacterium GW2011_GWC2_39_41	view	32	0.000466595	3168	7	15	-1	67.647	0	3	12	14	0	1618754
Rhizobium leguminosarum	view	32	0.000466595	4560	8	9	-1	55.128	0	0	4	3	0	384
Allokutzneria albata	view	30	0.000437433	2239	3	6	-1	37.363	0	3	7	6	0	211114
Chlamydia trachomatis	view	30	0.000437433	5523	9	18	-1	75.641	0	7	11	12	0	813
Synechocystis sp. PCC 6714	view	30	0.000437433	1298	2	2	95.012	-1	0	0	0	0	0	1147
Fusarium verticillioides	view	30	0.000437433	2695	4	6	98.65	47.761	0	0	2	3	0	117187
Synechococcus elongatus	view	28	0.00040827	1572	2	8	-1	39.535	0	1	1	1	0	32046
Dialister pneumosintes	view	26	0.000379108	2147	4	10	94.134	50	0	0	1	1	0	39950
Nitzschia cf. frustulum	view	24	0.000349946	998	2	1	99.588	-1	0	0	0	0	0	371093
Delftia acidovorans	view	24	0.000349946	2622	5	8	-1	45.652	0	1	4	2	0	80866
Spirochaetes bacterium GWB1_59_5	view	24	0.000349946	3292	6	10	-1	45.161	0	4	6	7	0	1802176
Bradyrhizobium elkanii	view	22	0.000320784	2368	4	5	-1	45.07	0	1	3	2	0	29448
Candidatus Zambryskibacteria bacterium RIFCSPLOWO2_01_FULL_45_21	view	22	0.000320784	3479	7	11	-1	74.233	0	5	14	13	0	1802761
Geobacillus stearothermophilus	view	20	0.000291622	1451	1	2	-1	25.143	0	0	2	2	0	1422
Parcubacteria bacterium C7867-004	view	20	0.000291622	3401	7	13	-1	70.707	0	2	11	11	0	1659198
Neisseria meningitidis	view	18	0.00026246	3996	7	12	-1	91.304	0	0	3	3	0	487
Herbidospora cretacea	view	18	0.00026246	2295	5	10	-1	50.862	0	1	2	4	0	28444
Yersinia enterocolitica	view	18	0.00026246	1845	4	8	-1	78.261	0	4	4	2	0	630
Zavarzinella formosa	view	18	0.00026246	3078	7	11	-1	56.897	0	2	2	2	0	360055
Planctomycetes bacterium RIFCSPHIGHO2_12_39_6	view	18	0.00026246	2273	5	7	-1	43.21	0	0	1	1	0	1801977
Bacillus cereus	view	18	0.00026246	2829	6	13	-1	44.538	0	5	5	6	0	1396
Rhodococcus fascians	view	18	0.00026246	1589	3	4	-1	59.829	0	2	2	3	0	1828
Geobacillus zalihae	view	18	0.00026246	486	1	1	-1	33.673	0	0	0	0	0	213419
Woronichinia naegeliana	view	18	0.00026246	824	1	2	99.515	-1	0	0	0	0	0	283820
uncultured bacterium (gcode 4)	view	18	0.00026246	1672	3	6	-1	69.167	0	0	1	2	0	1234023
Clostridiales bacterium VE202-13	view	18	0.00026246	833	1	3	-1	56	0	13	19	19	0	1232443
Ruminococcus albus	view	16	0.000233297	920	1	3	-1	45.455	0	1	1	1	0	1264
Pseudomonas fluorescens	view	16	0.000233297	1805	3	8	-1	50	0	1	1	1	0	294
Sphingobacterium sp. ML3W	view	16	0.000233297	2992	6	11	-1	45	0	2	3	3	0	1538644
Clostridia bacterium 41_269	view	16	0.000233297	1612	1	9	-1	30.769	0	0	0	0	0	1635275
Enterococcus faecium	view	16	0.000233297	1303	2	3	-1	44.068	0	2	2	2	0	1352
Bacillus simplex	view	16	0.000233297	1432	2	3	-1	29.885	0	1	1	1	0	1478
Bradyrhizobium japonicum	view	16	0.000233297	1349	3	5	-1	52.756	0	1	1	1	0	375
Caenorhabditis remanei	view	16	0.000233297	1604	2	6	-1	38.462	0	1	1	1	0	31234
Dysgonomonas macrotermitis	view	16	0.000233297	1553	3	4	-1	45.714	0	2	3	3	0	1346286
Ruminococcus faecis	view	16	0.000233297	507	1	2	-1	67.857	0	1	1	1	0	592978
Gemmata sp. SH-PL17	view	16	0.000233297	2677	5	12	-1	62.667	0	1	3	2	0	1630693
Lactobacillus reuteri	view	16	0.000233297	893	1	3	-1	30.137	0	1	1	1	0	1598
Chthoniobacter flavus	view	14	0.000204135	1587	3	8	-1	41.441	0	1	2	1	0	191863
[Clostridium] sphenoides	view	14	0.000204135	1072	2	7	-1	66.337	0	1	1	1	0	29370
Rhizophagus irregularis	view	14	0.000204135	1081	2	3	-1	40.698	0	1	1	1	0	588596
Spirochaetes bacterium GWB1_48_6	view	14	0.000204135	1048	1	3	-1	68.571	0	0	1	3	0	1802175
Acidaminococcus sp. HPA0509	view	14	0.000204135	1268	1	4	-1	42.105	0	0	1	2	0	1203555
Planctomycetes bacterium SCN 63-9	view	14	0.000204135	1947	3	13	-1	42.073	0	0	0	1	0	1660165
Bifidobacterium catenulatum	view	14	0.000204135	1176	2	6	98.378	-1	0	0	2	2	0	1686
Burkholderia cenocepacia	view	14	0.000204135	1012	1	3	-1	30.337	0	0	1	1	0	95486
Gluconobacter albidus	view	14	0.000204135	1172	2	2	-1	48.78	0	2	2	2	0	318683
Candidatus Moranbacteria bacterium RIFOXYD1_FULL_44_12	view	14	0.000204135	880	2	2	-1	63.492	0	0	0	0	0	1801655
Ruminiclostridium thermocellum	view	14	0.000204135	950	1	1	-1	38.742	0	1	1	1	0	1515
Marinilactibacillus psychrotolerans	view	14	0.000204135	693	1	2	-1	33.333	0	0	1	1	0	191770
Mycobacterium tuberculosis	view	14	0.000204135	2179	4	9	-1	59.677	0	3	9	9	0	1773
Parcubacteria group bacterium GW2011_GWA2_47_64	view	14	0.000204135	1808	3	7	-1	38.298	0	1	2	4	0	1618845
Candidatus Gottesmanbacteria bacterium GW2011_GWB1_49_7	view	14	0.000204135	974	2	2	-1	36.709	0	0	0	0	0	1618448
Comamonas testosteroni	view	14	0.000204135	1935	4	8	-1	56.923	0	4	6	7	0	285
Leptospira weilii	view	12	0.000174973	1601	3	4	-1	33.158	0	1	2	2	0	28184
Bifidobacterium angulatum	view	12	0.000174973	1539	3	7	90.347	94.444	0	0	4	4	0	1683
Candidatus Peregrinibacteria bacterium RIFOXYB2_FULL_32_7	view	12	0.000174973	737	1	3	-1	29.386	0	0	0	0	0	1801906
[Eubacterium] contortum	view	12	0.000174973	531	1	5	-1	30	0	1	1	1	0	39482
Gracilibacillus orientalis	view	12	0.000174973	1217	2	3	-1	43.056	0	0	0	0	0	334253
Roseburia intestinalis	view	12	0.000174973	1626	4	6	94.498	53.383	0	1	7	7	0	166486
Aggregatibacter aphrophilus	view	12	0.000174973	1688	3	5	-1	52.318	0	2	2	2	0	732
Leptolyngbya sp. O-77	view	12	0.000174973	452	1	1	-1	43.678	0	0	1	1	0	1080068
Serratia marcescens	view	12	0.000174973	1912	4	7	-1	78.125	0	3	8	7	0	615
Candidatus Schekmanbacteria bacterium RBG_16_38_10	view	12	0.000174973	1874	4	5	-1	61.702	0	0	3	2	0	1817879
Candidatus Gracilibacteria bacterium CG2_30_37_12	view	12	0.000174973	1587	3	5	-1	41.935	0	0	2	2	0	1805211
Actinomyces naeslundii	view	12	0.000174973	403	1	1	98.061	-1	0	0	0	0	0	1655
Flavobacterium chungangense	view	12	0.000174973	1301	3	4	-1	72.059	0	0	3	3	0	554283
Dyadobacter alkalitolerans	view	10	0.000145811	855	2	4	-1	64.844	0	1	1	1	0	492736
Parcubacteria group bacterium GW2011_GWA2_49_9	view	10	0.000145811	881	2	2	-1	37.805	0	0	0	0	0	1618852
Thiothrix nivea	view	10	0.000145811	805	2	4	-1	58.904	0	6	18	18	0	1031
Yersinia pseudotuberculosis	view	10	0.000145811	937	1	2	-1	24.554	0	2	2	2	0	633
Sedimentibacter sp. B4	view	10	0.000145811	662	1	2	-1	21.681	0	0	0	1	0	304766
Paenibacillus sp. URHA0014	view	10	0.000145811	879	2	5	-1	39.583	0	2	2	3	0	1380372
Azospirillum brasilense	view	10	0.000145811	988	1	3	-1	40.87	0	2	2	2	0	192
Methanolobus vulcani	view	10	0.000145811	640	1	2	-1	33.051	0	0	0	0	0	38026
Dialister invisus	view	10	0.000145811	2041	4	9	100	95.833	0	0	1	1	0	218538
Demequina flava	view	10	0.000145811	609	1	2	-1	28.859	0	0	0	0	0	1095025
Coprobacillus sp. 3_3_56FAA	view	10	0.000145811	771	1	2	-1	40.845	0	0	0	0	0	665941
Polaromonas naphthalenivorans	view	10	0.000145811	590	1	2	-1	33.333	0	0	1	0	0	216465
Thiorhodospira sibirica	view	10	0.000145811	676	1	2	-1	32.68	0	2	3	3	0	154347
Calothrix sp. PCC 7103	view	10	0.000145811	691	1	2	-1	32.895	0	1	1	2	0	32057
Croceibacter atlanticus	view	10	0.000145811	580	1	2	-1	31.633	0	0	0	0	0	313588
Gilliamella apicola	view	10	0.000145811	480	1	2	-1	41.096	0	1	1	1	0	1196095
Phytomonas sp. isolate EM1	view	10	0.000145811	668	1	2	-1	27.619	0	0	0	0	0	134006
Rhizobium lusitanum	view	10	0.000145811	1080	2	5	-1	65.432	0	0	0	1	0	293958
Candidatus Woesebacteria bacterium GW2011_GWB1_39_12	view	10	0.000145811	1073	2	2	-1	47.368	0	0	0	0	0	1618574
Leuconostoc pseudomesenteroides	view	10	0.000145811	759	1	5	-1	33.333	0	0	0	1	0	33968
Hyalangium minutum	view	10	0.000145811	1477	2	3	-1	34.091	0	1	2	2	0	394096
Pseudarcicella hirudinis	view	10	0.000145811	848	2	3	-1	82.963	0	4	7	7	0	1079859
Streptococcus suis	view	10	0.000145811	2053	4	7	-1	47.059	0	1	2	3	0	1307
Clostridium sp. CL-2	view	10	0.000145811	635	1	1	-1	37.037	0	0	1	1	0	1499684
Thermoactinomyces daqus	view	10	0.000145811	474	1	2	-1	36.364	0	1	1	2	0	1329516
Peptoclostridium difficile	view	10	0.000145811	1239	3	5	-1	48.571	0	2	4	3	0	1496
Desulfobulbus propionicus	view	10	0.000145811	685	1	1	-1	28.736	0	0	0	0	0	894
Inquilinus limosus	view	10	0.000145811	1106	1	2	-1	31.609	0	0	0	0	0	171674
Deltaproteobacteria bacterium GWB2_55_19	view	10	0.000145811	542	1	1	-1	45.217	0	1	1	1	0	1797814
Fragilariopsis cylindrus	view	10	0.000145811	1233	2	7	-1	32.143	0	0	0	0	0	186039
Parcubacteria group bacterium GW2011_GWA1_47_10	view	10	0.000145811	839	2	3	-1	54.135	0	0	0	1	0	1618791
Bacteroidetes bacterium RIFCSPLOWO2_12_FULL_35_15	view	10	0.000145811	848	2	3	-1	52.632	0	0	1	1	0	1797364
[Eubacterium] eligens	view	8	0.000116649	2523	5	6	99.506	78.431	0	1	3	2	0	39485
Clostridium sp. DMHC 10	view	8	0.000116649	1061	1	4	-1	39.506	0	0	0	1	0	747377
Acidovorax delafieldii	view	8	0.000116649	419	1	1	-1	53.409	0	0	0	0	0	47920
Mesorhizobium plurifarium	view	8	0.000116649	447	1	1	-1	47.917	0	0	0	0	0	69974
Rubinisphaera brasiliensis	view	8	0.000116649	702	1	2	-1	31.183	0	0	2	3	0	119
Aquimarina longa	view	8	0.000116649	1121	2	3	-1	37.956	0	3	3	2	0	1080221
Emticicia oligotrophica	view	8	0.000116649	1120	2	3	-1	45.455	0	0	0	0	0	312279
Runella zeae	view	8	0.000116649	889	1	3	-1	47.368	0	1	1	1	0	94255
Shewanella baltica	view	8	0.000116649	607	1	3	-1	37.313	0	0	2	2	0	62322
Verrucomicrobia bacterium SCGC AAA164-L15	view	8	0.000116649	989	2	3	-1	39.344	0	0	0	0	0	1009417
Anaerobacillus arseniciselenatis	view	8	0.000116649	462	1	1	-1	28.829	0	0	1	1	0	85682
Thiovulum sp. ES	view	8	0.000116649	963	2	2	-1	42.045	0	2	4	4	0	1177931
Fusobacterium nucleatum	view	8	0.000116649	539	1	1	-1	31.068	0	0	0	1	0	851
Riemerella columbina	view	8	0.000116649	949	2	3	-1	32.877	0	0	0	1	0	103810
Myxococcus virescens	view	8	0.000116649	491	1	1	-1	52.475	0	0	0	0	0	83456
Mitsuokella multacida	view	8	0.000116649	493	1	4	-1	62.903	0	2	2	2	0	52226
Variovorax sp. PAMC 28711	view	8	0.000116649	977	2	2	-1	47.107	0	1	2	2	0	1795631
Candidatus Azambacteria bacterium RIFCSPHIGHO2_02_FULL_45_18	view	8	0.000116649	455	1	1	-1	27.5	0	1	1	1	0	1797303
Bacillus clausii	view	8	0.000116649	896	2	4	96.894	42.029	0	2	2	3	0	79880
Streptococcus dentisani	view	8	0.000116649	558	1	2	99.612	-1	0	0	0	0	0	1458253
Bemisia tabaci	view	8	0.000116649	500	1	2	-1	34.247	0	0	1	0	0	7038
Parcubacteria group bacterium GW2011_GWA2_47_16	view	8	0.000116649	1494	3	4	-1	58	0	1	3	2	0	1618842
Thiotrichales bacterium SG8_50	view	8	0.000116649	1338	3	7	-1	39.13	0	1	0	1	0	1703416
Bordetella bronchiseptica	view	8	0.000116649	1043	2	5	-1	100	0	0	0	0	0	518
Curvibacter sp. GWA2_64_110	view	8	0.000116649	594	1	1	-1	32.432	0	0	0	0	0	1797747
Staphylococcus aureus	view	8	0.000116649	825	1	2	-1	32.927	0	1	1	1	0	1280
Paenibacillus polymyxa	view	8	0.000116649	433	1	1	-1	41.6	0	2	2	2	0	1406
Talaromyces cellulolyticus	view	8	0.000116649	599	1	4	-1	44.444	0	0	0	0	0	1472165
Deltaproteobacteria bacterium RIFOXYD12_FULL_57_12	view	8	0.000116649	749	1	2	-1	34.848	0	0	0	0	0	1797906
Burkholderia ubonensis	view	8	0.000116649	1261	3	4	-1	48.276	0	0	1	0	0	101571
Candidatus Campbellbacteria	view	8	0.000116649	817	2	2	-1	26.923	0	0	2	2	0	1752727
Bacteroidetes bacterium GWA2_32_17	view	8	0.000116649	1394	3	5	-1	47.619	0	0	0	1	0	1797316
Rhodoluna lacicola	view	8	0.000116649	768	1	2	96.615	-1	0	0	1	1	0	529884
Arachidicoccus rhizosphaerae	view	8	0.000116649	444	1	1	-1	31.868	0	0	0	0	0	551991
Parcubacteria group bacterium GW2011_GWF2_50_9	view	8	0.000116649	430	1	1	-1	45.217	0	0	1	1	0	1618975
Caedibacter varicaedens	view	6	8.74865e-05	520	1	1	-1	32	0	2	2	3	0	1629334
Janthinobacterium sp. MP5059B	view	6	8.74865e-05	441	1	3	-1	55.385	0	0	1	1	0	1766683
Xanthomonas campestris	view	6	8.74865e-05	408	1	2	-1	40	0	0	0	0	0	339
Mucor circinelloides	view	6	8.74865e-05	516	1	2	-1	35.593	0	0	0	0	0	36080
Cytophagales bacterium MC1A	view	6	8.74865e-05	413	1	1	-1	41.791	0	0	1	1	0	1751427
[Eubacterium] siraeum	view	6	8.74865e-05	523	1	2	-1	51.471	0	0	0	0	0	39492
Trueperella pyogenes	view	6	8.74865e-05	808	2	3	-1	43.182	0	3	4	4	0	1661
Flavobacterium johnsoniae	view	6	8.74865e-05	774	1	3	-1	57.143	0	2	2	2	0	986
miscellaneous Crenarchaeota group archaeon SMTZ-80	view	6	8.74865e-05	735	1	2	-1	45.714	0	0	0	0	0	1685135
Candidatus Yanofskybacteria bacterium RIFCSPLOWO2_01_FULL_49_25	view	6	8.74865e-05	792	1	4	-1	36.735	0	1	1	3	0	1802701
candidate division WWE3 bacterium RIFOXYB2_FULL_41_6	view	6	8.74865e-05	570	1	2	-1	51.786	0	0	0	0	0	1802641
Ralstonia pickettii	view	6	8.74865e-05	824	2	3	-1	53.333	0	1	1	1	0	329
Xylella fastidiosa	view	6	8.74865e-05	407	1	2	-1	59.259	0	0	1	2	0	2371
Gallionellales bacterium RIFCSPLOWO2_02_58_13	view	6	8.74865e-05	566	1	3	-1	43.59	0	0	0	0	0	1798252
Mycobacterium abscessus	view	6	8.74865e-05	451	1	1	-1	42.254	0	1	1	1	0	36809
Candidatus Roizmanbacteria bacterium GW2011_GWC2_41_7	view	6	8.74865e-05	861	2	3	-1	42.188	0	0	0	0	0	1618487
Ruegeria sp. ANG-R	view	6	8.74865e-05	505	1	2	-1	30.645	0	0	1	0	0	1577903
Microbacterium gubbeenense	view	6	8.74865e-05	730	1	3	-1	50	0	0	0	0	0	159896
Erythrobacter sp. SG61-1L	view	6	8.74865e-05	559	1	2	-1	41.509	0	0	0	0	0	1603897
Hyphomicrobium denitrificans	view	6	8.74865e-05	595	1	1	-1	38.346	0	0	0	0	0	53399
Bacillus thuringiensis	view	6	8.74865e-05	1388	3	3	-1	80.952	0	1	3	3	0	1428
Habropoda laboriosa	view	6	8.74865e-05	497	1	2	-1	34.722	0	0	0	1	0	597456
Amycolatopsis thermoflava	view	6	8.74865e-05	495	1	1	-1	26.923	0	0	1	1	0	84480
Candidatus Gottesmanbacteria bacterium RIFCSPLOWO2_01_FULL_39_12b	view	6	8.74865e-05	494	1	1	-1	45.588	0	0	0	1	0	1798388
Schlesneria paludicola	view	6	8.74865e-05	427	1	1	-1	33.696	0	0	0	0	0	360056
Candidatus Eisenbacteria bacterium RBG_16_71_46	view	6	8.74865e-05	406	1	2	-1	55.97	0	0	3	3	0	1817856
Hassallia byssoidea	view	6	8.74865e-05	1430	2	4	-1	53.846	0	2	2	2	0	482630
Dictyostelium discoideum	view	6	8.74865e-05	449	1	2	-1	42.553	0	0	0	0	0	44689
Haemonchus placei	view	6	8.74865e-05	406	1	1	91.036	-1	0	0	0	0	0	6290
Wuchereria bancrofti	view	6	8.74865e-05	491	1	1	-1	34.074	0	0	0	0	0	6293
Planktothrix agardhii	view	6	8.74865e-05	762	1	2	-1	37.778	0	0	0	0	0	1160
Enhydrobacter aerosaccus	view	6	8.74865e-05	661	1	2	-1	21.898	0	0	0	1	0	225324
Ruminococcus champanellensis	view	6	8.74865e-05	540	1	2	-1	32.804	0	1	1	1	0	1161942
Parcubacteria group bacterium GW2011_GWC1_34_10	view	6	8.74865e-05	540	1	2	-1	49	0	2	2	2	0	1618891
Tepidibacillus sp. Z9	view	6	8.74865e-05	887	1	1	-1	36.19	0	4	6	6	0	1413211
Alternaria alternata	view	6	8.74865e-05	422	1	2	-1	27.731	0	0	0	0	0	5599
Turicibacter sanguinis	view	6	8.74865e-05	469	1	1	-1	38.732	0	1	2	2	0	154288
Coriobacteriaceae bacterium 68-1-3	view	6	8.74865e-05	544	1	1	-1	34.965	0	2	2	2	0	1531429
Octopus bimaculoides	view	6	8.74865e-05	469	1	1	-1	36.283	0	0	0	0	0	37653
Candidatus Saccharibacteria bacterium RIFCSPHIGHO2_12_FULL_47_17	view	6	8.74865e-05	904	1	3	-1	60.55	0	1	3	2	0	1802143
Singulisphaera acidiphila	view	6	8.74865e-05	420	1	1	-1	29.655	0	1	3	3	0	466153
Vibrio galatheae	view	6	8.74865e-05	554	1	1	-1	24.294	0	0	0	0	0	579748
Novosphingobium resinovorum	view	6	8.74865e-05	642	1	2	-1	32.727	0	0	0	0	0	158500
Candidatus Moranbacteria bacterium RIFOXYA2_FULL_43_15	view	6	8.74865e-05	637	1	2	-1	43.284	0	2	3	3	0	1801648
Endozoicomonas atrinae	view	6	8.74865e-05	400	1	1	-1	40.244	0	0	3	0	0	1333660
Candidatus Roizmanbacteria bacterium RIFCSPHIGHO2_01_FULL_38_15	view	6	8.74865e-05	476	1	1	-1	48.718	0	0	0	0	0	1802028
Rhodopseudomonas palustris	view	6	8.74865e-05	820	2	3	-1	50	0	0	0	0	0	1076
Planctomyces sp. SH-PL14	view	6	8.74865e-05	1186	2	2	-1	35.294	0	1	1	1	0	1632864
Candidatus Saccharibacteria bacterium RIFCSPHIGHO2_12_FULL_44_22	view	6	8.74865e-05	960	2	3	-1	46.667	0	1	3	2	0	1802140
Clostridiales bacterium mt11	view	6	8.74865e-05	478	1	1	-1	30	0	0	0	1	0	1686289
Limnohabitans sp. Rim28	view	6	8.74865e-05	434	1	2	-1	55.769	0	0	0	0	0	1100720
Sutterellaceae bacterium ND3	view	6	8.74865e-05	712	1	0	97.778	-1	0	0	0	0	0	1506471
Stigmatella aurantiaca	view	4	5.83243e-05	544	1	4	-1	58.268	0	2	3	3	0	41
Candidatus Moranbacteria bacterium GW2011_GWF1_35_5	view	4	5.83243e-05	480	1	2	-1	48.837	0	0	0	0	0	1618716
Staphylococcus capitis	view	4	5.83243e-05	413	1	1	90.511	-1	0	0	1	1	0	29388
Parcubacteria group bacterium GW2011_GWB1_40_14	view	4	5.83243e-05	912	2	2	-1	50	0	0	1	1	0	1618865
Deltaproteobacteria bacterium RIFCSPLOWO2_12_FULL_38_8	view	4	5.83243e-05	414	1	3	-1	55.303	0	0	1	2	0	1797886
Siphonobacter aquaeclarae	view	4	5.83243e-05	421	1	2	-1	37.143	0	0	1	1	0	563176
Betaproteobacteria bacterium RIFCSPLOWO2_02_FULL_66_14	view	4	5.83243e-05	482	1	2	-1	35.294	0	0	0	0	0	1797490
Daphnia magna	view	4	5.83243e-05	1408	3	3	-1	83.721	0	1	1	2	0	35525
Bacillus flexus	view	4	5.83243e-05	477	1	1	-1	40	0	0	0	0	0	86664
Lactobacillus paracasei	view	4	5.83243e-05	510	1	2	-1	37.984	0	1	1	1	0	1597
Coprobacter secundus	view	4	5.83243e-05	696	1	3	-1	28.571	0	0	1	1	0	1501392
Clostridiales bacterium NK3B98	view	4	5.83243e-05	485	1	2	-1	31.633	0	1	1	1	0	877414
Candidatus Daviesbacteria bacterium RIFCSPHIGHO2_02_FULL_40_16	view	4	5.83243e-05	705	1	1	-1	35	0	0	0	0	0	1797773
Clostridium perfringens	view	4	5.83243e-05	1202	2	2	-1	49.398	0	1	1	1	0	1502
Burkholderia stagnalis	view	4	5.83243e-05	485	1	2	-1	35.443	0	1	1	1	0	1503054
Treponema primitia	view	4	5.83243e-05	722	1	2	-1	22.286	0	2	3	3	0	88058
Parafilimonas terrae	view	4	5.83243e-05	768	1	3	-1	38.372	0	0	0	0	0	1465490
Clostridium sp. SY8519	view	4	5.83243e-05	885	2	4	99.272	47.788	0	1	6	6	0	1042156
Porphyromonas bennonis	view	4	5.83243e-05	530	1	1	99.376	-1	0	0	0	1	0	501496
Drosophila melanogaster	view	4	5.83243e-05	473	1	1	-1	34.343	0	1	3	2	0	7227
Trichoderma reesei	view	4	5.83243e-05	668	1	1	-1	69.412	0	0	0	0	0	51453
Parcubacteria group bacterium GW2011_GWA1_47_9	view	4	5.83243e-05	400	1	1	-1	37.363	0	0	0	0	0	1618794
Variovorax paradoxus	view	4	5.83243e-05	625	1	1	-1	40	0	0	1	1	0	34073
Komagataeibacter xylinus	view	4	5.83243e-05	486	1	2	-1	37.662	0	1	1	1	0	28448
Catenibacterium mitsuokai	view	4	5.83243e-05	618	1	2	-1	43.478	0	1	1	2	0	100886
Curvibacter gracilis	view	4	5.83243e-05	887	2	3	-1	71.429	0	0	1	2	0	230310
Muricauda sp. MAR_2010_75	view	4	5.83243e-05	400	1	1	-1	34.959	0	0	0	0	0	1250232
Pseudomonas aeruginosa	view	4	5.83243e-05	931	2	3	-1	40.833	0	1	2	3	0	287
Polynucleobacter duraquae	view	4	5.83243e-05	871	2	2	91.737	95.455	0	1	1	1	0	1835254
uncultured bacterium A1Q1_fos_2004	view	4	5.83243e-05	402	1	1	-1	32.308	0	1	1	1	0	1256557
Paenibacillus sp. Soil750	view	4	5.83243e-05	470	1	1	-1	31.868	0	0	0	0	0	1736398
Alicyclobacillus acidocaldarius	view	4	5.83243e-05	402	1	2	-1	44.444	0	1	1	1	0	405212
Nitrospira moscoviensis	view	4	5.83243e-05	402	1	2	-1	88.636	0	0	0	0	0	42253
Polaromonas sp. EUR3 1.2.1	view	4	5.83243e-05	402	1	3	-1	57.798	0	0	0	0	0	1305734
Veillonella parvula	view	4	5.83243e-05	913	2	3	98.109	51.923	0	1	3	2	0	29466
Ruminococcus sp. SR1/5	view	4	5.83243e-05	605	1	1	98.339	-1	0	0	0	0	0	657323
Thermomonospora chromogena	view	4	5.83243e-05	404	1	1	-1	53.535	0	3	12	12	0	35622
Marvinbryantia formatexigens	view	4	5.83243e-05	490	1	2	-1	35.714	0	0	1	0	0	168384
Bacteroidetes bacterium GWF2_29_10	view	4	5.83243e-05	919	2	4	-1	47.863	0	0	3	3	0	1797340
Acidobacteria bacterium RBG_16_64_8	view	4	5.83243e-05	405	1	1	-1	48.913	0	1	1	1	0	1797172
Rhizobium mesoamericanum	view	4	5.83243e-05	405	1	1	-1	34.677	0	0	0	0	0	1079800
Delftia tsuruhatensis	view	4	5.83243e-05	406	1	1	-1	49.367	0	0	0	0	0	180282
Alicycliphilus denitrificans	view	4	5.83243e-05	602	1	3	-1	55	0	0	2	2	0	179636
Segetibacter koreensis	view	4	5.83243e-05	406	1	1	-1	53.077	0	1	1	1	0	398037
Candidatus Magasanikbacteria bacterium RIFOXYA2_FULL_44_8	view	4	5.83243e-05	406	1	1	-1	65.263	0	1	1	1	0	1798696
Limnohabitans sp. 63ED37-2	view	4	5.83243e-05	406	1	2	-1	33.6	0	1	2	2	0	1678128
Nocardioides alpinus	view	4	5.83243e-05	490	1	1	-1	44.898	0	0	0	0	0	748909
Tolypothrix campylonemoides	view	4	5.83243e-05	460	1	1	-1	37.288	0	0	0	0	0	1136105
Paenibacillus sp. P22	view	4	5.83243e-05	460	1	2	-1	29.032	0	0	0	1	0	483908
Gammaproteobacteria bacterium RIFCSPHIGHO2_12_FULL_40_19	view	4	5.83243e-05	493	1	2	-1	29.71	0	0	0	0	0	1798281
Candidatus Nomurabacteria bacterium GW2011_GWF2_35_12	view	4	5.83243e-05	407	1	1	-1	66.667	0	2	3	3	0	1618772
Metarhizium anisopliae	view	4	5.83243e-05	407	1	1	-1	38.655	0	1	2	2	0	5530
Burkholderia lata	view	4	5.83243e-05	407	1	1	-1	25	0	0	0	0	0	482957
Gluconacetobacter diazotrophicus	view	4	5.83243e-05	593	1	1	-1	28.082	0	0	0	0	0	33996
Thiorhodovibrio sp. 970	view	4	5.83243e-05	408	1	2	-1	28.346	0	0	0	0	0	631362
Halomonas sp. S2151	view	4	5.83243e-05	454	1	1	-1	44.444	0	0	0	0	0	579478
Pseudovibrio sp. Ad13	view	4	5.83243e-05	582	1	3	-1	34.615	0	0	1	1	0	989396
Salinisphaera hydrothermalis	view	4	5.83243e-05	453	1	2	-1	31.646	0	0	1	1	0	563188
Pseudooceanicola batsensis	view	4	5.83243e-05	409	1	1	-1	35.849	0	0	0	0	0	314255
Pedosphaera parvula	view	4	5.83243e-05	410	1	2	-1	42.424	0	1	2	2	0	1032527
Teleaulax gracilis	view	4	5.83243e-05	411	1	0	98.54	-1	0	0	0	0	0	1273570
Janthinobacterium sp. CG23_2	view	4	5.83243e-05	451	1	2	-1	53.896	0	0	0	0	0	1706231
Desulfosporosinus sp. BG	view	4	5.83243e-05	411	1	1	-1	28.571	0	1	1	1	0	1633135
Syntrophaceae bacterium CG2_30_49_12	view	4	5.83243e-05	574	1	2	-1	29.907	0	0	0	0	0	1805377
Lactobacillus gasseri	view	4	5.83243e-05	411	1	1	-1	45.763	0	0	0	0	0	1596
candidate division TM6 bacterium RIFCSPHIGHO2_12_FULL_38_8	view	4	5.83243e-05	412	1	1	-1	34.959	0	0	2	1	0	1802377
Desulfarculus baarsii	view	4	5.83243e-05	450	1	2	-1	40	0	1	1	3	0	453230
Subdoligranulum variabile	view	4	5.83243e-05	508	1	2	-1	34.426	0	0	1	2	0	214851
Mitsuaria chitosanitabida	view	4	5.83243e-05	510	1	1	95.858	-1	0	0	0	0	0	65048
Thiobacillus sp. GWE1_62_9	view	4	5.83243e-05	449	1	2	-1	41.176	0	0	0	0	0	1802374
Pseudomonas sp. 21	view	4	5.83243e-05	413	1	2	-1	55.172	0	0	0	0	0	1619948
Mucilaginibacter gossypiicola	view	4	5.83243e-05	413	1	2	-1	46.429	0	0	0	0	0	551995
Truepera radiovictrix	view	4	5.83243e-05	449	1	1	-1	26.724	0	0	1	2	0	332249
Candidatus Magnetomorum sp. HK-1	view	4	5.83243e-05	413	1	2	-1	31.868	0	1	1	1	0	1509431
Chondromyces apiculatus	view	4	5.83243e-05	413	1	1	-1	29.897	0	0	6	11	0	51
Desulfocarbo indianensis	view	4	5.83243e-05	413	1	1	-1	42.029	0	1	2	2	0	1348163
Pseudomonas sp. TTU2014-105ASC	view	4	5.83243e-05	448	1	2	-1	38.333	0	0	1	1	0	1729726
Planctopirus sp. JC280	view	4	5.83243e-05	448	1	2	-1	59.459	0	0	0	1	0	1841610
Candidatus Blackburnbacteria bacterium RIFCSPLOWO2_02_FULL_44_9	view	4	5.83243e-05	413	1	2	-1	42.268	0	1	1	1	0	1797523
Burkholderia territorii	view	4	5.83243e-05	414	1	2	-1	44.882	0	0	0	0	0	1503055
Spirosoma spitsbergense	view	4	5.83243e-05	513	1	2	-1	37.895	0	2	4	4	0	431554
Bacteroides ovatus	view	4	5.83243e-05	415	1	1	-1	48.837	0	0	0	0	0	28116
Pseudoalteromonas luteoviolacea	view	4	5.83243e-05	415	1	1	-1	39.344	0	0	0	0	0	43657
Sphingobacterium mizutaii	view	4	5.83243e-05	513	1	2	-1	48.81	0	0	1	2	0	1010
Bradyrhizobium lablabi	view	4	5.83243e-05	415	1	2	-1	40	0	1	1	1	0	722472
Clostridiales	view	4	5.83243e-05	515	1	0	99.612	-1	0	0	0	0	0	186802
Candidatus Kaiserbacteria bacterium RIFCSPHIGHO2_12_45_16	view	4	5.83243e-05	417	1	1	-1	68.841	0	0	0	0	0	1798501
Lactobacillus salivarius	view	4	5.83243e-05	417	1	1	-1	47.674	0	3	4	3	0	1624
Saccharopolyspora flava	view	4	5.83243e-05	418	1	3	-1	45.652	0	0	1	1	0	95161
Coprococcus catus	view	4	5.83243e-05	444	1	2	90.93	-1	0	0	2	2	0	116085
Fabrella tsugae	view	4	5.83243e-05	553	1	1	93.36	-1	0	0	0	0	0	66499
Clostridium sp. MTC7	view	4	5.83243e-05	423	1	2	-1	46.809	0	0	1	1	0	1768196
Prochlorococcus marinus	view	4	5.83243e-05	423	1	1	-1	50.769	0	1	1	1	0	1219
Elizabethkingia anophelis	view	4	5.83243e-05	884	2	3	-1	66.279	0	4	6	5	0	1117645
Fibrella aestuarina	view	4	5.83243e-05	1024	2	2	-1	50	0	4	6	6	0	651143
Candidatus Taylorbacteria bacterium RIFCSPLOWO2_01_FULL_45_34b	view	4	5.83243e-05	424	1	1	-1	43.571	0	0	1	1	0	1802320
Parcubacteria group bacterium GW2011_GWA2_42_18	view	4	5.83243e-05	523	1	1	-1	48.649	0	0	2	1	0	1618821
Halomonas salina	view	4	5.83243e-05	440	1	1	-1	37.349	0	2	2	1	0	42565
Bordetella pertussis	view	4	5.83243e-05	425	1	2	-1	50.794	0	0	0	0	0	520
Candidatus Kuenenbacteria bacterium CG1_02_38_13	view	4	5.83243e-05	425	1	1	-1	86.364	0	0	0	0	0	1805235
Pseudomonas amygdali	view	4	5.83243e-05	537	1	1	-1	30.588	0	0	0	0	0	47877
Corynebacterium kroppenstedtii	view	4	5.83243e-05	973	2	2	99.068	35	0	1	1	1	0	161879
Candidatus Thorarchaeota archaeon SMTZ-45	view	4	5.83243e-05	428	1	1	-1	46.269	0	0	0	0	0	1706443
Parcubacteria group bacterium CG1_02_58_44	view	4	5.83243e-05	937	2	4	-1	38.824	0	0	0	0	0	1805313
Candidatus Giovannonibacteria bacterium GW2011_GWA2_44_26	view	4	5.83243e-05	430	1	3	-1	35.616	0	0	0	0	0	1618648
Parcubacteria group bacterium GW2011_GWC2_40_31	view	4	5.83243e-05	400	1	1	-1	58.015	0	0	1	1	0	1618924
Selenomonas ruminantium	view	2	2.91622e-05	435	1	2	-1	41.86	0	0	0	0	0	971
Gammaproteobacteria bacterium RIFCSPHIGHO2_12_FULL_63_22	view	2	2.91622e-05	840	2	3	-1	63.077	0	0	1	1	0	1798290
Nematostella vectensis	view	2	2.91622e-05	479	1	2	-1	32.231	0	0	0	0	0	45351
Vitellibacter soesokkakensis	view	2	2.91622e-05	421	1	1	-1	27.692	0	0	0	0	0	1385699
Gardnerella vaginalis	view	2	2.91622e-05	442	1	1	-1	26.271	0	0	0	0	0	2702
Moorella thermoacetica	view	2	2.91622e-05	937	1	3	-1	28.947	0	0	1	1	0	1525
Candidatus Shapirobacteria bacterium GW2011_GWE2_38_30	view	2	2.91622e-05	484	1	2	-1	30.189	0	0	0	0	0	1618490
Limnohabitans sp. 103DPR2	view	2	2.91622e-05	527	1	1	-1	40.385	0	0	0	0	0	1678129
Hydrogenophaga sp. LPB0072	view	2	2.91622e-05	467	1	2	-1	33.125	0	0	0	0	0	1763535
Bifidobacterium animalis	view	2	2.91622e-05	476	1	3	100	-1	0	0	0	0	0	28025
uncultured eukaryote	view	2	2.91622e-05	797	1	1	96.623	-1	0	0	0	0	0	100272
Micavibrio aeruginosavorus	view	2	2.91622e-05	592	1	1	-1	65.854	0	0	0	0	0	349221
Sulfurovum sp. FS06-10	view	2	2.91622e-05	668	1	2	-1	31.646	0	0	1	2	0	1539064
Herbinix sp. SD1D	view	2	2.91622e-05	764	1	2	-1	55.769	0	1	1	1	0	1679721
Candidatus Giovannonibacteria bacterium GW2011_GWB1_47_6b	view	2	2.91622e-05	733	1	2	-1	34.615	0	0	0	0	0	1618655
Sphingobacterium sp. Ag1	view	2	2.91622e-05	709	1	3	-1	43.59	0	0	1	0	0	1643451
Burkholderia vietnamiensis	view	2	2.91622e-05	473	1	1	-1	41.573	0	0	1	0	0	60552
Streptococcus equi	view	2	2.91622e-05	676	1	2	-1	34.066	0	0	1	0	0	1336
Chitinophaga pinensis	view	2	2.91622e-05	676	1	4	-1	42.222	0	0	0	0	0	79329
Candidatus Zambryskibacteria bacterium RIFCSPLOWO2_01_FULL_47_14	view	2	2.91622e-05	658	1	2	-1	57.143	0	0	1	0	0	1802763
Capitella teleta	view	2	2.91622e-05	471	1	1	-1	29.412	0	0	0	0	0	283909
Oxytricha trifallax	view	2	2.91622e-05	470	1	2	-1	31.522	0	0	1	1	0	1172189
Ktedonobacter racemifer	view	2	2.91622e-05	486	1	1	-1	31.193	0	0	0	0	0	363277
Parcubacteria bacterium C7867-001	view	2	2.91622e-05	404	1	3	-1	40.458	0	0	0	0	0	1659195
Acidaminococcus sp. CAG:542	view	2	2.91622e-05	464	1	1	-1	32.258	0	0	0	0	0	1262687
Papilio xuthus	view	2	2.91622e-05	406	1	3	-1	27.66	0	0	1	1	0	66420
Pantoea sp. PSNIH1	view	2	2.91622e-05	490	1	1	-1	61.765	0	0	1	1	0	1484158
Gimesia maris	view	2	2.91622e-05	535	1	2	-1	36.686	0	1	1	1	0	122
Dethiosulfatarculus sandiegensis	view	2	2.91622e-05	490	1	2	-1	28.395	0	1	2	5	0	1429043
Alphaproteobacteria bacterium CG1_02_46_17	view	2	2.91622e-05	906	2	4	-1	46.405	0	1	3	4	0	1803508
Desulfotomaculum sp. LMa1	view	2	2.91622e-05	461	1	1	-1	32.584	0	1	1	1	0	1838280
Parcubacteria group bacterium RIFCSPHIGHO2_01_FULL_56_18	view	2	2.91622e-05	406	1	2	-1	28.037	0	1	5	5	0	1817739
Dyadobacter soli	view	2	2.91622e-05	493	1	1	-1	35.938	0	0	0	0	0	659014
Enterobacter aerogenes	view	2	2.91622e-05	425	1	1	-1	31.429	0	1	1	1	0	548
Euryarchaeota archaeon RBG_13_31_8	view	2	2.91622e-05	455	1	1	-1	28.244	0	0	0	0	0	1797976
Candidatus Jettenia caeni	view	2	2.91622e-05	424	1	1	-1	30.827	0	0	0	0	0	247490
Eimeria mitis	view	2	2.91622e-05	579	1	3	-1	84	0	0	0	0	0	44415
Streptomyces albus	view	2	2.91622e-05	951	2	2	-1	43.056	0	0	1	0	0	1888
Verrucomicrobium sp. BvORR034	view	2	2.91622e-05	411	1	2	-1	31.068	0	0	2	1	0	1396418
Polynucleobacter necessarius	view	2	2.91622e-05	441	1	4	-1	55.814	0	1	4	3	0	576610
Andreprevotia chitinilytica	view	2	2.91622e-05	559	1	3	-1	46.535	0	0	0	0	0	396808
Aphanomyces astaci	view	2	2.91622e-05	523	1	1	-1	42.188	0	0	1	1	0	112090
Pandoraea pnomenusa	view	2	2.91622e-05	449	1	2	-1	58.537	0	1	1	1	0	93220
Candidatus Zambryskibacteria bacterium RIFOXYC1_FULL_39_10	view	2	2.91622e-05	448	1	3	-1	43.75	0	0	0	0	0	1802779
Coprococcus sp. ART55/1	view	2	2.91622e-05	843	2	4	98.1	-1	0	2	3	3	0	751585
Synechocystis sp. PCC 6803	view	2	2.91622e-05	422	1	1	-1	36	0	0	1	1	0	1148
Aureimonas ureilytica	view	2	2.91622e-05	421	1	1	-1	36.486	0	0	0	0	0	401562
Bacillus sp. FJAT-18019	view	2	2.91622e-05	511	1	1	-1	33.846	0	1	1	1	0	1705110
Psychroflexus tropicus	view	2	2.91622e-05	446	1	1	-1	34.667	0	0	1	1	0	197345
Candidatus Levybacteria bacterium RIFCSPLOWO2_01_FULL_36_10	view	2	2.91622e-05	446	1	2	-1	57.143	0	6	14	17	0	1817734
Pararhodospirillum photometricum	view	2	2.91622e-05	419	1	1	-1	29.71	0	0	1	1	0	1084
Aphanomyces invadans	view	2	2.91622e-05	556	1	3	-1	26.364	0	0	0	0	0	157072
Anaerolineae bacterium SG8_19	view	2	2.91622e-05	866	2	4	-1	33.333	0	1	1	1	0	1703386
Pseudomonas putida	view	2	2.91622e-05	963	2	4	-1	34.328	0	0	0	0	0	303
Pseudomonas syringae	view	2	2.91622e-05	564	1	1	-1	27.407	0	0	0	0	0	317
Bifidobacterium kashiwanohense	view	2	2.91622e-05	559	1	4	95.487	-1	0	5	10	10	0	630129
Flexibacter flexilis	view	2	2.91622e-05	443	1	1	-1	42.424	0	0	0	0	0	998
Lactobacillus jensenii	view	0	0	516	1	2	-1	34.286	0	1	1	1	0	109790
Pedobacter sp. ok626	view	0	0	444	1	1	-1	36.145	0	0	0	0	0	1761882
Massilia	view	0	0	417	1	2	-1	71.429	0	2	3	3	0	149698
Anaerococcus octavius	view	0	0	563	1	1	94.69	-1	0	0	0	0	0	54007
Microgenomates group bacterium GW2011_GWA2_46_16	view	0	0	556	1	3	-1	28.125	0	0	0	1	0	1618501
Candidatus Nealsonbacteria	view	0	0	444	1	1	-1	34.483	0	0	1	0	0	1817911
Myroides odoratimimus	view	0	0	446	1	1	-1	24.427	0	0	0	0	0	76832
Emmonsia sp. CAC-2015a	view	0	0	480	1	2	-1	23.301	0	0	0	0	0	1658172
Stenotrophomonas maltophilia	view	0	0	414	1	1	-1	50	0	0	0	0	0	40324
Parcubacteria bacterium C7867-005	view	0	0	414	1	1	-1	34.426	0	0	0	0	0	1659199
Oscillatoria nigro-viridis	view	0	0	448	1	1	-1	33.846	0	0	0	0	0	482564
Pediococcus acidilactici	view	0	0	448	1	4	-1	94.737	0	0	0	1	0	1254
bacterium JGI-10	view	0	0	420	1	2	-1	96	0	0	0	0	0	1633631
Rhodococcus erythropolis	view	0	0	544	1	2	-1	33.945	0	0	0	0	0	1833
Thermoanaerobacter italicus	view	0	0	707	1	2	-1	30.38	0	0	0	0	0	108150
[Clostridium] cocleatum	view	0	0	422	1	2	-1	52.174	0	0	0	0	0	69824
Candidatus Nealsonbacteria bacterium RIFCSPLOWO2_01_FULL_43_36	view	0	0	443	1	1	-1	59.589	0	1	2	2	0	1801673
Olsenella umbonata	view	0	0	410	1	2	-1	35.897	0	1	1	1	0	604330
Flavobacterium psychrophilum	view	0	0	450	1	2	-1	41.803	0	2	2	2	0	96345
Cupriavidus taiwanensis	view	0	0	412	1	1	-1	30.909	0	0	1	1	0	164546
Coprinopsis cinerea	view	0	0	459	1	1	-1	31.844	0	2	1	1	0	5346
Erysipelothrix sp. LV19	view	0	0	423	1	1	-1	51.948	0	1	1	1	0	1514105
Nitrobacter winogradskyi	view	0	0	450	1	3	-1	36.17	0	0	0	0	0	913
Bacillus aquimaris	view	0	0	450	1	1	-1	34.177	0	0	0	0	0	189382
Micrococcus luteus	view	0	0	424	1	3	-1	28.571	0	0	0	0	0	1270
Methylobacterium sp. 174MFSha1.1	view	0	0	452	1	1	-1	33.871	0	0	0	0	0	1502749
Bradyrhizobium sp. Ai1a-2	view	0	0	520	1	1	-1	34.266	0	2	4	3	0	196490
Rahnella aquatilis	view	0	0	452	1	1	-1	36.585	0	5	11	10	0	34038
Methylobacterium radiotolerans	view	0	0	434	1	3	-1	48.98	0	0	0	0	0	31998
Oenococcus oeni	view	0	0	454	1	1	-1	42.222	0	0	0	0	0	1247
Clostridium sp. C105KSO15	view	0	0	440	1	2	-1	46.341	0	0	0	0	0	1776047
Monogononta	view	0	0	590	1	1	99.827	-1	0	0	0	0	0	10191
Candidatus Woesebacteria bacterium RIFOXYB1_FULL_31_120	view	0	0	455	1	1	-1	32.99	0	0	0	0	0	1802536
Janthinobacterium sp. Marseille	view	0	0	440	1	2	-1	62.295	0	0	2	1	0	375286
Capnocytophaga sp. oral taxon 329	view	0	0	457	1	1	99.344	-1	0	0	0	0	0	706435
Noviherbaspirillum sp. Root189	view	0	0	458	1	3	-1	46.939	0	0	0	1	0	1736487
Eubacterium limosum	view	0	0	440	1	1	-1	45.455	0	1	1	1	0	1736
Candidatus Accumulibacter sp. BA-91	view	0	0	478	1	1	-1	35.443	0	1	1	1	0	1454002
Porphyromonas gingivalis	view	0	0	406	1	2	-1	30.233	0	1	1	1	0	837
Brachyspira hyodysenteriae	view	0	0	426	1	2	-1	33.636	0	1	1	1	0	159
Fusicatenibacter saccharivorans	view	0	0	426	1	2	-1	97.872	0	0	3	2	0	1150298
Methyloversatilis discipulorum	view	0	0	437	1	1	-1	20.833	0	0	0	1	0	1119528
Vibrio vulnificus	view	0	0	406	1	1	-1	35.714	0	0	0	0	0	672
Parcubacteria bacterium RAAC4_OD1_1	view	0	0	462	1	1	-1	33.898	0	1	2	2	0	1394712
Lentisphaerae bacterium RIFOXYC12_FULL_60_16	view	0	0	437	1	1	-1	47.899	0	1	3	4	0	1798582
Cylindrotheca closterium	view	0	0	534	1	3	93.362	-1	0	0	0	0	0	2856
Rhodococcus sp. YH3-3	view	0	0	428	1	1	-1	35.849	0	0	1	1	0	1803579
Aneurinibacillus aneurinilyticus	view	0	0	465	1	1	-1	50.602	0	1	1	1	0	1391
Candidatus Lloydbacteria bacterium RIFCSPHIGHO2_01_FULL_49_22	view	0	0	404	1	2	-1	40.58	0	0	0	0	0	1798658
Oligohymenophorea	view	0	0	404	1	0	91.22	-1	0	0	0	0	0	6020
Culex quinquefasciatus	view	0	0	437	1	2	-1	29.565	0	0	0	0	0	7176
Candidatus Curtissbacteria bacterium RIFCSPHIGHO2_12_FULL_38_9b	view	0	0	466	1	2	-1	61.728	0	0	2	2	0	1797720
Trichodesmium erythraeum	view	0	0	404	1	2	-1	31.2	0	0	0	0	0	1206
Candidatus Uhrbacteria bacterium GW2011_GWE2_45_35	view	0	0	404	1	1	-1	50	0	0	0	0	0	1618993
Bryometopus pseudochilodon	view	0	0	603	1	1	91.79	-1	0	0	0	0	0	459246
Phaeodactylibacter xiamenensis	view	0	0	949	2	3	-1	32.308	0	0	1	1	0	1524460
Campylobacter coli	view	0	0	482	1	3	-1	49.254	0	0	0	0	0	195
Neobodo designis	view	0	0	486	1	1	96.61	-1	0	0	0	0	0	312471
Actinoplanes globisporus	view	0	0	429	1	1	-1	42	0	0	0	1	0	113565
Candidatus Blackburnbacteria bacterium RIFCSPLOWO2_01_FULL_41_27	view	0	0	470	1	2	-1	55.769	0	0	0	0	0	1797520
Omnitrophica bacterium RIFCSPLOWO2_01_FULL_45_10	view	0	0	402	1	3	-1	42.667	0	0	1	1	0	1801826
Flavobacteria bacterium GWA2_35_26	view	0	0	429	1	1	-1	93.333	0	1	2	2	0	1798013
Demequina oxidasica	view	0	0	430	1	1	-1	22.727	0	0	0	0	0	676199
bacterium 336/3	view	0	0	400	1	1	-1	57.292	0	1	1	1	0	1664068
Bacteroidetes bacterium OLB12	view	0	0	472	1	2	-1	53.704	0	0	0	0	0	1619897
Nocardioides sp. Leaf307	view	0	0	430	1	1	-1	45.238	0	1	2	2	0	1736331
Parcubacteria group bacterium GW2011_GWA1_40_21	view	0	0	472	1	1	-1	61.429	0	0	3	3	0	1618784
Thiomicrospira sp. MA2-6	view	0	0	666	1	2	-1	31.034	0	0	0	0	0	1449087
Acidovorax sp. RAC01	view	0	0	472	1	1	-1	48.148	0	1	1	2	0	1842533
Batrachochytrium dendrobatidis	view	0	0	434	1	0	94.231	-1	0	0	0	0	0	109871
actinobacterium acAcidi	view	0	0	436	1	3	-1	43.478	0	0	0	0	0	1504320
Acidovorax sp. KKS102	view	0	0	430	1	1	-1	32.941	0	0	0	0	0	358220
Butyrivibrio fibrisolvens	view	0	0	432	1	2	-1	39.568	0	2	5	5	0	831
Pirellula sp. SH-Sr6A	view	0	0	474	1	1	-1	41.667	0	0	0	0	0	1632865
Actinobacteria bacterium RBG_13_35_12	view	0	0	474	1	2	-1	29.67	0	0	0	0	0	1797196
Rhodoferax ferrireducens	view	0	0	879	2	2	-1	58.621	0	1	13	13	0	192843
Chryseobacterium sp. Leaf180	view	0	0	524	1	2	-1	81.429	0	0	1	1	0	1736289
Alkalibacterium putridalgicola	view	0	0	476	1	1	-1	42.149	0	1	1	1	0	426703
Leptotrichia wadei	view	0	0	476	1	1	92.453	-1	0	0	0	0	0	157687
Burkholderiales bacterium GJ-E10	view	0	0	455	1	1	-1	38.272	0	1	1	1	0	1469502
Candidatus Giovannonibacteria bacterium GW2011_GWA2_45_21	view	0	0	432	1	1	-1	56.637	0	0	0	0	0	1618649
Simkania negevensis	view	0	0	432	1	2	-1	45.455	0	0	0	0	0	83561
Paracoccus alcaliphilus	view	0	0	434	1	1	-1	42.647	0	1	1	1	0	34002
Burkholderia sp. BDU8	view	0	0	433	1	3	-1	36.913	0	0	0	0	0	1385592
Bacillus subtilis	view	0	0	432	1	3	-1	38.095	0	0	0	1	0	1423
Oligella sp. HMSC09E12	view	0	0	459	1	3	-1	34.375	0	0	1	1	0	1581147
Leptolyngbya sp. NIES-3755	view	0	0	860	1	3	-1	35.088	0	0	1	1	0	1752064
candidate division WOR_1 bacterium DG_54_3	view	0	0	433	1	2	-1	34.328	0	0	0	1	0	1703775
Sinorhizobium meliloti	view	0	0	485	1	2	-1	35.821	0	0	0	0	0	382
Martelella mediterranea	view	0	0	450	1	1	-1	32.895	0	1	1	0	0	293089
Vibrio cholerae	view	0	0	433	1	1	-1	53.846	0	1	1	0	0	666
Magnetospirillum gryphiswaldense	view	0	0	462	1	2	-1	65.517	0	0	0	1	0	55518
Parcubacteria bacterium C7867-008	view	0	0	761	1	2	-1	40.816	0	0	0	0	0	1659202
Parvovirus NIH-CQV	view	252	0.00367443	15037	17	68	99.17	70.896	0	4	10	13	0	1341019
Avon-Heathcote Estuary associated circular virus 24	view	178	0.00259543	3435	2	9	-1	39.867	0	3	3	4	0	1618248
Eel River basin pequenovirus	view	92	0.00134146	9106	15	34	-1	64.583	0	9	6	10	0	1609634
Avian myeloblastosis-associated virus	view	58	0.000845703	4120	5	18	98.783	96.479	2	6	2	6	0	11960
Sewage-associated circular DNA virus-15	view	18	0.00026246	789	1	4	-1	26.738	0	0	0	0	0	1592082
Avian myeloblastosis virus	view	16	0.000233297	531	1	2	96.987	-1	0	2	1	2	0	11866
Sewage-associated circular DNA molecule	view	12	0.000174973	965	2	3	-1	36.275	0	1	1	1	0	1592207
Marine gokushovirus	view	4	5.83243e-05	779	1	2	-1	60.656	0	0	2	1	0	1385658
Gokushovirinae Bog5712_52	view	4	5.83243e-05	876	2	5	-1	70.37	0	2	2	2	0	1655649
Lake Sarah-associated circular virus-27	view	4	5.83243e-05	487	1	2	-1	35.032	0	1	1	1	0	1685754
Sewage-associated circular DNA virus-7	view	2	2.91622e-05	597	1	1	-1	30.827	0	0	0	1	0	1519396
Sewage-associated circular DNA virus-11	view	0	0	434	1	1	-1	35.135	0	0	0	0	0	1519387
uncultured marine virus	view	0	0	449	1	1	-1	26.891	0	0	0	0	0	186617

## Sheet: Settings and Statistics
Sample Name	benchmark/9792-ScS_S3_L001
Timestamp	09.12.2016 11:24:53
Status	Complete
Read Pairs	1347375
Read Pairs (PF)	1347375
Single Reads	0
Single Reads (PF)	0
Average Fragment Size	314
Fragment Size Standard Deviation	108
Reads aligning to host (est. perc.)	0.16
Digital Subtraction Strategy	Homo_sapiens.GRCh38.cdna
	Homo_sapiens.GRCh38.ncrna
	Homo_sapiens.GRCh38.dna.toplevel
BLAST Strategy	megablast
	blastn
	blastp
R1 Reads	benchmark/9792-ScS_S3_L001_R1_001.fastq.gz
R2 Reads	benchmark/9792-ScS_S3_L001_R2_001.fastq.gz
Exact Command	-1 benchmark/9792-ScS_S3_L001_R1_001.fastq.gz -2 benchmark/9792-ScS_S3_L001_R2_001.fastq.gz --threads 12 --sample benchmark/9792-ScS_S3_L001 --log benchmark/9792-ScS_S3_L001.log --host human --type rna --blastp progressive --force --verbose --debug --min_contiglength 400
ID (analysis.id)	56

## Sheet: Programm Versions
Program	Version
bowtie2	v2.2.9
trinity
hmmsearch	v3.1b2
blastn	v2.4.0+
blastp	v2.4.0+

## Sheet: 0
Sapporo virus
Taxid
Abundance
Contigs
Orfs
Contigs
Contig_ID
207566
Orfs
Contig_ID
207566
207566
207566
207566
207566
207566
207566
207566
207566
207566
207566
207566
207566
207566
Domains
Contig_ID
207566
207566
207566
207566
207566
207566
207566
207566
207566
207566
Nucleotide Sequences (FASTA)
Aminoacid Sequences (FASTA)
ORF Annotations (BED)
Domain Annotations (BED)
BACK TO SUMMARY

## Sheet: 1
Human parechovirus
Taxid
Abundance
Contigs
Orfs
Contigs
Contig_ID
207574
207587
207602
Orfs
Contig_ID
207574
207574
207574
207574
207587
207587
207587
207587
207602
207602
207602
Domains
Contig_ID
207574
207587
207587
207587
207587
207587
207587
207602
207602
207602
207602
207602
Nucleotide Sequences (FASTA)
Aminoacid Sequences (FASTA)
ORF Annotations (BED)
Domain Annotations (BED)
BACK TO SUMMARY

## Sheet: 2
Bat circovirus
Taxid
Abundance
Contigs
Orfs
Contigs
Contig_ID
207578
207583
207640
207598
207817
209524
209010
208389
Orfs
Contig_ID
207578
207578
207578
207578
207578
207578
207578
207578
207578
207578
207578
207583
207583
207583
207583
207583
207583
207583
207583
207640
207640
207598
207598
207598
207598
207598
207598
207598
207598
207598
207817
207817
207817
207817
209524
209010
209010
208389
208389
Domains
Contig_ID
207578
207578
207578
207578
207583
207583
207598
207598
207598
207598
207598
207598
207598
207598
207817
207817
209010
Nucleotide Sequences (FASTA)
Aminoacid Sequences (FASTA)
ORF Annotations (BED)
Domain Annotations (BED)
BACK TO SUMMARY

## Sheet: 3
Tombunodavirus UC1
Taxid
Abundance
Contigs
Orfs
Contigs
Contig_ID
208954
Orfs
Contig_ID
208954
208954
Domains
Contig_ID
208954
Nucleotide Sequences (FASTA)
Aminoacid Sequences (FASTA)
ORF Annotations (BED)
Domain Annotations (BED)
BACK TO SUMMARY

## Sheet: 4
Beak and feather disease virus
Taxid
Abundance
Contigs
Orfs
Contigs
Contig_ID
207779
Orfs
Contig_ID
207779
207779
207779
207779
Domains
Contig_ID
207779
207779
Nucleotide Sequences (FASTA)
Aminoacid Sequences (FASTA)
ORF Annotations (BED)
Domain Annotations (BED)
BACK TO SUMMARY

## Sheet: 5
uncultured virus
Taxid
Abundance
Contigs
Orfs
Contigs
Contig_ID
207831
209193
208617
209473
Orfs
Contig_ID
207831
207831
209193
208617
208617
208617
209473
Domains
Contig_ID
209193
Nucleotide Sequences (FASTA)
Aminoacid Sequences (FASTA)
ORF Annotations (BED)
Domain Annotations (BED)
BACK TO SUMMARY

## Sheet: 6
Chaetoceros tenuissimus DNA virus
Taxid
Abundance
Contigs
Orfs
Contigs
Contig_ID
208930
Orfs
Contig_ID
208930
Domains
Contig_ID
Nucleotide Sequences (FASTA)
Aminoacid Sequences (FASTA)
ORF Annotations (BED)
BACK TO SUMMARY

[truncated: 553 more sheets: 7, 8, 9, 10, 11, 12, 13, 14, 15, 16, 17, 18, 19, 20, 21, 22, 23, 24, 25, 26 …]
