# Supplementary material for: DAMIAN: an open source bioinformatics tool for fast, systematic and cohort based analysis of microorganisms in diagnostic samples
Source: Sci Rep. 2019 Nov 14;9:16841. doi: 10.1038/s41598-019-52881-4 (PMC6856179; doi:10.1038/s41598-019-52881-4)
Supplement: Supplementary file 8 — Dataset S7 [file 41598_2019_52881_MOESM8_ESM.xlsx]

## Sheet: Species Summary
Species	Report	Absolute Abundance	Relative Abundance	Assembly Length	Contigs	Orfs	Maximum Identity (nucl)	Maximum Identity (prot)	Distinct Viral Domains	Viral Domains	Bacterial Domains	Eukaryotic Domains	Other Domains	Tax ID
Norwalk virus	view	1163565	0.0821806	23083	3	64	98.79	-1	14	28	12	16	0	11983
Bat circovirus	view	21714	0.00153362	29210	18	106	-1	53.488	3	26	23	28	0	1329650
Marine RNA virus PAL156	view	3112	0.000219795	8587	6	16	-1	36.842	6	11	2	5	0	1804154
Nepavirus	view	974	6.87919e-05	2807	2	6	-1	35.395	1	2	1	2	0	1224510
Odonata-associated circular virus-8	view	1444	0.000101987	2854	1	11	-1	28.814	0	1	1	1	0	1592128
uncultured virus	view	428	3.02289e-05	3834	6	16	90.123	47.482	0	1	1	1	0	340016
Dragonfly cyclicusvirus	view	223	1.57501e-05	942	1	3	-1	29.741	0	1	1	1	0	1234878
Acidianus filamentous virus 8	view	176	1.24306e-05	728	1	3	-1	25.641	0	1	1	1	0	346884
Ctenophore-associated circular virus 2	view	168	1.18655e-05	682	1	3	-1	39.286	0	0	0	0	0	1778559
Microviridae Fen418_41	view	133	9.39356e-06	779	1	4	-1	28.09	0	0	1	0	0	1655653
Porcine circovirus 2	view	132	9.32293e-06	833	1	4	-1	44.444	0	1	1	1	0	85708
Mungbean yellow mosaic India virus	view	103	7.27471e-06	518	1	1	-1	42.857	0	0	0	0	0	223287
Chaetoceros sp. DNA virus 7	view	85	6.0034e-06	823	1	1	-1	24.762	0	0	1	1	0	1382995
Viruses	view	78	5.509e-06	1163	2	3	-1	69.231	0	1	2	2	0	10239
Leonurus mosaic virus	view	62	4.37895e-06	508	1	1	-1	40	0	1	2	3	0	58177
Diporeia sp. associated circular virus	view	37	2.61324e-06	589	1	3	-1	39.286	0	1	1	2	0	1299317
Dipteran ambidensovirus 1	view	30	2.11885e-06	585	1	2	-1	53.012	0	1	0	1	0	1513186
Gull circovirus	view	28	1.97759e-06	412	1	1	-1	52.239	0	1	1	1	0	400121
Ostreococcus lucimarinus virus OlV3	view	23	1.62445e-06	445	1	1	-1	42.748	0	2	2	2	0	754062
Rodent stool-associated circular genome virus	view	8	5.65026e-07	420	1	2	-1	29.452	0	1	1	1	0	1074214
Faecalibacterium prausnitzii	view	2317063	0.16365	226374	267	897	100	100	10	198	475	462	0	853
uncultured bacterium	view	822424	0.0580864	27638	33	89	100	50	1	5	11	13	0	77133
Blautia obeum	view	673139	0.0475426	124204	157	495	99.654	100	2	101	236	240	0	40520
Parabacteroides distasonis	view	630556	0.0445351	85023	55	323	100	84.615	2	53	62	74	0	823
[Unassigned]	view	560343	0.039576	952800	1505	2617	-1	-1	17	118	357	454	0	-1
Faecalitalea cylindroides	view	495750	0.035014	43280	66	178	100	90.071	1	58	131	130	0	39483
[Eubacterium] rectale	view	450628	0.0318271	543052	909	2013	100	100	21	444	1628	1614	0	39491
Bacteroides cellulosilyticus	view	424823	0.0300045	35004	48	123	100	82.955	2	24	64	71	0	246787
Bacteroides dorei	view	381652	0.0269554	20707	32	59	100	59.877	1	22	32	31	0	357276
Peptoclostridium difficile	view	321796	0.0227279	33451	37	118	98.79	100	1	38	67	63	0	1496
Bacteroides uniformis	view	78876	0.00557087	6360	7	23	99.83	92.661	1	6	8	7	0	820
Flavonifractor plautii	view	68682	0.00485089	33411	52	133	100	100	1	24	55	48	0	292800
Bacillus simplex	view	64737	0.00457226	18778	23	60	99.381	71.795	1	24	52	54	0	1478
[Clostridium] propionicum	view	40314	0.00284731	10977	17	45	96.213	76.498	1	7	35	35	0	28446
Enterococcus durans	view	28328	0.00200076	5159	6	14	99.789	39.831	1	1	0	0	0	53345
[Eubacterium] sulci	view	25261	0.00178414	9490	17	37	94.459	94.393	1	5	25	25	0	143393
Escherichia coli	view	13412	0.000947266	29504	38	115	100	68.317	5	32	53	54	0	562
Intestinimonas butyriciproducens	view	11221	0.00079252	4039	6	12	96.17	52.941	1	4	3	4	0	1297617
Streptococcus pneumoniae	view	6979	0.000492915	9799	16	30	99.322	63.462	2	9	14	13	0	1313
Candidatus Gracilibacteria bacterium CG1_02_38_174	view	6495	0.00045873	38415	42	103	-1	88.554	2	13	50	48	0	1805210
Bdellovibrio sp. ArHS	view	2482	0.000175299	11327	11	28	-1	85.101	1	5	8	8	0	1569284
Eubacterium limosum	view	920	6.4978e-05	5074	6	28	99.874	50.633	1	7	12	10	0	1736
Parcubacteria bacterium C7867-001	view	575	4.06112e-05	5508	11	18	-1	79.29	1	10	12	15	0	1659195
Gimesia maris	view	400	2.82513e-05	2718	4	12	-1	51.163	2	3	4	4	0	122
candidate division SR1 bacterium RAAC1_SR1_1	view	379	2.67681e-05	2843	4	9	-1	76.25	1	3	9	9	0	1394709
Ruminiclostridium thermocellum	view	354	2.50024e-05	2043	3	6	-1	50	1	4	7	6	0	1515
Pseudomonas putida	view	352	2.48611e-05	2161	2	11	-1	45.455	1	1	1	0	0	303
Desulfonauticus sp. 38_4375	view	336	2.37311e-05	1358	1	2	-1	36.047	1	1	1	1	0	1635258
candidate division Zixibacteria bacterium RBG_16_53_22	view	331	2.33779e-05	1965	3	5	-1	30.769	1	2	1	0	0	1802787
Spirochaetes bacterium GWB1_59_5	view	306	2.16122e-05	3390	6	12	-1	43.478	1	4	5	6	0	1802176
Azospirillum	view	304	2.1471e-05	639	1	2	100	-1	1	1	0	0	0	191
Pelosinus sp. UFO1	view	144	1.01705e-05	1662	2	5	-1	43.158	1	3	2	3	0	484770
Anaerotruncus colihominis	view	59	4.16707e-06	831	2	4	-1	84.783	1	1	2	0	0	169435
Bordetella bronchiseptica	view	42	2.96639e-06	517	1	2	-1	62.037	1	1	0	0	0	518
Desulfosporosinus meridiei	view	12	8.47539e-07	539	1	2	-1	31.25	1	1	0	0	0	79209
Ruminococcus gauvreauii	view	10	7.06282e-07	487	1	4	-1	46.094	1	1	1	1	0	438033
Arachidicoccus rhizosphaerae	view	4	2.82513e-07	405	1	2	-1	53.165	1	1	1	1	0	551991
Cellulophaga phage phi18:3	view	797	5.62907e-05	2495	2	5	-1	28.175	0	0	1	1	0	1327983
Dickeya phage phiDP10.3	view	263	1.85752e-05	1121	1	1	-1	25.287	0	1	2	2	0	1542132
uncultured Mediterranean phage uvMED	view	172	1.21481e-05	1123	2	3	-1	29.412	0	0	0	0	0	1407671
Synechococcus phage S-CBS2	view	161	1.13711e-05	916	1	3	-1	35.135	0	0	0	0	0	753084
Cellulophaga phage phi17:1	view	149	1.05236e-05	481	1	2	-1	40.58	0	0	0	0	0	1327980
Cellulophaga phage phi17:2	view	140	9.88795e-06	945	2	3	-1	51.852	0	0	2	2	0	1327972
Enterobacteria phage vB_KleM-RaK2	view	136	9.60544e-06	467	1	1	-1	28.448	0	0	0	0	0	1147094
Bacillus phage G	view	120	8.47539e-06	922	1	3	-1	23.041	0	0	0	1	0	1084719
Acinetobacter phage vB_AbaM_ME3	view	95	6.70968e-06	751	1	3	-1	37.755	0	1	1	3	0	1837876
Polaribacter phage P12002S	view	83	5.86214e-06	477	1	1	-1	31.646	0	0	0	0	0	1647387
Erwinia phage PhiEaH1	view	79	5.57963e-06	615	1	2	-1	33.333	0	0	1	0	0	1401669
Iodobacteriophage phiPLPE	view	76	5.36775e-06	739	1	2	-1	25.175	0	0	0	0	0	551895
Mycobacterium phage Optimus	view	74	5.22649e-06	720	1	3	-1	32.381	0	0	0	1	0	1032893
Pelagibacter phage HTVC008M	view	46	3.2489e-06	484	1	1	-1	55.975	0	1	2	2	0	1283076
Pseudomonas phage CHA_P1	view	45	3.17827e-06	515	1	2	-1	52.817	0	1	1	0	0	1327965
Synechococcus phage S-CRM01	view	41	2.89576e-06	575	1	1	-1	49.727	0	0	0	0	0	1026955
Bacillus phage Riggi	view	35	2.47199e-06	457	1	1	-1	40.426	0	0	0	0	0	1406788
Prochlorococcus phage P-HM1	view	33	2.33073e-06	482	1	1	-1	49.068	0	1	1	1	0	445700
Chlamydia phage 2	view	32	2.2601e-06	477	1	2	-1	38.525	0	0	0	0	0	105154
Synechococcus phage ACG-2014f	view	31	2.18948e-06	529	1	1	-1	28.662	0	2	2	2	0	1493511
Vibrio phage pVp-1	view	24	1.69508e-06	411	1	1	-1	36.496	0	1	1	1	0	1150989
Escherichia phage phAPEC8	view	10	7.06282e-07	453	1	3	-1	44.218	0	0	0	1	0	1229753
Vibrio phage VH7D	view	2	1.41256e-07	438	1	1	-1	36.364	0	0	0	0	0	1262539
Moraxella osloensis	view	466544	0.0329512	35250	49	106	100	99.515	0	24	82	77	0	34062
[Ruminococcus] torques	view	409064	0.0288915	45904	69	184	99.232	99.435	0	28	85	82	0	33039
Bacteroides ovatus	view	335193	0.0236741	4999	6	18	99.573	47.368	0	3	6	4	0	28116
Akkermansia muciniphila	view	257443	0.0181827	8176	7	31	99.114	55.779	0	4	10	10	0	239935
Alistipes finegoldii	view	232367	0.0164117	2047	4	5	100	29.688	0	0	0	0	0	214856
Bacteroides sp. S427	view	180508	0.012749	477	1	1	99.79	-1	0	0	0	0	0	1647668
Bacteroides vulgatus	view	174589	0.0123309	7766	13	27	100	97.605	0	5	12	11	0	821
Catenibacterium mitsuokai	view	168468	0.0118986	4822	6	19	98.631	82.906	0	1	7	7	0	100886
Ruminococcus bromii	view	164731	0.0116347	13799	21	50	100	67.308	0	7	22	21	0	40518
Barnesiella viscericola	view	159260	0.0112483	9348	8	30	100	47.143	0	1	5	5	0	397865
uncultured eukaryote	view	134338	0.00948806	2564	5	6	100	-1	0	0	0	0	0	100272
Roseburia hominis	view	133757	0.00944702	18977	30	72	99.904	94.262	0	17	50	40	0	301301
Bifidobacterium longum	view	119010	0.00840547	11735	16	40	100	65.789	0	17	32	31	0	216816
Streptococcus thermophilus	view	104748	0.00739817	7488	8	21	100	70.27	0	5	12	13	0	1308
Odoribacter splanchnicus	view	99808	0.00704926	45391	10	110	100	49.057	0	27	52	51	0	28118
Lachnospiraceae bacterium MC_36	view	96189	0.00679366	1332	2	1	100	-1	0	0	0	0	0	1755643
Blautia sp. YL58	view	91367	0.00645309	18306	26	68	94.107	91.525	0	13	47	49	0	1796616
Fusicatenibacter saccharivorans	view	90715	0.00640704	1274	3	3	98.537	43.243	0	0	1	0	0	1150298
Bacteria	view	83813	0.00591956	4210	7	14	100	-1	0	0	0	2	0	2
Salmonella enterica	view	81946	0.0057877	32966	46	107	100	93.458	0	27	49	45	0	28901
[Clostridium] saccharolyticum	view	81238	0.0057377	12978	19	49	97.628	61.94	0	10	26	23	0	84030
Holdemania massiliensis	view	76654	0.00541394	4227	6	13	99.361	100	0	1	7	6	0	1468449
uncultured organism	view	66201	0.00467566	14604	19	57	100	-1	0	14	25	26	0	155900
Bifidobacterium adolescentis	view	65176	0.00460327	3976	5	17	100	77.143	0	1	3	2	0	1680
Parabacteroides merdae	view	64130	0.00452939	3127	3	7	100	62.887	0	2	6	6	0	46503
uncultured Burkholderiales bacterium	view	63793	0.00450559	2524	1	8	99.844	-1	0	0	0	0	0	208544
Prevotella copri	view	58713	0.0041468	3177	5	10	98.325	99.329	0	0	5	4	0	165179
Dorea longicatena	view	52587	0.00371413	4242	8	14	100	99.324	0	0	3	2	0	88431
Collinsella aerofaciens	view	52426	0.00370276	2948	2	11	100	26.59	0	0	0	1	0	74426
Bacteroides helcogenes	view	50146	0.00354172	887	2	3	99.132	30.921	0	1	1	1	0	290053
Bilophila wadsworthia	view	48731	0.00344178	5086	8	20	99.731	55.039	0	8	15	14	0	35833
Oscillibacter valericigenes	view	45026	0.00318011	6340	8	17	95.748	35.461	0	1	5	5	0	351091
[Eubacterium] siraeum	view	42186	0.00297952	13440	19	43	100	52.381	0	10	19	19	0	39492
[Eubacterium] eligens	view	39603	0.00279709	6849	11	27	100	73.171	0	3	11	11	0	39485
Penicillium solitum	view	39002	0.00275464	6786	6	5	99.846	-1	0	0	0	0	0	60172
bacterium P1C12	view	36100	0.00254968	1178	1	1	100	-1	0	0	0	0	0	1541403
bacterium LF-3	view	33737	0.00238279	908	1	1	99.818	-1	0	0	0	0	0	1504823
Ruminococcus bicirculans	view	29908	0.00211235	6864	8	16	100	44.469	0	2	3	2	0	1160721
Clostridium carnis	view	29091	0.00205465	1876	2	8	99.754	-1	0	0	0	0	0	1530
Veillonella parvula	view	27292	0.00192759	11516	11	34	99.857	70	0	5	14	13	0	29466
Eubacterium coprostanoligenes	view	27260	0.00192533	958	1	2	97.43	-1	0	0	0	0	0	290054
Hafnia alvei	view	24568	0.00173519	4110	8	8	100	48.148	0	2	3	3	0	569
bacterium mpn-isolate group 20	view	24408	0.00172389	436	1	1	100	-1	0	0	0	0	0	157951
Lactobacillus casei	view	24226	0.00171104	5363	8	17	100	40	0	3	6	4	0	1582
Bacteroides thetaiotaomicron	view	23543	0.0016628	6498	10	20	96.793	62.963	0	5	8	6	0	818
Alistipes shahii	view	23360	0.00164988	953	2	4	99.597	34.043	0	0	0	0	0	328814
Occultifur externus	view	22620	0.00159761	2758	3	7	99.232	-1	0	0	0	0	0	105997
Eubacterium sp. SR79	view	22348	0.0015784	887	1	2	99.884	-1	0	0	0	0	0	1628085
Roseburia sp. 1120	view	21420	0.00151286	868	1	0	96.738	-1	0	0	0	0	0	1227508
Bifidobacterium kashiwanohense	view	20971	0.00148114	2662	4	14	99.299	50	0	2	5	5	0	630129
Bacteroides coprocola	view	20918	0.0014774	434	1	0	99.078	-1	0	0	0	0	0	310298
Coprococcus sp. ART55/1	view	20274	0.00143192	2034	3	8	100	-1	0	0	0	0	0	751585
Bifidobacterium bifidum	view	20048	0.00141596	2916	4	17	100	41.096	0	0	0	0	0	1681
Prevotella intermedia	view	20012	0.00141341	3561	4	10	99.746	63.462	0	2	3	3	0	28131
Sutterella wadsworthensis	view	19906	0.00140593	3312	6	10	100	65.591	0	2	3	3	0	40545
butyrate-producing bacterium A2-166	view	19463	0.00137464	920	2	2	100	-1	0	0	0	0	0	105842
[Clostridium] clostridioforme	view	17986	0.00127032	6139	6	24	99.504	82.143	0	3	8	9	0	1531
Clostridiaceae bacterium DJF_LS40	view	17299	0.0012218	468	1	2	99.574	-1	0	0	0	0	0	537369
Clostridiales bacterium 21-4c	view	17099	0.00120767	1066	1	2	96.157	-1	0	0	1	0	0	915169
Microcystis aeruginosa	view	17082	0.00120647	9852	13	32	100	74.194	0	7	14	10	0	1126
Aphanomyces astaci	view	16212	0.00114503	34784	26	146	98.034	58.453	0	9	24	25	0	112090
Subdoligranulum variabile	view	15216	0.00107468	4619	6	16	-1	85.714	0	0	1	0	0	214851
Actinobacillus suis	view	14475	0.00102234	4336	6	10	98.074	66.917	0	2	4	4	0	716
Geotrichum candidum	view	14456	0.001021	3252	4	3	99.389	-1	0	0	0	0	0	1173061
Clostridium sp. MDA2315	view	12474	0.000881017	1049	1	2	98.951	-1	0	0	0	0	0	227526
Fusarium oxysporum	view	11187	0.000790118	4141	6	7	99.145	40.404	0	0	0	0	0	5507
Acidovorax sp. KKS102	view	10909	0.000770483	4811	5	11	99.739	54.545	0	2	3	3	0	358220
Clostridium tetani	view	10748	0.000759112	2635	4	9	90.361	53.191	0	1	4	3	0	1513
Staphylococcus warneri	view	10211	0.000721185	1205	1	3	98.838	-1	0	0	0	0	0	1292
Ruminococcus sp. 16442	view	9619	0.000679373	447	1	2	98.833	-1	0	0	0	0	0	169135
Toxocara canis	view	9104	0.000643	4185	4	17	94.278	50.909	0	3	5	4	0	6265
Gordonibacter pamelaeae	view	8980	0.000634242	4306	5	21	100	-1	0	0	0	0	0	471189
Cystobasidium pinicola	view	8657	0.000611429	641	1	2	98.901	-1	0	0	0	0	0	194534
Acidaminococcus intestini	view	8570	0.000605284	1733	2	8	99.729	-1	0	1	1	2	0	187327
Anaerostipes caccae	view	8304	0.000586497	1557	3	7	-1	73.684	0	3	4	4	0	105841
bacterium str. 31285	view	8040	0.000567851	410	1	1	97.236	-1	0	0	0	0	0	115998
Cryptococcus saitoi	view	7553	0.000533455	1634	2	2	100	-1	0	0	0	0	0	104412
Desulfovibrio fairfieldensis	view	7541	0.000532608	4342	5	16	100	40.964	0	0	1	1	0	44742
Coprococcus eutactus	view	7309	0.000516222	477	1	1	98.932	-1	0	0	0	0	0	33043
Clostridium botulinum	view	7272	0.000513609	11657	14	33	-1	76.786	0	5	17	19	0	1491
Dialister pneumosintes	view	6593	0.000465652	2900	1	13	90.331	-1	0	0	0	0	0	39950
Propionibacterium acnes	view	6470	0.000456965	12586	7	45	99.968	53.571	0	7	10	9	0	1747
Ruminococcus champanellensis	view	6336	0.000447501	635	1	1	96.546	-1	0	0	0	0	0	1161942
Octopus bimaculoides	view	6332	0.000447218	4156	3	8	-1	47.761	0	1	2	2	0	37653
Roseburia intestinalis	view	6152	0.000434505	24945	34	95	99.835	86.986	0	26	88	81	0	166486
Coprococcus catus	view	5956	0.000420662	2457	3	5	98.649	56.538	0	2	3	3	0	116085
Dialister invisus	view	5686	0.000401592	3407	3	12	99.603	49.153	0	1	2	3	0	218538
Enterococcus faecium	view	5444	0.0003845	15714	6	62	97.406	55.67	0	7	19	16	0	1352
Lachnospiraceae bacterium DJF_CP76	view	5362	0.000378709	439	1	0	100	-1	0	0	0	0	0	537390
Staphylococcus aureus	view	4977	0.000351517	4127	5	6	99.115	42.857	0	0	1	2	0	1280
Rothia mucilaginosa	view	4879	0.000344595	5582	4	21	100	32.273	0	1	3	3	0	43675
Butyricicoccus pullicaecorum	view	4755	0.000335837	2001	4	6	-1	86.842	0	0	0	0	0	501571
Lawsonia intracellularis	view	4620	0.000326302	910	1	3	93.64	-1	0	0	0	0	0	29546
Clostridium sp. JCC	view	4549	0.000321288	1488	3	1	100	-1	0	0	0	0	0	1414720
Ruminococcus sp. SR1/5	view	4296	0.000303419	1261	3	6	98.02	-1	0	2	5	5	0	657323
Senegalimassilia anaerobia	view	4095	0.000289223	573	1	4	97.043	-1	0	0	0	0	0	1473216
Daphnia magna	view	3273	0.000231166	11555	14	29	-1	81.818	0	0	2	1	0	35525
Chlamydia trachomatis	view	3273	0.000231166	22096	28	85	-1	76.923	0	14	28	32	0	813
Oscillibacter sp. Marseille-P2778	view	3207	0.000226505	459	1	2	100	-1	0	0	0	0	0	1841866
unidentified bacterium	view	3206	0.000226434	1562	3	3	99.798	-1	0	0	0	0	0	1826778
Candidatus Woesebacteria bacterium GW2011_GWB1_39_12	view	3191	0.000225375	15705	17	46	-1	50.45	0	6	15	14	0	1618574
Bacteroides fragilis	view	3134	0.000221349	5237	4	19	99.259	38.462	0	1	8	8	0	817
Actinomyces meyeri	view	3084	0.000217817	2859	2	18	98.098	-1	0	0	2	1	0	52773
Woronichinia naegeliana	view	2996	0.000211602	1325	1	2	99.845	-1	0	0	0	0	0	283820
Aspergillus niger	view	2975	0.000210119	2842	2	5	95.143	83.333	0	0	0	0	0	5061
Brachionus calyciflorus	view	2921	0.000206305	5016	6	8	99.744	-1	0	0	0	0	0	104777
Bacillus cereus	view	2709	0.000191332	11554	7	34	-1	48.696	0	5	22	22	0	1396
Haemophilus parainfluenzae	view	2562	0.00018095	677	1	1	99.51	-1	0	0	0	0	0	729
uncultured Filobasidiella	view	2514	0.000177559	1063	1	3	97.078	-1	0	0	0	0	0	1503101
Parauronema longum	view	2472	0.000174593	2469	4	7	97.831	-1	0	0	0	0	0	223573
Penicillium nordicum	view	2413	0.000170426	5304	7	18	-1	78.788	0	6	6	8	0	229535
Chryseobacterium sp. StRB126	view	2372	0.00016753	2791	3	9	93.319	38.889	0	1	2	2	0	878220
Pseudomonas fluorescens	view	2341	0.000165341	9593	7	33	97.732	47.761	0	6	15	21	0	294
Anaerostipes hadrus	view	2305	0.000162798	3073	6	9	100	75.159	0	6	9	8	0	649756
Synechocystis sp. PCC 6714	view	2274	0.000160609	3283	2	8	95.47	45.37	0	2	2	3	0	1147
Myroides odoratimimus	view	2237	0.000157995	8810	7	21	-1	59.223	0	2	3	6	0	76832
Pseudomonas syringae	view	2150	0.000151851	533	1	0	98.874	-1	0	0	0	0	0	317
Corynebacterium simulans	view	2115	0.000149379	3477	4	12	97.608	-1	0	0	0	0	0	146827
Gemmata obscuriglobus	view	2112	0.000149167	13541	17	45	-1	67.213	0	5	28	32	0	114
Flavobacterium psychrophilum	view	2035	0.000143728	6963	4	27	94.687	54.286	0	1	3	2	0	96345
Paeniclostridium sordellii	view	2034	0.000143658	5246	9	18	100	51.429	0	8	11	10	0	1505
Serpula himantioides	view	1930	0.000136313	483	1	1	91.346	-1	0	0	0	0	0	80602
Actinomyces odontolyticus	view	1922	0.000135747	1036	1	2	98.551	-1	0	0	0	0	0	1660
Gemmata sp. SH-PL17	view	1890	0.000133487	5690	5	19	-1	51.579	0	2	3	2	0	1630693
Acinetobacter baumannii	view	1755	0.000123953	8474	9	25	-1	53.571	0	3	6	5	0	470
Azospirillum lipoferum	view	1743	0.000123105	6356	4	25	-1	51.667	0	3	8	8	0	193
Planctomycetaceae bacterium SCGC AG-212-F19	view	1712	0.000120916	6369	4	26	-1	44.86	0	0	3	4	0	1799658
Corynebacterium sp. ATCC 6931	view	1690	0.000119362	2266	4	8	99.002	-1	0	0	0	0	0	1487956
Eukaryota	view	1627	0.000114912	1999	3	1	99.024	-1	0	0	0	0	0	2759
Bdellovibrio bacteriovorus	view	1453	0.000102623	7226	8	17	-1	66.667	0	1	1	1	0	959
Candidatus Schekmanbacteria bacterium RBG_16_38_10	view	1393	9.83851e-05	7746	8	19	-1	81.579	0	5	7	7	0	1817879
Aggregatibacter aphrophilus	view	1383	9.76789e-05	551	1	2	96.733	-1	0	0	0	0	0	732
Spizellomyces punctatus	view	1368	9.66194e-05	6260	5	18	-1	47.396	0	1	1	2	0	109760
Acinetobacter johnsonii	view	1365	9.64076e-05	3375	6	9	99.165	65.556	0	1	6	2	0	40214
Haemophilus sputorum	view	1307	9.23111e-05	1283	2	2	98.86	23.301	0	0	1	1	0	1078480
Planctomycetes bacterium SCN 63-9	view	1285	9.07573e-05	4771	2	20	-1	39.344	0	0	1	2	0	1660165
Mallomonas elongata	view	1249	8.82147e-05	3411	5	7	96.781	-1	0	0	0	0	0	984088
Sphingobacterium sp. ML3W	view	1198	8.46126e-05	7196	10	21	-1	41.935	0	0	3	4	0	1538644
Candidatus Lloydbacteria bacterium RIFCSPHIGHO2_01_FULL_49_22	view	1176	8.30588e-05	3477	2	13	-1	68.387	0	3	4	8	0	1798658
uncultured bacterium (gcode 4)	view	1174	8.29176e-05	7032	11	18	-1	69.421	0	0	6	8	0	1234023
Mycobacterium abscessus	view	1168	8.24938e-05	6835	7	19	-1	52	0	6	9	8	0	36809
Slackia heliotrinireducens	view	1111	7.8468e-05	497	1	2	90.964	-1	0	0	0	0	0	84110
Lactobacillus gasseri	view	1083	7.64904e-05	1876	1	7	91.724	-1	0	0	0	0	0	1596
Cylindrotheca closterium	view	1075	7.59254e-05	3483	6	6	97.973	-1	0	0	0	0	0	2856
Micrococcus luteus	view	1057	7.46541e-05	3673	5	9	99.654	58	0	0	6	4	0	1270
Rhodoluna lacicola	view	1013	7.15464e-05	3539	5	9	99.094	-1	0	0	0	0	0	529884
Flavobacterium columnare	view	1002	7.07695e-05	1127	2	4	96.329	57.018	0	0	0	0	0	996
Acidovorax facilis	view	985	6.95688e-05	822	1	3	98.056	-1	0	0	0	0	0	12917
Schlesneria paludicola	view	913	6.44836e-05	4987	4	20	-1	48.837	0	0	5	3	0	360056
Streptococcus mitis	view	908	6.41304e-05	2455	2	16	-1	55.102	0	0	5	8	0	28037
[Clostridium] spiroforme	view	900	6.35654e-05	1085	2	1	100	-1	0	0	0	0	0	29348
Desulfovibrio vulgaris	view	898	6.34242e-05	4486	4	17	-1	43.182	0	4	8	7	0	881
Listeria monocytogenes	view	889	6.27885e-05	5097	4	19	-1	99.167	0	2	7	7	0	1639
Howardella ureilytica	view	846	5.97515e-05	515	1	0	99.029	-1	0	0	0	0	0	404403
Bodomorpha minima	view	833	5.88333e-05	1092	1	1	92.588	-1	0	0	0	0	0	188950
Gemella sp. oral taxon 928	view	816	5.76326e-05	1730	2	4	96.038	-1	0	0	0	0	0	1785995
Limnohabitans sp. 63ED37-2	view	797	5.62907e-05	471	1	0	96.983	-1	0	0	0	0	0	1678128
Cryptomonas curvata	view	793	5.60082e-05	2205	3	6	99.83	-1	0	0	0	0	0	233186
Azospirillum brasilense	view	792	5.59376e-05	3734	5	17	91.41	53.333	0	3	5	4	0	192
Pirellula sp. SH-Sr6A	view	791	5.58669e-05	3860	3	10	-1	59.524	0	2	2	2	0	1632865
Bacillus muralis	view	788	5.56551e-05	4874	6	15	-1	55.263	0	5	12	12	0	264697
Porphyromonas crevioricanis	view	777	5.48781e-05	2260	2	7	-1	31.795	0	0	2	1	0	393921
Verrucomicrobia bacterium RIFCSPHIGHO2_12_FULL_41_10	view	773	5.45956e-05	4226	7	15	-1	42.727	0	1	1	1	0	1802433
Eggerthella lenta	view	760	5.36775e-05	1162	2	4	100	-1	0	0	0	0	0	84112
Butyrivibrio hungatei	view	752	5.31124e-05	3008	1	4	-1	19.725	0	1	1	1	0	185008
Fragilariopsis cylindrus	view	752	5.31124e-05	2790	2	13	-1	33.871	0	1	1	3	0	186039
Planctomycetes bacterium RBG_16_64_10	view	747	5.27593e-05	3840	4	13	-1	33.136	0	7	9	9	0	1801970
Thermoplasmatales archaeon SG8-52-4	view	725	5.12055e-05	2893	2	12	-1	26.543	0	1	1	1	0	1803819
Collinsella stercoris	view	717	5.06404e-05	1250	2	8	90.846	30.27	0	0	2	3	0	147206
Candidatus Entotheonella sp. TSY1	view	707	4.99342e-05	2761	2	7	-1	28.148	0	5	5	6	0	1429438
[Clostridium] scindens	view	700	4.94398e-05	1885	1	5	-1	26.794	0	1	1	1	0	29347
Haemonchus placei	view	694	4.9016e-05	1173	2	7	92.982	-1	0	0	0	0	0	6290
Trichuris trichiura	view	687	4.85216e-05	2064	2	2	-1	75.221	0	0	0	0	0	36087
Candidatus Moranbacteria bacterium GW2011_GWD2_36_12	view	680	4.80272e-05	4794	6	22	-1	50.37	0	0	0	1	0	1618703
Alistipes putredinis	view	678	4.78859e-05	401	1	2	-1	95.238	0	0	0	0	0	28117
Heterophryidae sp. 3 VVZ-2016	view	673	4.75328e-05	878	1	1	92.1	-1	0	0	0	0	0	1795051
Clostridium butyricum	view	667	4.7109e-05	4547	5	15	-1	63.83	0	3	10	10	0	1492
Streptococcus parasanguinis	view	664	4.68972e-05	401	1	0	99.41	-1	0	0	0	0	0	1318
Parcubacteria bacterium C7867-004	view	657	4.64028e-05	4783	5	11	-1	60.526	0	0	0	0	0	1659198
Streptomyces viridochromogenes	view	657	4.64028e-05	2365	2	7	-1	37.5	0	0	1	1	0	1938
Acanthamoeba castellanii	view	645	4.55552e-05	2982	2	14	-1	34.328	0	1	3	4	0	5755
Guillardia theta	view	643	4.5414e-05	2464	3	9	-1	46.377	0	0	2	3	0	55529
Corynebacterium kroppenstedtii	view	643	4.5414e-05	1361	2	5	98.931	-1	0	0	0	0	0	161879
Rhizophagus irregularis	view	641	4.52727e-05	3004	3	8	-1	98.049	0	2	3	3	0	588596
Magnetospirillum gryphiswaldense	view	617	4.35776e-05	4059	6	15	-1	67.123	0	5	7	7	0	55518
Planctomycetes bacterium RIFCSPHIGHO2_12_39_6	view	610	4.30832e-05	3212	2	3	-1	31.061	0	0	0	0	0	1801977
Streptomyces albus	view	604	4.26595e-05	4516	7	20	-1	46.667	0	0	3	4	0	1888
Enterococcus dispar	view	599	4.23063e-05	4129	3	14	-1	54.412	0	6	9	9	0	44009
Delftia tsuruhatensis	view	597	4.21651e-05	2578	3	11	-1	46.053	0	0	1	2	0	180282
Vibrio parahaemolyticus	view	592	4.18119e-05	3563	4	10	-1	52.083	0	0	5	6	0	670
Candidatus Peribacteria bacterium RIFCSPHIGHO2_02_FULL_51_15	view	587	4.14588e-05	4429	6	13	-1	62.651	0	2	9	9	0	1801919
miscellaneous Crenarchaeota group archaeon SMTZ-80	view	587	4.14588e-05	1038	1	2	-1	45.714	0	0	1	1	0	1685135
Riemerella anatipestifer	view	576	4.06819e-05	2754	3	9	93.5	37.662	0	3	3	3	0	34085
Pseudomonas amygdali	view	567	4.00462e-05	2961	3	8	-1	40.816	0	0	1	1	0	47877
Croceibacter atlanticus	view	559	3.94812e-05	1758	1	7	-1	30.508	0	0	1	2	0	313588
butyrate-producing bacterium SS3/4	view	558	3.94106e-05	3828	5	16	98.24	41.86	0	5	9	7	0	245014
Staphylococcus carnosus	view	558	3.94106e-05	549	1	2	99.818	-1	0	0	0	0	0	1281
Delftia acidovorans	view	554	3.9128e-05	4782	8	21	-1	66.165	0	6	7	5	0	80866
Streptococcus infantarius	view	549	3.87749e-05	1025	2	4	97.765	37.209	0	0	0	0	0	102684
Candidatus Gracilibacteria bacterium CG2_30_37_12	view	532	3.75742e-05	4174	6	16	-1	67.708	0	0	12	12	0	1805211
Paenibacillus polymyxa	view	526	3.71505e-05	2610	3	14	-1	40.288	0	2	2	3	0	1406
Omnitrophica bacterium RBG_13_46_9	view	522	3.68679e-05	2485	2	9	-1	31.132	0	2	4	4	0	1801818
Corynebacterium tuberculostearicum	view	520	3.67267e-05	590	1	1	98.475	-1	0	0	0	0	0	38304
Candidatus Nomurabacteria bacterium RIFCSPLOWO2_01_FULL_42_17	view	509	3.59498e-05	3097	3	8	-1	55.263	0	0	1	1	0	1801780
Bradyrhizobium diazoefficiens	view	507	3.58085e-05	2494	2	6	-1	44.025	0	1	3	2	0	1355477
Clostridium pasteurianum	view	507	3.58085e-05	2594	3	11	-1	38.235	0	2	5	5	0	1501
Clostridium sp. SY8519	view	505	3.56673e-05	3505	5	18	100	83.2	0	1	11	9	0	1042156
Variovorax paradoxus	view	505	3.56673e-05	3236	4	8	-1	50.667	0	7	7	4	0	34073
Nocardioides alpinus	view	493	3.48197e-05	1378	1	4	-1	45.833	0	0	0	0	0	748909
Sulfurihydrogenibium azorense	view	492	3.47491e-05	1611	1	6	-1	23.974	0	3	5	4	0	309806
Roseburia inulinivorans	view	489	3.45372e-05	3044	4	13	-1	98	0	2	5	6	0	360807
Bradyrhizobium sp. th.b2	view	488	3.44666e-05	1718	1	3	-1	27.027	0	0	0	0	0	172088
Delftia sp. Cs1-4	view	486	3.43253e-05	1866	1	9	-1	22.006	0	1	1	1	0	742013
Chitinophaga pinensis	view	485	3.42547e-05	3185	4	9	-1	60.976	0	4	7	6	0	79329
Lecythium terrestris	view	484	3.41841e-05	589	1	3	95.66	-1	0	0	0	0	0	1756192
Actinobacteria bacterium RBG_13_35_12	view	484	3.41841e-05	3781	5	9	-1	32.292	0	0	1	1	0	1797196
Candidatus Peribacteria bacterium GW2011_GWC2_54_8	view	483	3.41134e-05	2698	3	7	-1	52.597	0	5	8	7	0	1619063
Bacteroides nordii	view	482	3.40428e-05	2563	1	8	-1	51.882	0	5	13	12	0	291645
Hyphomonas sp. CY54-11-8	view	463	3.27009e-05	827	1	3	-1	39.423	0	0	0	0	0	1280944
Blastomyces gilchristii	view	461	3.25596e-05	2083	1	2	-1	32.258	0	0	0	0	0	1681229
Rhizobacter sp. Root1221	view	460	3.2489e-05	1626	1	8	-1	27.517	0	1	3	3	0	1736433
Hungatella hathewayi	view	458	3.23477e-05	2380	5	13	-1	83.721	0	1	5	4	0	154046
Clostridia bacterium 41_269	view	455	3.21359e-05	2326	2	14	-1	33.708	0	0	1	0	0	1635275
[Ruminococcus] gnavus	view	449	3.17121e-05	3247	6	12	-1	54.667	0	4	9	7	0	33038
Enterobacter cloacae	view	447	3.15708e-05	1832	2	6	-1	56	0	0	1	1	0	550
Clostridium perfringens	view	444	3.13589e-05	3312	5	14	-1	41.549	0	0	5	6	0	1502
Candidatus Nomurabacteria bacterium GW2011_GWC2_39_41	view	442	3.12177e-05	4848	8	18	-1	63.462	0	0	6	6	0	1618754
Rhodococcus equi	view	441	3.11471e-05	2434	3	9	-1	58.389	0	2	2	2	0	43767
Rhodopirellula maiorica	view	438	3.09352e-05	2454	2	9	-1	41.135	0	1	2	4	0	1265734
Candidatus Kaiserbacteria bacterium RIFCSPHIGHO2_01_FULL_54_36b	view	435	3.07233e-05	2756	4	8	-1	65.625	0	2	4	4	0	1798483
Bacillus thuringiensis	view	431	3.04408e-05	1781	1	5	-1	35.135	0	4	4	4	0	1428
Novosphingobium tardaugens	view	429	3.02995e-05	1856	1	7	-1	32.39	0	0	0	0	0	169176
Labilithrix luteola	view	429	3.02995e-05	2443	4	8	92.487	36.301	0	1	1	1	0	1391654
Lactococcus lactis	view	428	3.02289e-05	1184	2	1	99.85	-1	0	0	0	0	0	1358
Eubacterium ventriosum	view	425	3.0017e-05	1385	3	4	-1	65.714	0	1	2	1	0	39496
Lachnospiraceae bacterium COE1	view	411	2.90282e-05	1903	1	4	-1	25.641	0	4	5	4	0	1235793
Mucor ambiguus	view	404	2.85338e-05	2083	2	5	-1	48.193	0	1	2	1	0	91626
Sphingomonas sp. ALBL_100	view	399	2.81807e-05	1141	2	2	97.302	-1	0	0	0	0	0	1811331
Zavarzinella formosa	view	396	2.79688e-05	2729	5	7	-1	36	0	0	1	3	0	360055
Desulfovibrio piger	view	385	2.71919e-05	2475	2	14	-1	28.182	0	0	0	0	0	901
Blastopirellula marina	view	380	2.68387e-05	2380	3	7	-1	43.411	0	1	4	3	0	124
Labilibacter sp. HQYD1	view	378	2.66975e-05	2054	1	6	-1	39.2	0	3	4	3	0	1849719
Giardia intestinalis	view	377	2.66268e-05	1705	1	12	-1	25.517	0	2	2	1	0	5741
Kosakonia sacchari	view	372	2.62737e-05	1677	1	7	-1	32.71	0	1	1	2	0	1158459
Parafilimonas terrae	view	370	2.61324e-05	1561	1	5	-1	34.028	0	0	1	1	0	1465490
Burkholderia multivorans	view	369	2.60618e-05	2649	4	10	-1	58.621	0	5	6	6	0	87883
Parcubacteria group bacterium GW2011_GWF2_38_76	view	369	2.60618e-05	1855	3	6	-1	48.889	0	0	1	2	0	1618960
Candidatus Moranbacteria bacterium GW2011_GWF1_35_5	view	367	2.59206e-05	2868	4	10	-1	60	0	1	4	3	0	1618716
Candidatus Roizmanbacteria bacterium GW2011_GWA2_37_7	view	366	2.58499e-05	1806	1	5	-1	46.875	0	3	5	5	0	1618481
Sulfolobus acidocaldarius	view	365	2.57793e-05	1153	1	4	-1	30.928	0	0	0	0	0	2285
Burkholderia pseudomallei	view	363	2.56381e-05	2713	5	12	-1	53.846	0	5	8	8	0	28450
Corynebacterium singulare	view	359	2.53555e-05	1955	2	8	-1	48.667	0	1	2	2	0	161899
Candidatus Bathyarchaeota archaeon RBG_13_38_9	view	355	2.5073e-05	1258	1	5	-1	29.439	0	0	1	1	0	1797377
Mycobacterium tuberculosis	view	353	2.49318e-05	2666	4	11	-1	56.757	0	4	7	6	0	1773
Bacillus sp. 1NLA3E	view	342	2.41549e-05	2616	4	6	-1	59.854	0	2	4	4	0	666686
Achromobacter sp.	view	338	2.38723e-05	1532	1	5	-1	42.424	0	0	0	2	0	134375
Wuchereria bancrofti	view	327	2.30954e-05	1113	1	2	-1	28.638	0	0	0	0	0	6293
Parcubacteria group bacterium GW2011_GWF1_40_6	view	326	2.30248e-05	2682	5	9	-1	47.445	0	1	2	2	0	1618956
Bacillus sp. NB2006	view	322	2.27423e-05	1606	1	3	-1	33.995	0	2	2	3	0	1532552
Paenibacillus alvei	view	321	2.26717e-05	1172	1	2	-1	32.11	0	2	2	2	0	44250
Dysgonomonas macrotermitis	view	318	2.24598e-05	1725	2	5	-1	56.701	0	0	2	4	0	1346286
Nitzschia soratensis	view	317	2.23892e-05	864	1	3	90.184	-1	0	0	0	0	0	1290986
Geobacillus thermoleovorans	view	316	2.23185e-05	2391	2	4	-1	42.268	0	3	7	7	0	33941
Pseudomonas stutzeri	view	315	2.22479e-05	1518	3	5	-1	53.846	0	2	1	3	0	316
Parcubacteria group bacterium GW2011_GWC1_36_108	view	313	2.21066e-05	1477	2	7	-1	43.478	0	0	0	0	0	1618894
Chryseobacterium sp. FH2	view	305	2.15416e-05	950	1	1	-1	25.806	0	0	0	1	0	1674291
Armatimonadetes bacterium CG2_30_66_41	view	304	2.1471e-05	1368	1	5	-1	23.077	0	1	2	2	0	1805028
Vibrio cholerae	view	303	2.14004e-05	2191	3	9	-1	53.922	0	2	7	7	0	666
Jeotgalibacillus malaysiensis	view	302	2.13297e-05	1595	2	5	-1	44.211	0	2	3	3	0	1508404
Clostridium sp. SN17	view	297	2.09766e-05	1650	2	6	-1	39.362	0	1	5	5	0	1776382
[Eubacterium] hallii	view	297	2.09766e-05	1719	2	4	-1	64.423	0	2	3	2	0	39488
Pseudoflavonifractor capillosus	view	293	2.06941e-05	2078	3	3	-1	92.857	0	1	2	3	0	106588
Micromonospora echinospora	view	291	2.05528e-05	926	1	1	90.036	-1	0	0	0	0	0	1877
[Clostridium] litorale	view	289	2.04116e-05	1246	1	4	-1	51.852	0	1	2	2	0	1557
Thiotrichales bacterium SG8_50	view	288	2.03409e-05	2475	5	15	-1	43.158	0	0	0	1	0	1703416
Desulfotomaculum geothermicum	view	287	2.02703e-05	2115	1	6	-1	30	0	1	4	6	0	39060
Clostridium sp. D5	view	286	2.01997e-05	1625	3	8	-1	74.342	0	0	4	4	0	556261
Enterococcus faecalis	view	282	1.99172e-05	2372	4	9	-1	77.333	0	1	4	3	0	1351
Eubacterium plexicaudatum	view	281	1.98465e-05	1345	2	6	-1	75	0	3	5	5	0	97253
Chthoniobacter flavus	view	281	1.98465e-05	1664	2	3	-1	38.095	0	2	2	3	0	191863
Leuconostoc mesenteroides	view	273	1.92815e-05	1686	2	6	-1	31.325	0	2	3	3	0	1245
Desulfovibrio sp. U5L	view	271	1.91403e-05	1013	1	3	-1	27.273	0	0	0	0	0	596152
Neisseria flavescens	view	266	1.87871e-05	719	1	1	98.609	-1	0	0	0	0	0	484
Enterobacter hormaechei	view	264	1.86459e-05	2015	3	8	-1	40.909	0	3	4	4	0	158836
Clostridium saccharobutylicum	view	263	1.85752e-05	1704	1	2	-1	38.655	0	1	6	6	0	169679
Clostridium sp. GD3	view	260	1.83633e-05	1385	2	5	-1	68.627	0	0	2	2	0	1650661
Roseobacter sp. AzwK-3b	view	259	1.82927e-05	1797	1	4	-1	36.25	0	3	6	6	0	351016
Aureococcus anophagefferens	view	257	1.81515e-05	401	1	1	94.118	-1	0	0	0	0	0	44056
Phaeodactylum tricornutum	view	255	1.80102e-05	1711	3	4	-1	57.246	0	2	5	4	0	2850
Parapedobacter indicus	view	255	1.80102e-05	1422	2	6	-1	41.667	0	1	2	2	0	1477437
Peptoniphilus lacrimalis	view	254	1.79396e-05	1248	1	3	-1	56.566	0	0	2	2	0	33031
Clostridium baratii	view	252	1.77983e-05	1146	1	4	-1	25.926	0	1	2	2	0	1561
Lactobacillus rhamnosus	view	249	1.75864e-05	1965	3	5	-1	56.383	0	6	13	12	0	47715
Moraxella bovoculi	view	247	1.74452e-05	1007	1	2	-1	27.586	0	0	1	4	0	386891
Eubacterium sp. SN18	view	247	1.74452e-05	3731	8	18	-1	70.748	0	9	19	17	0	1776384
candidate division TM6 bacterium GW2011_GWF2_33_332	view	247	1.74452e-05	2015	3	7	-1	46.053	0	2	2	2	0	1619080
Penicillium expansum	view	246	1.73745e-05	1474	2	8	95	35.784	0	1	3	7	0	27334
Psychrobacter sp. PRwf-1	view	244	1.72333e-05	1031	1	5	-1	35.652	0	0	0	0	0	349106
Drosophila ficusphila	view	243	1.71627e-05	1100	1	3	-1	27.368	0	0	1	1	0	30025
Parcubacteria group bacterium GW2011_GWB1_40_14	view	242	1.7092e-05	2343	4	6	-1	45	0	0	1	2	0	1618865
Planctomicrobium piriforme	view	240	1.69508e-05	1030	1	3	-1	34.197	0	1	1	1	0	1576369
Nitzschia	view	240	1.69508e-05	419	1	1	99.523	-1	0	0	0	0	0	2857
Candidatus Yanofskybacteria bacterium RIFCSPHIGHO2_02_FULL_50_12	view	239	1.68801e-05	3165	7	12	-1	56.944	0	4	5	6	0	1802685
Singulisphaera acidiphila	view	238	1.68095e-05	1318	2	3	-1	30.864	0	0	1	1	0	466153
Anoxybacillus thermarum	view	238	1.68095e-05	1259	1	3	-1	29.245	0	0	0	0	0	404937
Candidatus Peregrinibacteria bacterium GW2011_GWC2_39_14	view	236	1.66683e-05	843	1	4	-1	31.757	0	0	0	0	0	1619062
Paenibacillus macerans	view	229	1.61739e-05	1557	2	3	-1	43.617	0	1	4	4	0	44252
Lentzea albida	view	228	1.61032e-05	719	1	2	-1	41.748	0	0	0	0	0	65499
Sulfurospirillum multivorans	view	227	1.60326e-05	1287	1	5	-1	50	0	0	0	0	0	66821
Acidovorax sp. RAC01	view	227	1.60326e-05	1690	3	9	-1	50	0	1	3	2	0	1842533
Bacillus megaterium	view	224	1.58207e-05	1285	2	6	-1	39.655	0	0	3	1	0	1404
Neisseria meningitidis	view	221	1.56088e-05	1336	2	4	-1	48.462	0	1	2	2	0	487
Rhodopirellula baltica	view	220	1.55382e-05	1299	1	3	-1	32.143	0	0	1	1	0	265606
candidate division SR1 bacterium Aalborg_AAW-1	view	216	1.52557e-05	1012	1	3	-1	49.412	0	0	2	3	0	1643353
Tepidibacillus sp. Z9	view	216	1.52557e-05	1035	1	3	-1	36.19	0	1	1	1	0	1413211
Acidovorax ebreus	view	211	1.49026e-05	1479	3	4	-1	43.421	0	3	4	4	0	721785
Lysinibacillus sphaericus	view	210	1.48319e-05	940	1	2	-1	30.337	0	0	1	0	0	1421
Burkholderia cenocepacia	view	210	1.48319e-05	1286	2	5	-1	29.252	0	0	0	0	0	95486
Parachlamydia acanthamoebae	view	209	1.47613e-05	1282	2	2	-1	55.172	0	2	4	4	0	83552
Planctomyces sp. SH-PL14	view	209	1.47613e-05	866	1	1	-1	41.558	0	0	0	1	0	1632864
Paenibacillus sp. G4	view	209	1.47613e-05	1003	1	2	-1	29.67	0	1	1	2	0	1243663
Atopobium parvulum	view	208	1.46907e-05	1005	2	4	92.708	33.654	0	0	0	0	0	1382
Parcubacteria group bacterium GW2011_GWA1_40_21	view	207	1.462e-05	1294	2	2	-1	36.667	0	1	1	1	0	1618784
Candidatus Woesebacteria bacterium RIFOXYB1_FULL_47_31	view	206	1.45494e-05	1061	1	3	-1	58.744	0	0	1	1	0	1802542
Peptostreptococcus anaerobius	view	206	1.45494e-05	930	1	3	-1	43.478	0	0	1	1	0	1261
Runella limosa	view	205	1.44788e-05	1345	1	4	-1	40	0	5	9	9	0	370978
Thiovulum sp. ES	view	204	1.44082e-05	1412	2	4	-1	42.045	0	1	3	3	0	1177931
Gelatoporia subvermispora	view	202	1.42669e-05	410	1	1	-1	64.516	0	0	0	0	0	42742
Gammaproteobacteria bacterium RIFCSPHIGHO2_12_FULL_63_22	view	199	1.4055e-05	1426	2	3	-1	76.471	0	0	0	1	0	1798290
Xanthomonas arboricola	view	191	1.349e-05	1191	1	3	-1	37.097	0	0	0	1	0	56448
Tannerella forsythia	view	191	1.349e-05	1842	3	7	-1	59.441	0	1	4	4	0	28112
Corynebacterium sp. HMSC074C01	view	191	1.349e-05	728	1	2	-1	29.73	0	0	0	0	0	1739482
Eremothecium sinecaudum	view	190	1.34194e-05	777	1	7	-1	51.22	0	0	0	1	0	45286
Endozoicomonas sp. AVMART05	view	187	1.32075e-05	1017	1	2	-1	36.559	0	0	1	1	0	1698521
Klebsiella pneumoniae	view	186	1.31369e-05	1720	3	6	-1	34.328	0	0	2	3	0	573
Sphingomonas sp. ALBL_142	view	184	1.29956e-05	644	1	1	97.671	-1	0	0	0	0	0	1811332
Pedobacter agri	view	184	1.29956e-05	994	1	3	-1	26.396	0	0	0	0	0	454586
Ruminococcus albus	view	181	1.27837e-05	1733	3	5	-1	38.298	0	1	2	2	0	1264
Pseudoalteromonas translucida	view	181	1.27837e-05	784	1	5	-1	30.556	0	0	1	2	0	166935
Mageeibacillus indolicus	view	181	1.27837e-05	850	1	3	93.77	-1	0	0	3	3	0	884684
Psychrobacter sp. P11G5	view	177	1.25012e-05	1422	2	3	-1	66.667	0	1	2	2	0	1699624
Persephonella marina	view	176	1.24306e-05	832	1	3	-1	37.5	0	0	2	2	0	309805
Tenacibaculum sp. MAR_2009_124	view	175	1.23599e-05	1638	3	4	-1	54.412	0	2	2	1	0	1250059
Pseudooceanicola batsensis	view	174	1.22893e-05	688	1	2	-1	41.86	0	0	1	1	0	314255
Alphaproteobacteria bacterium RIFCSPHIGHO2_01_FULL_41_14	view	172	1.21481e-05	1779	4	6	-1	67.91	0	0	3	3	0	1797217
Ruminococcaceae bacterium GD1	view	171	1.20774e-05	1127	2	2	-1	50	0	0	1	0	0	1632013
Coprobacillus sp. 8_1_38FAA	view	170	1.20068e-05	1012	2	5	-1	89.796	0	0	2	2	0	450746
uncultured Eubacterium sp.	view	168	1.18655e-05	1797	4	8	-1	66.225	0	1	4	1	0	165185
Cochliopodium minus	view	167	1.17949e-05	1302	2	0	99.332	-1	0	0	0	0	0	313997
Tremella mesenterica	view	165	1.16537e-05	711	1	2	-1	45.098	0	0	0	0	0	5217
Trichodesmium erythraeum	view	165	1.16537e-05	1621	3	11	-1	34.884	0	1	2	2	0	1206
Candidatus Moranbacteria bacterium RIFOXYD1_FULL_44_12	view	163	1.15124e-05	1598	2	5	-1	27.126	0	0	1	1	0	1801655
Algoriphagus sp. NH1	view	162	1.14418e-05	1290	1	4	-1	69.388	0	0	2	2	0	1750590
Runella zeae	view	156	1.1018e-05	995	2	2	-1	40.449	0	1	3	3	0	94255
Flavobacterium degerlachei	view	155	1.09474e-05	476	1	0	98.117	-1	0	0	0	0	0	229203
Burkholderia sp. RPE67	view	155	1.09474e-05	825	1	2	-1	20.988	0	0	1	1	0	758796
Klebsiella oxytoca	view	154	1.08767e-05	1299	2	3	-1	47.945	0	0	1	1	0	571
Lactobacillus brevis	view	153	1.08061e-05	714	1	1	-1	40.708	0	1	1	1	0	1580
Rhodococcus fascians	view	153	1.08061e-05	1078	1	4	-1	58.621	0	7	14	12	0	1828
Mesorhizobium sp. LNJC372A00	view	152	1.07355e-05	1056	1	3	-1	59.375	0	0	0	0	0	1287256
[Haemophilus] parasuis	view	152	1.07355e-05	1051	1	3	-1	46.667	0	4	6	6	0	738
Catonella morbi	view	151	1.06649e-05	1376	2	6	-1	75.641	0	1	4	2	0	43997
Bdellovibrio exovorus	view	151	1.06649e-05	1031	2	1	97.011	-1	0	0	0	0	0	453816
Bacillus sp. FJAT-18019	view	150	1.05942e-05	954	1	2	-1	33.333	0	2	2	2	0	1705110
Nocardia amikacinitolerans	view	149	1.05236e-05	750	1	1	-1	27.586	0	0	0	0	0	756689
Planctopirus limnophila	view	149	1.05236e-05	795	1	2	-1	31.25	0	0	0	1	0	120
Pseudomonas syringae group genomosp. 3	view	149	1.05236e-05	828	1	3	-1	31.579	0	0	0	0	0	251701
Fusobacterium nucleatum	view	146	1.03117e-05	604	1	1	-1	30.435	0	0	0	1	0	851
Thermoplasmatales archaeon DG-70-1	view	146	1.03117e-05	1111	1	6	-1	51.163	0	1	2	2	0	1803814
Candidatus Kaiserbacteria bacterium RIFCSPHIGHO2_02_FULL_55_20	view	145	1.02411e-05	1183	2	3	-1	37.063	0	1	1	1	0	1798497
Fimbriimonas ginsengisoli	view	145	1.02411e-05	697	1	2	-1	34.177	0	0	0	0	0	1005039
Vibrio galatheae	view	144	1.01705e-05	640	1	1	-1	24.044	0	0	0	0	0	579748
Moraxella catarrhalis	view	143	1.00998e-05	2144	4	10	-1	76.471	0	3	6	5	0	480
Encyonema	view	141	9.95858e-06	412	1	0	100	-1	0	0	0	0	0	216746
Plasmopara halstedii	view	140	9.88795e-06	1043	2	5	-1	42.308	0	0	2	3	0	4781
Desulfococcus multivorans	view	139	9.81733e-06	820	1	3	-1	27.168	0	2	5	5	0	897
Candidatus Yanofskybacteria bacterium GW2011_GWE2_40_11	view	138	9.7467e-06	1270	2	5	-1	45.946	0	1	2	3	0	1619033
Candidatus Nomurabacteria	view	137	9.67607e-06	799	1	2	-1	54.762	0	0	0	0	0	1752729
Archaeoglobus sulfaticallidus	view	136	9.60544e-06	1116	2	6	-1	41.026	0	0	0	0	0	1316941
Nematostella vectensis	view	136	9.60544e-06	849	1	5	-1	59	0	6	12	14	0	45351
[Clostridium] bolteae	view	136	9.60544e-06	1198	2	5	-1	35.714	0	0	1	1	0	208479
Staphylococcus haemolyticus	view	136	9.60544e-06	933	1	4	-1	45.588	0	0	1	0	0	1283
Ruminococcus flavefaciens	view	135	9.53481e-06	1492	3	5	-1	58.586	0	0	4	4	0	1265
candidate division BRC1 bacterium SM23_51	view	135	9.53481e-06	747	1	3	-1	34.884	0	1	1	1	0	1703761
Streptomyces scabiei	view	133	9.39356e-06	503	1	3	-1	42.105	0	0	0	0	0	1930
Tubulinea group 04 sp. PPD16	view	133	9.39356e-06	982	1	1	95.838	-1	0	0	0	0	0	1215999
Parcubacteria group bacterium RIFCSPHIGHO2_01_FULL_56_18	view	133	9.39356e-06	1218	2	5	-1	43.636	0	1	6	6	0	1817739
Burkholderia sp. MSHR3999	view	133	9.39356e-06	1106	1	3	-1	27.857	0	1	1	1	0	1542965
Jaapia argillacea	view	132	9.32293e-06	957	1	1	-1	28.205	0	0	0	0	0	202697
Acinetobacter parvus	view	131	9.2523e-06	685	1	2	-1	50.467	0	1	1	1	0	134533
Candidatus Daviesbacteria bacterium RIFCSPHIGHO2_01_FULL_40_11	view	130	9.18167e-06	1011	1	4	-1	40.278	0	0	1	1	0	1797762
Neurospora crassa	view	130	9.18167e-06	1184	1	7	-1	33.333	0	0	1	1	0	5141
Candidatus Vogelbacteria bacterium RIFOXYD1_FULL_51_18	view	130	9.18167e-06	977	2	2	-1	37.5	0	1	1	1	0	1802440
Erysipelothrix tonsillarum	view	130	9.18167e-06	869	1	2	-1	27.622	0	0	1	1	0	38402
Desulfoplanes formicivorans	view	129	9.11104e-06	1028	1	4	-1	41.304	0	0	1	1	0	1592317
Candidatus Wolfebacteria bacterium GW2011_GWC1_43_10	view	127	8.96979e-06	608	1	3	-1	35.079	0	0	1	1	0	1619011
Depastromorpha africana	view	127	8.96979e-06	579	1	0	90.52	-1	0	0	0	0	0	313503
Parcubacteria group bacterium GW2011_GWC1_39_8	view	127	8.96979e-06	1337	3	4	-1	52.027	0	1	5	5	0	1618901
fungal sp. No.11243	view	123	8.68727e-06	891	1	2	-1	43.59	0	0	3	2	0	1603295
Octadecabacter arcticus	view	121	8.54602e-06	1064	2	3	-1	63.889	0	2	9	9	0	53946
Enterococcus casseliflavus	view	121	8.54602e-06	611	1	1	-1	38.621	0	0	4	4	0	37734
Hyphomonas oceanitis	view	121	8.54602e-06	483	1	2	-1	37.615	0	0	0	0	0	81033
Lactobacillus paracasei	view	120	8.47539e-06	1183	1	4	-1	65.385	0	0	0	0	0	1597
Candidatus Daviesbacteria bacterium GW2011_GWA2_38_24	view	119	8.40476e-06	684	1	2	-1	41.758	0	1	1	1	0	1618422
Candidatus Peregrinibacteria bacterium GW2011_GWF2_33_10	view	119	8.40476e-06	509	1	1	-1	46.575	0	2	3	3	0	1619065
Bacillus sp. HMSC76G11	view	119	8.40476e-06	900	1	1	-1	35.526	0	1	1	1	0	1608910
Bacillus bataviensis	view	118	8.33413e-06	653	1	2	-1	30.392	0	3	5	5	0	220685
Helicobacter cinaedi	view	118	8.33413e-06	639	1	2	-1	30.769	0	0	1	1	0	213
uncultured fungus	view	117	8.2635e-06	763	1	3	93.587	-1	0	0	0	0	0	175245
[Eubacterium] dolichum	view	117	8.2635e-06	651	1	1	-1	46.032	0	0	0	0	0	31971
Beggiatoa sp. SS	view	115	8.12225e-06	1037	1	3	-1	40.984	0	1	5	5	0	422288
Parcubacteria group bacterium GW2011_GWB1_56_8	view	114	8.05162e-06	945	2	3	-1	48.684	0	1	1	1	0	1618888
Ktedonobacter racemifer	view	113	7.98099e-06	745	1	2	-1	31.746	0	1	1	1	0	363277
Cocconeis pediculus	view	113	7.98099e-06	415	1	1	100	-1	0	0	0	0	0	431340
Paenibacillus sp. P22	view	112	7.91036e-06	1144	2	2	-1	34	0	1	1	1	0	483908
Chondromyces apiculatus	view	112	7.91036e-06	612	1	2	-1	40.426	0	0	0	0	0	51
Chitinophaga sancti	view	111	7.83973e-06	758	1	3	-1	34	0	0	0	0	0	1004
Lachnospiraceae bacterium G11	view	110	7.76911e-06	784	1	2	-1	46.471	0	0	0	0	0	1200747
Parcubacteria bacterium C7867-005	view	110	7.76911e-06	561	1	3	-1	71.233	0	0	0	0	0	1659199
Agrobacterium tumefaciens	view	109	7.69848e-06	486	1	1	-1	59.459	0	0	0	0	0	358
Dethiobacter alkaliphilus	view	108	7.62785e-06	653	1	2	-1	34.591	0	2	4	3	0	427926
[Clostridium] symbiosum	view	108	7.62785e-06	570	1	1	-1	50	0	1	1	1	0	1512
Candidatus Peregrinibacteria bacterium GW2011_GWC2_33_13	view	108	7.62785e-06	580	1	1	-1	54.167	0	0	0	0	0	1619061
Actinomycetales bacterium Gsoil 1632	view	107	7.55722e-06	481	1	1	96.881	-1	0	0	0	0	0	363874
Streptomyces misionensis	view	107	7.55722e-06	788	1	2	-1	41.429	0	0	0	1	0	67331
Cetobacterium sp. ZOR0034	view	107	7.55722e-06	672	1	3	-1	32	0	0	0	0	0	1339239
Microlunatus phosphovorus	view	106	7.48659e-06	671	1	1	-1	28.571	0	0	0	0	0	29405
Candidatus Fischerbacteria bacterium RBG_13_37_8	view	106	7.48659e-06	505	1	2	-1	51.351	0	0	0	0	0	1817863
Planctomycetes bacterium GWF2_40_8	view	106	7.48659e-06	723	1	1	-1	30.435	0	0	0	0	0	1801956
Alphaproteobacteria bacterium CG1_02_46_17	view	105	7.41597e-06	496	1	1	-1	39.31	0	1	2	2	0	1803508
[Clostridium] asparagiforme	view	105	7.41597e-06	557	1	3	-1	40.571	0	0	2	2	0	333367
Elizabethkingia anophelis	view	105	7.41597e-06	1051	2	3	-1	29.412	0	2	2	2	0	1117645
Idiomarina	view	104	7.34534e-06	592	1	4	-1	36.842	0	0	0	0	0	135575
Draconibacterium sediminis	view	104	7.34534e-06	991	2	6	-1	67.347	0	0	1	1	0	1544798
Denitrovibrio acetiphilus	view	104	7.34534e-06	428	1	1	-1	34.783	0	1	1	0	0	118000
Paenibacillus riograndensis	view	103	7.27471e-06	1207	2	4	-1	29.798	0	1	2	1	0	483937
Candidatus Yonathbacteria bacterium RIFOXYD1_FULL_52_36	view	103	7.27471e-06	879	2	4	-1	70.588	0	0	1	1	0	1802730
[Clostridium] sphenoides	view	103	7.27471e-06	1523	2	7	-1	82.192	0	2	9	9	0	29370
Leptospira interrogans	view	102	7.20408e-06	1058	2	7	-1	43.038	0	1	2	2	0	173
Candidatus Woesebacteria bacterium RBG_13_36_22	view	102	7.20408e-06	552	1	1	-1	35.433	0	0	0	0	0	1802478
Clostridium ljungdahlii	view	101	7.13345e-06	703	1	2	-1	26.087	0	2	3	2	0	1538
Marinimicrobia bacterium 46_43	view	101	7.13345e-06	698	1	1	-1	51.579	0	1	1	1	0	1635280
Ramazzottius varieornatus	view	99	6.9922e-06	783	1	3	-1	23.784	0	0	0	0	0	947166
Bacteroides sp. 1_1_14	view	99	6.9922e-06	792	1	3	-1	34.343	0	0	0	0	0	469585
Legionella lansingensis	view	99	6.9922e-06	681	1	1	-1	61.538	0	1	1	1	0	45067
Pseudomonas endophytica	view	99	6.9922e-06	462	1	1	-1	45.205	0	0	1	2	0	1563157
Mameliella alba	view	98	6.92157e-06	467	1	1	-1	33.333	0	1	1	0	0	561184
Janthinobacterium sp. MP5059B	view	98	6.92157e-06	434	1	1	-1	68.421	0	0	1	1	0	1766683
Shigella sonnei	view	98	6.92157e-06	809	1	2	-1	58.824	0	0	0	0	0	624
Propionibacterium freudenreichii	view	97	6.85094e-06	658	1	1	-1	38.462	0	0	2	2	0	1744
Limnohabitans sp. 103DPR2	view	97	6.85094e-06	1030	1	1	-1	37.5	0	1	2	1	0	1678129
Clostridiales bacterium KLE1615	view	97	6.85094e-06	1221	2	6	-1	50.256	0	2	6	6	0	1715004
Paenibacillus harenae	view	96	6.78031e-06	736	1	3	-1	31.724	0	1	2	2	0	306543
Selenomonas ruminantium	view	95	6.70968e-06	755	1	3	-1	40.441	0	0	0	0	0	971
Streptomyces sp. AA4	view	95	6.70968e-06	689	1	3	-1	30.097	0	1	3	3	0	591158
Candidatus Gottesmanbacteria bacterium RIFCSPHIGHO2_02_FULL_40_24	view	95	6.70968e-06	960	1	1	-1	35.714	0	0	1	1	0	1798385
Acidaminococcus fermentans	view	95	6.70968e-06	620	1	1	-1	32.558	0	1	1	1	0	905
Yersinia intermedia	view	94	6.63905e-06	586	1	1	-1	49.758	0	0	1	0	0	631
Streptococcus equi	view	93	6.56843e-06	1106	2	3	-1	47.674	0	2	3	3	0	1336
Crassostrea gigas	view	92	6.4978e-06	539	1	3	-1	40.777	0	1	1	1	0	29159
Elusimicrobia bacterium RIFCSPLOWO2_01_FULL_59_12	view	92	6.4978e-06	561	1	2	-1	33.813	0	1	1	1	0	1797946
Enterobacter asburiae	view	91	6.42717e-06	793	1	3	-1	32.222	0	4	4	5	0	61645
Perkinsela sp. CCAP 1560/4	view	91	6.42717e-06	911	1	3	-1	37.5	0	1	2	1	0	1314962
Aurantimonas manganoxydans	view	91	6.42717e-06	1096	2	3	-1	57.143	0	1	1	1	0	651183
Pelosinus fermentans	view	91	6.42717e-06	1552	3	6	-1	53.398	0	4	6	6	0	365349
Tetrahymena thermophila	view	90	6.35654e-06	495	1	3	-1	31.765	0	0	0	0	0	5911
Achromobacter spanius	view	90	6.35654e-06	836	2	2	-1	50	0	1	3	3	0	217203
Lacinutrix jangbogonensis	view	90	6.35654e-06	658	1	1	-1	42.069	0	1	1	1	0	1469557
Fusobacterium necrophorum	view	89	6.28591e-06	705	1	3	-1	37.5	0	0	0	0	0	859
Pirellula staleyi	view	89	6.28591e-06	435	1	1	-1	32.895	0	0	0	0	0	125
Sphingobacterium mizutaii	view	89	6.28591e-06	503	1	1	-1	26.804	0	0	0	0	0	1010
Corynebacterium accolens	view	89	6.28591e-06	559	1	3	-1	66.667	0	0	0	0	0	38284
Chitinophaga arvensicola	view	88	6.21529e-06	514	1	1	-1	37.097	0	0	0	0	0	29529
Deltaproteobacteria bacterium RBG_16_44_11	view	87	6.14466e-06	1006	1	2	-1	44.262	0	1	1	1	0	1797837
Parcubacteria group bacterium GW2011_GWA1_47_8	view	87	6.14466e-06	1265	2	3	-1	82.482	0	2	3	3	0	1618793
Streptococcus agalactiae	view	87	6.14466e-06	847	1	4	-1	48.276	0	4	7	6	0	1311
Trypanosoma rangeli	view	87	6.14466e-06	993	2	2	92.339	-1	0	0	0	1	0	5698
Halomonas elongata	view	86	6.07403e-06	546	1	1	-1	36.905	0	1	1	0	0	2746
Candidatus Magasanikbacteria bacterium GW2011_GWA2_56_11	view	86	6.07403e-06	558	1	1	-1	27.206	0	0	0	0	0	1619044
Epistylis galea	view	84	5.93277e-06	427	1	1	93.208	-1	0	0	1	1	0	168245
Bacillus flexus	view	84	5.93277e-06	621	1	4	-1	23.485	0	0	1	1	0	86664
Prosthecobacter vanneervenii	view	84	5.93277e-06	891	2	2	99.254	-1	0	0	0	0	0	48466
Candidatus Raymondbacteria bacterium RIFOXYA2_FULL_49_16	view	83	5.86214e-06	600	1	1	-1	45.399	0	1	1	1	0	1817885
Bacillus rubiinfantis	view	83	5.86214e-06	625	1	3	-1	60	0	1	1	1	0	1499680
Streptomyces nanshensis	view	83	5.86214e-06	668	1	3	-1	41.818	0	0	0	0	0	518642
Spirosoma panaciterrae	view	82	5.79152e-06	627	1	3	-1	27.419	0	1	1	1	0	496058
Treponema sp. OMZ 838	view	82	5.79152e-06	435	1	1	-1	47.706	0	0	0	0	0	1539298
candidate division WWE3 bacterium RIFCSPLOWO2_01_FULL_39_13	view	82	5.79152e-06	611	1	3	-1	37.349	0	0	0	0	0	1802624
Bacillus sp. SIT10	view	81	5.72089e-06	737	1	1	-1	33.654	0	0	0	0	0	1622072
Anaerovorax odorimutans	view	81	5.72089e-06	855	2	7	-1	57.246	0	3	5	4	0	109327
candidate division WWE3 bacterium RBG_19FT_COMBO_53_11	view	80	5.65026e-06	989	1	2	-1	30.233	0	1	1	1	0	1802613
Pseudomonas sabulinigri	view	80	5.65026e-06	589	1	3	-1	43.478	0	0	1	1	0	472181
Lachnospiraceae bacterium 28-4	view	80	5.65026e-06	674	1	1	-1	28.729	0	0	0	0	0	397287
Comamonas aquatica	view	80	5.65026e-06	603	1	1	-1	38.028	0	2	2	3	0	225991
uncultured Faecalibacterium sp.	view	80	5.65026e-06	630	1	2	-1	87.692	0	0	0	0	0	259315
Tamlana sp. s12	view	79	5.57963e-06	720	1	2	-1	36.283	0	0	0	1	0	1630406
Megamonas funiformis	view	79	5.57963e-06	528	1	2	-1	28	0	0	0	0	0	437897
Candidatus Roizmanbacteria bacterium RIFCSPHIGHO2_01_FULL_38_15	view	78	5.509e-06	548	1	3	-1	45.161	0	0	1	1	0	1802028
Candidatus Peribacteria	view	78	5.509e-06	784	1	1	-1	28.159	0	0	0	0	0	1801911
Gammaproteobacteria bacterium RIFCSPHIGHO2_12_38_15	view	78	5.509e-06	1047	2	3	-1	44.118	0	0	0	0	0	1798273
Rhodopseudomonas palustris	view	77	5.43837e-06	866	2	5	-1	45.033	0	1	1	1	0	1076
Erysipelotrichaceae bacterium 3_1_53	view	77	5.43837e-06	477	1	1	-1	38.4	0	0	0	0	0	658659
Hassallia byssoidea	view	76	5.36775e-06	511	1	2	-1	39.474	0	1	2	1	0	482630
uncultured bacterium EB2	view	76	5.36775e-06	678	1	2	96.089	-1	0	1	1	1	0	1348855
Lachnoclostridium phytofermentans	view	75	5.29712e-06	985	2	5	-1	63.38	0	0	1	2	0	66219
Candidatus Giovannonibacteria bacterium GW2011_GWB1_47_6b	view	75	5.29712e-06	529	1	3	-1	30.337	0	0	0	0	0	1618655
Candidatus Woesebacteria bacterium GWB1_43_5	view	74	5.22649e-06	697	1	2	-1	50	0	0	1	1	0	1802474
Pseudomonas aeruginosa	view	74	5.22649e-06	1005	2	2	-1	35.948	0	0	1	0	0	287
[Clostridium] cellulosi	view	74	5.22649e-06	720	1	1	-1	62.703	0	0	0	0	0	29343
Rugamonas rubra	view	74	5.22649e-06	485	1	2	-1	46.939	0	0	1	0	0	758825
Lactobacillus iners	view	74	5.22649e-06	411	1	1	100	-1	0	0	0	0	0	147802
Thermococcales archaeon 44_46	view	74	5.22649e-06	668	1	3	-1	43.75	0	0	2	1	0	1635283
Clostridium sp. CAG:81	view	74	5.22649e-06	593	1	2	-1	41.969	0	0	0	0	0	1262842
Nocardia thailandica	view	73	5.15586e-06	431	1	1	-1	34.568	0	0	0	0	0	257275
Paludibacter jiangxiensis	view	73	5.15586e-06	655	1	2	-1	37.838	0	0	0	0	0	681398
Nannocystis exedens	view	73	5.15586e-06	892	2	2	-1	28.655	0	1	2	2	0	54
Lachnospiraceae bacterium A4	view	73	5.15586e-06	881	2	4	-1	53.846	0	1	2	1	0	397291
Thermotoga naphthophila	view	73	5.15586e-06	668	1	2	-1	63.218	0	2	5	5	0	93930
Clostridium sp. ASF356	view	72	5.08523e-06	430	1	1	-1	44.928	0	0	0	0	0	97138
Sphingomonas sp. MM-1	view	72	5.08523e-06	675	1	3	-1	55.882	0	0	1	1	0	745310
Thioalkalivibrio thiocyanodenitrificans	view	72	5.08523e-06	612	1	3	-1	30.12	0	0	1	2	0	243063
Brucella suis	view	72	5.08523e-06	564	1	1	-1	30	0	0	0	0	0	29461
Lentimicrobium saccharophilum	view	72	5.08523e-06	441	1	1	-1	43.564	0	0	0	1	0	1678841
Flexibacter flexilis	view	72	5.08523e-06	856	2	3	-1	44.755	0	2	2	2	0	998
Chlorobi bacterium OLB5	view	71	5.01461e-06	1110	2	4	-1	30.137	0	0	0	0	0	1617412
Propionispira arboris	view	71	5.01461e-06	606	1	1	-1	43	0	1	1	1	0	84035
Mycobacterium mucogenicum	view	71	5.01461e-06	502	1	2	-1	53.247	0	0	0	0	0	56689
Chitinimonas koreensis	view	71	5.01461e-06	443	1	1	-1	43.75	0	0	0	0	0	356302
Pedobacter sp. NL19	view	71	5.01461e-06	623	1	3	-1	61.429	0	1	1	1	0	1503925
Caldalkalibacillus thermarum	view	70	4.94398e-06	845	2	3	-1	57.944	0	1	5	5	0	296745
Rufibacter roseus	view	70	4.94398e-06	474	1	1	-1	31.928	0	0	0	0	0	1567108
Desulfobacca sp. RBG_16_60_12	view	70	4.94398e-06	592	1	2	-1	38.095	0	0	0	0	0	1797909
Parcubacteria group bacterium GW2011_GWA2_46_9	view	70	4.94398e-06	590	1	1	-1	40.764	0	0	4	4	0	1618838
Penicillium freii	view	70	4.94398e-06	537	1	2	-1	29.126	0	1	1	0	0	48697
Candidatus Lloydbacteria bacterium RIFOXYC12_FULL_46_25	view	70	4.94398e-06	438	1	3	-1	37.607	0	1	1	1	0	1798670
Blautia hansenii	view	70	4.94398e-06	573	1	2	-1	64.789	0	1	2	2	0	1322
Deltaproteobacteria bacterium CG2_30_63_29	view	69	4.87335e-06	560	1	1	-1	23.75	0	0	1	1	0	1805126
Rubinisphaera brasiliensis	view	69	4.87335e-06	715	1	2	-1	30.435	0	0	1	1	0	119
Candidatus Woesebacteria bacterium GW2011_GWC1_42_9	view	69	4.87335e-06	670	1	3	-1	39.785	0	0	0	0	0	1618584
Bacillus sp. FJAT-18043	view	68	4.80272e-06	629	1	2	-1	27.451	0	0	2	2	0	1637975
Candidatus Peregrinibacteria bacterium GW2011_GWA2_44_7	view	68	4.80272e-06	856	1	3	-1	50.704	0	0	0	0	0	1619057
Trichuris suis	view	68	4.80272e-06	593	1	2	-1	30.435	0	0	0	0	0	68888
Phormidesmis priestleyi	view	67	4.73209e-06	489	1	1	-1	39.474	0	0	2	2	0	268141
Ruminococcaceae bacterium AM2	view	67	4.73209e-06	686	1	2	-1	45.752	0	0	0	0	0	1650663
uncultured marine group II euryarchaeote	view	66	4.66146e-06	414	1	2	-1	25.203	0	1	3	3	0	274854
Nostoc sp. NIES-3756	view	66	4.66146e-06	475	1	1	-1	36.975	0	1	2	2	0	1751286
Finegoldia magna	view	66	4.66146e-06	621	1	1	-1	46.429	0	3	3	3	0	1260
Bacteroides stercoris	view	65	4.59084e-06	414	1	1	-1	38.889	0	1	1	1	0	46506
Rhizobium phaseoli	view	65	4.59084e-06	633	1	2	-1	40.541	0	0	0	0	0	396
Candidatus Daviesbacteria bacterium RIFCSPHIGHO2_01_FULL_41_45	view	65	4.59084e-06	541	1	1	-1	29.008	0	0	0	1	0	1797765
Photorhabdus luminescens	view	65	4.59084e-06	412	1	1	-1	43.22	0	1	1	1	0	29488
Candidatus Pacearchaeota archaeon RBG_13_36_9	view	65	4.59084e-06	437	1	2	-1	31.579	0	0	0	0	0	1801881
Methanosarcina horonobensis	view	65	4.59084e-06	507	1	1	-1	40.323	0	0	0	0	0	418008
Komagataeibacter xylinus	view	64	4.52021e-06	553	1	3	-1	43.59	0	1	1	2	0	28448
Arthrobacter sp. ok909	view	64	4.52021e-06	437	1	1	-1	71.875	0	0	1	0	0	1761746
[Clostridium] hylemonae	view	64	4.52021e-06	472	1	3	-1	32.979	0	0	5	3	0	89153
Shigella flexneri	view	64	4.52021e-06	596	1	2	-1	55.319	0	0	0	0	0	623
Rhizobium leguminosarum	view	64	4.52021e-06	462	1	1	-1	28.448	0	1	1	1	0	384
Ferroglobus placidus	view	63	4.44958e-06	598	1	3	-1	32.911	0	1	1	1	0	54261
Bacillus horikoshii	view	63	4.44958e-06	458	1	1	-1	37.594	0	0	0	0	0	79883
Dorea sp. 5-2	view	63	4.44958e-06	467	1	2	-1	44.186	0	0	0	0	0	1235798
Desulfosporosinus acidiphilus	view	62	4.37895e-06	438	1	1	-1	40.244	0	1	5	5	0	885581
Sinorhizobium meliloti	view	61	4.30832e-06	961	2	4	-1	63.014	0	0	1	1	0	382
[Clostridium] innocuum	view	61	4.30832e-06	636	1	4	-1	29.6	0	0	0	0	0	1522
Chloroflexi bacterium OLB13	view	61	4.30832e-06	444	1	2	-1	29.412	0	0	0	0	0	1617414
Streptomyces alni	view	61	4.30832e-06	525	1	1	-1	31.25	0	0	0	1	0	380248
Terrimonas ferruginea	view	60	4.23769e-06	441	1	1	-1	38.095	0	0	0	0	0	249
Alkaliphilus metalliredigens	view	60	4.23769e-06	645	1	5	-1	50	0	0	0	0	0	208226
Pantoea ananatis	view	60	4.23769e-06	432	1	2	-1	43.21	0	0	1	1	0	553
Syntrophus aciditrophicus	view	60	4.23769e-06	632	1	3	-1	37.975	0	0	0	0	0	316277
Penicillium roqueforti	view	60	4.23769e-06	887	2	4	-1	34.524	0	1	1	1	0	5082
Phaeodactylibacter xiamenensis	view	60	4.23769e-06	508	1	2	-1	35.632	0	2	2	2	0	1524460
Providencia stuartii	view	58	4.09644e-06	453	1	1	-1	38.596	0	1	1	2	0	588
Parcubacteria group bacterium GW2011_GWC1_39_29	view	58	4.09644e-06	1054	2	3	-1	46.364	0	0	0	0	0	1618900
Sphingobium chungbukense	view	58	4.09644e-06	707	1	1	-1	77.5	0	0	0	0	0	56193
Lentisphaera araneosa	view	58	4.09644e-06	584	1	1	-1	26.667	0	1	2	2	0	256847
Clostridia bacterium 62_21	view	57	4.02581e-06	547	1	4	-1	51.471	0	4	7	7	0	1635276
Acidovorax delafieldii	view	57	4.02581e-06	424	1	1	-1	47.273	0	0	0	0	0	47920
Comamonas testosteroni	view	57	4.02581e-06	911	2	4	-1	52.294	0	0	0	0	0	285
Deefgea rivuli	view	57	4.02581e-06	561	1	2	-1	25.828	0	0	0	2	0	400948
Tatlockia micdadei	view	57	4.02581e-06	481	1	2	-1	33.813	0	2	3	3	0	451
Firmicutes	view	57	4.02581e-06	453	1	1	-1	45.652	0	0	0	0	0	1239
Clostridium sp. M62/1	view	56	3.95518e-06	956	2	3	-1	76.271	0	1	2	2	0	411486
Criblamydia sequanensis	view	56	3.95518e-06	431	1	1	-1	30.081	0	0	0	0	0	340071
Magnetospirillum sp. XM-1	view	56	3.95518e-06	431	1	2	-1	47.674	0	0	0	0	0	1663591
Oxalobacter formigenes	view	56	3.95518e-06	511	1	1	-1	35	0	0	0	0	0	847
Thalassiosira pseudonana	view	55	3.88455e-06	518	1	3	-1	50	0	0	1	1	0	35128
Mycoplasma hominis	view	55	3.88455e-06	498	1	3	-1	59.259	0	0	0	0	0	2098
Leptospira weilii	view	55	3.88455e-06	500	1	1	-1	31.081	0	3	12	20	0	28184
Methylibium sp. YR605	view	55	3.88455e-06	519	1	1	-1	26.966	0	0	0	0	0	1500265
Aeromonas hydrophila	view	55	3.88455e-06	585	1	2	-1	35.385	0	0	1	1	0	644
Pedobacter sp. ok626	view	54	3.81393e-06	564	1	2	-1	37.5	0	0	0	1	0	1761882
Clostridium saccharoperbutylacetonicum	view	54	3.81393e-06	490	1	1	-1	36.029	0	0	0	0	0	36745
Candidatus Abawacabacteria bacterium RIFCSPHIGHO2_01_FULL_46_8	view	54	3.81393e-06	670	1	3	-1	37.705	0	0	0	0	0	1817815
Olsenella umbonata	view	53	3.7433e-06	494	1	2	-1	55.357	0	0	2	4	0	604330
Prevotella melaninogenica	view	52	3.67267e-06	402	1	1	-1	44.262	0	1	2	3	0	28132
Geobacteraceae bacterium GWC2_55_20	view	52	3.67267e-06	562	1	1	-1	37.037	0	2	2	2	0	1798317
Parcubacteria bacterium 32_520	view	52	3.67267e-06	436	1	2	-1	37.5	0	0	0	0	0	1641387
Legionella maceachernii	view	52	3.67267e-06	514	1	3	-1	71.186	0	1	2	2	0	466
Acidovorax citrulli	view	52	3.67267e-06	967	2	3	-1	47.541	0	1	1	1	0	80869
Leucobacter chromiiresistens	view	52	3.67267e-06	783	1	2	-1	53.659	0	1	1	1	0	1079994
Mesorhizobium plurifarium	view	52	3.67267e-06	519	1	1	-1	63.333	0	0	0	0	0	69974
Petrotoga mobilis	view	52	3.67267e-06	415	1	2	-1	51.351	0	1	1	1	0	69499
Staphylococcus saprophyticus	view	52	3.67267e-06	760	1	5	-1	67.901	0	0	5	7	0	29385
Polynucleobacter necessarius	view	51	3.60204e-06	526	1	3	-1	31.373	0	0	0	0	0	576610
Streptococcus pyogenes	view	51	3.60204e-06	438	1	1	-1	47.26	0	0	0	0	0	1314
Fictibacillus phosphorivorans	view	50	3.53141e-06	449	1	2	-1	39.175	0	2	3	2	0	1221500
Enterococcus mundtii	view	50	3.53141e-06	531	1	4	-1	37.267	0	0	1	1	0	53346
Candidatus Nealsonbacteria bacterium RIFOXYD1_FULL_39_11	view	50	3.53141e-06	444	1	1	-1	30.851	0	0	0	0	0	1801679
Chloroflexi bacterium RBG_13_51_36	view	50	3.53141e-06	874	2	3	-1	43.103	0	1	1	1	0	1797625
Bifidobacterium catenulatum	view	50	3.53141e-06	416	1	1	-1	32.53	0	0	0	0	0	1686
Candidatus Peribacteria bacterium RIFOXYD2_FULL_58_15	view	50	3.53141e-06	463	1	2	-1	37.241	0	0	1	1	0	1801943
Inquilinus limosus	view	49	3.46078e-06	655	1	2	-1	27.027	0	0	1	0	0	171674
Flavobacteria bacterium MS024-3C	view	48	3.39016e-06	485	1	1	-1	35.345	0	1	1	1	0	487797
[Clostridium] leptum	view	48	3.39016e-06	491	1	3	-1	70	0	0	4	4	0	1535
Glycomyces arizonensis	view	48	3.39016e-06	477	1	2	-1	38.272	0	0	0	0	0	256035
Richelia intracellularis	view	48	3.39016e-06	482	1	1	-1	43.636	0	0	0	0	0	1164990
Kineococcus radiotolerans	view	47	3.31953e-06	427	1	0	90.453	-1	0	0	0	0	0	131568
Sulfuricella denitrificans	view	47	3.31953e-06	562	1	3	-1	30.864	0	0	0	0	0	649841
Flavobacterium sp. EM1308	view	46	3.2489e-06	504	1	1	-1	54.971	0	1	2	2	0	1492737
Stenotrophomonas maltophilia	view	45	3.17827e-06	450	1	1	-1	46.341	0	0	0	0	0	40324
uncultured prokaryote	view	45	3.17827e-06	507	1	1	98.759	-1	0	0	0	0	0	198431
Arthrobacter sp. Hiyo1	view	45	3.17827e-06	571	1	1	-1	38.889	0	0	0	0	0	1588020
Porphyromonas sp. COT-052 OH4946	view	45	3.17827e-06	634	1	2	-1	46.237	0	1	1	1	0	1515618
Candidatus Yanofskybacteria bacterium RIFCSPLOWO2_01_FULL_43_22	view	44	3.10764e-06	752	1	2	-1	46.512	0	0	1	1	0	1802695
Thalassolituus sp. HI0120	view	44	3.10764e-06	423	1	1	-1	43.103	0	1	1	1	0	1822263
Diplodia seriata	view	44	3.10764e-06	420	1	3	-1	31.776	0	0	0	0	0	420778
Cercozoa sp. CC-2009d	view	44	3.10764e-06	507	1	2	90.625	-1	0	0	0	0	0	629762
Pseudomonas alcaligenes	view	44	3.10764e-06	666	1	4	-1	43.636	0	1	2	2	0	43263
Nitrospirae bacterium HCH-1	view	44	3.10764e-06	403	1	2	-1	64.925	0	2	4	3	0	1748249
Lachnospiraceae bacterium 6_1_63FAA	view	44	3.10764e-06	614	1	2	-1	100	0	0	3	2	0	658083
Ichthyophthirius multifiliis	view	44	3.10764e-06	500	1	1	96.154	-1	0	0	0	0	0	5932
Bradyrhizobium lablabi	view	44	3.10764e-06	430	1	1	-1	50.769	0	1	2	2	0	722472
Gammaproteobacteria bacterium RIFCSPHIGHO2_12_FULL_45_9	view	43	3.03701e-06	406	1	2	-1	80	0	0	0	0	0	1798289
Enterocytozoon bieneusi	view	43	3.03701e-06	433	1	3	98.551	-1	0	0	11	11	0	31281
[Clostridium] viride	view	43	3.03701e-06	610	1	1	-1	22.794	0	0	0	0	0	47246
Nocardia terpenica	view	43	3.03701e-06	410	1	2	-1	38.983	0	0	0	0	0	455432
Acidovorax sp. SD340	view	42	2.96639e-06	646	1	3	-1	30.682	0	0	0	0	0	1690268
Candidatus Moranbacteria bacterium GW2011_GWC2_37_8	view	42	2.96639e-06	411	1	3	-1	48.507	0	1	2	2	0	1618698
Arcobacter cryaerophilus	view	42	2.96639e-06	521	1	1	-1	32.927	0	0	0	0	0	28198
Gluconobacter albidus	view	42	2.96639e-06	497	1	3	-1	36.975	0	0	1	1	0	318683
Gallionellales bacterium RIFCSPLOWO2_02_58_13	view	42	2.96639e-06	458	1	3	-1	45.161	0	0	0	0	0	1798252
Clostridium sp. DMHC 10	view	42	2.96639e-06	457	1	2	-1	39.506	0	0	0	0	0	747377
Candidatus Portnoybacteria bacterium RBG_13_40_8	view	42	2.96639e-06	417	1	1	-1	38.393	0	0	0	0	0	1801990
Paenibacillus larvae	view	41	2.89576e-06	482	1	1	-1	36.145	0	0	0	0	0	1464
Salinibacter ruber	view	41	2.89576e-06	489	1	2	-1	38.71	0	0	0	0	0	146919
Cronobacter sakazakii	view	41	2.89576e-06	580	1	2	-1	51.111	0	0	0	0	0	28141
Chryseobacterium indologenes	view	41	2.89576e-06	468	1	1	-1	27.16	0	1	1	1	0	253
Prevotella histicola	view	40	2.82513e-06	479	1	1	-1	32.278	0	0	0	0	0	470565
Talaromyces stipitatus	view	40	2.82513e-06	551	1	2	-1	36.364	0	1	2	1	0	28564
Plasmodium vinckei	view	40	2.82513e-06	500	1	3	-1	38.462	0	0	0	1	0	5860
Eubacterium ramulus	view	40	2.82513e-06	642	1	3	-1	43.617	0	0	1	1	0	39490
Streptococcus anginosus	view	40	2.82513e-06	410	1	2	-1	65.421	0	0	0	0	0	1328
[Clostridium] citroniae	view	40	2.82513e-06	830	2	4	-1	73.913	0	0	2	2	0	358743
Chryseobacterium haifense	view	40	2.82513e-06	448	1	1	-1	37.736	0	0	0	0	0	421525
Streptococcus salivarius	view	40	2.82513e-06	450	1	1	-1	75	0	3	4	5	0	1304
Desulfosporosinus sp. Tol-M	view	39	2.7545e-06	406	1	1	-1	34.921	0	1	4	4	0	1536651
Candidatus Wolfebacteria bacterium RIFCSPHIGHO2_01_FULL_48_22	view	39	2.7545e-06	458	1	2	-1	45.513	0	0	1	1	0	1802555
Candidatus Peregrinibacteria bacterium GW2011_GWA2_43_8	view	39	2.7545e-06	451	1	1	-1	42.241	0	0	0	0	0	1619056
Dictyostelium discoideum	view	39	2.7545e-06	468	1	2	-1	44.681	0	0	0	0	0	44689
Paraburkholderia sediminicola	view	39	2.7545e-06	412	1	1	-1	43.103	0	1	2	2	0	458836
Lactobacillus plantarum	view	39	2.7545e-06	587	1	1	-1	36.364	0	0	0	0	0	1590
Daphnia pulex	view	39	2.7545e-06	693	1	4	-1	39.333	0	0	0	0	0	6669
Legionella pneumophila	view	39	2.7545e-06	571	1	1	-1	42.353	0	1	1	1	0	446
Oscillatoria acuminata	view	39	2.7545e-06	446	1	1	-1	37.931	0	0	0	0	0	118323
Limulus polyphemus	view	38	2.68387e-06	569	1	3	-1	29.167	0	0	1	1	0	6850
Aeribacillus pallidus	view	38	2.68387e-06	517	1	1	-1	28.743	0	1	1	1	0	33936
candidate division CPR2 bacterium GWD2_39_7	view	38	2.68387e-06	529	1	1	-1	34.94	0	2	2	2	0	1797699
Megasphaera sp. DJF_B143	view	38	2.68387e-06	545	1	1	-1	24.818	0	1	1	1	0	537288
Candidatus Andersenbacteria bacterium RIFCSPHIGHO2_12_FULL_45_11	view	38	2.68387e-06	427	1	2	-1	45.763	0	5	5	5	0	1797281
Methylotenera versatilis	view	38	2.68387e-06	412	1	2	98.544	-1	0	0	0	0	0	1055487
Candidatus Curtissbacteria bacterium RIFOXYA1_FULL_41_14	view	37	2.61324e-06	480	1	1	-1	38.71	0	1	5	6	0	1797737
Bodo saltans	view	37	2.61324e-06	429	1	2	96.956	-1	0	0	0	0	0	75058
Zymoseptoria tritici	view	37	2.61324e-06	488	1	2	-1	48.98	0	0	0	0	0	1047171
Lachnospiraceae bacterium A2	view	36	2.54262e-06	417	1	2	-1	30.556	0	1	1	1	0	397290
Candidatus Nitrospira nitrificans	view	36	2.54262e-06	502	1	1	-1	77.419	0	0	0	0	0	1742973
Caedibacter varicaedens	view	36	2.54262e-06	486	1	2	-1	37.647	0	0	0	0	0	1629334
Leptospira alstonii	view	36	2.54262e-06	533	1	1	-1	31.034	0	0	1	1	0	28452
Trachymyrmex cornetzi	view	36	2.54262e-06	506	1	3	-1	51.22	0	0	0	1	0	471704
Roseburia faecis	view	36	2.54262e-06	442	1	1	-1	73.034	0	0	2	3	0	301302
Lichtheimia corymbifera	view	36	2.54262e-06	554	1	2	-1	35.366	0	0	0	1	0	42458
Arcellinida	view	35	2.47199e-06	440	1	0	91.837	-1	0	0	0	0	0	318493
Paenibacillus sp. 32O-W	view	35	2.47199e-06	451	1	1	-1	27.536	0	0	0	0	0	1695218
Holdemania filiformis	view	34	2.40136e-06	405	1	1	-1	44.068	0	0	0	0	0	61171
Actinoplanes sp. N902-109	view	34	2.40136e-06	410	1	2	-1	37.5	0	0	1	0	0	649831
Pectobacterium carotovorum	view	34	2.40136e-06	403	1	1	-1	42.647	0	0	2	2	0	554
Pantoea sp. PSNIH1	view	34	2.40136e-06	538	1	1	-1	61.765	0	0	1	1	0	1484158
Clostridium chauvoei	view	34	2.40136e-06	414	1	2	-1	40.58	0	0	1	0	0	46867
Oligella sp. HMSC05A10	view	34	2.40136e-06	495	1	1	-1	36.607	0	0	0	0	0	1581112
Chryseobacterium sp. SCN 40-13	view	33	2.33073e-06	518	1	1	-1	36.842	0	0	0	0	0	1660093
Candidatus Doudnabacteria bacterium RIFCSPHIGHO2_01_FULL_46_14	view	33	2.33073e-06	461	1	2	-1	72	0	1	2	2	0	1817824
Thermoanaerobacterium saccharolyticum	view	32	2.2601e-06	422	1	1	-1	25.197	0	0	1	0	0	28896
Flavobacterium omnivorum	view	32	2.2601e-06	626	1	3	-1	61.905	0	0	0	0	0	178355
Roseovarius sp. BRH_c41	view	32	2.2601e-06	414	1	3	-1	40	0	0	0	0	0	1629709
Parcubacteria group bacterium GW2011_GWC1_43_11b	view	32	2.2601e-06	657	1	3	-1	36.066	0	0	0	0	0	1618908
Dictyocha speculum	view	32	2.2601e-06	491	1	0	94.483	-1	0	0	0	0	0	35687
Arthrobacter sp. IHBB 11108	view	32	2.2601e-06	475	1	1	-1	33.333	0	0	0	0	0	1618207
Parcubacteria group bacterium GW2011_GWA2_47_64	view	32	2.2601e-06	407	1	2	-1	54.815	0	0	3	3	0	1618845
Methanobacterium sp. MB1	view	32	2.2601e-06	484	1	4	-1	32.184	0	2	6	7	0	1379702
Valsa mali	view	31	2.18948e-06	530	1	2	-1	34.328	0	1	1	1	0	105487
Candidatus Nitrosopelagicus brevis	view	31	2.18948e-06	436	1	1	-1	23.358	0	0	0	0	0	1410606
Enhydrobacter aerosaccus	view	30	2.11885e-06	529	1	2	-1	38.889	0	1	1	1	0	225324
Myxococcus stipitatus	view	30	2.11885e-06	694	1	4	-1	35.638	0	0	0	0	0	83455
Prevotella sp. oral taxon 317	view	29	2.04822e-06	454	1	1	-1	44.898	0	0	0	0	0	652721
Pseudomonas chlororaphis	view	29	2.04822e-06	469	1	3	-1	57.143	0	0	0	0	0	587753
Omnitrophica WOR_2 bacterium SM23_72	view	28	1.97759e-06	403	1	1	-1	35.294	0	0	0	0	0	1703777
Bosea sp. LC85	view	28	1.97759e-06	546	1	2	-1	75.676	0	0	0	0	0	1502851
Bradyrhizobium sp. STM 3843	view	28	1.97759e-06	406	1	1	-1	47.727	0	0	0	0	0	551947
Campylobacter hominis	view	28	1.97759e-06	567	1	1	98.739	-1	0	0	0	0	0	76517
Frischella perrara	view	28	1.97759e-06	409	1	1	-1	31.25	0	0	0	1	0	1267021
Desulfovibrio magneticus	view	27	1.90696e-06	438	1	2	-1	40.909	0	3	3	4	0	184917
Candidatus Zambryskibacteria bacterium RIFOXYD1_FULL_39_35	view	27	1.90696e-06	441	1	3	-1	47.727	0	0	0	0	0	1802780
Colletotrichum fioriniae	view	27	1.90696e-06	487	1	1	-1	31.522	0	0	0	0	0	710243
Sphingobium xenophagum	view	27	1.90696e-06	450	1	1	-1	26.23	0	0	0	0	0	121428
Parcubacteria group bacterium GW2011_GWA2_49_9	view	27	1.90696e-06	465	1	2	-1	36.364	0	1	1	1	0	1618852
Lactobacillus crispatus	view	26	1.83633e-06	442	1	2	-1	30	0	0	0	0	0	47770
Amphritea japonica	view	25	1.76571e-06	445	1	1	-1	30.841	0	0	0	0	0	452627
Parcubacteria bacterium C7867-008	view	25	1.76571e-06	474	1	1	-1	38.017	0	0	0	0	0	1659202
Cellulosilyticum lentocellum	view	25	1.76571e-06	458	1	3	-1	38.158	0	1	3	2	0	29360
Candidatus Zambryskibacteria bacterium RIFCSPLOWO2_01_FULL_48_25	view	25	1.76571e-06	438	1	1	-1	46.512	0	0	2	2	0	1802765
Methanocaldococcus bathoardescens	view	25	1.76571e-06	465	1	1	-1	44.444	0	1	2	2	0	1301915
Dorea formicigenerans	view	25	1.76571e-06	412	1	3	-1	39.855	0	0	1	0	0	39486
Hahella chejuensis	view	25	1.76571e-06	466	1	2	-1	48.214	0	0	0	0	0	158327
Rhagoletis zephyria	view	25	1.76571e-06	457	1	1	-1	33.333	0	0	0	0	0	28612
Parcubacteria bacterium C7867-006	view	24	1.69508e-06	463	1	2	-1	36.047	0	0	0	0	0	1659200
Clostridium cadaveris	view	24	1.69508e-06	445	1	1	-1	36.691	0	1	3	2	0	1529
Bathymodiolus azoricus thioautotrophic gill symbiont	view	24	1.69508e-06	601	1	3	-1	55.769	0	1	2	2	0	235205
Alphaproteobacteria bacterium RIFCSPHIGHO2_12_FULL_63_12	view	24	1.69508e-06	408	1	1	-1	32.258	0	0	0	0	0	1797224
Haemophilus influenzae	view	24	1.69508e-06	618	1	1	-1	31.148	0	1	1	0	0	727
Diplosphaera colitermitum	view	23	1.62445e-06	469	1	1	-1	47.222	0	0	0	0	0	1148786
Methylobacterium sp. Leaf87	view	23	1.62445e-06	435	1	2	-1	42	0	0	0	0	0	1736243
Desulfovibrio alaskensis	view	23	1.62445e-06	524	1	3	-1	38.462	0	2	2	0	0	58180
Brucella sp. 83/13	view	23	1.62445e-06	457	1	1	-1	34.211	0	0	0	0	0	520449
Lysinibacillus contaminans	view	22	1.55382e-06	445	1	1	-1	41.071	0	1	1	1	0	1293441
Candidatus Taylorbacteria bacterium RIFCSPHIGHO2_01_FULL_46_22b	view	22	1.55382e-06	429	1	3	-1	42.647	0	0	0	0	0	1802301
Bacteroides sp. I48	view	22	1.55382e-06	425	1	0	98.933	-1	0	0	0	0	0	1796613
Clostridium disporicum	view	22	1.55382e-06	528	1	3	-1	49.112	0	0	1	1	0	84024
Nitrosomonas aestuarii	view	22	1.55382e-06	426	1	3	-1	46.269	0	0	0	0	0	52441
Flavobacteriaceae bacterium 3519-10	view	21	1.48319e-06	527	1	0	98.861	-1	0	0	0	0	0	531844
Oceanobacillus picturae	view	21	1.48319e-06	493	1	1	-1	32.5	0	1	1	1	0	171693
Nocardia vaccinii	view	21	1.48319e-06	406	1	1	-1	41.176	0	0	0	0	0	1822
Eubacterium sp. ER2	view	21	1.48319e-06	825	2	2	-1	57.647	0	0	0	0	0	1519438
Lachnospiraceae bacterium 3-2	view	20	1.41256e-06	622	1	2	-1	35.644	0	0	0	0	0	1235799
Desulfobulbus elongatus	view	20	1.41256e-06	457	1	1	-1	39	0	2	2	2	0	53332
Microgenomates group bacterium GW2011_GWC1_46_15	view	20	1.41256e-06	442	1	2	-1	53.226	0	0	0	0	0	1618526
Planktothricoides sp. SR001	view	20	1.41256e-06	520	1	2	-1	27.344	0	0	0	0	0	1705388
Pseudanabaena sp. PCC 6802	view	19	1.34194e-06	620	1	1	-1	30.252	0	0	0	0	0	118173
Roseivirga spongicola	view	19	1.34194e-06	479	1	2	-1	31.008	0	0	1	0	0	333140
Acidovorax avenae	view	19	1.34194e-06	407	1	1	-1	51.773	0	2	2	3	0	80867
Methylobacterium extorquens	view	19	1.34194e-06	460	1	1	-1	53.103	0	1	1	1	0	408
Oceanobacillus oncorhynchi	view	18	1.27131e-06	422	1	1	-1	36.364	0	0	0	0	0	545501
Leifsonia xyli	view	18	1.27131e-06	401	1	1	-1	37.5	0	0	0	0	0	1575
Prochlorococcus marinus	view	17	1.20068e-06	405	1	1	-1	44.34	0	0	2	2	0	1219
Babesia microti	view	16	1.13005e-06	464	1	2	-1	42.857	0	0	0	0	0	5868
Pectobacterium wasabiae	view	16	1.13005e-06	444	1	2	-1	30.986	0	0	0	0	0	55208
Deltaproteobacteria bacterium RBG_19FT_COMBO_60_16	view	16	1.13005e-06	432	1	1	-1	47.573	0	0	1	1	0	1797855
Eubacterium sp. CAG:156	view	15	1.05942e-06	417	1	2	-1	66.667	0	0	0	0	0	1262880
Megamonas hypermegale	view	14	9.88795e-07	430	1	3	-1	62.676	0	0	1	1	0	158847
Planctopirus sp. JC280	view	14	9.88795e-07	439	1	3	-1	49.123	0	0	0	0	0	1841610
Gammaproteobacteria bacterium RIFCSPHIGHO2_12_FULL_38_14	view	12	8.47539e-07	459	1	1	-1	34.211	0	1	1	1	0	1798279
Methyloceanibacter caenitepidi	view	12	8.47539e-07	406	1	1	-1	42.857	0	0	0	0	0	1384459
Aureimonas ureilytica	view	12	8.47539e-07	451	1	2	-1	43.243	0	0	0	0	0	401562
Candidatus Magnetomorum sp. HK-1	view	11	7.76911e-07	460	1	2	-1	45.455	0	0	0	0	0	1509431
Paraburkholderia telluris	view	10	7.06282e-07	438	1	2	-1	38.667	0	0	1	1	0	326475
Bacillus lonarensis	view	10	7.06282e-07	454	1	2	-1	38.095	0	0	0	0	0	1464122
Ruminococcus callidus	view	10	7.06282e-07	417	1	1	-1	44.33	0	0	0	0	0	40519
Glomeribacter sp. 1016415	view	9	6.35654e-07	418	1	1	-1	52.294	0	0	1	0	0	1286373
Sunxiuqinia dokdonensis	view	8	5.65026e-07	414	1	2	-1	30.769	0	2	2	2	0	1409788
Blautia producta	view	8	5.65026e-07	405	1	2	-1	48.507	0	0	2	1	0	33035
Microgenomates group bacterium GW2011_GWC1_41_20	view	6	4.23769e-07	407	1	1	-1	37.097	0	0	0	0	0	1618518
Nitrolancea hollandica	view	6	4.23769e-07	441	1	2	-1	47.619	0	0	0	0	0	1206749
Serratia marcescens	view	5	3.53141e-07	401	1	2	-1	30.909	0	1	1	1	0	615
Corynebacterium efficiens	view	5	3.53141e-07	452	1	2	-1	27.5	0	1	1	1	0	152794
Chryseobacterium koreense	view	4	2.82513e-07	496	1	3	-1	68.966	0	0	0	0	0	232216
Spirochaetes bacterium RBG_13_68_11	view	4	2.82513e-07	401	1	2	-1	40.351	0	1	1	1	0	1802194
Nitrosospira multiformis	view	0	0	413	1	1	-1	41.085	0	0	0	0	0	1231
Avian myeloblastosis-associated virus	view	5469	0.000386266	7845	4	29	98.254	-1	3	13	4	11	0	11960
Lake Sarah-associated circular molecule 9	view	2887	0.000203904	3819	2	14	-1	57.983	0	4	7	7	0	1685734
Eel River basin pequenovirus	view	2730	0.000192815	12832	18	53	-1	76.842	1	9	9	12	0	1609634
Parvovirus NIH-CQV	view	997	7.04164e-05	6382	10	33	99.781	69.014	0	2	6	6	0	1341019
Phytophthora parasitica	view	550	3.88455e-05	3728	4	21	-1	37.879	0	3	6	6	0	4792
Lake Sarah-associated circular virus-38	view	547	3.86336e-05	2692	3	7	-1	55.556	2	2	0	0	0	1685766
Avian myeloblastosis virus	view	517	3.65148e-05	1393	2	5	98.723	-1	0	0	3	7	0	11866
Avon-Heathcote Estuary associated circular virus 23	view	243	1.71627e-05	1130	1	6	-1	30	0	0	0	0	0	1618247
Dragonfly larvae associated circular virus-3	view	208	1.46907e-05	1630	3	6	-1	41.089	0	3	3	3	0	1454024
Lake Sarah-associated circular virus-28	view	202	1.42669e-05	630	1	2	-1	31.304	0	0	0	0	0	1685755
Sewage-associated circular DNA virus-15	view	202	1.42669e-05	935	1	4	-1	26.738	0	0	0	0	0	1592082
Sewage-associated circular DNA virus-21	view	137	9.67607e-06	932	2	5	-1	52.147	0	2	2	2	0	1592088
McMurdo Ice Shelf pond-associated circular DNA virus-1	view	113	7.98099e-06	649	1	1	-1	44.737	0	0	0	0	0	1521385
Sewage-associated circular DNA virus-4	view	106	7.48659e-06	875	1	2	-1	24.378	0	0	0	0	0	1519393
Lake Sarah-associated circular virus-10	view	98	6.92157e-06	614	1	1	-1	26.966	0	0	0	0	0	1685736
Gokushovirinae Fen672_31	view	89	6.28591e-06	423	1	2	-1	44.366	0	0	0	0	0	1655656
McMurdo Ice Shelf pond-associated circular DNA virus-6	view	78	5.509e-06	797	1	5	-1	47.664	0	0	0	0	0	1521390
Lake Sarah-associated circular virus-19	view	68	4.80272e-06	407	1	1	-1	36.765	0	1	2	2	0	1685745
Lake Sarah-associated circular virus-41	view	44	3.10764e-06	505	1	4	-1	55.09	0	1	1	1	0	1685770
Marine gokushovirus	view	35	2.47199e-06	414	1	2	-1	48	0	1	1	1	0	1385658
uncultured marine virus	view	27	1.90696e-06	481	1	1	-1	36	0	0	1	1	0	186617

## Sheet: Settings and Statistics
Sample Name	benchmark/Scs_1_ATCACG_L005_blastp_500
Timestamp	23.01.2017 15:03:13
Status	Complete
Read Pairs	23292070
Read Pairs (PF)	22414787
Single Reads	0
Single Reads (PF)	823796
Average Fragment Size	313
Fragment Size Standard Deviation	92
Reads aligning to host (est. perc.)	1.36
Digital Subtraction Strategy	Homo_sapiens.GRCh38.cdna
	Homo_sapiens.GRCh38.ncrna
	Homo_sapiens.GRCh38.dna.toplevel
BLAST Strategy	megablast
	blastn
	blastp
R1 Reads	benchmark/Scs_1_ATCACG_L005_R1_001.fastq.gz
R2 Reads	benchmark/Scs_1_ATCACG_L005_R2_001.fastq.gz
Exact Command	-1 benchmark/Scs_1_ATCACG_L005_R1_001.fastq.gz -2 benchmark/Scs_1_ATCACG_L005_R2_001.fastq.gz --threads 15 --sample benchmark/Scs_1_ATCACG_L005_blastp_500 --log benchmark/Scs_1_ATCACG_L005_blastp_400.log --host human --type rna --blastp progressive --force --verbose --debug --min_contiglength 400
ID (analysis.id)	136

## Sheet: Programm Versions
Program	Version
bowtie2	v2.2.9
trinity
hmmsearch	v3.1b2
blastn	v2.4.0+
blastp	v2.4.0+

## Sheet: 0
Norwalk virus
Taxid
Abundance
Contigs
Orfs
Contigs
Contig_ID
399681
399682
399683
Orfs
Contig_ID
399681
399681
399681
399681
399681
399681
399681
399681
399681
399681
399681
399681
399681
399681
399681
399681
399681
399681
399682
399682
399682
399682
399682
399682
399682
399682
399682
399682
399682
399682
399682
399682
399682
399682
399682
399682
399682
399682
399683
399683
399683
399683
399683
399683
399683
399683
399683
399683
399683
399683
399683
399683
399683
399683
399683
399683
399683
399683
399683
399683
399683
399683
399683
399683
Domains
Contig_ID
399681
399681
399681
399681
399681
399681
399681
399681
399681
399681
399681
399681
399682
399682
399682
399682
399682
399682
399682
399682
399682
399682
399682
399683
399683
399683
399683
399683
399683
399683
399683
399683
399683
399683
Nucleotide Sequences (FASTA)
Aminoacid Sequences (FASTA)
ORF Annotations (BED)
Domain Annotations (BED)
BACK TO SUMMARY

## Sheet: 1
Bat circovirus
Taxid
Abundance
Contigs
Orfs
Contigs
Contig_ID
399774
399787
399680
399729
399755
399780
399817
400738
401031
400628
401057
403185
403771
404483
404011
403751
404604
403925
Orfs
Contig_ID
399774
399774
399774
399774
399774
399774
399774
399774
399774
399774
399774
399774
399774
399787
399787
399787
399787
399787
399787
399787
399680
399680
399680
399680
399680
399680
399680
399680
399680
399680
399680
399680
399680
399680
399680
399680
399680
399680
399680
399680
399680
399680
399680
399680
399680
399680
399729
399729
399729
399729
399729
399729
399729
399729
399729
399729
399755
399755
399755
399755
399755
399755
399755
399755
399780
399780
399780
399780
399780
399817
399817
399817
399817
399817
399817
399817
399817
399817
400738
400738
401031
401031
401031
401031
400628
400628
400628
400628
401057
401057
401057
401057
403185
403185
403771
403771
404483
404011
404011
403751
403751
404604
404604
404604
403925
403925
Domains
Contig_ID
399774
399774
399774
399774
399787
399787
399680
399680
399680
399680
399729
399729
399755
399780
399780
399780
399817
399817
400738
401031
400628
400628
400628
403185
403771
404483
404011
403751
403751
404604
404604
404604
403925
Nucleotide Sequences (FASTA)
Aminoacid Sequences (FASTA)
ORF Annotations (BED)
Domain Annotations (BED)
BACK TO SUMMARY

## Sheet: 2
Marine RNA virus PAL156
Taxid
Abundance
Contigs
Orfs
Contigs
Contig_ID
399716
399826
399975
400722
401315
403992
Orfs
Contig_ID
399716
399716
399716
399716
399716
399716
399826
399826
399826
399826
399826
399975
399975
400722
401315
403992
Domains
Contig_ID
399716
399826
399826
399826
399826
399826
399975
399975
400722
401315
403992
Nucleotide Sequences (FASTA)
Aminoacid Sequences (FASTA)
ORF Annotations (BED)
Domain Annotations (BED)
BACK TO SUMMARY

## Sheet: 3
Nepavirus
Taxid
Abundance
Contigs
Orfs
Contigs
Contig_ID
399772
404406
Orfs
Contig_ID
399772
399772
399772
399772
404406
404406
Domains
Contig_ID
399772
399772
399772
Nucleotide Sequences (FASTA)
Aminoacid Sequences (FASTA)
ORF Annotations (BED)
Domain Annotations (BED)
BACK TO SUMMARY

## Sheet: 4
Odonata-associated circular virus-8
Taxid
Abundance
Contigs
Orfs
Contigs
Contig_ID
399733
Orfs
Contig_ID
399733
399733
399733
399733
399733
399733
399733
399733
399733
399733
399733
Domains
Contig_ID
399733
Nucleotide Sequences (FASTA)
Aminoacid Sequences (FASTA)
ORF Annotations (BED)
Domain Annotations (BED)
BACK TO SUMMARY

## Sheet: 5
uncultured virus
Taxid
Abundance
Contigs
Orfs
Contigs
Contig_ID
402263
400669
401657
402879
400690
404878
Orfs
Contig_ID
402263
402263
402263
400669
400669
401657
401657
402879
402879
400690
400690
400690
400690
400690
404878
404878
Domains
Contig_ID
404878
Nucleotide Sequences (FASTA)
Aminoacid Sequences (FASTA)
ORF Annotations (BED)
Domain Annotations (BED)
BACK TO SUMMARY

## Sheet: 6
Dragonfly cyclicusvirus
Taxid
Abundance
Contigs
Orfs
Contigs
Contig_ID
400475
Orfs
Contig_ID
400475
400475
400475
Domains
Contig_ID
400475
400475
Nucleotide Sequences (FASTA)
Aminoacid Sequences (FASTA)
ORF Annotations (BED)
Domain Annotations (BED)
BACK TO SUMMARY

[truncated: 870 more sheets: 7, 8, 9, 10, 11, 12, 13, 14, 15, 16, 17, 18, 19, 20, 21, 22, 23, 24, 25, 26 …]
