# Supplementary material for: DAMIAN: an open source bioinformatics tool for fast, systematic and cohort based analysis of microorganisms in diagnostic samples
Source: Sci Rep. 2019 Nov 14;9:16841. doi: 10.1038/s41598-019-52881-4 (PMC6856179; doi:10.1038/s41598-019-52881-4)
Supplement: Supplementary file 9 — Dataset S8 [file 41598_2019_52881_MOESM9_ESM.xlsx]

## Sheet: Species Summary
Species	Report	Absolute Abundance	Relative Abundance	Assembly Length	Contigs	Orfs	Maximum Identity (nucl)	Maximum Identity (prot)	Distinct Viral Domains	Viral Domains	Bacterial Domains	Eukaryotic Domains	Other Domains	Tax ID
Enterovirus B	view	660	0.0127887	7238	2	18	97.7	-1	7	12	2	5	0	138949
EBPR siphovirus 1	view	148	0.00286777	4653	9	17	-1	57.554	0	2	2	2	0	1048520
Mosquito VEM virus SDRBAJ	view	34	0.000658813	681	1	4	-1	31.081	0	0	0	0	0	1034806
EBPR podovirus 3	view	28	0.000542552	1398	2	6	-1	46.97	0	7	7	7	0	1048517
Rice gall dwarf virus	view	24	0.000465044	858	1	2	-1	28.926	0	0	1	0	0	10986
Melanoplus sanguinipes entomopoxvirus	view	12	0.000232522	770	1	3	-1	29.348	0	0	1	1	0	83191
Podovirus SOG	view	10	0.000193768	431	1	1	-1	41.818	0	1	1	1	0	236210
Viruses	view	6	0.000116261	522	1	1	-1	40.23	0	1	1	1	0	10239
Circovirus-like genome RW-E	view	4	7.75074e-05	400	1	1	-1	37.333	0	0	0	0	0	642255
Bat circovirus	view	4	7.75074e-05	404	1	2	-1	54.167	0	1	2	2	0	1329650
[Unassigned]	view	11866	0.229926	356469	613	932	-1	-1	11	46	148	167	0	-1
Escherichia coli	view	2534	0.0491009	57605	80	191	100	69.444	2	92	141	131	0	562
Roseivirga spongicola	view	2428	0.047047	23233	8	60	-1	35.714	2	7	9	10	0	333140
Streptococcus pneumoniae	view	604	0.0117036	14330	20	49	-1	100	2	11	17	19	0	1313
Acinetobacter baumannii	view	502	0.00972717	18386	30	66	-1	71.635	1	12	21	17	0	470
Bdellovibrio bacteriovorus	view	150	0.00290653	4279	5	10	-1	42	1	1	3	1	0	959
Staphylococcus aureus	view	120	0.00232522	3576	4	8	95.617	35.644	1	3	5	6	0	1280
Flavobacterium frigoris	view	92	0.00178267	2222	2	7	-1	91.489	1	1	3	4	0	229204
Comamonas testosteroni	view	86	0.00166641	3368	6	12	-1	50	1	1	3	5	0	285
Guillardia theta	view	62	0.00120136	1474	1	5	-1	29.293	1	1	4	7	0	55529
Burkholderia vietnamiensis	view	56	0.0010851	2778	6	13	-1	47.423	1	6	6	5	0	60552
Plasmodium ovale	view	44	0.000852581	2241	4	9	-1	64.706	1	5	6	7	0	36330
Cronobacter sakazakii	view	18	0.000348783	599	1	4	-1	52.874	1	2	1	1	0	28141
Pseudomonas lutea	view	18	0.000348783	898	2	2	-1	65.714	1	3	3	2	0	243924
Flavobacterium rivuli	view	16	0.000310029	471	1	2	-1	35.404	1	1	0	1	0	498301
Flavobacterium sp. phage 1/32	view	110	0.00213145	2477	3	7	-1	31.016	0	0	1	1	0	1458858
Cellulophaga phage phi18:3	view	92	0.00178267	1438	1	4	-1	66.25	0	1	3	2	0	1327983
Cellulophaga phage phi19:3	view	58	0.00112386	1790	3	4	-1	54.808	0	0	0	2	0	1327971
Cellulophaga phage phi14:2	view	56	0.0010851	2386	5	8	-1	44.068	0	0	2	1	0	1327990
Sphingomonas phage PAU	view	54	0.00104635	2001	3	5	-1	40.541	0	1	4	2	0	1150991
uncultured Mediterranean phage uvMED	view	54	0.00104635	1202	2	3	-1	35.714	0	0	0	0	0	1407671
Enterobacteria phage 4MG	view	44	0.000852581	408	1	1	-1	40.845	0	0	0	0	0	1391428
Pseudomonas phage PhiPA3	view	36	0.000697566	801	1	2	-1	45.614	0	0	1	0	0	998086
Sinorhizobium phage PBC5	view	34	0.000658813	687	1	3	-1	33.858	0	0	0	1	0	179237
uncultured phage crAssphage	view	32	0.000620059	647	1	1	-1	25	0	0	0	0	0	1211417
Cellulophaga phage phi38:1	view	32	0.000620059	1304	2	4	-1	45.455	0	1	1	1	0	1327977
Flavobacterium phage FpV21	view	30	0.000581305	689	1	1	-1	30.83	0	0	0	0	0	1740107
Flavobacterium phage 11b	view	24	0.000465044	854	1	2	-1	31.72	0	1	2	1	0	294631
Loktanella phage pCB2051-A	view	18	0.000348783	476	1	2	-1	41.975	0	0	0	0	0	754044
Burkholderia phage AH2	view	18	0.000348783	428	1	1	-1	30.392	0	0	0	0	0	1133022
Cellulophaga phage phi10:1	view	18	0.000348783	567	1	1	-1	45.349	0	0	0	0	0	1327981
Bacillus phage BCP8-2	view	12	0.000232522	629	1	2	-1	32.258	0	2	2	2	0	1129192
Ralstonia phage RSB3	view	12	0.000232522	510	1	2	-1	44.66	0	0	0	0	0	1402875
Pseudomonas phage vB_PaeM_C2-10_Ab1	view	8	0.000155015	493	1	2	-1	37.857	0	0	0	0	0	1231048
Idiomarinaceae phage 1N2-2	view	8	0.000155015	548	1	3	-1	38.532	0	0	0	0	0	1536592
Colwellia phage 9A	view	8	0.000155015	406	1	1	-1	36.486	0	0	0	0	0	765765
Cronobacter phage vB_CsaM_GAP32	view	8	0.000155015	440	1	3	-1	34.259	0	11	24	27	0	1141136
Salmonella phage SKML-39	view	8	0.000155015	419	1	1	-1	28.966	0	0	0	0	0	1204528
Acinetobacter phage YMC13/03/R2096	view	6	0.000116261	426	1	1	-1	45.783	0	0	0	0	0	1560342
Acinetobacter phage vB_AbaM_phiAbaA1	view	6	0.000116261	506	1	1	-1	29.63	0	0	0	0	0	1605379
Opisthorchis viverrini	view	13934	0.269997	204779	376	1541	-1	75.839	0	20	27	32	0	6198
Mucilaginibacter paludis	view	1662	0.0322043	21048	26	57	-1	60.526	0	20	31	30	0	423351
Delftia acidovorans	view	812	0.015734	11502	16	47	98.571	69.492	0	8	11	12	0	80866
Chlamydia trachomatis	view	686	0.0132925	14222	14	32	-1	51.376	0	12	18	17	0	813
Melipona quadrifasciata	view	514	0.0099597	3398	4	25	-1	53.448	0	0	1	2	0	166423
Diplosphaera colitermitum	view	500	0.00968842	6502	2	13	-1	55.385	0	1	2	2	0	1148786
Hymenobacter swuensis	view	407	0.00788637	5317	5	12	-1	54.706	0	4	6	4	0	1446467
Verrucomicrobia bacterium RIFCSPHIGHO2_12_FULL_41_10	view	370	0.00716943	10065	15	28	-1	62.319	0	3	4	5	0	1802433
Spirometra erinaceieuropaei	view	356	0.00689816	3013	6	19	100	-1	0	0	0	0	0	99802
Pseudomonas aeruginosa	view	316	0.00612308	7502	12	20	98.098	49.367	0	4	8	6	0	287
Microscilla marina	view	284	0.00550302	3576	2	13	-1	38.71	0	4	5	4	0	1027
Bacteroides reticulotermitis	view	258	0.00499922	2220	1	4	-1	36.782	0	0	0	0	0	1133319
Plasmodium malariae	view	246	0.0047667	4197	8	17	-1	93.991	0	3	8	12	0	5858
Hassallia byssoidea	view	240	0.00465044	2583	2	10	-1	58.242	0	2	4	4	0	482630
Candidatus Roizmanbacteria bacterium RIFCSPLOWO2_01_FULL_39_19	view	235	0.00455356	3069	1	8	-1	27.465	0	0	1	2	0	1802062
Chryseobacterium indologenes	view	218	0.00422415	5230	8	14	-1	65.714	0	5	8	7	0	253
Salmonella enterica	view	210	0.00406914	6684	11	20	-1	64.964	0	3	4	5	0	28901
Elizabethkingia miricola	view	210	0.00406914	3646	3	8	-1	56.849	0	3	3	3	0	172045
Formosa sp. Hel1_33_131	view	208	0.00403038	3058	3	11	-1	75.385	0	0	4	5	0	1336794
Criblamydia sequanensis	view	204	0.00395288	2838	3	9	-1	35.417	0	0	0	1	0	340071
Parcubacteria bacterium C7867-008	view	190	0.0036816	4470	5	11	-1	49.438	0	0	0	0	0	1659202
Flavobacterium sp. ABG	view	174	0.00337157	5261	9	15	-1	61.538	0	3	3	1	0	1423322
Onchocerca flexuosa	view	172	0.00333282	1483	1	10	98.643	-1	0	0	0	0	0	387005
Streptococcus suis	view	164	0.0031778	3453	1	10	-1	38.71	0	0	1	1	0	1307
Lactobacillus brevis	view	152	0.00294528	3654	5	8	-1	46.847	0	4	4	4	0	1580
bacterium 336/3	view	152	0.00294528	1937	2	4	-1	29.319	0	1	1	1	0	1664068
Delftia tsuruhatensis	view	152	0.00294528	4401	7	14	-1	57.143	0	2	5	2	0	180282
Polaromonas sp. JS666	view	148	0.00286777	5459	10	26	-1	67.692	0	0	3	4	0	296591
Bacteroides fragilis	view	148	0.00286777	3531	5	8	-1	42.857	0	3	4	4	0	817
Bacteroides cellulosilyticus	view	148	0.00286777	2068	2	5	-1	50.505	0	2	2	3	0	246787
Spirochaetes bacterium GWB1_59_5	view	146	0.00282902	3960	6	18	-1	49.515	0	4	5	5	0	1802176
Tetrahymena thermophila	view	144	0.00279027	6065	12	16	-1	41.176	0	1	13	14	0	5911
Xanthomonas sp. MUS 060	view	140	0.00271276	1724	2	5	-1	40	0	1	4	3	0	1588031
Mycobacterium tuberculosis	view	136	0.00263525	3155	6	11	-1	56.061	0	6	6	6	0	1773
Ferrimonas kyonanensis	view	134	0.0025965	1889	1	6	-1	30.233	0	3	14	18	0	364763
Nematostella vectensis	view	132	0.00255774	1726	3	11	-1	36.765	0	0	0	0	0	45351
Burkholderia ubonensis	view	132	0.00255774	5793	10	18	-1	52.459	0	5	7	11	0	101571
Nonlabens sp. YIK11	view	124	0.00240273	3041	3	7	-1	38.333	0	2	3	5	0	1453349
uncultured bacterium	view	120	0.00232522	3453	5	9	97.253	40.299	0	0	1	0	0	77133
Fodinicurvata sediminis	view	108	0.0020927	2508	3	7	-1	47.368	0	0	0	0	0	1121832
Acidovorax facilis	view	108	0.0020927	1042	1	3	96.628	-1	0	0	0	0	0	12917
Puccinia triticina	view	104	0.00201519	1222	2	9	-1	56.164	0	1	1	2	0	208348
Stylonychia lemnae	view	100	0.00193768	2683	4	5	-1	41.791	0	2	2	3	0	5949
Terrisporobacter glycolicus	view	96	0.00186018	1972	1	6	-1	28.448	0	0	0	0	0	36841
Flavobacterium sp. JRM	view	94	0.00182142	1537	1	3	-1	30.864	0	1	4	4	0	1566022
Sphingobacterium sp. ML3W	view	90	0.00174392	2763	4	5	-1	50	0	2	2	2	0	1538644
Bordetella bronchiseptica	view	90	0.00174392	5291	11	19	-1	62.195	0	4	7	7	0	518
Flavobacterium spartansii	view	86	0.00166641	1062	1	3	-1	39.516	0	0	0	0	0	1278819
Pseudomonas fluorescens	view	86	0.00166641	2802	5	9	-1	70.103	0	1	4	2	0	294
Candida norvegica	view	86	0.00166641	1090	2	1	99.606	-1	0	0	0	0	0	49330
Glarea lozoyensis	view	86	0.00166641	2183	2	9	-1	46.809	0	1	1	2	0	101852
Candidatus Doudnabacteria bacterium RIFCSPHIGHO2_01_FULL_49_9	view	84	0.00162765	1742	1	5	-1	51.667	0	0	0	0	0	1817827
Planctomycetes bacterium RIFCSPHIGHO2_12_39_6	view	78	0.00151139	2312	4	6	-1	43.59	0	2	2	1	0	1801977
Stenotrophomonas maltophilia	view	76	0.00147264	2025	3	10	-1	46.512	0	1	4	5	0	40324
Christensenella minuta	view	68	0.00131763	895	1	1	-1	67.647	0	0	0	0	0	626937
Cladosporium sphaerospermum	view	68	0.00131763	2267	2	5	97.605	-1	0	0	0	0	0	92950
Stachybotrys chartarum	view	66	0.00127887	478	1	5	-1	36.879	0	0	0	0	0	74722
Botrytis cinerea	view	66	0.00127887	2139	2	4	94.266	-1	0	0	0	0	0	40559
Sistotremastrum niveocremeum	view	64	0.00124012	1510	1	4	-1	38.095	0	0	2	1	0	139134
Acidovorax citrulli	view	62	0.00120136	1257	2	3	-1	50	0	3	4	4	0	80869
Lactococcus lactis	view	62	0.00120136	1692	2	5	-1	46.584	0	9	10	8	0	1358
Candidatus Woesebacteria bacterium GW2011_GWB1_39_12	view	60	0.00116261	1601	3	5	-1	38.202	0	0	1	1	0	1618574
Debaryomyces hansenii	view	58	0.00112386	875	2	1	98.853	-1	0	0	0	0	0	4959
Bacillus cereus	view	58	0.00112386	1558	2	8	-1	34.483	0	1	6	5	0	1396
Achromatium sp. WMS1	view	58	0.00112386	1236	1	4	-1	59.836	0	0	2	2	0	1604834
Caenorhabditis brenneri	view	56	0.0010851	790	1	1	-1	27.322	0	0	0	0	0	135651
Klebsiella pneumoniae	view	54	0.00104635	2174	4	6	-1	40.152	0	2	4	4	0	573
Phaeodactylum tricornutum	view	52	0.0010076	1093	2	2	96.774	-1	0	0	0	0	0	2850
Perkinsus marinus	view	52	0.0010076	636	1	7	-1	39.456	0	0	0	0	0	31276
Treponema bryantii	view	52	0.0010076	740	1	3	-1	31.25	0	0	0	1	0	163
Caenorhabditis briggsae	view	48	0.000930088	1530	3	7	-1	45.263	0	1	4	9	0	6238
Novosphingobium resinovorum	view	48	0.000930088	1516	2	6	-1	41.176	0	1	2	2	0	158500
Chitinophaga pinensis	view	48	0.000930088	1091	1	2	-1	24.038	0	0	0	0	0	79329
Bacillus thuringiensis	view	48	0.000930088	1939	4	5	-1	41.86	0	1	2	2	0	1428
Aneurinibacillus migulanus	view	48	0.000930088	1473	2	4	-1	35.519	0	0	0	0	0	47500
Bacteroides vulgatus	view	46	0.000891335	1229	2	3	-1	47.899	0	1	2	2	0	821
Phytophthora parasitica	view	46	0.000891335	1640	2	10	-1	61.947	0	1	2	3	0	4792
Chryseobacterium sp. OV715	view	44	0.000852581	1568	3	7	-1	83.824	0	2	2	2	0	1500287
Herminiimonas sp. CN	view	44	0.000852581	1534	3	5	-1	46.067	0	1	1	1	0	1349818
Pelosinus propionicus	view	44	0.000852581	964	1	3	-1	46.667	0	2	3	2	0	380084
Biomphalaria glabrata	view	44	0.000852581	1027	2	7	-1	48.529	0	0	2	3	0	6526
Toxoplasma gondii	view	42	0.000813827	1458	2	5	-1	93.656	0	0	2	4	0	5811
Burkholderia territorii	view	42	0.000813827	1153	1	1	-1	67.5	0	0	0	0	0	1503055
Caenorhabditis remanei	view	40	0.000775074	580	1	3	-1	31.469	0	0	2	3	0	31234
Flammeovirga sp. SJP92	view	40	0.000775074	652	1	5	-1	44.516	0	2	2	2	0	1775430
bacterium 42_11	view	40	0.000775074	793	1	3	-1	36.207	0	0	0	0	0	1635281
Muricauda sp. MAR_2010_75	view	38	0.00073632	872	2	3	-1	40.972	0	0	0	0	0	1250232
Aquimarina longa	view	38	0.00073632	1004	1	4	-1	62.338	0	0	1	1	0	1080221
Pseudomonas panipatensis	view	38	0.00073632	659	1	2	-1	67.857	0	1	1	1	0	428992
Marinobacterium litorale	view	36	0.000697566	1478	2	4	-1	45.946	0	0	1	1	0	404770
Butyricimonas sp. Marseille-P2440	view	36	0.000697566	436	1	1	-1	41.176	0	0	0	0	0	1816677
Parcubacteria bacterium 32_520	view	36	0.000697566	1123	2	4	-1	34.419	0	0	0	0	0	1641387
Sarcoptes scabiei	view	36	0.000697566	1012	2	5	-1	55.714	0	2	3	4	0	52283
Moraxella nonliquefaciens	view	34	0.000658813	1705	2	4	-1	59.028	0	1	1	2	0	478
Oceanicola sp. HL-35	view	34	0.000658813	1060	2	3	-1	39.754	0	0	0	0	0	1305735
Candidatus Nomurabacteria bacterium GW2011_GWA2_43_66	view	34	0.000658813	520	1	2	-1	61.29	0	0	0	0	0	1618739
Chryseobacterium koreense	view	34	0.000658813	1006	1	2	-1	31.405	0	1	1	1	0	232216
Acidovorax wautersii	view	34	0.000658813	927	1	3	-1	29.71	0	0	0	0	0	1177982
Herbaspirillum seropedicae	view	34	0.000658813	1271	2	6	-1	49.612	0	5	10	10	0	964
Staphylococcus xylosus	view	34	0.000658813	402	1	1	-1	44.715	0	0	0	0	0	1288
Leptospira santarosai	view	34	0.000658813	758	1	2	-1	29.286	0	0	1	1	0	28183
candidate division WS6 bacterium GW2011_GWE1_34_7	view	34	0.000658813	1008	1	1	-1	34.483	0	0	0	0	0	1619093
Parcubacteria group bacterium CG1_02_41_26	view	32	0.000620059	1097	2	2	-1	33.846	0	1	2	1	0	1805308
Methylobacterium sp. 285MFTsu5.1	view	32	0.000620059	584	1	1	-1	40.678	0	0	0	0	0	1172187
Providencia alcalifaciens	view	32	0.000620059	884	1	4	-1	36.364	0	2	2	2	0	126385
Drechmeria coniospora	view	32	0.000620059	834	1	3	-1	31.373	0	0	1	1	0	98403
Moniliophthora roreri	view	32	0.000620059	984	2	4	-1	33.333	0	2	2	2	0	221103
Candidatus Magnetoovum chiemensis	view	32	0.000620059	731	1	2	-1	34.545	0	0	1	1	0	1609970
Pseudomonas sp. GM50	view	30	0.000581305	730	1	1	-1	30.075	0	1	2	2	0	1144332
Leifsonia aquatica	view	30	0.000581305	1014	1	5	-1	30.952	0	1	4	5	0	144185
Candidatus Moranbacteria bacterium GW2011_GWF1_36_4	view	30	0.000581305	1929	4	6	-1	49.412	0	1	2	2	0	1618717
Thalassiosira oceanica	view	30	0.000581305	685	1	3	96.793	-1	0	0	0	0	0	159749
Rhizobium leguminosarum	view	28	0.000542552	1534	3	3	-1	43.519	0	1	2	2	0	384
Mucilaginibacter mallensis	view	28	0.000542552	631	1	1	-1	28.689	0	1	1	1	0	652787
Burkholderia cepacia	view	28	0.000542552	1364	3	4	-1	53.333	0	0	0	0	0	292
Candidatus Moranbacteria bacterium CG2_30_45_14	view	28	0.000542552	650	1	2	-1	30.366	0	0	0	0	0	1805255
Riemerella anatipestifer	view	26	0.000503798	723	1	1	-1	31.818	0	0	0	0	0	34085
Enterobacter hormaechei	view	26	0.000503798	1137	2	3	-1	36.207	0	2	3	3	0	158836
Endozoicomonas montiporae	view	26	0.000503798	604	1	1	-1	38.889	0	0	0	0	0	1027273
Lactobacillus apis	view	26	0.000503798	407	1	1	-1	28.049	0	0	0	0	0	303541
Bacillus mycoides	view	26	0.000503798	505	1	3	-1	42.197	0	0	0	0	0	1405
Pseudomonas putida	view	26	0.000503798	1775	3	7	-1	36	0	5	5	5	0	303
Agrobacterium tumefaciens	view	26	0.000503798	1113	2	3	-1	36.111	0	0	0	0	0	358
Curvibacter gracilis	view	24	0.000465044	617	1	2	-1	34.615	0	0	0	0	0	230310
Capitella teleta	view	24	0.000465044	412	1	5	-1	31.25	0	0	0	0	0	283909
Plasmodiophora brassicae	view	24	0.000465044	552	1	5	-1	65.625	0	0	1	2	0	37360
Gillisia sp. CAL575	view	24	0.000465044	734	1	2	-1	29.348	0	1	1	1	0	985255
Candidatus Woesebacteria bacterium RBG_13_36_22	view	24	0.000465044	1419	3	4	-1	31.579	0	0	0	0	0	1802478
Mycobacterium avium	view	24	0.000465044	515	1	1	-1	35.789	0	0	0	0	0	1764
Porphyromonas gulae	view	24	0.000465044	486	1	1	-1	36.792	0	0	1	1	0	111105
Marinobacter adhaerens	view	24	0.000465044	487	1	2	-1	60.938	0	0	0	0	0	1033846
Salegentibacter sp. Hel_I_6	view	22	0.00042629	738	1	2	-1	38.571	0	1	2	2	0	1250278
Oleiphilus sp. HI0009	view	22	0.00042629	545	1	1	-1	41.573	0	0	0	0	0	1822219
Acidovorax sp. Root70	view	22	0.00042629	932	2	3	-1	46.512	0	0	0	0	0	1736590
Firmicutes bacterium CAG:272	view	22	0.00042629	536	1	2	-1	29.412	0	0	1	1	0	1263015
Tolumonas sp. BRL6-1	view	22	0.00042629	1007	2	3	-1	60.241	0	0	0	0	0	1283284
Advenella kashmirensis	view	22	0.00042629	586	1	2	-1	30.526	0	0	0	0	0	310575
Crassostrea gigas	view	20	0.000387537	780	1	4	-1	44.348	0	1	1	1	0	29159
Methylobacter whittenburyi	view	20	0.000387537	1211	2	3	-1	44.444	0	0	1	0	0	39770
Janthinobacterium sp. CG23_2	view	20	0.000387537	926	2	2	-1	50.769	0	1	1	2	0	1706231
Theileria orientalis	view	20	0.000387537	540	1	2	-1	35.897	0	0	0	0	0	68886
Candidatus Jorgensenbacteria bacterium RIFCSPLOWO2_02_FULL_45_12	view	20	0.000387537	569	1	1	-1	38.983	0	1	1	1	0	1798472
Flavobacterium marinum	view	20	0.000387537	540	1	1	-1	26.984	0	0	0	0	0	1159016
Lodderomyces elongisporus	view	20	0.000387537	464	1	3	-1	46.087	0	0	0	1	0	36914
Thiotrichales bacterium SG8_50	view	18	0.000348783	607	1	1	-1	35.616	0	0	0	0	0	1703416
Lactobacillus reuteri	view	18	0.000348783	624	1	3	-1	28.889	0	0	0	0	0	1598
Cupriavidus sp. USMAA2-4	view	18	0.000348783	739	1	2	-1	43.478	0	0	0	0	0	876364
Paramecium tetraurelia	view	18	0.000348783	1128	2	4	-1	32.727	0	1	1	1	0	5888
Cronobacter universalis	view	18	0.000348783	989	1	3	-1	62.698	0	1	1	1	0	535744
Fusarium poae	view	18	0.000348783	515	1	2	-1	27.941	0	0	0	1	0	36050
Flavobacterium psychrophilum	view	18	0.000348783	1037	2	3	-1	44.172	0	1	1	1	0	96345
Anabaena variabilis	view	18	0.000348783	699	1	2	-1	31.522	0	1	1	1	0	1172
Pseudoalteromonas luteoviolacea	view	18	0.000348783	584	1	1	-1	56.364	0	1	1	1	0	43657
Oleiphilus sp. HI0130	view	18	0.000348783	419	1	1	-1	48.361	0	1	1	0	0	1822269
Oligella sp. HMSC09E12	view	16	0.000310029	577	1	2	-1	32.222	0	0	0	0	0	1581147
Sinorhizobium meliloti	view	16	0.000310029	459	1	1	-1	59.69	0	1	1	1	0	382
Porphyromonadaceae bacterium H1	view	16	0.000310029	439	1	1	-1	36.364	0	0	0	0	0	1658779
Actinomyces sp. HMSC065F12	view	16	0.000310029	429	1	3	-1	40.323	0	0	0	0	0	1739479
Prevotella sp. 109	view	16	0.000310029	568	1	2	-1	35.443	0	0	0	1	0	1676614
Lactobacillus	view	16	0.000310029	706	1	2	-1	32.911	0	0	1	1	0	1578
Planctomyces sp. SH-PL14	view	16	0.000310029	477	1	1	-1	49.315	0	0	0	0	0	1632864
Roseomonas cervicalis	view	16	0.000310029	1156	2	3	-1	51.852	0	0	0	0	0	204525
Acinetobacter venetianus	view	16	0.000310029	694	1	2	-1	45.513	0	0	1	0	0	52133
Desulfotomaculum reducens	view	16	0.000310029	752	1	2	-1	36.905	0	1	0	1	0	59610
Pseudocohnilembus persalinus	view	14	0.000271276	1079	2	5	-1	33.333	0	0	0	0	0	266149
Bacteroides thetaiotaomicron	view	14	0.000271276	1019	2	2	-1	36.471	0	0	0	0	0	818
Pectobacterium carotovorum	view	14	0.000271276	783	1	2	-1	45.238	0	0	1	0	0	554
Lacinutrix mariniflava	view	14	0.000271276	656	1	3	-1	35.484	0	1	3	1	0	342955
Peptococcaceae bacterium BICA1-7	view	14	0.000271276	405	1	1	-1	28.571	0	0	0	0	0	1531961
Oribacterium sp. oral taxon 078	view	14	0.000271276	501	1	2	-1	27.559	0	0	0	0	0	652706
Bacteroidetes bacterium RIFOXYB2_FULL_35_7	view	14	0.000271276	468	1	1	-1	41.772	0	0	1	0	0	1797372
Marinitoga sp. 1155	view	14	0.000271276	1016	1	4	-1	29.885	0	0	0	0	0	1428448
Acidovorax avenae	view	14	0.000271276	461	1	1	-1	48.936	0	0	0	0	0	80867
Thiorhodospira sibirica	view	14	0.000271276	406	1	1	-1	44.444	0	0	0	0	0	154347
Helicobacter pylori	view	14	0.000271276	455	1	1	-1	33.684	0	0	2	5	0	210
Hydrogenobacter thermophilus	view	12	0.000232522	466	1	1	-1	27.143	0	1	1	1	0	940
Castellaniella defragrans	view	12	0.000232522	500	1	1	-1	26.515	0	0	0	0	0	75697
Deltaproteobacteria bacterium RBG_16_42_7	view	12	0.000232522	402	1	2	-1	48.276	0	0	0	0	0	1797836
Ichthyophthirius multifiliis	view	12	0.000232522	911	2	3	-1	45.113	0	0	1	2	0	5932
Hydrogenophaga sp. LPB0072	view	12	0.000232522	655	1	2	-1	32.099	0	0	0	0	0	1763535
Agrobacterium rubi	view	12	0.000232522	479	1	1	-1	47	0	0	0	0	0	28099
Cimex lectularius	view	12	0.000232522	512	1	1	-1	32.576	0	0	2	6	0	79782
Yersinia frederiksenii	view	12	0.000232522	633	1	3	-1	36.97	0	1	1	1	0	29484
Shigella sonnei	view	12	0.000232522	515	1	1	-1	100	0	0	0	0	0	624
Clostridium botulinum	view	12	0.000232522	944	2	3	-1	53.968	0	0	1	1	0	1491
Candidatus Roizmanbacteria bacterium GW2011_GWC2_41_7	view	12	0.000232522	551	1	3	-1	51.163	0	0	0	0	0	1618487
Staphylococcus gallinarum	view	12	0.000232522	590	1	2	-1	25.21	0	0	0	2	0	1293
Rhodopseudomonas palustris	view	12	0.000232522	470	1	2	-1	37.607	0	0	0	0	0	1076
Acinetobacter radioresistens	view	12	0.000232522	473	1	1	-1	30.323	0	0	0	0	0	40216
Janthinobacterium sp. RA13	view	10	0.000193768	597	1	1	-1	31.868	0	0	0	0	0	1502762
Longispora albida	view	10	0.000193768	454	1	1	-1	43.333	0	0	0	0	0	203523
Albugo laibachii	view	10	0.000193768	897	2	5	-1	40.385	0	0	2	3	0	653948
Thalassiosira pseudonana	view	10	0.000193768	470	1	1	-1	38.571	0	0	0	1	0	35128
Candida tropicalis	view	10	0.000193768	474	1	3	-1	49.231	0	0	1	1	0	5482
Candidatus Accumulibacter sp. SK-01	view	10	0.000193768	468	1	1	-1	30.464	0	0	1	1	0	1457154
Arthrobacter sp. Hiyo6	view	10	0.000193768	545	1	2	-1	54.545	0	0	0	0	0	1588022
Sphaeroforma arctica	view	10	0.000193768	608	1	3	-1	30.928	0	1	1	1	0	72019
Polaromonas sp. CG9_12	view	10	0.000193768	483	1	1	-1	27.152	0	0	0	0	0	1504672
Afipia felis	view	10	0.000193768	609	1	1	-1	27.778	0	0	1	1	0	1035
Streptomyces sp. NRRL F-5727	view	10	0.000193768	643	1	2	-1	38.356	0	1	2	2	0	1463871
Variovorax sp. WDL1	view	10	0.000193768	463	1	1	-1	32.298	0	0	0	0	0	207745
blood disease bacterium R229	view	10	0.000193768	428	1	1	-1	52.113	0	0	0	0	0	741978
Nonomuraea jiangxiensis	view	10	0.000193768	428	1	3	-1	38.333	0	0	1	3	0	633440
Microbispora sp. ATCC PTA-5024	view	10	0.000193768	442	1	3	-1	70.492	0	1	1	1	0	316330
Natronomonas moolapensis	view	10	0.000193768	465	1	1	-1	29.07	0	0	1	2	0	416273
Bacteroides ovatus	view	10	0.000193768	405	1	2	-1	40	0	0	0	0	0	28116
Cyclobacterium marinum	view	10	0.000193768	423	1	1	-1	42.857	0	1	1	1	0	104
Pseudomonas syringae	view	10	0.000193768	421	1	1	-1	53.125	0	0	0	0	0	317
Camponotus floridanus	view	10	0.000193768	465	1	3	-1	38.983	0	0	0	0	0	104421
Lottia gigantea	view	10	0.000193768	1198	2	7	-1	31.579	0	1	1	1	0	225164
Gammaproteobacteria bacterium RIFCSPHIGHO2_12_FULL_63_22	view	8	0.000155015	462	1	1	-1	36.986	0	0	0	0	0	1798290
Bacillus licheniformis	view	8	0.000155015	601	1	2	-1	34.211	0	1	1	1	0	1402
Nosymna stipella	view	8	0.000155015	467	1	1	-1	33.333	0	0	0	0	0	1291426
Chromobacterium subtsugae	view	8	0.000155015	594	1	2	-1	31.111	0	1	1	1	0	251747
Vibrio	view	8	0.000155015	574	1	3	-1	25	0	0	0	0	0	662
Xanthomonadaceae	view	8	0.000155015	486	1	1	-1	53.571	0	2	2	2	0	32033
Campylobacter fetus	view	8	0.000155015	438	1	2	-1	31.447	0	0	0	0	0	196
Stereum hirsutum	view	8	0.000155015	464	1	1	-1	32.743	0	0	0	0	0	40492
Candidatus Curtissbacteria bacterium RIFCSPHIGHO2_12_FULL_38_9b	view	8	0.000155015	420	1	1	-1	32.632	0	0	2	1	0	1797720
Pseudarcicella hirudinis	view	8	0.000155015	475	1	2	-1	46.552	0	0	0	0	0	1079859
Ramlibacter tataouinensis	view	8	0.000155015	528	1	1	-1	60.215	0	0	0	0	0	94132
Kaistia adipata	view	8	0.000155015	462	1	1	-1	39.024	0	1	2	0	0	166954
Candidatus Giovannonibacteria bacterium GW2011_GWA2_44_26	view	8	0.000155015	506	1	1	-1	55.556	0	1	1	1	0	1618648
Hyalella azteca	view	8	0.000155015	467	1	4	-1	31.868	0	0	1	4	0	294128
Myroides odoratus	view	8	0.000155015	515	1	1	-1	38.012	0	0	0	0	0	256
Capnocytophaga ochracea	view	8	0.000155015	403	1	1	-1	44.444	0	1	1	0	0	1018
Arachidicoccus rhizosphaerae	view	8	0.000155015	480	1	1	-1	42.169	0	0	0	0	0	551991
Parcubacteria group bacterium GW2011_GWC1_39_29	view	8	0.000155015	471	1	1	-1	31.325	0	0	0	0	0	1618900
Collimonas fungivorans	view	8	0.000155015	506	1	2	-1	34.286	0	0	0	0	0	158899
Flavobacterium columnare	view	8	0.000155015	401	1	1	-1	60	0	0	0	0	0	996
bacterium JGI-10	view	8	0.000155015	475	1	1	-1	94.118	0	0	0	1	0	1633631
Serratia marcescens	view	8	0.000155015	400	1	3	-1	32.258	0	0	0	0	0	615
Massilia sp. Root133	view	8	0.000155015	509	1	1	-1	35.165	0	0	0	0	0	1736455
Daphnia pulex	view	6	0.000116261	438	1	3	-1	34.375	0	0	0	0	0	6669
Streptomyces sp. NRRL WC-3742	view	6	0.000116261	467	1	2	-1	39.216	0	7	21	22	0	1463934
Paraprevotella clara	view	6	0.000116261	441	1	1	-1	40.541	0	4	5	4	0	454154
Candidatus Nomurabacteria bacterium GW2011_GWA1_37_20	view	6	0.000116261	545	1	1	-1	41.844	0	0	0	0	0	1618729
Bradyrhizobium japonicum	view	6	0.000116261	971	2	2	-1	48.077	0	1	7	5	0	375
Chryseobacterium jeonii	view	6	0.000116261	423	1	1	-1	30	0	0	1	1	0	266749
Bradyrhizobium yuanmingense	view	6	0.000116261	684	1	2	-1	54.217	0	0	1	1	0	108015
Eimeria praecox	view	4	7.75074e-05	480	1	1	-1	52.632	0	0	0	0	0	51316
Parcubacteria group bacterium GW2011_GWA2_38_27	view	4	7.75074e-05	404	1	1	-1	47.273	0	0	0	0	0	1618812
Candidatus Kaiserbacteria bacterium RIFCSPHIGHO2_12_45_16	view	4	7.75074e-05	542	1	2	-1	26.286	0	0	0	0	0	1798501
Paenibacillus sp. FJAT-26967	view	4	7.75074e-05	521	1	1	-1	35.443	0	3	4	5	0	1729690
Alphaproteobacteria bacterium RIFCSPHIGHO2_12_FULL_63_12	view	4	7.75074e-05	516	1	1	-1	38.532	0	0	0	0	0	1797224
Gallibacterium anatis	view	4	7.75074e-05	490	1	2	-1	58.14	0	0	0	0	0	750
Moraxella osloensis	view	4	7.75074e-05	559	1	2	-1	29.348	0	4	9	9	0	34062
Metarhizium guizhouense	view	4	7.75074e-05	408	1	1	-1	34.146	0	0	2	1	0	169041
Acidovorax sp. MR-S7	view	4	7.75074e-05	404	1	5	-1	43.796	0	0	0	1	0	1268622
Thermoplasmatales archaeon SG8-52-4	view	4	7.75074e-05	410	1	2	-1	31.111	0	0	0	0	0	1803819
Pseudomonas fuscovaginae	view	4	7.75074e-05	485	1	2	-1	33.962	0	2	2	2	0	50340
Paenibacillus tyrfis	view	4	7.75074e-05	402	1	1	-1	35.115	0	0	0	0	0	1501230
candidate division TM6 bacterium GW2011_GWF2_33_332	view	4	7.75074e-05	457	1	2	-1	38.372	0	1	1	1	0	1619080
Spirosoma luteum	view	4	7.75074e-05	483	1	1	-1	32.5	0	0	0	0	0	431553
Sphingopyxis sp. C-1	view	4	7.75074e-05	429	1	1	-1	37.226	0	0	1	1	0	262667
Hallella seregens	view	2	3.87537e-05	404	1	1	-1	43.564	0	1	2	2	0	52229
Chloroflexi bacterium RBG_16_56_8	view	2	3.87537e-05	452	1	3	-1	55.738	0	0	0	0	0	1797650
Ideonella sakaiensis	view	2	3.87537e-05	415	1	1	-1	38.462	0	0	0	0	0	1547922
Pseudomonas mosselii	view	2	3.87537e-05	535	1	3	-1	36.232	0	0	0	0	0	78327
Cladosporium cladosporioides	view	0	0	459	1	0	96.522	-1	0	0	0	0	0	29917
Burkholderia multivorans	view	0	0	525	1	2	-1	72.881	0	0	0	0	0	87883
Avian myeloblastosis-associated virus	view	720	0.0139513	6334	6	22	98.703	-1	3	13	5	12	0	11960
Lake Sarah-associated circular molecule 9	view	26	0.000503798	500	1	2	-1	62.745	0	0	0	0	0	1685734
Parvovirus NIH-CQV	view	24	0.000465044	539	1	1	-1	29.586	0	0	0	0	0	1341019
Avian leukosis virus	view	8	0.000155015	432	1	2	96.759	-1	0	0	0	0	0	11864

## Sheet: Settings and Statistics
Sample Name	benchmark/7653_S8_L001
Timestamp	05.12.2016 21:59:52
Status	Complete
Read Pairs	1618000
Read Pairs (PF)	1580299
Single Reads	0
Single Reads (PF)	3582
Average Fragment Size	346
Fragment Size Standard Deviation	115
Reads aligning to host (est. perc.)	86.87
Digital Subtraction Strategy	Homo_sapiens.GRCh38.cdna	human	rna	/home/malawi/Projects/benchmarks/testing/references/cdna/Homo_sapiens.GRCh38.cdna.all
	Homo_sapiens.GRCh38.ncrna	human	rna	/home/malawi/Projects/benchmarks/testing/references/ncrna/Homo_sapiens.GRCh38.ncrna
	Homo_sapiens.GRCh38.dna.toplevel	human	both	/home/malawi/Projects/benchmarks/testing/references/toplevel/Homo_sapiens.GRCh38.dna.toplevel
BLAST Strategy	megablast	nt	always
	blastn	nt	never
	blastp	nr	progressive
R1 Reads	benchmark/7653_S8_L001_R1_001.fastq.gz
R2 Reads	benchmark/7653_S8_L001_R2_001.fastq.gz
Exact Command	-1 benchmark/7653_S8_L001_R1_001.fastq.gz -2 benchmark/7653_S8_L001_R2_001.fastq.gz --threads 12 --sample benchmark/7653_S8_L001 --log benchmark/7653_S8_L001.log --host human --type rna --blastp progressive --force --verbose --debug --min_contiglength 400
ID (analysis.id)	47

## Sheet: Programm Versions
Program	Version
bowtie2	v2.2.9
trinity
hmmsearch	v3.1b2
blastn	v2.4.0+
blastp	v2.4.0+

## Sheet: 0
Enterovirus B
Taxid	138949
Abundance	660
Contigs	2
Orfs	18
Contigs
Contig_ID	Length	Abundance	Abundance/Length	Assignment	Assignment Evalue	Naive Assignment	Naive Evalue
196601	5890	566	0.0960951	Echovirus E30	0	Enterovirus B	0
196672	1348	94	0.0697329	Echovirus E30	0	Enterovirus B	0
Orfs
Contig_ID	Orf_ID	Length	Assignment	Assignment Evalue	Naive Assignment	Naive Evalue
196601	258808	1963	Echovirus E30	0
196601	258810	142	Echovirus E30	0
196601	258813	109	Echovirus E30	0
196601	258819	104	Echovirus E30	0
196601	258818	101	Echovirus E30	0
196601	258811	100	Echovirus E30	0
196601	258809	98	Echovirus E30	0
196601	258807	87	Echovirus E30	0
196601	258814	84	Echovirus E30	0
196601	258817	80	Echovirus E30	0
196601	258812	77	Echovirus E30	0
196601	258815	76	Echovirus E30	0
196601	258816	75	Echovirus E30	0
196672	259224	240	Echovirus E30	0
196672	259225	113	Echovirus E30	0
196672	259226	90	Echovirus E30	0
196672	259223	89	Echovirus E30	0
196672	259227	76	Echovirus E30	0
Domains
Contig_ID	Orf_ID	Accession	Name	Description	Viral Root	Bacterial Root	Eukaryotic Root	Other Root	Start_Pos	End_Pos	Evalue
196601	258808	PF01552	Pico_P2B	Picornavirus 2B protein	Enterovirus	Xenorhabdus bovienii SS-2004			781	880	9.9e-34
196601	258808	PF08727	P3A	Poliovirus 3A protein like	Enterovirus				1214	1270	4.3e-19
196601	258808	PF02123	RdRP_4	Viral RNA-directed RNA-polymerase	Viruses		Trichuris muris		1767	1849	1.2e-10
196601	258808	PF00680	RdRP_1	RNA dependent RNA polymerase	Viruses		Eukaryota		1521	1961	0
196601	258808	PF00915	Calici_coat	Calicivirus coat protein	Caliciviridae				179	329	1.9e-11
196601	258808	PF00073	Rhv	picornavirus capsid protein	Picornavirales				384	554	2.3e-44
196601	258808	PF00548	Peptidase_C3	3C cysteine protease (picornain 3C)	Picornavirales				1321	1486	7e-53
196601	258808	PF00947	Pico_P2A	Picornavirus core protein 2A	Enterovirus				650	776	0
196601	258808	PF00910	RNA_helicase	RNA helicase	Viruses	Bacteria	Eukaryota	Candidatus Nitrosoarchaeum limnia SFB1	1006	1103	5.4e-33
196601	258818	PF16579	AdenylateSensor	Adenylate sensor of SNF1-like protein kinase			Eukaryota		19	62	7.7e-06
196672	259224	PF02226	Pico_P1A	Picornavirus coat protein (VP4)	Enterovirus				11	78	9.6e-37
196672	259224	PF00073	Rhv	picornavirus capsid protein	Picornavirales				102	219	6.4e-51
196672	259225	PF05038	Cytochrom_B558a	Cytochrome Cytochrome b558 alpha-subunit			Eukaryota		8	31	9.4e-06
196672	259226	PF11246	Phage_gp53	Base plate wedge protein 53	Myoviridae				19	45	7.7e-06
Nucleotide Sequences (FASTA)
Aminoacid Sequences (FASTA)
ORF Annotations (BED)
Domain Annotations (BED)
BACK TO SUMMARY

## Sheet: 1
EBPR siphovirus 1
Taxid	1048520
Abundance	148
Contigs	9
Orfs	17
Contigs
Contig_ID	Length	Abundance	Abundance/Length	Assignment	Assignment Evalue	Naive Assignment	Naive Evalue
197801	488	32	0.0655738	EBPR siphovirus 1	4.58e-42	EBPR siphovirus 1	4.58e-42
197332	581	20	0.0344234	EBPR siphovirus 1	9.35e-29	EBPR siphovirus 1	9.35e-29
197841	481	18	0.037422	EBPR siphovirus 1	7.52e-46	EBPR siphovirus 1	7.52e-46
197984	462	16	0.034632	EBPR siphovirus 1	5.74e-34	EBPR siphovirus 1	5.74e-34
197837	482	16	0.033195	EBPR siphovirus 1	6.94e-14	EBPR siphovirus 1	6.94e-14
196832	865	14	0.016185	EBPR siphovirus 1	0	EBPR siphovirus 1	0
198465	411	12	0.0291971	EBPR siphovirus 1	0.000315	EBPR siphovirus 1	0.000315
198291	427	10	0.0234192	EBPR siphovirus 1	2.69e-15	EBPR siphovirus 1	2.69e-15
198046	456	10	0.0219298	EBPR siphovirus 1	3.66e-31	EBPR siphovirus 1	3.66e-31
Orfs
Contig_ID	Orf_ID	Length	Assignment	Assignment Evalue	Naive Assignment	Naive Evalue
197801	262302	162	EBPR siphovirus 1	4.58e-42
197801	262301	151	EBPR siphovirus 1	4.58e-42	EBPR siphovirus 1	4.58e-42
197332	261195	193	EBPR siphovirus 1	9.35e-29
197332	261194	190	EBPR siphovirus 1	9.35e-29	EBPR siphovirus 1	9.35e-29
197332	261193	113	EBPR siphovirus 1	9.35e-29
197841	262380	160	EBPR siphovirus 1	7.52e-46	EBPR siphovirus 1	7.52e-46
197984	262678	128	EBPR siphovirus 1	5.74e-34
197984	262677	127	EBPR siphovirus 1	5.74e-34	EBPR siphovirus 1	5.74e-34
197984	262679	83	EBPR siphovirus 1	5.74e-34
197837	262375	160	EBPR siphovirus 1	6.94e-14	EBPR siphovirus 1	6.94e-14
196832	259816	288	EBPR siphovirus 1	0	EBPR siphovirus 1	0
196832	259817	130	EBPR siphovirus 1	0
196832	259818	81	EBPR siphovirus 1	0
198465	263611	93	EBPR siphovirus 1	0.000315
198465	263612	77	EBPR siphovirus 1	0.000315	EBPR siphovirus 1	0.000315
198291	263281	123	EBPR siphovirus 1	2.69e-15	EBPR siphovirus 1	2.69e-15
198046	262793	151	EBPR siphovirus 1	3.66e-31	EBPR siphovirus 1	3.66e-31
Domains
Contig_ID	Orf_ID	Accession	Name	Description	Viral Root	Bacterial Root	Eukaryotic Root	Other Root	Start_Pos	End_Pos	Evalue
196832	259816	PF04233	Phage_Mu_F	Phage Mu protein F like protein	Caudovirales	Bacteria	Neoptera	Euryarchaeota	117	221	3.3e-20
198046	262793	PF13550	Phage-tail_3	Putative phage tail protein	Siphoviridae	Bacteria	Eukaryota		63	135	4.5e-08
Nucleotide Sequences (FASTA)
Aminoacid Sequences (FASTA)
ORF Annotations (BED)
Domain Annotations (BED)
BACK TO SUMMARY

## Sheet: 2
Mosquito VEM virus SDRBAJ
Taxid	1034806
Abundance	34
Contigs	1
Orfs	4
Contigs
Contig_ID	Length	Abundance	Abundance/Length	Assignment	Assignment Evalue	Naive Assignment	Naive Evalue
197062	681	34	0.0499266	Mosquito VEM virus SDRBAJ	0.001	Circoviridae 17 LDMD-2013	0.000396
Orfs
Contig_ID	Orf_ID	Length	Assignment	Assignment Evalue	Naive Assignment	Naive Evalue
197062	260448	138	Mosquito VEM virus SDRBAJ	0.001
197062	260450	136	Mosquito VEM virus SDRBAJ	0.001	Circoviridae 17 LDMD-2013	0.000396
197062	260451	87	Mosquito VEM virus SDRBAJ	0.001
197062	260449	78	Mosquito VEM virus SDRBAJ	0.001
Domains
Contig_ID	Orf_ID	Accession	Name	Description	Viral Root	Bacterial Root	Eukaryotic Root	Other Root	Start_Pos	End_Pos	Evalue
Nucleotide Sequences (FASTA)
Aminoacid Sequences (FASTA)
ORF Annotations (BED)
BACK TO SUMMARY

## Sheet: 3
EBPR podovirus 3
Taxid	1048517
Abundance	28
Contigs	2
Orfs	6
Contigs
Contig_ID	Length	Abundance	Abundance/Length	Assignment	Assignment Evalue	Naive Assignment	Naive Evalue
196953	748	16	0.0213904	EBPR podovirus 3	9.85e-39	uncultured bacterium	1.91e-49
197124	650	12	0.0184615	EBPR podovirus 3	2.2e-47	EBPR podovirus 3	2.2e-47
Orfs
Contig_ID	Orf_ID	Length	Assignment	Assignment Evalue	Naive Assignment	Naive Evalue
196953	260182	248	EBPR podovirus 3	9.85e-39	uncultured bacterium	1.91e-49
196953	260184	83	EBPR podovirus 3	9.85e-39
196953	260183	76	EBPR podovirus 3	9.85e-39
197124	260630	216	EBPR podovirus 3	2.2e-47	EBPR podovirus 3	2.2e-47
197124	260631	111	EBPR podovirus 3	2.2e-47
197124	260632	96	EBPR podovirus 3	2.2e-47
Domains
Contig_ID	Orf_ID	Accession	Name	Description	Viral Root	Bacterial Root	Eukaryotic Root	Other Root	Start_Pos	End_Pos	Evalue
196953	260182	PF01443	Viral_helicase1	Viral (Superfamily 1) RNA helicase	Viruses	Bacteria	Eukaryota		113	220	2e-12
196953	260182	PF13087	AAA_12	AAA domain	Coronavirinae	Bacteria	Eukaryota	Archaea	173	223	8.3e-07
196953	260182	PF13361	UvrD_C	UvrD-like helicase C-terminal domain	dsDNA viruses, no RNA stage	Bacteria	Eukaryota	Archaea	175	221	3.8e-09
196953	260182	PF13538	UvrD_C_2	UvrD-like helicase C-terminal domain	dsDNA viruses, no RNA stage	Bacteria	Eukaryota	Euryarchaeota	173	220	2.5e-21
197124	260630	PF13148	DUF3987	Protein of unknown function (DUF3987)	Enterobacteria phage T1	Bacteria	Opisthokonta	Euryarchaeota	91	194	9.3e-15
197124	260630	PF07728	AAA_5	AAA domain (dynein-related subfamily)	dsDNA viruses, no RNA stage	Bacteria	Eukaryota	Archaea	9	51	8.9e-06
197124	260630	PF13604	AAA_30	AAA domain	Viruses	Bacteria	Eukaryota	Archaea	6	44	2.9e-06
Nucleotide Sequences (FASTA)
Aminoacid Sequences (FASTA)
ORF Annotations (BED)
Domain Annotations (BED)
BACK TO SUMMARY

## Sheet: 4
Rice gall dwarf virus
Taxid	10986
Abundance	24
Contigs	1
Orfs	2
Contigs
Contig_ID	Length	Abundance	Abundance/Length	Assignment	Assignment Evalue	Naive Assignment	Naive Evalue
196837	858	24	0.027972	Rice gall dwarf virus	0.065	Rice gall dwarf virus	0.065
Orfs
Contig_ID	Orf_ID	Length	Assignment	Assignment Evalue	Naive Assignment	Naive Evalue
196837	259838	124	Rice gall dwarf virus	0.065	Rice gall dwarf virus	0.065
196837	259839	83	Rice gall dwarf virus	0.065
Domains
Contig_ID	Orf_ID	Accession	Name	Description	Viral Root	Bacterial Root	Eukaryotic Root	Other Root	Start_Pos	End_Pos	Evalue
196837	259838	PF12594	DUF3764	Protein of unknown function (DUF3764)		Cyanobacteria			71	98	7.7e-06
Nucleotide Sequences (FASTA)
Aminoacid Sequences (FASTA)
ORF Annotations (BED)
Domain Annotations (BED)
BACK TO SUMMARY

## Sheet: 5
Melanoplus sanguinipes entomopoxvirus
Taxid	83191
Abundance	12
Contigs	1
Orfs	3
Contigs
Contig_ID	Length	Abundance	Abundance/Length	Assignment	Assignment Evalue	Naive Assignment	Naive Evalue
196919	770	12	0.0155844	Melanoplus sanguinipes entomopoxvirus	0.07	Melanoplus sanguinipes entomopoxvirus	0.07
Orfs
Contig_ID	Orf_ID	Length	Assignment	Assignment Evalue	Naive Assignment	Naive Evalue
196919	260086	256	Melanoplus sanguinipes entomopoxvirus	0.07
196919	260088	134	Melanoplus sanguinipes entomopoxvirus	0.07
196919	260087	108	Melanoplus sanguinipes entomopoxvirus	0.07	Melanoplus sanguinipes entomopoxvirus	0.07
Domains
Contig_ID	Orf_ID	Accession	Name	Description	Viral Root	Bacterial Root	Eukaryotic Root	Other Root	Start_Pos	End_Pos	Evalue
196919	260088	PF14079	DUF4260	Domain of unknown function (DUF4260)		Bacteria	Eukaryota	Halobacteria	74	120	2.5e-06
Nucleotide Sequences (FASTA)
Aminoacid Sequences (FASTA)
ORF Annotations (BED)
Domain Annotations (BED)
BACK TO SUMMARY

## Sheet: 6
Podovirus SOG
Taxid	236210
Abundance	10
Contigs	1
Orfs	1
Contigs
Contig_ID	Length	Abundance	Abundance/Length	Assignment	Assignment Evalue	Naive Assignment	Naive Evalue
198254	431	10	0.0232019	Podovirus SOG	2.44e-18	uncultured virus	3.3e-19
Orfs
Contig_ID	Orf_ID	Length	Assignment	Assignment Evalue	Naive Assignment	Naive Evalue
198254	263220	143	Podovirus SOG	2.44e-18	uncultured virus	3.3e-19
Domains
Contig_ID	Orf_ID	Accession	Name	Description	Viral Root	Bacterial Root	Eukaryotic Root	Other Root	Start_Pos	End_Pos	Evalue
198254	263220	PF00476	DNA_pol_A	DNA polymerase family A	Caudovirales	Bacteria	Eukaryota	Euryarchaeota	42	112	3e-10
Nucleotide Sequences (FASTA)
Aminoacid Sequences (FASTA)
ORF Annotations (BED)
Domain Annotations (BED)
BACK TO SUMMARY

[truncated: 308 more sheets: 7, 8, 9, 10, 11, 12, 13, 14, 15, 16, 17, 18, 19, 20, 21, 22, 23, 24, 25, 26 …]
