# Supplementary material for: DAMIAN: an open source bioinformatics tool for fast, systematic and cohort based analysis of microorganisms in diagnostic samples
Source: Sci Rep. 2019 Nov 14;9:16841. doi: 10.1038/s41598-019-52881-4 (PMC6856179; doi:10.1038/s41598-019-52881-4)
Supplement: Supplementary file 10 — Dataset S9 [file 41598_2019_52881_MOESM10_ESM.xlsx]

## Sheet: Species Summary
Species	Report	Absolute Abundance	Relative Abundance	Assembly Length	Contigs	Orfs	Maximum Identity (nucl)	Maximum Identity (prot)	Distinct Viral Domains	Viral Domains	Bacterial Domains	Eukaryotic Domains	Other Domains	Tax ID
Bas-Congo virus	view	8366	0.00595448	10776	7	22	100	-1	1	10	2	10	0	1231712
Paraburkholderia tropica	view	335121	0.238522	196493	290	1332	99.049	100	5	86	349	333	0	92647
Paraburkholderia fungorum	view	186569	0.13279	268482	324	1723	100	100	6	164	591	592	0	134537
Burkholderia gladioli	view	72672	0.0517241	123836	169	781	99.736	100	3	80	231	222	0	28095
[Unassigned]	view	66164	0.0470921	121225	229	503	-1	-1	4	5	19	26	0	-1
Burkholderia pseudomallei	view	59310	0.0422138	81189	95	490	99.505	91.667	2	67	157	148	0	28450
Enterococcus faecium	view	49355	0.0351283	23436	14	117	95.611	68.182	1	17	54	52	0	1352
Burkholderia glumae	view	27758	0.0197567	30946	30	175	91.25	97	3	29	59	56	0	337
Paraburkholderia caribensis	view	21251	0.0151254	45198	58	281	98.129	96.262	1	32	102	103	0	75105
Burkholderia multivorans	view	6949	0.00494594	11796	14	78	98.468	85.211	1	2	15	16	0	87883
Burkholderia cenocepacia	view	1249	0.000888973	861	2	8	-1	83.916	1	1	0	0	0	95486
Paraburkholderia mimosarum	view	1032	0.000734524	2196	3	12	-1	78.102	1	3	3	3	0	312026
bacterium UASB270	view	592	0.000421355	1178	2	7	-1	42.236	1	5	9	9	0	1499967
Acinetobacter bereziniae	view	355	0.00025267	452	1	2	-1	45.614	1	2	2	2	0	106648
Paraburkholderia tuberum	view	111	7.9004e-05	606	1	2	-1	41.304	1	1	0	0	0	157910
Enterobacteria phage M13	view	874	0.000622068	2795	4	9	100	-1	0	3	3	3	0	10870
Aureobasidium pullulans	view	64886	0.0461825	3271	6	14	100	62.162	0	2	3	4	0	5580
Oscillatoria nigro-viridis	view	57619	0.0410102	11198	10	51	100	53.39	0	5	12	12	0	482564
Sporisorium scitamineum	view	53957	0.0384038	7885	6	21	98.688	-1	0	0	0	0	0	49012
Debaryomyces hansenii	view	35679	0.0253945	4122	7	5	99.532	-1	0	0	0	0	0	4959
Rhodotorula taiwanensis	view	28591	0.0203496	6233	6	7	100	-1	0	0	1	2	0	741276
Neurospora crassa	view	27708	0.0197211	4606	5	11	98.152	-1	0	0	0	0	0	5141
Sydowia polyspora	view	25890	0.0184272	2711	3	4	93.665	-1	0	0	1	1	0	64499
Burkholderia cepacia	view	24712	0.0175887	41736	50	237	90.749	100	0	31	63	62	0	292
Rhodotorula glutinis	view	23879	0.0169958	2212	3	2	99.858	-1	0	0	0	0	0	5535
Rhodotorula mucilaginosa	view	22890	0.0162919	971	1	4	98.216	-1	0	0	0	0	0	5537
Tremella sp. AM-2015d	view	14203	0.010109	2444	2	11	92.756	-1	0	0	2	1	0	1766744
Propionibacterium acnes	view	11655	0.00829542	3190	4	14	99.886	-1	0	0	1	1	0	1747
Trimorphomyces papilionaceus	view	10092	0.00718296	2070	3	2	99.523	-1	0	0	0	0	0	5221
Elizabethkingia miricola	view	8294	0.00590324	5082	7	20	96.36	83.453	0	3	8	9	0	172045
Burkholderia sp. UYPR1.413	view	7737	0.00550679	7751	11	49	-1	100	0	10	24	25	0	1080179
Paraburkholderia nodosa	view	7040	0.0050107	11483	12	74	-1	82.609	0	4	10	14	0	392320
Burkholderia sp. OLGA172	view	5860	0.00417084	8377	11	50	100	70.073	0	4	14	15	0	1804984
Umbilicaria vellea	view	5673	0.00403775	1118	2	4	97.899	-1	0	0	0	0	0	87287
Pseudomonas aeruginosa	view	5137	0.00365625	10544	15	62	95.536	88.387	0	11	36	33	0	287
Burkholderia vietnamiensis	view	5121	0.00364486	6660	8	39	-1	91.724	0	2	4	7	0	60552
Talaromyces stipitatus	view	4990	0.00355162	1705	2	6	-1	79.747	0	0	0	1	0	28564
Corynebacterium efficiens	view	4971	0.0035381	2329	1	3	-1	40.187	0	0	0	0	0	152794
Comamonas testosteroni	view	4960	0.00353027	6108	3	23	-1	64.045	0	8	13	12	0	285
Paraburkholderia sprentiae	view	4705	0.00334877	2566	2	19	-1	84.397	0	0	1	3	0	948107
Pseudomonas putida	view	4538	0.00322991	4722	4	27	-1	57.143	0	6	12	10	0	303
Filimonas lacunae	view	3816	0.00271603	3735	3	12	92.888	41.509	0	1	2	2	0	477680
Ralstonia solanacearum	view	3754	0.0026719	5929	8	29	-1	82	0	2	7	6	0	305
Paraburkholderia bannensis	view	3670	0.00261211	8685	12	50	-1	91.176	0	3	7	7	0	765414
Psocoptera sp. PS02	view	3344	0.00238008	1548	2	4	94.516	-1	0	0	0	0	0	1291676
Hymenobacter sp. KBP-30	view	3340	0.00237724	699	1	3	99.284	-1	0	1	1	1	0	1244895
Psocidae sp. NKU-003	view	3300	0.00234877	485	1	2	91.065	-1	0	0	0	0	0	1216954
Trichopsocus sp. KY322	view	3290	0.00234165	848	2	1	100	-1	0	0	0	0	0	1476814
Phenylobacterium zucineum	view	2965	0.00211033	1512	2	8	94.455	61.765	0	1	1	0	0	284016
Tremella mesenterica	view	2820	0.00200713	1048	2	3	94.931	-1	0	0	0	0	0	5217
Burkholderia sp. TNe-862	view	2709	0.00192812	3888	4	17	-1	79.31	0	5	17	19	0	416944
Burkholderia ubonensis	view	2601	0.00185126	3510	5	27	-1	90.323	0	2	7	12	0	101571
Myriangium sp. UFMG-BRO197	view	2520	0.0017936	593	1	2	100	-1	0	0	0	0	0	1231524
Burkholderia sp. LMG 29317	view	2416	0.00171958	2583	2	16	-1	31.977	0	0	3	3	0	1777135
Cryptococcus laurentii	view	2061	0.00146691	1032	2	4	99.683	-1	0	0	0	0	0	5418
Hymenobacter sp. DG5B	view	2021	0.00143844	1212	2	5	94.349	-1	0	0	1	1	0	1411621
Cloacibacterium normanense	view	2005	0.00142705	417	1	0	99.76	-1	0	0	0	0	0	237258
Escherichia coli	view	1925	0.00137011	3198	4	14	-1	75	0	0	2	2	0	562
Xanthophyllomyces dendrorhous	view	1854	0.00131958	403	1	1	92.963	-1	0	0	0	0	0	5421
Paraburkholderia aspalathi	view	1680	0.00119574	1752	1	10	-1	30.96	0	0	1	1	0	1324617
uncultured bacterium	view	1634	0.001163	2632	5	8	98.086	-1	0	0	0	0	0	77133
Sphingomonas sp. SL9	view	1527	0.00108684	820	1	4	98.173	-1	0	0	0	0	0	1221575
Paraburkholderia zhejiangensis	view	1518	0.00108043	3094	4	21	-1	82.667	0	5	6	7	0	871203
Burkholderia ginsengiterrae	view	1482	0.00105481	3248	4	20	-1	93.893	0	1	4	4	0	1462993
Paraburkholderia ferrariae	view	1381	0.000982924	2137	2	13	-1	35.859	0	4	5	7	0	386056
Drosophila eugracilis	view	1341	0.000954454	1010	1	2	-1	27.407	0	0	0	0	0	29029
Leifsonia	view	1304	0.000928119	1458	2	7	98.762	-1	0	0	1	1	0	110932
Methylomonas koyamae	view	1202	0.000855521	2256	3	12	-1	88.372	0	5	14	14	0	702114
Daphnia magna	view	1191	0.000847692	1289	2	4	-1	78.571	0	0	0	0	0	35525
Stenotrophomonas maltophilia	view	1165	0.000829186	563	1	2	-1	33.333	0	0	0	0	0	40324
Aureobasidium namibiae	view	1148	0.000817087	3121	6	21	97.222	53.684	0	1	7	8	0	559561
Zymoseptoria tritici	view	1133	0.00080641	1310	2	2	92.875	94.444	0	0	0	0	0	1047171
Fibroporia radiculosa	view	958	0.000681854	751	1	6	-1	39.394	0	0	0	0	0	599839
Bacteria	view	941	0.000669755	409	1	1	99.738	-1	0	0	0	0	0	2
Paraburkholderia acidipaludis	view	903	0.000642708	835	2	5	-1	97.087	0	0	0	0	0	660537
Thyridium vestitum	view	857	0.000609968	681	1	1	96.875	-1	0	0	0	0	0	265083
Starmerella	view	830	0.000590751	517	1	0	99.599	-1	0	0	0	0	0	75735
Lactococcus lactis	view	818	0.00058221	972	2	2	99.507	-1	0	0	0	0	0	1358
Burkholderia sp. PAMC 26561	view	796	0.000566551	2332	3	12	90.493	54.237	0	3	8	8	0	1795043
Burkholderia thailandensis	view	788	0.000560857	1855	4	10	96.083	79.245	0	0	3	3	0	57975
Burkholderia territorii	view	724	0.000515305	1830	3	11	-1	60.526	0	0	1	2	0	1503055
Paraburkholderia caballeronis	view	715	0.0005089	1414	1	8	-1	33.602	0	1	1	1	0	416943
Achromobacter arsenitoxydans	view	678	0.000482565	807	1	2	-1	65.217	0	0	0	0	0	1147684
Pararhodospirillum photometricum	view	653	0.000464771	854	1	1	-1	53.947	0	0	0	0	0	1084
Enterococcus sulfureus	view	647	0.000460501	1312	2	3	97.696	-1	0	0	0	0	0	1356
Paraburkholderia heleia	view	601	0.00042776	2047	3	13	-1	81.967	0	0	1	1	0	634127
Paraburkholderia oxyphila	view	594	0.000422778	1573	3	11	-1	60	0	4	5	6	0	614212
Paraburkholderia choica	view	524	0.000372956	647	1	5	-1	64.122	0	1	1	1	0	326476
Mycobacterium tuberculosis	view	497	0.000353739	434	1	3	-1	65.714	0	0	0	0	0	1773
Brevundimonas subvibrioides	view	493	0.000350892	592	1	3	-1	69.444	0	0	0	0	0	74313
Pandoraea pnomenusa	view	488	0.000347333	643	1	3	-1	49.624	0	0	4	4	0	93220
Methylobacter sp. BBA5.1	view	479	0.000340927	887	1	2	-1	41.631	0	0	1	1	0	1495064
Candida sp. CBS 2800	view	459	0.000326692	733	1	5	98.501	-1	0	0	0	0	0	1381350
Caulobacter vibrioides	view	454	0.000323134	1003	1	8	-1	35.468	0	2	7	6	0	155892
Streptococcus pneumoniae	view	451	0.000320998	848	2	1	96.429	59.42	0	0	0	0	0	1313
Bradyrhizobium elkanii	view	432	0.000307475	456	1	5	-1	83.099	0	0	1	1	0	29448
Burkholderia sp. LMG 29321	view	413	0.000293952	454	1	4	-1	72.881	0	0	1	1	0	1777139
Starmerella bombicola	view	410	0.000291817	537	1	1	90.597	-1	0	0	0	0	0	75736
Pseudoxanthomonas suwonensis	view	398	0.000283276	699	1	5	-1	44.545	0	0	1	2	0	314722
Burkholderia sp. LMG 29323	view	382	0.000271888	1154	2	12	-1	53.488	0	1	1	2	0	1777141
[Haemophilus] ducreyi	view	380	0.000270464	971	2	2	95.337	-1	0	0	0	0	0	730
Paraburkholderia phenoliruptrix	view	368	0.000261923	724	1	4	-1	35.385	0	0	0	0	0	252970
Dendroctonus ponderosae	view	364	0.000259076	573	1	4	-1	35.897	0	0	0	0	0	77166
Malassezia globosa	view	359	0.000255517	646	1	2	99.84	-1	0	0	0	0	0	76773
Enterobius vermicularis	view	354	0.000251959	439	1	1	99.281	-1	0	0	0	0	0	51028
Anthracocystis flocculosa	view	339	0.000241283	540	1	0	91.667	-1	0	0	0	0	0	84751
Ichthyosporea sp. ex Tenebrio molitor	view	331	0.000235589	666	1	1	97.107	-1	0	0	0	0	0	1156560
Paraburkholderia terrae	view	312	0.000222065	1169	2	7	-1	54.839	0	0	0	0	0	311230
Synechococcus sp. PCC 7336	view	305	0.000217083	916	1	6	-1	32.174	0	0	0	0	0	195250
Burkholderia sp. RPE67	view	304	0.000216371	560	1	1	-1	73.171	0	0	0	0	0	758796
Achromobacter xylosoxidans	view	303	0.00021566	570	1	4	-1	56.291	0	0	0	0	0	85698
Komagataeibacter xylinus	view	293	0.000208542	504	1	0	97.51	-1	0	0	0	0	0	28448
Brugia timori	view	276	0.000196442	1060	2	2	97.75	-1	0	1	2	1	0	42155
Dictyocaulus viviparus	view	269	0.00019146	605	1	5	-1	33.663	0	0	0	1	0	29172
Rhodanobacter denitrificans	view	263	0.00018719	479	1	1	91.705	-1	0	0	0	0	0	666685
Sporothrix schenckii	view	259	0.000184343	560	1	0	90.588	-1	0	0	0	0	0	29908
Burkholderia plantarii	view	249	0.000177225	1362	2	6	91.291	45.082	0	0	4	3	0	41899
Shewanella baltica	view	248	0.000176513	552	1	2	-1	46.835	0	2	3	3	0	62322
Exobasidium vaccinii	view	241	0.000171531	500	1	0	92.8	-1	0	0	0	0	0	5407
Spirosoma radiotolerans	view	238	0.000169396	667	1	1	94.453	-1	0	0	0	0	0	1379870
Methylobacter tundripaludum	view	236	0.000167972	626	1	4	-1	47.887	0	0	1	0	0	173365
Burkholderia sp. JPY251	view	232	0.000165125	718	1	6	-1	60.156	0	2	7	7	0	667585
Trichoderma gamsii	view	231	0.000164414	486	1	4	-1	32.203	0	0	0	0	0	398673
Burkholderia stagnalis	view	217	0.000154449	522	1	2	-1	50	0	0	0	0	0	1503054
Sphingomonas sp. CCH10-B3	view	207	0.000147332	632	1	3	-1	32.759	0	0	0	0	0	1768757
Bacteroidetes bacterium OLB9	view	203	0.000144485	485	1	4	-1	30	0	0	0	0	0	1617420
Burkholderia seminalis	view	198	0.000140926	420	1	5	91.388	-1	0	0	1	1	0	488731
Protopolystoma xenopodis	view	183	0.00013025	1590	1	8	95.223	-1	0	1	1	1	0	117903
Paraburkholderia terrestris	view	179	0.000127403	673	1	3	-1	36.957	0	0	0	0	0	1226301
Magnaporthe oryzae	view	179	0.000127403	731	1	4	-1	27.273	0	0	0	0	0	318829
uncultured eukaryote	view	173	0.000123132	419	1	0	97.208	-1	0	0	0	0	0	100272
Paraburkholderia sacchari	view	162	0.000115303	401	1	2	-1	46.032	0	0	2	1	0	159450
Achromobacter ruhlandii	view	145	0.000103203	594	1	5	-1	60.526	0	0	0	0	0	72557
Vibrio cholerae	view	143	0.00010178	879	1	5	-1	36.943	0	0	2	2	0	666
Sediminibacterium salmoneum	view	131	9.3239e-05	714	1	0	96.547	-1	0	0	0	0	0	426421
Nocardia sp. CNY236	view	130	9.25272e-05	492	1	3	-1	35.593	0	0	0	0	0	1169152
Corallococcus coralloides	view	122	8.68332e-05	444	1	1	-1	33.594	0	0	0	0	0	184914
Exophiala xenobiotica	view	122	8.68332e-05	419	1	1	94.41	-1	0	0	0	0	0	348802
Rubrobacter xylanophilus	view	115	8.1851e-05	479	1	1	-1	31.959	0	0	0	0	0	49319
Lactobacillus bombicola	view	115	8.1851e-05	418	1	5	-1	40	0	0	0	0	0	1505723
Bordetella pertussis	view	112	7.97158e-05	429	1	1	-1	49.153	0	0	0	0	0	520
Candida parapsilosis	view	106	7.54453e-05	455	1	3	-1	55.882	0	0	0	1	0	5480
Burkholderia sp. SJ98	view	102	7.25983e-05	454	1	2	-1	37.5	0	0	1	1	0	406819
Candidatus Yanofskybacteria bacterium RIFCSPHIGHO2_02_FULL_41_11	view	99	7.0463e-05	499	1	2	-1	28.205	0	0	0	0	0	1802675
Delftia sp. JD2	view	98	6.97513e-05	434	1	2	-1	41.379	0	0	0	0	0	469553
Burkholderia sp. YI23	view	90	6.40573e-05	449	1	2	90.123	-1	0	1	2	2	0	1097668
Enterobacter cloacae	view	80	5.69398e-05	461	1	2	-1	54.61	0	0	1	1	0	550
Salmonella enterica	view	79	5.62281e-05	433	1	2	-1	67.857	0	0	0	0	0	28901
Bordetella bronchiseptica	view	79	5.62281e-05	425	1	3	-1	96.296	0	0	0	0	0	518
Leptospira alstonii	view	77	5.48046e-05	414	1	2	-1	36.923	0	0	1	0	0	28452
Xenorhabdus bovienii	view	72	5.12458e-05	418	1	1	-1	52.273	0	0	0	0	0	40576
Ralstonia sp. NT80	view	71	5.05341e-05	575	1	1	-1	53.75	0	0	1	1	0	1218247
Burkholderia sp. CCGE1002	view	62	4.41284e-05	607	1	6	-1	42.683	0	0	0	0	0	640511
Burkholderia mallei	view	62	4.41284e-05	432	1	3	-1	54.717	0	0	0	1	0	13373
Paraburkholderia xenovorans	view	59	4.19931e-05	450	1	2	-1	55.769	0	0	0	0	0	36873
Xanthomonas translucens	view	47	3.34521e-05	425	1	3	-1	87.5	0	0	0	0	0	343
Pseudomonas sp. GM84	view	47	3.34521e-05	554	1	1	-1	33.088	0	0	0	1	0	1144340
Enterobacter hormaechei	view	45	3.20287e-05	548	1	3	-1	65.517	0	0	0	0	0	158836
Elizabethkingia anophelis	view	41	2.91817e-05	433	1	2	-1	51.471	0	1	1	2	0	1117645
Paraburkholderia phymatum	view	36	2.56229e-05	524	1	2	-1	47.297	0	0	0	1	0	148447
Parcubacteria group bacterium GW2011_GWA2_44_15	view	35	2.49112e-05	638	1	7	-1	43.636	0	0	2	0	0	1618831

## Sheet: Settings and Statistics
Sample Name	benchmark/SRR533978
Timestamp	03.12.2016 04:17:41
Status	Complete
Read Pairs	3108000
Read Pairs (PF)	2538346
Single Reads	0
Single Reads (PF)	569654
Average Fragment Size	147
Fragment Size Standard Deviation	82
Reads aligning to host (est. perc.)	7.07
Digital Subtraction Strategy	Homo_sapiens.GRCh38.cdna
	Homo_sapiens.GRCh38.ncrna
	Homo_sapiens.GRCh38.dna.toplevel
BLAST Strategy	megablast
	blastn
	blastp
R1 Reads	benchmark/SRR533978_1.fastq.gz
R2 Reads	benchmark/SRR533978_2.fastq.gz
Exact Command	-1 benchmark/SRR533978_1.fastq.gz -2 benchmark/SRR533978_2.fastq.gz --threads 12 --sample benchmark/SRR533978 --log benchmark/SRR533978.log --host human --type rna --blastp progressive --force --verbose --debug --min_contiglength 400 --ena
ID (analysis.id)	40

## Sheet: Programm Versions
Program	Version
bowtie2	v2.2.9
trinity
hmmsearch	v3.1b2
blastn	v2.4.0+
blastp	v2.4.0+

## Sheet: 0
Bas-Congo virus
Taxid
Abundance
Contigs
Orfs
Contigs
Contig_ID
193712
193777
193907
194406
194694
193970
194012
Orfs
Contig_ID
193712
193712
193712
193712
193712
193712
193712
193712
193712
193712
193712
193712
193777
193777
193777
193907
193907
194406
194694
193970
194012
194012
Domains
Contig_ID
193712
193712
193712
193777
193777
193907
194406
194694
193970
194012
194012
Nucleotide Sequences (FASTA)
Aminoacid Sequences (FASTA)
ORF Annotations (BED)
Domain Annotations (BED)
BACK TO SUMMARY

## Sheet: 1
Paraburkholderia tropica
Taxid
Abundance
Contigs
Orfs
Contigs
Contig_ID
193938
193718
193714
193939
193732
193803
193968
194328
193788
194311
193780
193790
193999
193833
193766
193864
194006
195187
193754
193855
193962
193892
194139
193897
194396
193835
194963
193943
194454
193806
193936
193796
193937
193955
194933
194009
193911
194065
193801
193935
194472
194398
194343
194775
193811
193986
194601
194718
194824
194211
193950
194208
194107
193983
194243
194560
194146
194047
194234
194419
194358
194230
194209
194365
194437
194248
194254
193927
195202
193861
194128
194819
194002
194794
195210
194695
194281
195100
195243
193851
194314
194022
193827
195166
194119
194795
194979
194317
194982
194496
194724
194447
194105
194832
194782
194233
195021
194907
194717
195325
195300
194364
194470
194691
194271
193902
194127
194015
193959
194079
195331
194726
194110
194665
194129
194769
194179
195192
194300
194094
194228
194165
194116
194453
195221
194384
195326
194810
194594
194562
194484
194237
194055
194051
194553
194725
194953
194411
194304
194732
194540
193921
195165
194298
194302
194270
194635
195307
194922
194598
194914
194887
194158
194498
194575
194212
194367
194930
194618
194515
195185
194462
194890
194332
194592
195260
194603
194045
194610
194748
195020
194739
195044
195101
194975
194168
194936
195264
194113
195241
194916
194430
194690
194582
194444
194217
194474
194204
194148
194522
194660
194421
195143
195250
194889
194101
194808
194584
194913
195308
195157
194773
194882
194432
195099
194924
194455
194506
194457
194664
195106
195316
194609
194785
195094
194578
195113
195120
195230
194998
194512
194251
194738
194945
194239
195048
195238
194524
194702
195010
194680
194720
194861
195091
194896
194859
194464
195079
195272
194823
194999
195194
194662
194952
194942
195323
195270
194619
194784
194731
195107
195153
195338
195147
195082
195276
194559
195212
194905
195292
195318
194460
194675
195259
194851
194490
194944
195059
195023
195313
195312
194713
194950
195025
195136
194689
194856
195177
194518
195051
194972
195039
195193
195328
195279
194841
195075
195160
195196
194776
Orfs
Contig_ID
193938
193938
193938
193938
193938
193938
193938
193718
193718
193718
193718
193718
193718
193718
193718
193718
193718
193718
193718
193718
193718
193718
193718
193718
193718
193714
193714
193714
193714
193714
193714
193714
193714
193714
193714
193714
193714
193714
193714
193714
193714
193714
193714
193714
193714
193714
193714
193714
193714
193714
193714
193714
193714
193714
193714
193714
193714
193939
193939
193939
193939
193939
193939
193732
193732
193732
193732
193732
193732
193732
193732
193732
193732
193732
193732
193803
193803
193803
193803
193803
193968
193968
193968
193968
193968
194328
194328
194328
194328
194328
193788
193788
193788
193788
193788
193788
193788
193788
193788
194311
194311
194311
194311
194311
193780
193780
193780
193780
193780
193780
193780
193780
193780
193780
193780
193780
193780
193790
193790
193790
193790
193790
193790
193790
193790
193790
193999
193999
193999
193999
193999
193833
193833
193833
193833
193833
193833
193833
193833
193766
193766
193766
193766
193766
193766
193766
193766
193766
193766
193766
193864
193864
193864
193864
193864
193864
193864
193864
194006
194006
194006
194006
194006
194006
194006
194006
194006
195187
193754
193754
193754
193754
193754
193754
193754
193754
193754
193754
193754
193754
193754
193855
193855
193855
193855
193855
193855
193855
193855
193855
193855
193855
193962
193962
193962
193962
193962
193892
193892
193892
193892
193892
193892
193892
193892
193892
193892
194139
194139
194139
194139
194139
194139
194139
194139
193897
193897
193897
193897
193897
193897
193897
193897
194396
194396
194396
194396
194396
194396
194396
194396
194396
194396
193835
193835
193835
193835
193835
193835
193835
193835
193835
193835
193835
194963
194963
194963
193943
193943
193943
193943
193943
193943
193943
193943
194454
194454
194454
194454
193806
193806
193806
193806
193806
193806
193936
193936
193936
193936
193936
193936
193936
193796
193796
193796
193796
193796
193796
193796
193796
193796
193796
193796
193796
193937
193937
193937
193937
193937
193955
193955
193955
193955
193955
193955
193955
193955
194933
194933
194933
194933
194009
194009
194009
193911
193911
193911
193911
193911
194065
194065
194065
194065
193801
193801
193801
193801
193801
193801
193801
193801
193801
193801
193801
193801
193801
193801
193801
193935
193935
193935
193935
193935
193935
193935
194472
194472
194472
194398
194398
194398
194398
194343
194343
194343
194343
194343
194775
194775
194775
193811
193811
193811
193811
193811
193811
193811
193811
193986
193986
193986
193986
194601
194601
194601
194601
194601
194718
194718
194718
194718
194718
194718
194824
194824
194824
194211
194211
194211
194211
194211
193950
193950
193950
193950
193950
193950
193950
193950
194208
194208
194208
194208
194208
194208
194107
194107
193983
193983
193983
193983
194243
194243
194243
194243
194243
194560
194560
194560
194560
194560
194146
194146
194146
194146
194146
194146
194047
194047
194047
194234
194234
194234
194419
194419
194419
194419
194419
194419
194419
194358
194358
194358
194358
194358
194358
194230
194230
194230
194230
194209
194209
194209
194209
194365
194365
194365
194437
194437
194437
194248
194248
194248
194248
194254
194254
194254
194254
194254
194254
193927
193927
193927
193927
193927
195202
195202
195202
193861
193861
193861
193861
193861
194128
194128
194128
194128
194128
194128
194128
194128
194819
194819
194819
194819
194002
194002
194002
194002
194002
194794
194794
195210
195210
195210
195210
194695
194695
194695
194695
194281
194281
194281
194281
194281
195100
195100
195100
195100
195100
195243
195243
195243
193851
193851
193851
193851
194314
194314
194022
194022
194022
194022
194022
194022
193827
193827
193827
193827
193827
193827
193827
193827
193827
193827
193827
193827
195166
195166
195166
195166
194119
194119
194119
194119
194795
194795
194979
194979
194979
194979
194317
194317
194317
194317
194317
194982
194982
194496
194496
194496
194496
194724
194724
194447
194447
194447
194447
194105
194105
194105
194105
194105
194832
194832
194782
194782
194782
194233
194233
194233
195021
195021
195021
195021
194907
194907
194907
194717
194717
194717
194717
194717
194717
195325
195325
195325
195300
195300
195300
195300
194364
194364
194364
194364
194470
194470
194470
194470
194691
194691
194691
194271
194271
194271
194271
193902
193902
193902
193902
193902
193902
193902
193902
194127
194127
194127
194127
194127
194015
194015
194015
194015
194015
194015
194015
194015
193959
193959
193959
193959
193959
193959
193959
194079
194079
194079
194079
195331
195331
195331
195331
195331
195331
195331
194726
194726
194726
194110
194110
194110
194110
194110
194665
194665
194665
194665
194129
194129
194129
194129
194129
194129
194769
194769
194769
194769
194179
194179
194179
194179
194179
194179
195192
195192
194300
194300
194300
194300
194300
194300
194094
194094
194094
194094
194094
194094
194228
194228
194228
194228
194228
194228
194165
194165
194165
194165
194165
194116
194116
194116
194116
194116
194116
194453
194453
194453
195221
195221
195221
195221
194384
194384
194384
195326
195326
194810
194810
194810
194810
194594
194594
194594
194594
194562
194562
194484
194484
194484
194484
194237
194237
194055
194055
194055
194055
194055
194055
194055
194051
194051
194051
194553
194553
194553
194553
194725
194725
194725
194953
194953
194953
194953
194953
194411
194411
194411
194304
194304
194304
194304
194732
194732
194540
194540
194540
193921
193921
195165
195165
194298
194298
194298
194298
194298
194298
194302
194302
194270
194270
194270
194270
194635
194635
194635
194635
195307
195307
195307
195307
195307
194922
194922
194922
194922
194598
194598
194598
194914
194914
194887
194887
194887
194887
194158
194158
194158
194158
194158
194158
194498
194498
194575
194575
194575
194575
194212
194212
194212
194212
194212
194212
194212
194367
194367
194367
194930
194930
194930
194930
194930
194618
194618
194618
194515
194515
194515
195185
195185
195185
194462
194462
194462
194462
194890
194890
194890
194332
194332
194332
194592
194592
194592
194592
194592
195260
195260
194603
194603
194603
194603
194603
194045
194045
194045
194045
194045
194610
194610
194610
194610
194748
194748
194748
194748
194748
195020
195020
195020
194739
194739
194739
195044
195044
195044
195101
195101
195101
195101
194975
194975
194975
194975
194975
194168
194168
194168
194168
194168
194936
194936
194936
195264
195264
195264
194113
194113
194113
195241
194916
194916
194916
194916
194430
194430
194430
194430
194690
194690
194690
194690
194690
194582
194582
194582
194582
194444
194444
194444
194444
194217
194217
194217
194217
194217
194474
194474
194474
194474
194474
194204
194204
194148
194148
194148
194148
194148
194522
194522
194660
194660
194660
194660
194421
194421
194421
194421
195143
195143
195143
195250
194889
194889
194889
194889
194101
194101
194101
194101
194101
194101
194101
194101
194808
194808
194808
194808
194584
194584
194913
194913
194913
194913
195308
195308
195308
195308
195157
195157
195157
194773
194773
194773
194773
194882
194882
194882
194882
194432
194432
194432
194432
195099
195099
195099
194924
194924
194924
194924
194924
194455
194455
194455
194455
194506
194506
194506
194506
194506
194506
194457
194457
194457
194457
194457
194457
194664
194664
194664
195106
195106
195106
195106
195316
195316
195316
195316
195316
194609
194609
194609
194785
194785
195094
194578
194578
194578
195113
195113
195113
195120
195120
195120
195120
195120
195230
195230
195230
194998
194998
194998
194512
194512
194512
194512
194512
194251
194251
194738
194738
194738
194945
194945
194945
194239
194239
194239
194239
195048
195048
195048
195048
195238
195238
195238
195238
194524
194524
194524
194524
194702
194702
194702
194702
194702
194702
195010
195010
195010
194680
194680
194680
194720
194720
194720
194861
194861
194861
195091
195091
195091
195091
195091
194896
194896
194896
194896
194896
194859
194859
194464
194464
195079
195079
195272
195272
195272
195272
194823
194823
194823
194823
194999
194999
194999
194999
194999
195194
195194
194662
194662
194662
194952
194952
194952
194942
194942
194942
194942
195323
195323
195323
195323
195270
195270
195270
195270
195270
194619
194619
194619
194619
194784
194784
194784
194784
194784
194731
194731
194731
194731
195107
195107
195107
195107
195107
195153
195153
195153
195338
195338
195338
195338
195338
195147
195147
195147
195082
195082
195082
195276
195276
195276
194559
194559
194559
195212
195212
195212
195212
194905
194905
194905
195292
195292
195292
195292
195318
195318
194460
194460
194460
194675
194675
194675
194675
194675
195259
195259
194851
194851
194851
194851
194851
194490
194490
194490
194944
194944
194944
194944
195059
195059
195059
195059
195023
195023
195023
195023
195023
195313
195313
195313
195313
195313
195312
195312
195312
195312
194713
194713
194713
194713
194950
194950
194950
194950
195025
195025
195025
195136
195136
195136
195136
195136
194689
194689
194689
194689
194856
194856
194856
194856
195177
195177
194518
194518
194518
194518
194518
194518
195051
195051
195051
195051
194972
194972
194972
194972
195039
195039
195193
195193
195193
195328
195328
195328
195328
195279
195279
194841
194841
194841
194841
195075
195075
195075
195075
195075
195075
195160
195160
195160
195160
195160
195196
195196
195196
194776
194776
194776
194776
Domains
Contig_ID
193938
193938
193714
193714
193714
193714
193714
193714
193714
193939
193939
193732
193732
193803
193803
193803
193788
193788
193788
194311
193780
193790
193833
193833
193833
193833
193833
193766
193766
193766
193766
193864
193864
195187
193754
193855
193962
193892
194139
193897
194396
193835
193835
193835
193835
193835
193835
193835
194963
193943
193943
193943
194454
193806
193806
193806
193806
193936
193936
193936
193936
193796
193937
193937
193937
193955
193955
194933
194933
194933
194933
193801
193801
194472
194472
194398
194343
193811
193811
193811
193811
193986
194601
194601
194718
194211
194211
194047
194419
194419
194419
194419
194230
194230
194209
194248
194254
194254
194254
193927
193927
195202
193861
194128
194128
194128
194819
194794
195210
194695
194695
195100
195100
195100
193851
194314
194022
193827
193827
193827
194119
194119
194795
194982
194496
194496
194447
194832
194782
194782
194782
194782
194233
194907
194907
194907
194907
194907
194717
195325
195325
195300
195300
195300
195300
195300
195300
195300
195300
195300
195300
195300
195300
195300
195300
195300
195300
195300
194364
194470
194470
194691
194271
194271
193902
194127
194127
194015
193959
193959
193959
193959
193959
194079
195331
194665
194129
194769
194769
194769
194769
194769
194179
195192
194094
194094
194094
194116
195221
194594
194055
194055
194051
194051
194553
194553
194732
194732
194732
194732
194732
194540
194540
195165
195165
195165
194270
194270
194635
195307
194922
194914
194158
194498
194498
194575
194575
194367
194367
194367
194367
194930
194930
194930
195185
194890
194890
194603
194603
194603
194045
194045
194045
194045
194610
194748
194748
195020
195020
194739
194739
195044
195044
194975
194168
194168
194168
194168
194936
195264
194113
194113
194113
194113
194113
194916
194430
194690
194582
194444
194474
194148
194148
194660
194660
194421
195143
195250
194101
194101
194808
194584
194913
194913
194913
194913
194913
194913
194913
194913
194913
194913
194913
194913
194913
194913
194913
194913
194913
194913
194913
194913
194913
194913
194913
194913
194913
194913
194913
194913
194913
194913
194913
195308
195308
195308
195157
194773
194773
194882
195099
194455
194506
194664
195316
194785
194785
194785
194785
194785
194785
194785
194785
194785
194785
194785
195113
195120
194998
194251
194251
195238
195010
194680
194720
194720
194861
194861
195091
194896
194896
194464
194464
194464
194464
195079
195079
194999
194999
194942
195270
194619
194619
194619
194731
195107
195082
195276
195276
195212
194905
194905
194905
195318
195318
194675
194675
[truncated: 33 more rows]

## Sheet: 2
Paraburkholderia fungorum
Taxid
Abundance
Contigs
Orfs
Contigs
Contig_ID
193719
193715
193786
193739
193716
193746
193771
194815
193736
193717
193764
193782
193745
194409
193853
194235
193752
193768
193791
193723
193743
193730
194623
193748
193742
193787
193894
193789
194071
193767
193795
193876
193824
193870
193888
193891
193769
194425
193906
193923
194058
194491
193834
193887
193863
194023
193778
193753
194469
193919
193893
193945
194054
193909
193859
194042
193982
193829
194892
193875
194316
194258
194169
193843
193862
194189
194093
193784
193804
194140
194125
193951
194310
193965
193934
194422
194530
193918
194030
194356
194362
194402
194504
193779
193826
194008
194269
194878
194686
194599
193952
194526
193860
194155
194359
193917
193852
193842
194334
194024
194096
194066
193932
193903
194257
194613
194268
194144
193920
194100
193985
194041
194162
194056
194375
193992
194672
194809
194319
193866
194149
193837
193963
194465
194372
193912
194305
194196
194654
194034
194161
194757
194003
194025
194126
194961
195040
194928
194643
194068
194683
194109
194536
194443
194273
194378
194072
194276
194064
193994
193979
194104
194141
194965
194059
194347
194667
194027
194220
194448
195053
194653
194185
194018
194836
194219
195133
194062
194989
194651
195057
194569
193958
194605
194535
195026
194261
194517
194865
194241
194244
194743
194751
194711
194730
194633
195050
194927
195006
195207
194272
194331
195304
194353
194668
194224
194852
195261
194294
194958
194143
194033
193974
194160
194120
194190
194488
194825
194390
194876
194829
194696
194641
194408
195128
195195
194557
195242
194549
194525
194280
194863
195216
194685
193967
194586
195149
194245
194315
195024
194296
194894
194395
194473
194888
194188
195043
195169
194539
194911
194931
194595
194221
194912
195244
195058
194423
194122
194723
194947
194760
195322
194229
194788
194479
195135
194749
194360
194587
195087
194279
194640
195302
194519
194650
194973
195172
194880
194626
194330
194246
195255
195291
195121
195277
195190
194714
194962
194629
194669
195275
194497
194511
194994
195125
194564
195263
195131
195249
195046
195073
194646
195103
195211
195299
195110
195014
195286
194796
195175
194847
195301
195240
194416
194452
194616
195231
195105
194893
194870
195311
195088
195298
195252
194801
194872
195296
195267
195225
195027
195124
195154
195191
194735
Orfs
Contig_ID
193719
193719
193719
193719
193719
193719
193719
193719
193719
193719
193719
193719
193719
193719
193719
193719
193719
193719
193715
193715
193715
193715
193715
193715
193715
193715
193715
193715
193715
193715
193715
193715
193715
193715
193715
193715
193715
193715
193715
193715
193786
193786
193786
193786
193786
193786
193786
193786
193786
193786
193739
193739
193739
193739
193739
193739
193739
193739
193739
193739
193739
193739
193739
193716
193716
193716
193716
193716
193716
193716
193716
193716
193716
193716
193716
193716
193716
193716
193716
193716
193716
193716
193716
193716
193716
193716
193716
193716
193716
193716
193746
193746
193746
193746
193746
193746
193746
193746
193771
193771
193771
193771
193771
193771
193771
193771
193771
193771
194815
194815
194815
193736
193736
193736
193736
193736
193736
193736
193736
193736
193736
193736
193736
193717
193717
193717
193717
193717
193717
193717
193717
193717
193717
193717
193717
193717
193717
193764
193764
193764
193764
193764
193764
193764
193764
193764
193764
193764
193782
193782
193782
193782
193782
193782
193782
193782
193782
193782
193782
193782
193782
193782
193782
193782
193782
193745
193745
193745
193745
193745
193745
193745
193745
193745
193745
193745
193745
193745
193745
193745
194409
194409
194409
194409
193853
193853
193853
193853
193853
193853
193853
193853
193853
193853
193853
193853
193853
194235
194235
194235
194235
194235
194235
193752
193752
193752
193752
193752
193752
193752
193752
193752
193752
193752
193752
193752
193752
193752
193768
193768
193768
193768
193768
193768
193768
193768
193768
193791
193791
193791
193791
193791
193791
193791
193791
193791
193791
193723
193723
193723
193723
193723
193723
193723
193723
193723
193723
193723
193723
193723
193723
193723
193723
193723
193723
193723
193723
193743
193743
193743
193743
193743
193743
193743
193743
193730
193730
193730
193730
193730
193730
193730
193730
193730
193730
193730
194623
194623
194623
194623
193748
193748
193748
193748
193748
193748
193742
193742
193742
193742
193742
193742
193742
193742
193742
193742
193742
193742
193787
193787
193787
193787
193787
193787
193787
193787
193787
193787
193787
193787
193787
193787
193787
193894
193894
193894
193894
193894
193894
193894
193789
193789
193789
193789
193789
194071
194071
194071
194071
194071
194071
194071
193767
193767
193767
193767
193767
193767
193767
193767
193767
193767
193767
193767
193767
193767
193767
193767
193767
193795
193795
193795
193795
193795
193795
193795
193795
193795
193795
193876
193876
193876
193876
193824
193824
193824
193824
193824
193824
193824
193824
193870
193870
193870
193870
193870
193870
193870
193870
193870
193870
193870
193870
193888
193888
193888
193888
193891
193891
193891
193891
193891
193891
193891
193891
193769
193769
193769
193769
193769
193769
193769
193769
193769
193769
194425
194425
194425
194425
194425
193906
193906
193906
193906
193906
193906
193906
193906
193906
193923
193923
193923
193923
193923
193923
193923
193923
194058
194058
194058
194058
194058
194058
194058
194491
194491
194491
194491
193834
193834
193834
193834
193834
193834
193834
193834
193834
193834
193887
193887
193887
193887
193887
193887
193887
193887
193863
193863
193863
193863
193863
193863
193863
194023
194023
194023
194023
194023
193778
193778
193778
193778
193778
193778
193778
193778
193778
193778
193778
193753
193753
193753
193753
193753
193753
193753
193753
193753
193753
193753
193753
193753
193753
193753
193753
193753
194469
194469
194469
194469
194469
193919
193919
193919
193919
193919
193893
193893
193893
193893
193893
193893
193893
193893
193893
193893
193945
193945
193945
193945
194054
194054
194054
194054
193909
193909
193909
193909
193909
193909
193859
193859
193859
193859
193859
193859
193859
193859
193859
193859
193859
193859
193859
193859
194042
194042
194042
194042
194042
194042
194042
194042
194042
193982
193982
193982
193982
193982
193829
193829
193829
193829
193829
193829
194892
194892
194892
194892
194892
193875
193875
193875
193875
193875
193875
193875
194316
194316
194316
194258
194258
194258
194258
194258
194258
194258
194169
194169
194169
194169
194169
194169
194169
194169
194169
193843
193843
193843
193843
193843
193843
193843
193843
193862
193862
193862
193862
193862
193862
194189
194189
194189
194189
194189
194189
194189
194189
194093
194093
194093
194093
194093
193784
193784
193784
193784
193804
193804
193804
193804
193804
193804
193804
193804
193804
193804
193804
194140
194140
194140
194125
194125
194125
194125
194125
193951
193951
193951
193951
193951
193951
193951
194310
194310
194310
193965
193965
193965
193965
193965
193934
193934
193934
193934
193934
193934
193934
194422
194422
194422
194422
194422
194422
194422
194530
194530
194530
194530
193918
193918
193918
193918
193918
194030
194030
194030
194030
194030
194030
194030
194030
194356
194356
194356
194356
194356
194356
194362
194362
194362
194362
194402
194402
194402
194504
194504
194504
194504
194504
194504
193779
193779
193779
193826
193826
193826
193826
193826
193826
193826
193826
193826
194008
194008
194008
194008
194008
194008
194269
194269
194269
194878
194878
194878
194686
194686
194686
194686
194599
194599
194599
194599
193952
193952
193952
193952
193952
193952
193952
194526
194526
194526
194526
193860
193860
193860
193860
193860
193860
193860
194155
194155
194155
194359
194359
194359
194359
194359
194359
194359
194359
193917
193917
193917
193917
193917
193917
193852
193852
193852
193852
193852
193852
193852
193852
193852
193842
193842
193842
193842
193842
193842
193842
194334
194334
194334
194334
194334
194334
194024
194024
194024
194024
194024
194096
194096
194096
194096
194066
194066
194066
194066
194066
194066
193932
193932
193932
193932
193932
193932
193903
193903
193903
193903
193903
194257
194257
194257
194257
194613
194613
194613
194613
194613
194268
194268
194268
194268
194144
194144
194144
194144
194144
194144
193920
193920
193920
193920
193920
194100
194100
194100
194100
194100
193985
193985
193985
193985
193985
193985
193985
193985
193985
193985
193985
194041
194041
194041
194041
194041
194041
194162
194162
194162
194162
194162
194056
194056
194056
194375
194375
194375
193992
193992
193992
193992
193992
193992
194672
194672
194672
194809
194809
194809
194809
194319
194319
194319
194319
193866
193866
193866
193866
193866
193866
194149
194149
194149
194149
193837
193837
193837
193837
193837
193837
193837
193837
193963
193963
193963
193963
193963
193963
193963
194465
194465
194372
194372
194372
194372
194372
194372
194372
193912
193912
193912
193912
193912
193912
193912
194305
194305
194305
194305
194305
194305
194196
194196
194196
194196
194196
194196
194654
194654
194654
194654
194654
194034
194161
194161
194161
194161
194161
194161
194161
194757
194757
194757
194003
194003
194003
194003
194003
194003
194003
194003
194003
194025
194025
194025
194025
194025
194126
194126
194126
194126
194961
194961
194961
194961
195040
195040
194928
194928
194928
194928
194643
194643
194643
194643
194068
194068
194068
194068
194068
194068
194683
194683
194683
194683
194109
194109
194109
194109
194109
194109
194536
194536
194536
194443
194443
194443
194273
194273
194273
194273
194273
194378
194378
194378
194378
194072
194072
194072
194072
194072
194072
194072
194072
194276
194276
194276
194276
194064
194064
194064
194064
194064
194064
193994
193994
193994
193994
193994
193994
193994
193994
193979
193979
193979
193979
193979
194104
194104
194104
194104
194104
194104
194141
194141
194141
194141
194141
194141
194141
194965
194965
194965
194965
194965
194059
194059
194059
194059
194347
194347
194347
194667
194667
194667
194027
194027
194027
194027
194027
194027
194027
194220
194220
194220
194448
194448
194448
194448
195053
195053
195053
194653
194653
194653
194653
194653
194185
194185
194185
194185
194185
194018
194018
194018
194018
194836
194836
194836
194836
194836
194836
194219
194219
194219
195133
195133
195133
195133
194062
194062
194062
194062
194062
194989
194989
194989
194989
194989
194651
194651
194651
194651
195057
195057
195057
194569
194569
193958
193958
193958
193958
193958
193958
193958
193958
193958
194605
194605
194605
194535
194535
194535
194535
195026
195026
195026
194261
194261
194261
194261
194261
194517
194517
194865
194865
194865
194241
194241
194241
194241
194241
194244
194244
194244
194244
194244
194743
194743
194743
194751
194751
194751
194751
194711
194711
194730
194730
194730
194633
194633
194633
194633
195050
195050
195050
194927
194927
194927
195006
195006
195006
195207
195207
195207
194272
194272
194272
194272
194272
194331
194331
194331
195304
195304
194353
194353
194353
194353
194353
194668
194668
194668
194668
194224
194224
194224
194852
194852
194852
194852
194852
195261
194294
194294
194294
194294
194294
194294
194958
194958
194143
194143
194143
194143
194143
194033
194033
194033
194033
194033
193974
193974
193974
193974
193974
193974
194160
194160
194160
194160
194120
194120
194120
194120
194120
194120
194120
194190
194190
194190
194190
194488
194488
194488
194488
194488
194825
194825
194825
194825
194825
194390
194390
194390
194390
194876
194876
194876
194829
194829
194829
194696
194696
194696
194696
194696
194641
194641
194641
194641
194408
194408
194408
194408
195128
195128
195128
195195
195195
194557
194557
194557
194557
195242
195242
195242
195242
194549
194549
194549
194549
194525
194525
194525
194525
194280
194280
194280
194280
194863
194863
194863
195216
195216
195216
195216
194685
194685
193967
193967
193967
193967
193967
193967
194586
194586
194586
194586
194586
195149
195149
194245
194245
194245
194245
194315
194315
194315
194315
194315
194315
194315
194315
195024
195024
195024
195024
194296
194296
194296
194296
194296
194296
194296
194894
194894
194894
194894
194395
194395
194395
194473
194473
194473
194473
194888
194888
194888
194188
194188
194188
194188
194188
194188
195043
195043
195043
195169
195169
195169
194539
194539
194539
194539
194539
194911
194911
194911
194911
194931
194931
194931
194931
194595
194595
194595
194595
194595
194221
194221
194221
194221
194221
194912
194912
194912
195244
195244
195244
195058
195058
195058
195058
195058
194423
194423
194423
194423
194423
194122
194122
194122
194122
194122
194723
194723
194723
194947
194947
194947
194947
194760
194760
195322
195322
195322
194229
194229
194229
194229
194788
194479
194479
194479
194479
194479
194479
194479
195135
195135
195135
194749
194749
194749
194360
194360
194360
194360
194587
194587
194587
195087
195087
195087
195087
194279
194279
194279
194640
194640
194640
195302
195302
194519
194519
194519
194650
194650
194973
194973
194973
194973
194973
195172
195172
194880
194880
194880
194880
194626
194626
194626
194330
194330
194330
194330
194330
194330
194246
194246
194246
194246
194246
194246
195255
195255
195291
195291
195291
195121
195121
195277
195277
195277
195190
195190
194714
194714
194714
194714
194962
194962
194962
194629
194629
194629
194629
194629
194669
194669
194669
194669
194669
194669
194669
195275
195275
195275
195275
195275
194497
194497
194497
194497
194497
194497
194511
194511
194511
194511
194511
194994
194994
194994
194994
195125
195125
195125
195125
194564
194564
194564
195263
195263
195263
195263
195131
195131
195131
195249
195249
195249
195249
195249
195046
195046
195046
195046
195046
195073
195073
195073
195073
195073
194646
194646
194646
195103
195103
195103
195103
195103
195211
195211
195211
195299
195299
195299
195110
195110
195110
195014
195014
195014
195014
195286
195286
195286
195286
194796
194796
194796
195175
195175
195175
194847
194847
195301
195301
195301
195240
195240
195240
195240
194416
194416
194416
194416
194452
194452
194452
[truncated: 721 more rows]

## Sheet: 3
Burkholderia gladioli
Taxid
Abundance
Contigs
Orfs
Contigs
Contig_ID
193713
193733
193728
193880
193809
193760
193850
193759
193831
194997
194114
193849
193873
193845
193815
194069
194053
193848
194095
194135
193794
194118
193773
194088
194124
193857
193899
193878
193816
193797
194397
194899
195333
193868
194145
194080
193984
194156
195134
193976
194341
194354
193832
194957
194159
194925
195163
194191
194528
194222
194442
194573
193961
194940
195334
194617
194131
194503
194352
194297
194227
193942
194404
194611
194324
194167
195251
194130
194267
194699
194138
194874
194255
194077
194166
194620
193971
194381
194108
194906
194049
194203
194322
194652
194194
194478
194935
195089
195083
194134
194527
194440
194577
195274
194959
194357
195306
195206
195130
194346
194589
194797
194475
194323
195155
194566
194278
194745
194368
194902
195042
194086
195283
194301
194771
194838
194900
195162
194866
194612
195327
195097
194482
194642
194783
194842
194285
194939
195273
194263
194816
194659
194805
194991
194753
195034
194661
194656
195294
195077
194574
194117
194845
195310
194570
194990
194632
195141
195203
195303
195016
195214
195164
194867
195066
195220
194639
194508
195035
194707
195031
195030
195198
195309
194937
194840
195117
194895
195254
Orfs
Contig_ID
193713
193713
193713
193713
193713
193713
193713
193713
193713
193713
193713
193713
193713
193713
193713
193713
193713
193713
193713
193713
193713
193713
193713
193713
193713
193713
193713
193713
193713
193713
193733
193733
193733
193733
193733
193733
193733
193733
193733
193733
193733
193733
193733
193733
193733
193733
193733
193733
193733
193728
193728
193728
193728
193728
193728
193728
193728
193728
193728
193728
193728
193728
193728
193728
193880
193880
193880
193880
193880
193809
193809
193809
193809
193809
193809
193809
193809
193809
193809
193760
193760
193760
193760
193760
193760
193760
193760
193760
193760
193850
193850
193850
193850
193850
193850
193759
193759
193759
193759
193759
193759
193759
193759
193759
193759
193831
193831
193831
193831
193831
193831
194997
194114
194114
194114
194114
194114
194114
194114
193849
193849
193849
193849
193849
193849
193849
193849
193873
193873
193873
193873
193873
193873
193873
193873
193873
193845
193845
193845
193845
193845
193845
193845
193815
193815
193815
193815
193815
193815
193815
193815
194069
194069
194069
194053
194053
194053
194053
194053
193848
193848
193848
193848
193848
193848
193848
193848
193848
194095
194095
194095
194095
194095
194095
194095
194135
194135
194135
194135
193794
193794
193794
193794
194118
194118
194118
194118
193773
193773
193773
193773
193773
194088
194088
194088
194088
194088
194088
194088
194088
194124
194124
194124
194124
194124
193857
193857
193857
193857
193857
193857
193857
193857
193857
193857
193899
193899
193899
193899
193899
193899
193899
193899
193878
193878
193878
193878
193878
193878
193816
193816
193816
193816
193816
193816
193816
193816
193797
193797
193797
193797
193797
193797
193797
193797
194397
194397
194397
194397
194397
194397
194899
194899
194899
195333
195333
195333
195333
195333
195333
193868
193868
193868
193868
193868
193868
193868
193868
193868
193868
194145
194145
194145
194080
194080
194080
194080
194080
194080
194080
194080
193984
193984
193984
193984
193984
193984
194156
194156
194156
194156
195134
195134
195134
195134
195134
193976
193976
193976
193976
193976
193976
194341
194341
194341
194341
194341
194354
194354
194354
193832
193832
193832
193832
193832
193832
193832
193832
194957
194957
194159
194159
194159
194159
194159
194925
194925
194925
194925
194925
195163
195163
195163
195163
195163
194191
194191
194191
194528
194528
194528
194528
194528
194222
194222
194222
194222
194222
194442
194573
194573
194573
194573
193961
193961
193961
193961
194940
194940
195334
195334
195334
194617
194617
194617
194131
194131
194131
194131
194503
194503
194503
194503
194503
194352
194352
194352
194352
194297
194297
194227
194227
194227
194227
193942
193942
193942
193942
194404
194404
194404
194404
194404
194404
194611
194611
194324
194324
194324
194324
194167
194167
194167
195251
195251
195251
195251
194130
194130
194130
194130
194130
194267
194267
194699
194699
194699
194138
194138
194138
194138
194138
194874
194874
194874
194255
194255
194255
194255
194255
194255
194255
194077
194077
194077
194077
194077
194077
194077
194077
194077
194166
194166
194166
194166
194166
194166
194620
194620
194620
194620
194620
193971
193971
193971
193971
193971
193971
193971
193971
194381
194381
194108
194108
194108
194108
194108
194108
194906
194906
194906
194906
194906
194049
194049
194049
194049
194049
194203
194203
194203
194203
194322
194322
194322
194322
194322
194652
194652
194652
194652
194652
194194
194194
194194
194194
194194
194478
194478
194478
194478
194478
194478
194935
194935
194935
195089
195089
195089
195089
195083
195083
195083
195083
194134
194134
194134
194134
194134
194134
194527
194440
194440
194440
194577
194577
194577
195274
195274
195274
195274
194959
194959
194357
194357
194357
195306
195306
195306
195306
195206
195206
195206
195206
195130
195130
195130
194346
194346
194589
194797
194797
194797
194797
194797
194475
194475
194475
194475
194475
194323
194323
194323
195155
195155
195155
194566
194566
194566
194566
194566
194278
194278
194278
194278
194278
194745
194745
194745
194745
194745
194368
194368
194368
194368
194902
194902
194902
194902
195042
195042
195042
194086
194086
194086
194086
194086
194086
195283
195283
194301
194301
194301
194301
194301
194301
194771
194771
194771
194838
194838
194838
194838
194900
194900
195162
195162
195162
195162
195162
195162
195162
194866
194612
194612
194612
194612
195327
195327
195327
195097
195097
195097
195097
194482
194482
194482
194642
194642
194642
194642
194783
194783
194842
194842
194842
194285
194285
194285
194285
194285
194939
194939
194939
195273
195273
194263
194263
194263
194263
194263
194816
194816
194816
194659
194659
194805
194805
194805
194805
194805
194991
194991
194991
194753
194753
194753
194753
194753
195034
195034
195034
194661
194661
194661
194661
194656
194656
194656
194656
195294
195294
195294
195077
195077
194574
194574
194574
194574
194574
194574
194117
194117
194117
194117
194117
194117
194117
194845
194845
195310
195310
195310
195310
194570
194570
194570
194990
194990
194632
194632
194632
194632
195141
195141
195141
195203
195303
195303
195016
195016
195214
195214
195164
195164
195164
195164
194867
194867
194867
194867
195066
195220
195220
194639
194639
194639
194639
194508
195035
195035
195035
195035
194707
194707
194707
194707
194707
195031
195031
195031
195030
195030
195198
195198
195198
195198
195309
195309
195309
194937
194937
194840
194840
194840
195117
194895
194895
195254
195254
195254
Domains
Contig_ID
193713
193713
193713
193713
193713
193713
193713
193713
193713
193733
193728
193728
193728
193728
193880
193880
193809
193809
193809
193809
193760
193850
193850
193850
193850
193850
193850
193850
193850
193850
193850
193831
193831
194114
194114
193849
193849
193849
193849
193849
193849
193849
193873
193873
193845
193845
193845
193845
193845
193845
193815
194053
193848
193848
193848
193848
193848
194095
194095
194095
194135
194135
193794
193794
194118
193773
194088
194088
194124
193857
193857
193899
193899
193899
193878
193816
193816
193797
194397
194397
194899
194899
194899
194899
194899
194899
194899
193868
193868
193868
193868
194145
194080
193984
193984
194156
194156
194156
195134
195134
193976
193976
193976
194341
194354
194957
194957
194957
194159
194159
194925
195163
194191
194528
194528
194222
194222
194573
193961
193961
193961
193961
195334
194131
194503
194503
194503
194352
194352
194297
194297
194404
194404
194404
194611
194611
194611
194611
194611
194611
194611
194611
194611
194611
194611
194611
194611
194611
194611
194611
194324
195251
195251
194267
194699
194699
194874
194255
194255
194255
194255
194166
194166
194166
194620
194620
193971
194108
194108
194108
194108
194906
194203
194203
194322
194322
194652
194194
194935
194935
195089
195083
194134
194134
194134
194134
194440
194577
194959
194357
195306
195206
194797
194323
194323
194323
195155
194566
194566
194566
194566
194566
194278
194902
194086
194086
195283
195283
195283
194301
195162
195162
195162
194866
194612
194642
194285
194939
195273
194263
194263
194805
194753
195034
194661
194661
194661
194656
195077
194574
194574
194574
194574
194574
194574
194845
195141
195016
195016
195016
195016
195016
194867
194867
194867
195066
194639
195035
194707
195031
194937
195254
195254
195254
195254
195254
195254
Nucleotide Sequences (FASTA)
Aminoacid Sequences (FASTA)
ORF Annotations (BED)
Domain Annotations (BED)
BACK TO SUMMARY

## Sheet: 4
[Unassigned]
Taxid
Abundance
Contigs
Orfs
Contigs
Contig_ID
193900
193901
193885
194403
194501
195137
194800
193884
194580
193916
194909
194673
195081
194687
194467
194817
195126
194174
194061
194494
194558
194647
194427
194075
194705
194037
194774
194692
195015
194487
194736
194206
194729
194778
194186
195183
194485
194949
194833
194551
195056
194679
194493
194369
194831
195138
195219
194830
194901
194777
194074
194370
195271
194576
194839
195018
195062
194671
195009
194336
194318
194531
194943
194417
194628
194052
194546
194031
194509
195268
195205
195159
194710
195186
194740
194571
194787
195052
195227
194363
195037
194099
194351
195218
195262
194698
194827
195324
194429
194779
194822
195236
195330
194537
194282
194505
194727
194638
195161
194371
194908
194934
194387
195111
195008
194192
194035
194666
194636
194247
194596
194826
194881
195290
195001
195197
194921
194681
194716
195239
194929
194703
194414
195114
195011
194992
195173
194195
194971
193981
195005
194621
194533
194919
194697
195319
195174
194818
194405
194860
194516
194821
194762
195139
194811
195237
195017
194871
194563
194904
195278
195069
195222
195208
195146
195004
195019
195209
194394
195281
195152
194772
194883
194581
194561
194150
194846
194684
194542
195253
194791
194918
194752
194704
194339
194814
194955
194799
194655
195061
194483
194781
194676
194602
194848
194721
194835
194932
194502
194869
195142
194529
195246
194981
194750
194701
194903
195228
195171
194532
194917
195223
195074
194766
194379
195012
194857
194634
195013
194995
194828
194764
194663
195288
194984
194969
194858
195104
194242
195127
195266
194737
195150
195213
195167
194674
195204
194746
195321
Orfs
Contig_ID
193900
193901
193901
193901
193901
193901
193885
194403
194403
194403
194403
195137
193884
193884
193884
194580
194580
193916
194909
194909
194673
194673
195081
194687
194467
194467
194467
194817
194817
194817
194817
195126
195126
194174
194174
194174
194174
194061
194061
194061
194061
194494
194558
194647
194647
194647
194427
194427
194427
194427
194427
194075
194075
194075
194075
194075
194075
194075
194705
194705
194705
194037
194037
194037
194037
194774
194774
194774
194774
194692
194692
194692
194487
194487
194487
194736
194736
194206
194206
194206
194206
194778
194778
194778
194778
194778
195183
195183
195183
195183
194485
194833
194833
194833
194551
194551
195056
195056
194679
194679
194493
194493
194493
194369
194369
194369
194831
194831
194831
194831
194831
195138
195138
195138
195219
195219
194830
194830
194830
194901
194901
194777
194074
194074
194074
194074
194074
194370
194370
195271
195271
194576
194576
194576
195018
195018
194671
194671
195009
195009
195009
195009
194336
194336
194318
194318
194531
194531
194531
194943
194417
194417
194417
194417
194628
194628
194628
194052
194052
194052
194052
194052
194052
194052
194052
194546
194546
194031
194031
194031
194031
194031
194031
195268
195268
195268
195205
195205
195186
195186
194740
194740
194571
194787
194787
194787
195052
195052
195227
194363
194363
194363
195037
195037
195037
194099
194099
194099
194099
194099
194351
194351
195218
195262
194698
194698
194698
194698
194827
194827
195324
194429
194429
194429
194429
194779
194779
194779
194822
194822
194822
195236
194537
194537
194537
194282
194282
194505
194505
194727
194638
194638
194638
194638
194638
195161
194371
194371
194908
194908
194908
194908
194908
194934
194934
194934
194387
194387
195111
195008
195008
195008
195008
194192
194192
194035
194035
194035
194035
194636
194636
194636
194636
194247
194247
194247
194247
194596
194596
194596
194826
194826
194826
194826
194881
195290
195290
195001
195197
195197
195197
195197
194921
194921
194921
194681
194681
194716
194929
194703
194703
194703
194703
194703
194414
194414
194414
194414
195114
194992
194992
195173
194971
194971
194971
194971
195005
195005
194621
194621
194919
194697
194697
194697
194697
194697
194697
195319
195319
195174
194818
194818
194818
194405
194405
194860
194860
194860
194516
194516
194516
194516
194821
194821
194821
194762
195139
195139
195139
194811
194811
195237
195017
195017
194871
194563
195278
195278
195278
195278
195069
195069
195208
195146
195146
195019
195019
195019
195019
195209
194394
194394
194394
194394
195152
195152
195152
194772
194772
194772
194772
194772
194883
194883
194581
194581
194581
194561
194846
194846
194846
194684
194684
194684
194684
194542
194542
194542
195253
194791
194791
194791
194752
194752
194704
194704
194814
194814
194814
194814
194955
194955
194799
194799
194799
194655
194655
194655
194655
194655
195061
195061
195061
195061
194483
194483
194483
194483
194483
194483
194781
194781
194676
194602
194721
194932
194932
194932
194932
194502
194502
195142
194529
194529
195246
194981
194981
194981
194981
194701
194701
194701
194903
195228
195228
195228
195228
195171
195171
195171
194917
195223
195074
195074
195074
194766
194766
194766
194379
194379
194379
195012
194857
194857
194634
194634
195013
195013
194764
194764
194764
194764
195288
194969
194969
194858
194858
195104
195104
195104
195104
195104
194242
194242
194242
195127
195127
195127
195266
194737
194737
195213
195167
194674
194674
195204
195204
195204
194746
195321
195321
195321
195321
Domains
Contig_ID
195126
194174
194061
194647
194427
194075
194037
194487
194778
195138
194777
194074
195271
194318
194417
194052
195186
194779
194822
195236
194908
195111
194035
194414
195173
194697
195019
194394
194581
194704
194799
194655
194932
195142
195171
194857
194674
Nucleotide Sequences (FASTA)
Aminoacid Sequences (FASTA)
ORF Annotations (BED)
Domain Annotations (BED)
BACK TO SUMMARY

## Sheet: 5
Burkholderia pseudomallei
Taxid
Abundance
Contigs
Orfs
Contigs
Contig_ID
193763
193738
193735
193744
193722
193812
193956
193871
193931
193825
193872
193813
193973
193761
194171
193802
193808
193898
193953
194607
194123
193838
194011
193814
194001
195000
194790
194361
194043
194383
194007
194060
194338
194147
194877
194083
194290
194534
194264
194329
194374
194090
194207
194480
194521
194175
194373
194293
193996
194410
194767
195095
194132
194567
195145
194193
194608
194864
194327
194386
195329
195234
194180
194678
194445
194295
194951
194436
194977
194102
195317
194770
194644
194392
194466
195224
194541
195199
194803
194137
195248
194978
195112
194216
194424
195109
194742
195038
194645
194451
194915
195156
195115
195065
194456
Orfs
Contig_ID
193763
193763
193763
193763
193763
193763
193763
193763
193738
193738
193738
193738
193738
193738
193738
193738
193738
193738
193738
193738
193738
193738
193738
193738
193738
193738
193738
193738
193738
193738
193738
193738
193738
193738
193738
193738
193738
193738
193738
193738
193738
193735
193735
193735
193735
193735
193735
193735
193735
193735
193735
193735
193735
193735
193735
193744
193744
193744
193744
193744
193744
193744
193744
193744
193744
193744
193744
193744
193744
193722
193722
193722
193722
193722
193722
193722
193722
193722
193722
193722
193722
193722
193722
193812
193812
193812
193812
193812
193956
193956
193956
193956
193956
193956
193871
193871
193871
193871
193871
193871
193871
193871
193871
193871
193871
193871
193871
193871
193931
193931
193931
193931
193931
193931
193931
193931
193931
193931
193931
193931
193931
193931
193931
193825
193825
193825
193825
193825
193825
193825
193825
193825
193872
193872
193872
193813
193813
193813
193813
193813
193813
193813
193813
193813
193813
193813
193973
193973
193973
193973
193973
193973
193973
193973
193761
193761
193761
193761
193761
193761
193761
193761
193761
193761
193761
193761
193761
193761
194171
194171
194171
194171
193802
193802
193802
193802
193802
193802
193802
193802
193802
193808
193808
193808
193808
193808
193808
193898
193898
193898
193898
193898
193953
193953
193953
193953
193953
193953
194607
194607
194607
194123
194123
194123
194123
194123
193838
193838
193838
193838
193838
193838
193838
193838
193838
194011
194011
194011
194011
194011
193814
193814
193814
193814
193814
193814
194001
194001
194001
194001
194001
194001
194001
195000
195000
195000
194790
194790
194790
194790
194790
194790
194790
194790
194361
194361
194361
194361
194361
194043
194043
194043
194043
194383
194383
194383
194383
194383
194007
194007
194007
194007
194007
194060
194060
194060
194060
194060
194338
194338
194338
194338
194147
194147
194147
194147
194877
194877
194877
194083
194083
194083
194083
194083
194290
194290
194290
194290
194290
194534
194534
194534
194534
194534
194264
194264
194264
194264
194264
194264
194329
194329
194329
194329
194329
194329
194374
194374
194374
194374
194090
194090
194090
194090
194207
194207
194207
194480
194480
194480
194480
194521
194521
194521
194521
194175
194175
194175
194175
194175
194373
194373
194373
194293
194293
194293
194293
194293
194293
193996
193996
193996
193996
193996
193996
194410
194410
194767
194767
194767
195095
195095
195095
195095
195095
194132
194132
194132
194567
194567
194567
195145
195145
195145
194193
194608
194608
194608
194608
194864
194864
194864
194864
194327
194327
194327
194327
194327
194327
194386
194386
194386
194386
194386
194386
194386
194386
195329
195329
195234
195234
194180
194180
194180
194180
194180
194180
194678
194678
194445
194445
194445
194295
194295
194951
194436
194436
194977
194977
194977
194977
194977
194102
194102
194102
195317
195317
195317
194770
194770
194644
194644
194392
194392
194392
194392
194392
194466
194466
194466
195224
194541
194541
194541
195199
195199
194803
194803
194803
194803
194803
194803
194137
194137
195248
194978
194978
195112
195112
195112
194216
194216
194216
194216
194216
194216
194424
194424
194424
195109
195109
195109
194742
194742
194742
195038
195038
195038
195038
194645
194645
194645
194645
194645
194451
194451
194915
194915
195156
195156
195115
195115
195115
195065
195065
195065
194456
194456
194456
194456
Domains
Contig_ID
193738
193738
193738
193738
193738
193738
193738
193738
193735
193735
193735
193735
193744
193744
193744
193744
193744
193722
193722
193722
193722
193722
193956
193871
193871
193931
193931
193931
193931
193931
193825
193825
193825
193825
193825
193825
193825
193825
193825
193825
193872
193813
193813
193813
193973
193973
193761
193761
193761
193761
193761
194171
193802
193802
193802
193898
193953
193953
193953
193953
194607
194607
194123
194123
193838
193838
193838
193838
193814
194001
194001
194001
194001
194001
194001
194001
194001
195000
195000
195000
194790
194790
194790
194043
194383
194383
194383
194060
194060
194147
194877
194083
194534
194534
194264
194264
194090
194090
194521
194521
194175
194767
194767
194767
195095
194132
194567
194567
195145
194193
194608
194608
194608
194864
194864
194327
194327
194327
194327
194327
194327
194327
194327
194327
194327
194327
194327
194327
194327
194327
194327
194327
195234
195234
194180
194180
194445
194445
194951
194436
194977
194102
194102
195317
194770
194770
194644
194466
195224
194541
194541
194803
194137
194216
194216
194216
194424
194424
194424
194424
194424
194424
194424
194424
194424
194742
195038
195038
195115
195115
195065
195065
195065
Nucleotide Sequences (FASTA)
Aminoacid Sequences (FASTA)
ORF Annotations (BED)
Domain Annotations (BED)
BACK TO SUMMARY

## Sheet: 6
Enterococcus faecium
Taxid
Abundance
Contigs
Orfs
Contigs
Contig_ID
194345
193711
193747
193724
193741
193749
193828
193840
193954
194019
195070
194275
194948
195181
Orfs
Contig_ID
193711
193711
193711
193711
193711
193711
193711
193711
193711
193711
193711
193711
193711
193711
193711
193711
193711
193711
193711
193711
193711
193711
193711
193711
193747
193747
193747
193747
193747
193747
193747
193747
193747
193724
193724
193724
193724
193724
193724
193724
193724
193724
193724
193724
193724
193724
193724
193724
193724
193724
193724
193724
193741
193741
193741
193741
193741
193741
193741
193741
193741
193741
193741
193741
193741
193741
193741
193741
193741
193749
193749
193749
193749
193749
193749
193749
193749
193749
193828
193828
193828
193828
193828
193828
193828
193828
193840
193840
193840
193840
193840
193840
193840
193840
193840
193954
194019
194019
194019
194019
194019
194019
194019
194019
194019
195070
195070
195070
194275
194275
194275
194275
194275
194948
194948
194948
194948
Domains
Contig_ID
193711
193711
193711
193711
193711
193711
193711
193711
193711
193711
193711
193711
193711
193711
193711
193711
193724
193724
193724
193724
193724
193724
193724
193724
193724
193724
193724
193724
193724
193724
193741
193741
193741
193741
193741
193741
193741
193741
193749
193749
193749
193749
193749
193749
193749
193749
193828
193828
193828
193840
194019
194019
194019
194019
195070
194275
194275
194948
Nucleotide Sequences (FASTA)
Aminoacid Sequences (FASTA)
ORF Annotations (BED)
Domain Annotations (BED)
BACK TO SUMMARY

[truncated: 154 more sheets: 7, 8, 9, 10, 11, 12, 13, 14, 15, 16, 17, 18, 19, 20, 21, 22, 23, 24, 25, 26 …]
