# Supplementary material for: DAMIAN: an open source bioinformatics tool for fast, systematic and cohort based analysis of microorganisms in diagnostic samples
Source: Sci Rep. 2019 Nov 14;9:16841. doi: 10.1038/s41598-019-52881-4 (PMC6856179; doi:10.1038/s41598-019-52881-4)
Supplement: Supplementary file 11 — Dataset S10 [file 41598_2019_52881_MOESM11_ESM.xlsx]

## Sheet: Species Summary
Species	Report	Absolute Abundance	Relative Abundance	Assembly Length	Contigs	Orfs	Maximum Identity (nucl)	Maximum Identity (prot)	Distinct Viral Domains	Viral Domains	Bacterial Domains	Eukaryotic Domains	Other Domains	Tax ID
Zaire ebolavirus	view	1740198	0.980897	18948	1	40	99.995	-1	4	11	4	8	0	186538
Ralstonia solanacearum	view	8482	0.00478105	278350	489	2187	100	100	3	227	867	871	0	305
Sphingomonas panacis	view	5216	0.0029401	206445	355	1619	97.831	98.582	6	162	597	565	0	1560345
Sphingomonas sp. Ant H11	view	2883	0.00162506	116698	212	888	-1	100	2	92	327	314	0	1564113
Ralstonia pickettii	view	2018	0.00113749	77128	130	613	100	100	5	49	212	201	0	329
Bradyrhizobium sp. BTAi1	view	1697	0.000956548	55544	97	402	100	97.436	2	43	177	176	0	288000
Ralstonia insidiosa	view	1422	0.000801539	63513	120	528	100	98.347	2	56	221	216	0	190721
Bradyrhizobium japonicum	view	837	0.000471792	40776	80	314	96.833	95.745	1	39	134	131	0	375
Devosia sp. H5989	view	552	0.000311146	23899	41	179	100	86.014	1	33	84	77	0	1643450
Bradyrhizobium elkanii	view	457	0.000257597	22105	44	181	-1	100	1	14	85	80	0	29448
Sphingobium sp. TKS	view	414	0.000233359	16403	28	123	91.063	93.855	1	13	45	43	0	1315974
Prevotella scopos	view	94	5.2985e-05	2957	5	7	94.378	-1	1	3	3	2	0	589437
Bradyrhizobium sp.	view	94	5.2985e-05	4175	8	34	94.481	87.5	1	3	8	8	0	376
Actinomyces naeslundii	view	87	4.90393e-05	4482	9	26	98.993	88.462	1	2	8	7	0	1655
Sphingomonas sp. PAMC 26605	view	23	1.29644e-05	868	2	8	-1	79.845	1	1	1	0	0	1112214
Erwinia phage PhiEaH1	view	8	4.50936e-06	479	1	2	-1	29.63	0	0	0	0	0	1401669
Cupriavidus metallidurans	view	1608	0.000906381	21886	31	146	-1	96.809	0	10	28	29	0	119219
[Unassigned]	view	1153	0.000649911	51847	105	262	-1	-1	0	4	35	37	0	-1
Rhodococcus erythropolis	view	671	0.000378223	4704	5	21	99.897	50.413	0	2	7	7	0	1833
Sphingomonas echinoides	view	624	0.00035173	26206	49	210	99.422	100	0	18	55	56	0	59803
Rhodopseudomonas palustris	view	316	0.00017812	11966	19	79	91.736	94.203	0	7	32	30	0	1076
Enterobius vermicularis	view	245	0.000138099	3501	4	13	100	-1	0	7	14	11	0	51028
Sphingomonas sanxanigenens	view	241	0.000135844	9325	16	65	93.483	90	0	5	17	17	0	397260
Bradyrhizobium sp. DFCI-1	view	214	0.000120625	9781	19	66	-1	100	0	2	18	15	0	1230476
Fusobacterium hwasookii	view	186	0.000104843	6289	12	15	99.834	-1	0	9	14	12	0	1583098
Staphylococcus epidermidis	view	179	0.000100897	2786	4	4	100	-1	0	0	0	0	0	1282
Acidovorax sp. KKS102	view	176	9.92059e-05	4065	7	28	98.311	67.708	0	7	12	12	0	358220
Ralstonia mannitolilytica	view	167	9.41329e-05	8059	15	61	100	66.4	0	15	50	49	0	105219
Paraburkholderia ferrariae	view	165	9.30055e-05	5611	8	40	-1	100	0	2	6	6	0	386056
Cupriavidus necator	view	150	8.45505e-05	6168	9	38	91.424	85.333	0	7	21	18	0	106590
Neisseria meningitidis	view	119	6.70767e-05	3717	5	18	98.08	35.294	0	8	34	34	0	487
Mitsuaria sp. 7	view	101	5.69307e-05	1433	3	3	96.963	-1	0	0	0	0	0	1658665
Burkholderia pseudomallei	view	100	5.6367e-05	4700	8	36	-1	72	0	3	8	7	0	28450
Brugia timori	view	88	4.9603e-05	1866	3	6	100	-1	0	0	0	0	0	42155
Bradyrhizobium diazoefficiens	view	87	4.90393e-05	4902	10	40	98.082	43.411	0	2	18	17	0	1355477
Moraxella bovoculi	view	75	4.22752e-05	2964	5	5	90.377	79.213	0	3	15	16	0	386891
Pseudomonas fluorescens	view	74	4.17116e-05	4257	9	35	99.414	58.559	0	6	14	13	0	294
Bradyrhizobium icense	view	71	4.00206e-05	4320	9	36	91.489	92.941	0	3	15	17	0	1274631
Agrobacterium tumefaciens	view	69	3.88932e-05	2521	5	15	98.569	77.483	0	1	4	4	0	358
Sphingobium baderi	view	68	3.83296e-05	2878	5	24	-1	80.741	0	1	6	4	0	1332080
Rhodococcus opacus	view	68	3.83296e-05	3524	7	28	-1	54.839	0	5	24	24	0	37919
Acinetobacter baumannii	view	66	3.72022e-05	1652	3	10	-1	89.286	0	0	0	1	0	470
Cupriavidus basilensis	view	65	3.66385e-05	2869	5	21	97.122	72.727	0	4	7	6	0	68895
Sphingomonas pruni	view	62	3.49475e-05	1815	1	10	-1	70.056	0	0	0	0	0	40683
Nocardia otitidiscaviarum	view	61	3.43839e-05	1232	1	9	100	-1	0	0	3	2	0	1823
Bradyrhizobium oligotrophicum	view	60	3.38202e-05	1689	2	12	-1	65.693	0	7	13	13	0	44255
Streptococcus pneumoniae	view	55	3.10018e-05	1234	2	3	98.494	-1	0	2	4	4	0	1313
Sphingomonas taxi	view	53	2.98745e-05	1508	3	9	100	83.333	0	1	3	3	0	1549858
Burkholderia vietnamiensis	view	53	2.98745e-05	1689	3	8	-1	75.155	0	0	4	3	0	60552
Ralstonia syzygii	view	52	2.93108e-05	1952	3	14	-1	60.526	0	1	4	3	0	28097
Cupriavidus sp. USMAA2-4	view	50	2.81835e-05	1986	4	14	92.048	94.845	0	2	9	9	0	876364
Enterobacter cloacae	view	45	2.53651e-05	1458	2	6	-1	55.357	0	0	1	1	0	550
uncultured bacterium	view	43	2.42378e-05	1848	4	13	95.781	-1	0	1	4	3	0	77133
Sphingomonas sp. 037	view	38	2.14195e-05	1390	3	12	99.764	-1	0	1	7	6	0	1130911
Burkholderia cepacia	view	37	2.08558e-05	1952	4	14	-1	71.242	0	0	3	3	0	292
Pseudomonas aeruginosa	view	36	2.02921e-05	1900	4	15	-1	68.293	0	0	2	1	0	287
Sphingomonas sp. SL9	view	36	2.02921e-05	1014	2	1	94.171	-1	0	0	0	0	0	1221575
Cupriavidus nantongensis	view	35	1.97284e-05	1250	3	8	93.24	71.111	0	0	2	2	0	1796606
Pseudomonas pseudoalcaligenes	view	35	1.97284e-05	1980	4	16	100	70.922	0	1	2	2	0	330
Burkholderia gladioli	view	35	1.97284e-05	1400	2	9	-1	71.154	0	1	2	2	0	28095
Sphingomonas wittichii	view	34	1.91648e-05	1628	3	11	-1	88.701	0	0	1	1	0	160791
Ochrobactrum rhizosphaerae	view	34	1.91648e-05	1186	1	6	-1	56.485	0	3	5	4	0	571254
Sphingomonas melonis	view	34	1.91648e-05	1088	2	8	93.069	83.673	0	0	1	1	0	152682
Pelomonas puraquae	view	32	1.80374e-05	467	1	1	100	-1	0	0	0	0	0	431059
Bradyrhizobium canariense	view	32	1.80374e-05	988	1	9	-1	37.799	0	3	6	6	0	255045
Fusobacterium nucleatum	view	32	1.80374e-05	1258	3	5	99.751	38.158	0	0	3	3	0	851
[Haemophilus] ducreyi	view	31	1.74738e-05	1051	2	4	95.687	-1	0	0	0	0	0	730
Leptotrichia sp. oral taxon 847	view	31	1.74738e-05	570	1	2	93.509	-1	0	1	2	4	0	1785996
Sphingopyxis granuli	view	30	1.69101e-05	1329	3	9	-1	67.742	0	2	5	5	0	267128
Polaromonas sp. JS666	view	29	1.63464e-05	1145	2	7	-1	76.884	0	1	1	1	0	296591
Stenotrophomonas maltophilia	view	28	1.57828e-05	1031	1	6	-1	40.462	0	0	1	1	0	40324
[Clostridium] bolteae	view	28	1.57828e-05	586	1	2	-1	100	0	0	1	1	0	208479
Micrococcus luteus	view	28	1.57828e-05	1048	2	3	100	-1	0	0	0	0	0	1270
Sphingomonas sanguinis	view	26	1.46554e-05	840	1	5	-1	35.165	0	0	1	1	0	33051
Sphingobium lactosutens	view	25	1.40917e-05	1000	2	7	-1	72.662	0	0	9	6	0	522773
Sphingobium sp. C100	view	25	1.40917e-05	1012	2	6	-1	54.795	0	0	0	0	0	1207055
Bradyrhizobium sp. ORS 278	view	25	1.40917e-05	1214	1	11	-1	53.086	0	0	2	2	0	114615
Burkholderia ubonensis	view	25	1.40917e-05	898	2	9	-1	76.712	0	0	1	1	0	101571
Pseudomonas syringae	view	23	1.29644e-05	720	1	2	-1	29.167	0	0	0	0	0	317
Sphingobium yanoikuyae	view	23	1.29644e-05	947	2	6	-1	80.531	0	1	2	2	0	13690
Myxococcus fulvus	view	22	1.24007e-05	690	1	4	-1	29.67	0	0	0	0	0	33
Cupriavidus pinatubonensis	view	22	1.24007e-05	996	2	8	-1	77.273	0	1	1	1	0	248026
Methylococcus capsulatus	view	22	1.24007e-05	972	2	7	91.818	50	0	4	4	4	0	414
Klebsiella pneumoniae	view	22	1.24007e-05	931	2	8	-1	36.975	0	1	3	3	0	573
Brevibacterium sandarakinum	view	21	1.18371e-05	451	1	0	96.709	-1	0	0	0	0	0	629680
Sphingobium sp. MI1205	view	20	1.12734e-05	687	1	4	-1	59.74	0	0	1	1	0	407020
Kribbella catacumbae	view	20	1.12734e-05	705	1	5	-1	28.022	0	0	2	2	0	460086
Burkholderia cenocepacia	view	20	1.12734e-05	1023	2	7	-1	61.85	0	3	4	3	0	95486
Janthinobacterium lividum	view	19	1.07097e-05	682	1	4	-1	34.906	0	0	0	0	0	29581
Ralstonia sp. A12	view	19	1.07097e-05	998	2	7	-1	62.821	0	0	3	2	0	1217052
Bradyrhizobium sp. CCGE-LA001	view	19	1.07097e-05	851	2	8	90.049	59.441	0	1	4	4	0	1223566
Burkholderia sp. AU4i	view	19	1.07097e-05	706	1	3	-1	77.778	0	0	0	0	0	1335308
Bradyrhizobium ottawaense	view	18	1.01461e-05	731	1	6	-1	50	0	0	1	1	0	931866
Microbacterium paraoxydans	view	18	1.01461e-05	628	1	2	93.407	-1	0	0	0	0	0	199592
Sphingobium sp. Ant17	view	18	1.01461e-05	932	2	5	-1	100	0	1	1	1	0	1461752
Haemonchus placei	view	17	9.58239e-06	422	1	1	97.194	-1	0	0	0	0	0	6290
Pandoraea norimbergensis	view	17	9.58239e-06	908	2	8	-1	70	0	1	2	2	0	93219
Bordetella pertussis	view	17	9.58239e-06	480	1	4	-1	59.119	0	0	3	1	0	520
Mesorhizobium loti	view	16	9.01872e-06	631	1	5	-1	45.304	0	1	1	1	0	381
Vibrio splendidus	view	16	9.01872e-06	670	1	2	-1	40.556	0	1	1	1	0	29497
Mycobacterium rhodesiae	view	16	9.01872e-06	441	1	1	93.99	-1	0	0	0	0	0	36814
Rhizobium leguminosarum	view	16	9.01872e-06	689	1	4	-1	54.673	0	0	0	0	0	384
Moraxella nonliquefaciens	view	16	9.01872e-06	851	2	2	-1	62.937	0	0	2	1	0	478
Microcystis aeruginosa	view	16	9.01872e-06	506	1	2	-1	46.104	0	0	0	0	0	1126
Sphingopyxis macrogoltabida	view	15	8.45505e-06	577	1	4	-1	51.667	0	0	1	1	0	33050
Thalassiosira oceanica	view	14	7.89138e-06	539	1	4	-1	31.667	0	0	0	0	0	159749
Sphingobium sp. TCM1	view	14	7.89138e-06	447	1	3	-1	50.36	0	1	2	2	0	453246
Staphylococcus sciuri	view	14	7.89138e-06	610	1	2	-1	39.189	0	0	1	1	0	1296
Moraxella bovis	view	14	7.89138e-06	482	1	2	96.25	-1	0	0	1	1	0	476
Sphingomonas hengshuiensis	view	14	7.89138e-06	864	2	7	91.832	71.97	0	0	4	4	0	1609977
Afipia felis	view	14	7.89138e-06	408	1	4	-1	66.667	0	0	1	1	0	1035
Paraburkholderia fungorum	view	14	7.89138e-06	540	1	3	-1	54.483	0	2	7	6	0	134537
Collimonas sp. OK412	view	14	7.89138e-06	589	1	3	-1	35.593	0	1	1	1	0	1801619
Acinetobacter sp. NIPH 236	view	14	7.89138e-06	833	2	3	-1	70.992	0	1	1	2	0	1217711
Sphingomonas paucimobilis	view	13	7.32771e-06	534	1	3	-1	48.889	0	0	1	1	0	13689
Sphingomonas sp. Leaf38	view	13	7.32771e-06	588	1	2	-1	88.718	0	4	5	5	0	1736217
Sinorhizobium fredii	view	13	7.32771e-06	543	1	6	90.212	-1	0	0	3	3	0	380
Rhodoferax ferrireducens	view	12	6.76404e-06	471	1	3	-1	43.846	0	1	7	7	0	192843
Burkholderia dolosa	view	12	6.76404e-06	578	1	4	-1	51.613	0	2	2	2	0	152500
Burkholderia sp. LMG 29324	view	12	6.76404e-06	711	1	3	-1	32.203	0	0	0	1	0	1777142
Paraburkholderia phenazinium	view	12	6.76404e-06	543	1	3	-1	75.49	0	0	0	0	0	60549
Neisseria sp. HMSC066B07	view	12	6.76404e-06	590	1	1	-1	43.478	0	1	4	4	0	1739476
bacterium UASB270	view	12	6.76404e-06	442	1	2	-1	32.394	0	1	2	2	0	1499967
Methylobacterium extorquens	view	12	6.76404e-06	1029	2	4	93.103	76.744	0	0	0	2	0	408
Eggerthella sp. CAG:209	view	12	6.76404e-06	482	1	2	-1	75	0	0	0	0	0	1262875
Burkholderia territorii	view	12	6.76404e-06	566	1	5	-1	76.522	0	0	1	1	0	1503055
Burkholderiaceae bacterium 26	view	11	6.20037e-06	480	1	5	-1	86.25	0	0	1	1	0	1619951
Pandoraea pnomenusa	view	11	6.20037e-06	484	1	4	-1	72.414	0	0	3	1	0	93220
Novosphingobium rosa	view	11	6.20037e-06	445	1	3	-1	77.551	0	0	1	1	0	76978
Mesorhizobium sp. UASWS1009	view	11	6.20037e-06	576	1	5	-1	69.792	0	0	1	1	0	1566387
Sphingopyxis sp. H115	view	11	6.20037e-06	428	1	4	-1	45.455	0	1	2	1	0	1759073
Clostridium sp. C105KSO15	view	10	5.6367e-06	410	1	1	-1	64.444	0	1	1	1	0	1776047
Chlamydia trachomatis	view	10	5.6367e-06	452	1	1	-1	98.039	0	1	1	1	0	813
Moraxella catarrhalis	view	10	5.6367e-06	408	1	1	-1	62.185	0	0	1	1	0	480
Aliivibrio wodanis	view	10	5.6367e-06	403	1	1	-1	47.015	0	0	2	1	0	80852
Sphingomonas sp. PAMC 26617	view	10	5.6367e-06	410	1	3	-1	80.147	0	1	1	1	0	1112216
Herbaspirillum seropedicae	view	10	5.6367e-06	484	1	3	-1	54.762	0	0	0	0	0	964
Propionibacterium acnes	view	10	5.6367e-06	584	1	3	-1	35.632	0	0	3	3	0	1747
Salmonella enterica	view	10	5.6367e-06	439	1	5	-1	70.968	0	0	0	0	0	28901
Massilia sp. Root1485	view	10	5.6367e-06	422	1	5	-1	49.254	0	0	1	1	0	1736472
Sphingopyxis sp. Root154	view	10	5.6367e-06	516	1	5	-1	69.828	0	0	1	1	0	1736476
Hoeflea sp. 108	view	10	5.6367e-06	468	1	5	-1	41.935	0	0	1	1	0	1116369
halophilic archaeon J07HX5	view	9	5.07303e-06	422	1	2	-1	50.82	0	0	0	0	0	1325472
Collimonas fungivorans	view	9	5.07303e-06	424	1	4	-1	32.394	0	0	1	1	0	158899
Cupriavidus sp. USMAHM13	view	9	5.07303e-06	404	1	4	-1	59.398	0	0	0	0	0	1389192
Actinomyces sp. oral taxon 175	view	9	5.07303e-06	475	1	4	-1	57.042	0	0	0	0	0	712119
Cupriavidus taiwanensis	view	9	5.07303e-06	431	1	3	-1	79.021	0	0	2	2	0	164546
Sphingobium japonicum	view	8	4.50936e-06	429	1	4	-1	72.222	0	0	0	0	0	332056
Emmonsia crescens	view	8	4.50936e-06	481	1	2	-1	34.848	0	0	0	0	0	73230
Streptomyces sp. WM6372	view	8	4.50936e-06	467	1	4	-1	39.062	0	0	0	1	0	1415555
Prevotella histicola	view	8	4.50936e-06	414	1	1	-1	76.389	0	0	0	0	0	470565
Bradyrhizobium sp. DOA9	view	8	4.50936e-06	456	1	4	-1	52.5	0	0	0	0	0	1126627
Bradyrhizobium manausense	view	8	4.50936e-06	418	1	3	-1	88.71	0	0	2	1	0	989370
Psychrobacter sp. 1501(2011)	view	8	4.50936e-06	418	1	1	-1	76.923	0	1	2	2	0	1002339
Bradyrhizobium sp. S23321	view	8	4.50936e-06	493	1	2	91.139	-1	0	0	0	0	0	335659
Komagataeibacter europaeus	view	8	4.50936e-06	434	1	3	-1	41.549	0	1	1	1	0	33995
Pandoraea apista	view	8	4.50936e-06	486	1	3	93.673	-1	0	0	0	0	0	93218
Mycobacterium tuberculosis	view	8	4.50936e-06	448	1	4	-1	55.814	0	1	9	9	0	1773
Corynebacterium diphtheriae	view	8	4.50936e-06	439	1	1	-1	82.014	0	0	1	1	0	1717
Phlebiopsis gigantea	view	7	3.94569e-06	436	1	3	-1	37.5	0	0	0	1	0	82310
Stigmatella aurantiaca	view	6	3.38202e-06	402	1	2	-1	46.296	0	0	0	0	0	41
Leptotrichia sp. oral taxon 212	view	6	3.38202e-06	618	1	1	91.653	-1	0	0	2	2	0	712357
Pseudogymnoascus verrucosus	view	6	3.38202e-06	426	1	3	-1	32	0	0	0	0	0	342668
Burkholderia stagnalis	view	6	3.38202e-06	415	1	4	-1	36.145	0	1	1	1	0	1503054
Sphingopyxis fribergensis	view	6	3.38202e-06	423	1	3	90.394	-1	0	1	2	1	0	1515612
Cryptosporidium muris	view	6	3.38202e-06	425	1	3	90.625	-1	0	1	2	2	0	5808
Hydrogenophaga sp. PBC	view	5	2.81835e-06	412	1	3	-1	66.667	0	0	0	0	0	795665
Ochrobactrum intermedium	view	4	2.25468e-06	402	1	2	-1	40.625	0	0	0	0	0	94625
Rhodococcus sp. 008	view	4	2.25468e-06	426	1	0	99.057	-1	0	0	0	0	0	1723645
Tannerella sp. oral taxon BU063	view	3	1.69101e-06	403	1	4	96.853	-1	0	1	2	2	0	712710

## Sheet: Settings and Statistics
Sample Name	benchmark/SRR1553464
Timestamp	02.12.2016 11:51:43
Status	Complete
Read Pairs	1752608
Read Pairs (PF)	1672505
Single Reads	0
Single Reads (PF)	75955
Average Fragment Size	145
Fragment Size Standard Deviation	62
Reads aligning to host (est. perc.)	1.34
Digital Subtraction Strategy	Homo_sapiens.GRCh38.cdna	human	rna	/home/malawi/Projects/benchmarks/testing/references/cdna/Homo_sapiens.GRCh38.cdna.all
	Homo_sapiens.GRCh38.ncrna	human	rna	/home/malawi/Projects/benchmarks/testing/references/ncrna/Homo_sapiens.GRCh38.ncrna
	Homo_sapiens.GRCh38.dna.toplevel	human	both	/home/malawi/Projects/benchmarks/testing/references/toplevel/Homo_sapiens.GRCh38.dna.toplevel
BLAST Strategy	megablast	nt	always
	blastn	nt	never
	blastp	nr	progressive
R1 Reads	benchmark/SRR1553464_1.fastq.gz
R2 Reads	benchmark/SRR1553464_2.fastq.gz
Exact Command	-1 benchmark/SRR1553464_1.fastq.gz -2 benchmark/SRR1553464_2.fastq.gz --threads 12 --sample benchmark/SRR1553464 --log benchmark/SRR1553464.log --host human --type rna --blastp progressive --force --verbose --debug --min_contiglength 400 --ena
ID (analysis.id)	38

## Sheet: Programm Versions
Program	Version
bowtie2	v2.2.9
trinity
hmmsearch	v3.1b2
blastn	v2.4.0+
blastp	v2.4.0+

## Sheet: 0
Zaire ebolavirus
Taxid	186538
Abundance	1740198
Contigs	1
Orfs	40
Contigs
Contig_ID	Length	Abundance	Abundance/Length	Assignment	Assignment Evalue	Naive Assignment	Naive Evalue
191222	18948	1740198	91.8407	Zaire ebolavirus	0	Zaire ebolavirus	0
Orfs
Contig_ID	Orf_ID	Length	Assignment	Assignment Evalue	Naive Assignment	Naive Evalue
191222	237991	2212	Zaire ebolavirus	0
191222	237962	750	Zaire ebolavirus	0
191222	237963	382	Zaire ebolavirus	0
191222	237973	368	Zaire ebolavirus	0
191222	237971	347	Zaire ebolavirus	0
191222	237972	334	Zaire ebolavirus	0
191222	237989	288	Zaire ebolavirus	0
191222	237990	254	Zaire ebolavirus	0
191222	237975	188	Zaire ebolavirus	0
191222	237961	170	Zaire ebolavirus	0
191222	237982	147	Zaire ebolavirus	0
191222	237960	141	Zaire ebolavirus	0
191222	237983	140	Zaire ebolavirus	0
191222	237958	124	Zaire ebolavirus	0
191222	237978	116	Zaire ebolavirus	0
191222	237957	104	Zaire ebolavirus	0
191222	237987	101	Zaire ebolavirus	0
191222	237984	97	Zaire ebolavirus	0
191222	237980	95	Zaire ebolavirus	0
191222	237966	95	Zaire ebolavirus	0
191222	237952	93	Zaire ebolavirus	0
191222	237967	91	Zaire ebolavirus	0
191222	237979	90	Zaire ebolavirus	0
191222	237959	90	Zaire ebolavirus	0
191222	237969	90	Zaire ebolavirus	0
191222	237953	87	Zaire ebolavirus	0
191222	237981	85	Zaire ebolavirus	0
191222	237955	85	Zaire ebolavirus	0
191222	237970	85	Zaire ebolavirus	0
191222	237954	84	Zaire ebolavirus	0
191222	237976	83	Zaire ebolavirus	0
191222	237956	82	Zaire ebolavirus	0
191222	237977	81	Zaire ebolavirus	0
191222	237974	81	Zaire ebolavirus	0
191222	237988	80	Zaire ebolavirus	0
191222	237985	79	Zaire ebolavirus	0
191222	237986	77	Zaire ebolavirus	0
191222	237965	76	Zaire ebolavirus	0
191222	237968	75	Zaire ebolavirus	0
191222	237964	75	Zaire ebolavirus	0
Domains
Contig_ID	Orf_ID	Accession	Name	Description	Viral Root	Bacterial Root	Eukaryotic Root	Other Root	Start_Pos	End_Pos	Evalue
191222	237991	PF00946	Mononeg_RNA_pol	Mononegavirales RNA dependent RNA polymerase	ssRNA negative-strand viruses		Opisthokonta		10	1089	0
191222	237991	PF14318	Mononeg_mRNAcap	Mononegavirales mRNA-capping region V	ssRNA negative-strand viruses		Ecdysozoa	Halomicrobium mukohataei DSM 12286	1105	1357	0
191222	237991	PF01728	FtsJ	FtsJ-like methyltransferase	Viruses	Bacteria	Eukaryota	Archaea	1893	2007	3.6e-06
191222	237962	PF05505	Ebola_NP	Ebola nucleoprotein	Filoviridae		Fukomys damarensis		30	745	0
191222	237962	PF13350	Y_phosphatase3	Tyrosine phosphatase family		Bacteria	Eukaryota	Methanosarcina	622	696	6.9e-06
191222	237963	PF00429	TLV_coat	ENV polyprotein (coat polyprotein)	Orthoretrovirinae		Eukaryota		286	374	7.3e-07
191222	237963	PF01611	Filo_glycop	Filovirus glycoprotein	Filoviridae				1	54	2.6e-19
191222	237963	PF09649	CHZ	Histone chaperone domain CHZ		Pseudoalteromonas rubra	Eukaryota		199	214	1.2e-06
191222	237973	PF01611	Filo_glycop	Filovirus glycoprotein	Filoviridae				19	303	0
191222	237971	PF02097	Filo_VP35	Filoviridae VP35	Filoviridae		Eukaryota		27	347	0
191222	237972	PF07447	VP40	Matrix protein VP40	Filoviridae				35	303	0
191222	237989	PF11507	Transcript_VP30	Ebola virus-specific transcription factor VP30	Filoviridae	Bdellovibrio bacteriovorus HD100			142	271	0
191222	237990	PF06389	Filo_VP24	Filovirus membrane-associated protein VP24	Filoviridae				4	254	0
Nucleotide Sequences (FASTA)
Aminoacid Sequences (FASTA)
ORF Annotations (BED)
Domain Annotations (BED)
BACK TO SUMMARY

## Sheet: 1
Ralstonia solanacearum
Taxid	305
Abundance	8482
Contigs	489
Orfs	2187
Contigs
Contig_ID	Length	Abundance	Abundance/Length	Assignment	Assignment Evalue	Naive Assignment	Naive Evalue
192384	490	1215	2.47959	Ralstonia solanacearum	9.22e-08	Bacteria	0
191242	1420	241	0.169718	Ralstonia solanacearum	0	Ralstonia insidiosa	0
191232	2070	236	0.11401	Ralstonia solanacearum CMR15	0	Ralstonia insidiosa	0
191223	3970	204	0.0513854	Ralstonia solanacearum	0	Burkholderiales	0
191226	2328	115	0.0493986	Ralstonia solanacearum	0	Ralstonia	0
191227	2328	85	0.036512	Ralstonia solanacearum	2.19e-19	unknown (no taxid)	0
191224	2424	78	0.0321782	Ralstonia solanacearum	0	Proteobacteria	0
191739	609	74	0.121511	Ralstonia solanacearum CMR15	6.87e-52	Proteobacteria	0
191896	571	67	0.117338	Ralstonia solanacearum	0	Ralstonia	0
191281	1066	65	0.0609756	Ralstonia solanacearum	4.81e-53	Bacteria	0
191339	873	60	0.0687285	Ralstonia solanacearum	6.48e-21	Bacteria	0
191260	1207	53	0.0439105	Ralstonia solanacearum	0	unknown (no taxid)	0
191254	1220	53	0.0434426	Ralstonia solanacearum	9e-61	Burkholderiales	0
191311	938	48	0.0511727	Ralstonia solanacearum CMR15	0	Ralstonia	0
191244	1329	47	0.0353649	Ralstonia solanacearum	0	Sphingomonadaceae	0
191238	1610	45	0.0279503	Ralstonia solanacearum Po82	0	unknown (no taxid)	0
191283	1042	37	0.0355086	Ralstonia solanacearum	2.21e-20	Moraxella catarrhalis	2.82e-59
191425	773	36	0.0465718	Ralstonia solanacearum Po82	3.48e-22	Burkholderiaceae	1.96e-47
191365	842	33	0.0391924	Ralstonia solanacearum	0	unknown (no taxid)	0
191274	1091	33	0.0302475	Ralstonia solanacearum	0	Ralstonia	0
191331	881	31	0.0351873	Ralstonia solanacearum	0	Ralstonia	0
191316	930	31	0.0333333	Ralstonia solanacearum	0	Burkholderiales	0
191446	757	29	0.0383091	Ralstonia solanacearum GMI1000	0	Ralstonia solanacearum	0
191277	1085	28	0.0258065	Ralstonia solanacearum	0	Proteobacteria	0
191380	821	27	0.0328867	Ralstonia solanacearum	0	Ralstonia solanacearum	0
191581	680	26	0.0382353	Ralstonia solanacearum	3.65e-41	Proteobacteria	6.61e-59
191437	763	26	0.034076	Ralstonia solanacearum	8.4e-47	Ralstonia sp. 25mfcol4.1	0
191367	839	26	0.0309893	Ralstonia solanacearum	0	Ralstonia solanacearum	0
191532	703	26	0.0369844	Ralstonia solanacearum	0	Ralstonia solanacearum	0
191658	645	25	0.0387597	Ralstonia solanacearum CMR15	0	Ralstonia insidiosa	0
191510	716	25	0.0349162	Ralstonia solanacearum CFBP2957	0	Ralstonia solanacearum	0
191408	786	25	0.0318066	Ralstonia solanacearum PSI07	2.47e-53	Ralstonia	2.47e-53
191276	1087	24	0.0220791	Ralstonia solanacearum	0	Burkholderiales	0
192110	531	24	0.0451977	Ralstonia solanacearum	1.12e-25	Sphingomonas sp. Ant H11	0
191312	935	24	0.0256684	Ralstonia solanacearum	0	unknown (no taxid)	0
191322	914	24	0.0262582	Ralstonia solanacearum	4.86e-17	Ralstonia	0
191396	805	24	0.0298137	Ralstonia solanacearum CMR15	0	Ralstonia solanacearum	0
191306	961	24	0.024974	Ralstonia solanacearum	9.73e-50	unknown (no taxid)	9.73e-50
191465	739	24	0.0324763	Ralstonia solanacearum	4.13e-18	Ralstonia	0
191461	742	24	0.032345	Ralstonia solanacearum CFBP2957	0	unknown (no taxid)	0
191350	862	23	0.0266821	Ralstonia solanacearum	0	Ralstonia solanacearum	0
191558	690	23	0.0333333	Ralstonia solanacearum	0	Proteobacteria	0
191412	781	22	0.028169	Ralstonia solanacearum	0	Ralstonia solanacearum	0
191572	683	22	0.0322108	Ralstonia solanacearum	0	Ralstonia	0
192089	534	22	0.0411985	Ralstonia solanacearum	0	Ralstonia solanacearum	0
191357	856	22	0.0257009	Ralstonia solanacearum	0	Bacteria	0
191407	790	22	0.0278481	Ralstonia solanacearum	0	Bacteria	0
191371	833	21	0.0252101	Ralstonia solanacearum	0	Ralstonia	0
191389	809	21	0.025958	Ralstonia solanacearum	0	Ralstonia syzygii	0
191348	864	21	0.0243056	Ralstonia solanacearum	4e-61	Ralstonia pickettii	0
191554	692	20	0.0289017	Ralstonia solanacearum	0	Ralstonia solanacearum	0
191833	584	20	0.0342466	Ralstonia solanacearum	0	Burkholderiales	0
191968	555	20	0.036036	Ralstonia solanacearum	0	Ralstonia solanacearum	0
191649	651	20	0.030722	Ralstonia solanacearum CMR15	0	Ralstonia solanacearum	0
191501	720	20	0.0277778	Ralstonia solanacearum	4.76e-18	Alphaproteobacteria	0
191454	745	20	0.0268456	Ralstonia solanacearum CFBP2957	3.59e-17	Burkholderiales	3.59e-17
191517	712	20	0.0280899	Ralstonia solanacearum	0	Ralstonia solanacearum	0
191507	717	20	0.027894	Ralstonia solanacearum	1.47e-53	Burkholderia pseudomultivorans	9e-61
191488	726	20	0.0275482	Ralstonia solanacearum	0	Ralstonia solanacearum	0
191932	563	20	0.035524	Ralstonia solanacearum	0	Ralstonia solanacearum	0
191420	777	20	0.02574	Ralstonia solanacearum	0	Burkholderiaceae	0
192276	503	20	0.0397614	Ralstonia solanacearum	6.71e-21	Sphingomonas sp. Ant H11	0
191687	631	20	0.0316957	Ralstonia solanacearum	0	Ralstonia insidiosa	0
191445	757	20	0.0264201	Ralstonia solanacearum	0	Ralstonia syzygii	0
191676	634	20	0.0315457	Ralstonia solanacearum UW551	8.85e-50	Ralstonia	4.98e-51
191735	610	20	0.0327869	Ralstonia solanacearum PSI07	0	blood disease bacterium R229	0
191567	685	19	0.0277372	Ralstonia solanacearum	0	Ralstonia solanacearum	0
191539	699	19	0.0271817	Ralstonia solanacearum	0	Proteobacteria	0
191751	604	19	0.031457	Ralstonia solanacearum	0	Ralstonia pickettii	0
191837	583	19	0.0325901	Ralstonia solanacearum	1.64e-52	Ralstonia sp. NT80	0
191433	765	19	0.0248366	Ralstonia solanacearum	2.58e-53	Proteobacteria	0
191648	651	18	0.0276498	Ralstonia solanacearum	6.13e-11	Xanthomonas sp. GPE 39	1.9e-15
191629	660	18	0.0272727	Ralstonia solanacearum	1.41e-31	Burkholderiaceae	1.41e-31
191959	557	18	0.032316	Ralstonia solanacearum	0	Ralstonia solanacearum	0
192273	503	18	0.0357853	Ralstonia solanacearum	1.36e-20	Collimonas sp. OK307	8.57e-27
191646	652	18	0.0276074	Ralstonia solanacearum	1.74e-43	Proteobacteria	4.99e-44
192101	532	18	0.0338346	Ralstonia solanacearum	5.32e-18	Burkholderia	1.08e-43
191842	582	18	0.0309278	Ralstonia solanacearum	0	Ralstonia solanacearum	0
191938	562	18	0.0320285	Ralstonia solanacearum	1.74e-30	Ralstonia solanacearum	2.55e-30
191651	651	18	0.0276498	Ralstonia solanacearum	0	Alphaproteobacteria	0
192876	440	18	0.0409091	Ralstonia solanacearum	0	Ralstonia mannitolilytica	0
191937	562	18	0.0320285	Ralstonia solanacearum	6.01e-49	Ralstonia solanacearum	1.26e-46
192325	497	18	0.0362173	Ralstonia solanacearum	3.56e-38	Proteobacteria	1.93e-38
191791	594	18	0.030303	Ralstonia solanacearum	8.74e-35	Ralstonia sp. UNC404CL21Col	7.18e-51
191684	631	18	0.0285261	Ralstonia solanacearum CFBP2957	0	Burkholderiales	0
192003	548	18	0.0328467	Ralstonia solanacearum CFBP2957	0	Ralstonia syzygii	0
191596	674	18	0.0267062	Ralstonia solanacearum	0	Bacteria	0
191691	628	18	0.0286624	Ralstonia solanacearum	5.5e-43	unknown (no taxid)	5.23e-50
191711	621	18	0.0289855	Ralstonia solanacearum	0	Bacteria	0
191886	573	18	0.0314136	Ralstonia solanacearum	0	Betaproteobacteria	0
191515	713	18	0.0252454	Ralstonia solanacearum	0	Bacteria	0
191727	615	18	0.0292683	Ralstonia solanacearum	0	Ralstonia mannitolilytica	0
191402	798	18	0.0225564	Ralstonia solanacearum	0	Burkholderiales	0
191931	563	17	0.0301954	Ralstonia solanacearum	0	Ralstonia solanacearum	0
192121	528	17	0.032197	Ralstonia solanacearum	0	Ralstonia solanacearum	0
192244	507	17	0.0335306	Ralstonia solanacearum	0	Proteobacteria	0
191590	675	17	0.0251852	Ralstonia solanacearum	0	Burkholderiaceae	0
191762	602	17	0.0282392	Ralstonia solanacearum CFBP2957	0	Ralstonia pickettii	0
192921	437	17	0.0389016	Ralstonia solanacearum	1.46e-36	Ralstonia pickettii	5.89e-59
191605	671	17	0.0253353	Ralstonia solanacearum	6.37e-42	Sphingomonas sp. Ant H11	0
192387	489	17	0.0347648	Ralstonia solanacearum	0	Ralstonia syzygii	0
191498	721	17	0.0235784	Ralstonia solanacearum OE1-1	0	Bacteria	0
191598	674	17	0.0252226	Ralstonia solanacearum	0	Ralstonia solanacearum	0
191524	708	17	0.0240113	Ralstonia solanacearum	1.38e-21	Sphingomonas sp. Ant H11	0
191628	660	17	0.0257576	Ralstonia solanacearum	0	Ralstonia	0
191719	619	17	0.0274637	Ralstonia solanacearum	2.29e-42	Burkholderiaceae	5.55e-44
192459	481	17	0.035343	Ralstonia solanacearum	3.08e-08	Ralstonia pickettii	2.03e-57
191592	675	16	0.0237037	Ralstonia solanacearum	8.09e-34	Ralstonia	8.09e-34
191593	675	16	0.0237037	Ralstonia solanacearum Po82	5.95e-07	Proteobacteria	0
192071	536	16	0.0298507	Ralstonia solanacearum	1.93e-29	Bacteria	2.72e-37
191383	815	16	0.0196319	Ralstonia solanacearum	0	Bacteria	0
192720	454	16	0.0352423	Ralstonia solanacearum	0	Ralstonia	0
191831	584	16	0.0273973	Ralstonia solanacearum	1.5e-19	Ralstonia solanacearum	1.5e-19
191613	668	16	0.0239521	Ralstonia solanacearum	0	Ralstonia solanacearum	0
191496	721	16	0.0221914	Ralstonia solanacearum	0	Bacteria	0
191483	731	16	0.0218878	Ralstonia solanacearum	0	Ralstonia solanacearum	0
191946	560	16	0.0285714	Ralstonia solanacearum	0	Ralstonia solanacearum	0
191754	603	16	0.026534	Ralstonia solanacearum	2.02e-45	Ralstonia	2.07e-54
191734	610	16	0.0262295	Ralstonia solanacearum OE1-1	2.16e-40	Sphingomonas sp. Ant H11	0
191387	810	16	0.0197531	Ralstonia solanacearum	1.96e-07	Bradyrhizobium	0
191723	617	16	0.0259319	Ralstonia solanacearum	0	Ralstonia solanacearum	0
191903	569	16	0.0281195	Ralstonia solanacearum Po82	5.18e-35	Ralstonia solanacearum	5.85e-34
191480	732	16	0.0218579	Ralstonia solanacearum	0	Ralstonia solanacearum	0
191419	777	16	0.020592	Ralstonia solanacearum IPO1609	0	Proteobacteria	0
191440	759	16	0.0210804	Ralstonia solanacearum SD54	4.99e-10	Burkholderiaceae	4.44e-17
191576	681	16	0.0234949	Ralstonia solanacearum Po82	0	Burkholderiales	0
191936	562	16	0.0284698	Ralstonia solanacearum CMR15	0	Ralstonia solanacearum	0
191667	639	16	0.0250391	Ralstonia solanacearum	0	Ralstonia solanacearum	0
192486	478	15	0.0313808	Ralstonia solanacearum CFBP2957	0	Ralstonia solanacearum	0
191295	1002	15	0.0149701	Ralstonia solanacearum UW551	9.79e-19	Bacteria	2.97e-29
191848	581	15	0.0258176	Ralstonia solanacearum SD54	1.52e-10	Bacteria	3.2e-47
191940	561	15	0.026738	Ralstonia solanacearum CMR15	0	Ralstonia pickettii	0
192852	443	15	0.03386	Ralstonia solanacearum	1.79e-26	Sphingomonas sp. Ant H11	0
192255	506	15	0.0296443	Ralstonia solanacearum	0	Burkholderiales	0
192391	489	15	0.0306748	Ralstonia solanacearum	0	Ralstonia solanacearum	0
191506	718	15	0.0208914	Ralstonia solanacearum PSI07	1.32e-50	blood disease bacterium R229	1.1e-50
191779	597	15	0.0251256	Ralstonia solanacearum	0	Acidovorax sp. JHL-3	0
192608	465	15	0.0322581	Ralstonia solanacearum	1.38e-26	Proteobacteria	0
192302	500	15	0.03	Ralstonia solanacearum	1.79e-28	Bacteria	1.4e-28
191668	638	15	0.023511	Ralstonia solanacearum	0	Ralstonia insidiosa	0
191363	844	15	0.0177725	Ralstonia solanacearum SD54	0	Ralstonia insidiosa	0
191351	860	15	0.0174419	Ralstonia solanacearum	1.04e-21	Proteobacteria	1.35e-36
192062	539	15	0.0278293	Ralstonia solanacearum	0	Ralstonia solanacearum	0
191801	592	15	0.0253378	Ralstonia solanacearum	0	Ralstonia	0
192344	495	15	0.030303	Ralstonia solanacearum PSI07	0	Burkholderiaceae	0
192334	496	15	0.0302419	Ralstonia solanacearum	1.06e-29	Cupriavidus metallidurans	2.24e-41
191797	593	15	0.0252951	Ralstonia solanacearum	7.28e-37	Ralstonia	8.56e-37
192128	527	14	0.0265655	Ralstonia solanacearum	0	Ralstonia	0
192241	507	14	0.0276134	Ralstonia solanacearum P673	2.5e-53	unknown (no taxid)	3.32e-54
191587	677	14	0.0206795	Ralstonia solanacearum	0	Bacteria	0
192290	502	14	0.0278884	Ralstonia solanacearum	9.83e-43	Ralstonia	9.83e-43
191583	678	14	0.020649	Ralstonia solanacearum	0	Ralstonia syzygii	0
192347	494	14	0.0283401	Ralstonia solanacearum	0	unknown (no taxid)	0
193069	426	14	0.0328638	Ralstonia solanacearum	1.09e-59	Betaproteobacteria	0
192070	537	14	0.0260708	Ralstonia solanacearum	0	Ralstonia solanacearum	0
191984	551	14	0.0254083	Ralstonia solanacearum	0	Ralstonia solanacearum	0
192178	516	14	0.0271318	Ralstonia solanacearum	2.4e-51	Proteobacteria	2.73e-54
192073	536	14	0.0261194	Ralstonia solanacearum	1.71e-15	Burkholderiaceae	4.98e-26
192216	511	14	0.0273973	Ralstonia solanacearum	3.19e-46	Burkholderiaceae	8.1e-55
191578	680	14	0.0205882	Ralstonia solanacearum	2.04e-36	Bacteria	9.74e-44
191654	649	14	0.0215716	Ralstonia solanacearum	0	unknown (no taxid)	0
192311	498	14	0.0281124	Ralstonia solanacearum	9.11e-17	Sphingomonas sp. Ant H11	7.28e-54
192409	486	14	0.0288066	Ralstonia solanacearum UW551	3.15e-19	Proteobacteria	0
192394	488	14	0.0286885	Ralstonia solanacearum	4.97e-44	Sphingomonas sp. Ant H11	0
193407	400	14	0.035	Ralstonia solanacearum	4.95e-48	Burkholderiaceae	7.45e-51
193004	430	14	0.0325581	Ralstonia solanacearum PSI07	0	Ralstonia solanacearum	0
191614	666	14	0.021021	Ralstonia solanacearum	0	Proteobacteria	0
192559	470	14	0.0297872	Ralstonia solanacearum UW551	4.77e-25	Ralstonia solanacearum	4.77e-25
192479	479	14	0.0292276	Ralstonia solanacearum	0	Ralstonia solanacearum	0
192286	502	14	0.0278884	Ralstonia solanacearum	1e-61	unknown (no taxid)	0
192528	473	14	0.0295983	Ralstonia solanacearum	0	Sphingomonas sp. Ant H11	0
192284	502	14	0.0278884	Ralstonia solanacearum	0	Bacteria	0
191904	569	14	0.0246046	Ralstonia solanacearum	9.53e-51	Ralstonia	7.04e-51
191916	566	14	0.024735	Ralstonia solanacearum	0	Ralstonia solanacearum	0
192370	492	14	0.0284553	Ralstonia solanacearum	5.69e-46	Proteobacteria	5.69e-46
191650	651	14	0.0215054	Ralstonia solanacearum	0	Ralstonia	0
192043	541	14	0.025878	Ralstonia solanacearum	0	unknown (no taxid)	0
192890	440	13	0.0295455	Ralstonia solanacearum CMR15	0	Ralstonia solanacearum	0
192152	522	13	0.0249042	Ralstonia solanacearum	5.89e-12	Sphingomonas sp. Ant H11	0
191645	652	13	0.0199387	Ralstonia solanacearum	0	Burkholderiales	0
192283	502	13	0.0258964	Ralstonia solanacearum PSI07	0	blood disease bacterium R229	0
192812	447	13	0.0290828	Ralstonia solanacearum	0	Ralstonia	0
192187	515	13	0.0252427	Ralstonia solanacearum	0	Ralstonia solanacearum	0
193050	427	13	0.030445	Ralstonia solanacearum	0	Ralstonia insidiosa	0
192297	501	13	0.0259481	Ralstonia solanacearum	0	Burkholderiaceae	0
192250	506	13	0.0256917	Ralstonia solanacearum	1.6e-60	Ralstonia solanacearum	1.6e-60
192352	493	13	0.0263692	Ralstonia solanacearum PSI07	0	Ralstonia	0
192350	493	13	0.0263692	Ralstonia solanacearum PSI07	0	Ralstonia	0
192075	536	13	0.0242537	Ralstonia solanacearum	0	Ralstonia insidiosa	0
192329	497	13	0.0261569	Ralstonia solanacearum	0	Ralstonia insidiosa	0
192415	486	13	0.026749	Ralstonia solanacearum Po82	0	Burkholderiaceae	0
192044	541	13	0.0240296	Ralstonia solanacearum	3.6e-33	Ralstonia	0
192275	503	13	0.0258449	Ralstonia solanacearum	0	Burkholderiaceae	0
192238	507	12	0.0236686	Ralstonia solanacearum	9.33e-38	Proteobacteria	1.11e-37
192819	446	12	0.0269058	Ralstonia solanacearum	0	Ralstonia pickettii	0
192229	508	12	0.023622	Ralstonia solanacearum	0	Ralstonia	0
191492	722	12	0.0166205	Ralstonia solanacearum	0	Burkholderiales	0
192927	437	12	0.02746	Ralstonia solanacearum	0	Burkholderiaceae	0
191712	621	12	0.0193237	Ralstonia solanacearum	0	Ralstonia	0
192267	504	12	0.0238095	Ralstonia solanacearum	0	Burkholderiales	0
192932	436	12	0.0275229	Ralstonia solanacearum	2.6e-60	Ralstonia solanacearum	2.6e-60
192948	435	12	0.0275862	Ralstonia solanacearum	0	Ralstonia solanacearum	0
192977	432	12	0.0277778	Ralstonia solanacearum	0	Ralstonia mannitolilytica	0
191542	698	12	0.017192	Ralstonia solanacearum	0	unknown (no taxid)	0
192170	518	12	0.023166	Ralstonia solanacearum	0	Ralstonia solanacearum	0
192279	503	12	0.0238569	Ralstonia solanacearum	2.3e-31	Bradyrhizobium	0
192145	523	12	0.0229446	Ralstonia solanacearum	0	Bacteria	0
192780	449	12	0.0267261	Ralstonia solanacearum	0.005	Sphingomonadaceae	2.15e-23
192129	527	12	0.0227704	Ralstonia solanacearum	0	Ralstonia mannitolilytica	0
192120	528	12	0.0227273	Ralstonia solanacearum	0	Ralstonia solanacearum	0
192770	450	12	0.0266667	Ralstonia solanacearum	0	Ralstonia solanacearum	0
192103	531	12	0.0225989	Ralstonia solanacearum	3.51e-53	Ralstonia	3.51e-53
193027	428	12	0.0280374	Ralstonia solanacearum	0	Ralstonia solanacearum	0
193041	427	12	0.028103	Ralstonia solanacearum	0	Ralstonia pickettii	0
192710	456	12	0.0263158	Ralstonia solanacearum	0	Proteobacteria	0
192845	444	12	0.027027	Ralstonia solanacearum	0	Ralstonia solanacearum	0
192080	535	12	0.0224299	Ralstonia solanacearum	0	Ralstonia mannitolilytica	0
192169	518	12	0.023166	Ralstonia solanacearum	9.59e-39	Sphingobium sp. Ant17	0
192316	498	12	0.0240964	Ralstonia solanacearum	4.84e-47	unknown (no taxid)	0
193252	410	12	0.0292683	Ralstonia solanacearum	1.09e-48	Sphingomonas sp. Ant H11	0
191595	674	12	0.0178042	Ralstonia solanacearum CFBP2957	0	Ralstonia solanacearum	0
193272	409	12	0.0293399	Ralstonia solanacearum	1.21e-36	Ralstonia	1.11e-37
192596	467	12	0.0256959	Ralstonia solanacearum	3.92e-56	Ralstonia solanacearum	9.93e-56
192035	543	12	0.0220994	Ralstonia solanacearum Po82	3.18e-38	unknown (no taxid)	3.01e-37
192034	543	12	0.0220994	Ralstonia solanacearum CMR15	0	Ralstonia mannitolilytica	0
192027	544	12	0.0220588	Ralstonia solanacearum	0	Ralstonia solanacearum	0
192020	545	12	0.0220183	Ralstonia solanacearum	1.82e-10	Proteobacteria	4.96e-58
193277	408	12	0.0294118	Ralstonia solanacearum	5e-61	Ralstonia sp. A12	0
193316	405	12	0.0296296	Ralstonia solanacearum	3.85e-46	unknown (no taxid)	3.85e-46
191980	552	12	0.0217391	Ralstonia solanacearum	0	Ralstonia solanacearum	0
191964	556	12	0.0215827	Ralstonia solanacearum	0	Burkholderia cenocepacia	0
192555	471	12	0.0254777	Ralstonia solanacearum K60-1	7.32e-42	Ralstonia solanacearum	7.32e-42
191685	631	12	0.0190174	Ralstonia solanacearum	1.66e-42	Proteobacteria	0
193340	404	12	0.029703	Ralstonia solanacearum	0	Ralstonia	0
193208	413	12	0.0290557	Ralstonia solanacearum	0	Ralstonia solanacearum	0
192473	479	12	0.0250522	Ralstonia solanacearum	2.76e-22	Sphingomonas sp. Ant H11	0
193393	401	12	0.0299252	Ralstonia solanacearum CMR15	0	Ralstonia solanacearum	0
191838	583	12	0.0205832	Ralstonia solanacearum	0	Ralstonia insidiosa	0
191741	608	12	0.0197368	Ralstonia solanacearum	0	Proteobacteria	0
191835	583	12	0.0205832	Ralstonia solanacearum	0	Ralstonia	0
191830	585	12	0.0205128	Ralstonia solanacearum	0	Burkholderiales	0
192397	488	12	0.0245902	Ralstonia solanacearum	1.32e-57	unknown (no taxid)	0
192457	481	12	0.024948	Ralstonia solanacearum	0	Ralstonia solanacearum	0
191772	599	12	0.0200334	Ralstonia solanacearum	0	Burkholderiales	0
191783	597	12	0.0201005	Ralstonia solanacearum	0	Betaproteobacteria	0
191804	591	12	0.0203046	Ralstonia solanacearum	0.091	Bradyrhizobium	0
192641	462	11	0.0238095	Ralstonia solanacearum	0	Ralstonia solanacearum	0
192875	440	11	0.025	Ralstonia solanacearum	1.6e-44	Proteobacteria	0
191822	586	11	0.0187713	Ralstonia solanacearum	0	Ralstonia sp. MD27	0
192425	485	11	0.0226804	Ralstonia solanacearum	4.63e-57	Proteobacteria	0
191782	597	11	0.0184255	Ralstonia solanacearum	0	Ralstonia solanacearum	0
192809	447	11	0.0246085	Ralstonia solanacearum	1.54e-19	Xanthomonas gardneri	0
192597	467	11	0.0235546	Ralstonia solanacearum	1.6e-60	Bacteria	1.6e-60
192225	509	11	0.021611	Ralstonia solanacearum	0	Burkholderiaceae bacterium 26	0
191747	605	11	0.0181818	Ralstonia solanacearum	5.28e-55	Proteobacteria	5.28e-55
191702	624	11	0.0176282	Ralstonia solanacearum	7.78e-59	unknown (no taxid)	7.78e-59
192934	436	11	0.0252294	Ralstonia solanacearum CFBP2957	0	Ralstonia solanacearum	0
192787	448	11	0.0245536	Ralstonia solanacearum	0	Burkholderiales	0
191977	553	11	0.0198915	Ralstonia solanacearum	0	Ralstonia solanacearum	0
192522	474	11	0.0232068	Ralstonia solanacearum	0	Ralstonia mannitolilytica	0
192108	531	11	0.0207156	Ralstonia solanacearum PSI07	0	Ralstonia solanacearum	0
191556	690	11	0.015942	Ralstonia solanacearum CFBP2957	0	Ralstonia mannitolilytica	0
192769	450	11	0.0244444	Ralstonia solanacearum	0	Ralstonia insidiosa	0
192482	478	11	0.0230126	Ralstonia solanacearum	0	Ralstonia sp. MD27	0
192087	534	11	0.0205993	Ralstonia solanacearum	2.81e-08	Proteobacteria	0
191926	564	11	0.0195035	Ralstonia solanacearum	0	unknown (no taxid)	0
193036	428	11	0.0257009	Ralstonia solanacearum	9.93e-53	Ralstonia	2.48e-53
192576	468	11	0.0235043	Ralstonia solanacearum	7.44e-43	Proteobacteria	0
193249	410	11	0.0268293	Ralstonia solanacearum	0	Ralstonia solanacearum	0
192538	472	11	0.0233051	Ralstonia solanacearum	0	Ralstonia solanacearum	0
192544	472	11	0.0233051	Ralstonia solanacearum	1.04e-40	Ralstonia	2.17e-41
193056	426	11	0.0258216	Ralstonia solanacearum	0	Ralstonia sp. A12	0
192083	534	11	0.0205993	Ralstonia solanacearum	0	unknown (no taxid)	0
193266	409	11	0.0268949	Ralstonia solanacearum PSI07	5.03e-36	Bacteria	5.03e-36
192611	465	11	0.0236559	Ralstonia solanacearum	0	Ralstonia insidiosa	0
193269	409	11	0.0268949	Ralstonia solanacearum	0	Ralstonia insidiosa	0
191983	551	11	0.0199637	Ralstonia solanacearum	3.52e-44	Proteobacteria	0
193331	404	11	0.0272277	Ralstonia solanacearum	0	Ralstonia solanacearum	0
192575	468	10	0.0213675	Ralstonia solanacearum	0	Ralstonia	0
193302	407	10	0.02457	Ralstonia solanacearum	7.68e-57	Ralstonia	5.67e-57
191981	552	10	0.0181159	Ralstonia solanacearum	1.1e-08	Ralstonia solanacearum	1.1e-08
192591	467	10	0.0214133	Ralstonia solanacearum	6.79e-26	Sphingomonas sp. Ant H11	0
192038	542	10	0.0184502	Ralstonia solanacearum Po82	0	Burkholderiales	0
192048	541	10	0.0184843	Ralstonia solanacearum	0	unknown (no taxid)	0
192566	469	10	0.021322	Ralstonia solanacearum CFBP2957	0	Ralstonia solanacearum	0
193255	410	10	0.0243902	Ralstonia solanacearum	0	Ralstonia solanacearum	0
192051	540	10	0.0185185	Ralstonia solanacearum	0	Burkholderiaceae	0
192054	540	10	0.0185185	Ralstonia solanacearum CMR15	0	Ralstonia pickettii	0
193322	405	10	0.0246914	Ralstonia solanacearum	0	unknown (no taxid)	0
193192	414	10	0.0241546	Ralstonia solanacearum CFBP2957	0	Ralstonia solanacearum	0
193186	415	10	0.0240964	Ralstonia solanacearum CFBP2957	0	Ralstonia solanacearum	0
193157	417	10	0.0239808	Ralstonia solanacearum	0	Bacteria	0
192637	463	10	0.0215983	Ralstonia solanacearum	0	Burkholderiales	0
192414	486	10	0.0205761	Ralstonia solanacearum	0	unknown (no taxid)	0
193133	420	10	0.0238095	Ralstonia solanacearum	0	Proteobacteria	0
192418	486	10	0.0205761	Ralstonia solanacearum	0	Ralstonia	0
192546	471	10	0.0212314	Ralstonia solanacearum	0	blood disease bacterium R229	0
192306	499	10	0.0200401	Ralstonia solanacearum	0	unknown (no taxid)	0
192716	455	10	0.021978	Ralstonia solanacearum	1.72e-35	Ralstonia solanacearum	1.72e-35
193334	404	10	0.0247525	Ralstonia solanacearum CFBP2957	0	Ralstonia solanacearum	0
192084	534	10	0.0187266	Ralstonia solanacearum	0	Ralstonia solanacearum	0
193038	428	10	0.0233645	Ralstonia solanacearum PSI07	0	Ralstonia	0
192503	476	10	0.0210084	Ralstonia solanacearum	0	Ralstonia	0
192368	492	10	0.0203252	Ralstonia solanacearum	5.16e-43	Bacteria	0
192764	450	10	0.0222222	Ralstonia solanacearum CFBP2957	0	Ralstonia solanacearum	0
192768	450	10	0.0222222	Ralstonia solanacearum	0	Bacteria	0
192438	484	10	0.0206612	Ralstonia solanacearum	3.04e-51	Ralstonia solanacearum	3.04e-51
193341	404	10	0.0247525	Ralstonia solanacearum	0	blood disease bacterium R229	0
192775	449	10	0.0222717	Ralstonia solanacearum CFBP2957	0	Ralstonia insidiosa	0
193384	401	10	0.0249377	Ralstonia solanacearum	0	Proteobacteria	0
192470	480	10	0.0208333	Ralstonia solanacearum	0.071	Medicago truncatula	2.2e-18
192172	517	10	0.0193424	Ralstonia solanacearum	0	Ralstonia mannitolilytica	0
192975	432	10	0.0231481	Ralstonia solanacearum	0	Ralstonia solanacearum	0
191866	577	10	0.017331	Ralstonia solanacearum	0.009	Sphingomonadaceae	2.56e-51
192270	504	10	0.0198413	Ralstonia solanacearum	0	Ralstonia solanacearum	0
192794	448	10	0.0223214	Ralstonia solanacearum	0	Ralstonia sp. A12	0
192389	489	10	0.0204499	Ralstonia solanacearum	0	Ralstonia solanacearum	0
192269	504	10	0.0198413	Ralstonia solanacearum	0	Ralstonia mannitolilytica	0
193032	428	10	0.0233645	Ralstonia solanacearum	0	Ralstonia solanacearum	0
191533	702	10	0.014245	Ralstonia solanacearum	3.04e-32	Burkholderiaceae	0
192444	483	10	0.0207039	Ralstonia solanacearum CFBP2957	0	Ralstonia solanacearum	0
192813	447	10	0.0223714	Ralstonia solanacearum GMI1000	0	Ralstonia pickettii	0
192231	508	10	0.019685	Ralstonia solanacearum	1.35e-48	unknown (no taxid)	0
192893	439	10	0.022779	Ralstonia solanacearum	1.67e-34	Burkholderia cepacia	1.34e-36
191467	739	10	0.0135318	Ralstonia solanacearum	0	Proteobacteria	0
192412	486	10	0.0205761	Ralstonia solanacearum	6.83e-37	Bacteria	0
192417	486	10	0.0205761	Ralstonia solanacearum CFBP2957	0	Ralstonia	0
191580	680	10	0.0147059	Ralstonia solanacearum	2.66e-38	Burkholderiaceae	9.81e-42
192821	446	9	0.0201794	Ralstonia solanacearum	0	Ralstonia solanacearum	0
192599	466	9	0.0193133	Ralstonia solanacearum	7.21e-58	Ralstonia pickettii	3.8e-58
193261	409	9	0.0220049	Ralstonia solanacearum	4.93e-59	Ralstonia solanacearum	4.93e-59
192606	465	9	0.0193548	Ralstonia solanacearum	0	Ralstonia solanacearum	0
192363	492	9	0.0182927	Ralstonia solanacearum	1.73e-30	Proteobacteria	7.68e-29
192354	493	9	0.0182556	Ralstonia solanacearum	0	Ralstonia solanacearum	0
193212	412	9	0.0218447	Ralstonia solanacearum	0	Ralstonia	0
192625	464	9	0.0193966	Ralstonia solanacearum UW551	0	Burkholderiaceae	0
192308	498	9	0.0180723	Ralstonia solanacearum PSI07	0	Ralstonia solanacearum	0
192236	507	9	0.0177515	Ralstonia solanacearum	1.28e-46	Burkholderiales	5.64e-48
192629	464	9	0.0193966	Ralstonia solanacearum CFBP2957	0	Ralstonia mannitolilytica	0
192117	529	9	0.0170132	Ralstonia solanacearum	0	Ralstonia mannitolilytica	0
193084	424	9	0.0212264	Ralstonia solanacearum	1.04e-35	Burkholderiales	4.15e-39
192698	457	9	0.0196937	Ralstonia solanacearum CFBP2957	0	Ralstonia solanacearum	0
192164	520	9	0.0173077	Ralstonia solanacearum	0	Ralstonia insidiosa	0
192072	536	9	0.016791	Ralstonia solanacearum PSI07	0	Ralstonia	0
191776	598	9	0.0150502	Ralstonia solanacearum	7.1e-60	Proteobacteria	7.1e-60
193000	431	9	0.0208817	Ralstonia solanacearum	7.12e-51	Proteobacteria	0
192039	542	9	0.0166052	Ralstonia solanacearum	0	Ralstonia solanacearum	0
191921	565	9	0.0159292	Ralstonia solanacearum	2.01e-13	Ralstonia solanacearum	2.01e-13
193227	412	8	0.0194175	Ralstonia solanacearum	0	Ralstonia	0
193011	429	8	0.018648	Ralstonia solanacearum	1.95e-58	Bacteria	2e-61
191895	571	8	0.0140105	Ralstonia solanacearum	0	Burkholderiaceae	0
193007	429	8	0.018648	Ralstonia solanacearum	0.005	Ralstonia	2.6e-47
192762	450	8	0.0177778	Ralstonia solanacearum	8.76e-46	Burkholderiaceae	9.06e-57
191956	558	8	0.0143369	Ralstonia solanacearum	2.58e-49	Ralstonia	2.58e-49
192627	464	8	0.0172414	Ralstonia solanacearum	1.57e-53	Ralstonia solanacearum	1.57e-53
193037	428	8	0.0186916	Ralstonia solanacearum	0	Ralstonia pickettii	0
192732	453	8	0.01766	Ralstonia solanacearum PSI07	0	unknown (no taxid)	0
192858	442	8	0.0180995	Ralstonia solanacearum Po82	0	unknown (no taxid)	0
192076	535	8	0.0149533	Ralstonia solanacearum	0	Ralstonia solanacearum	0
193054	426	8	0.0187793	Ralstonia solanacearum	2.22e-42	Bacteria	1.13e-51
192916	438	8	0.0182648	Ralstonia solanacearum	1.69e-26	Ralstonia	1.69e-26
192703	457	8	0.0175055	Ralstonia solanacearum FQY_4	0	Ralstonia insidiosa	0
192077	535	8	0.0149533	Ralstonia solanacearum	0	Ralstonia	0
192981	432	8	0.0185185	Ralstonia solanacearum CFBP2957	0	Ralstonia solanacearum	0
193074	425	8	0.0188235	Ralstonia solanacearum CMR15	0	Ralstonia sp. A12	0
191763	602	8	0.013289	Ralstonia solanacearum	0	Ralstonia	0
193099	423	8	0.0189125	Ralstonia solanacearum UW551	3.91e-08	Proteobacteria	0
193103	423	8	0.0189125	Ralstonia solanacearum	2.99e-34	Ralstonia sp. 5_7_47FAA	3.47e-41
193344	403	8	0.0198511	Ralstonia solanacearum	2.07e-54	Ralstonia	1.72e-59
193118	422	8	0.0189573	Ralstonia solanacearum CMR15	0	Ralstonia pickettii	0
193119	421	8	0.0190024	Ralstonia solanacearum	0	Ralstonia solanacearum	0
192800	447	8	0.0178971	Ralstonia solanacearum Po82	7.95e-57	Burkholderiales	7.95e-57
193124	421	8	0.0190024	Ralstonia solanacearum	1.76e-32	Burkholderiales	5.28e-34
192139	524	8	0.0152672	Ralstonia solanacearum	1.64e-59	Bacteria	0
192171	517	8	0.0154739	Ralstonia solanacearum	0	Ralstonia mannitolilytica	0
192686	458	8	0.0174672	Ralstonia solanacearum	5.52e-56	Sphingomonas echinoides	0
192176	517	8	0.0154739	Ralstonia solanacearum	0	Ralstonia pickettii	0
192180	516	8	0.0155039	Ralstonia solanacearum	1.85e-45	Proteobacteria	0
192190	515	8	0.015534	Ralstonia solanacearum	2e-61	unknown (no taxid)	0
192197	514	8	0.0155642	Ralstonia solanacearum	0	Ralstonia syzygii	0
192803	447	8	0.0178971	Ralstonia solanacearum	0	Ralstonia syzygii	0
193158	417	8	0.0191847	Ralstonia solanacearum	0	Ralstonia solanacearum	0
191732	611	8	0.0130933	Ralstonia solanacearum CMR15	0	Ralstonia	0
193161	417	8	0.0191847	Ralstonia solanacearum	0	Ralstonia solanacearum	0
192277	503	8	0.0159046	Ralstonia solanacearum	0	Ralstonia solanacearum	0
193176	416	8	0.0192308	Ralstonia solanacearum	0	unknown (no taxid)	0
193215	412	8	0.0194175	Ralstonia solanacearum	0	Proteobacteria	0
191666	639	8	0.0125196	Ralstonia solanacearum	0	Bacteria	0
193189	415	8	0.0192771	Ralstonia solanacearum	4.86e-24	unknown (no taxid)	0
192321	497	8	0.0160966	Ralstonia solanacearum	8.51e-53	Ralstonia	3.78e-52
192345	495	8	0.0161616	Ralstonia solanacearum	0	Ralstonia mannitolilytica	0
192349	494	8	0.0161943	Ralstonia solanacearum	0	Ralstonia solanacearum	0
191633	658	8	0.0121581	Ralstonia solanacearum	0	Ralstonia sp. A12	0
192831	445	8	0.0179775	Ralstonia solanacearum	0	Ralstonia mannitolilytica	0
193222	412	8	0.0194175	Ralstonia solanacearum	0	Proteobacteria	0
193008	429	8	0.018648	Ralstonia solanacearum	2.27e-32	Ralstonia syzygii	1.97e-34
193245	410	8	0.0195122	Ralstonia solanacearum CMR15	0	Ralstonia solanacearum	0
192356	493	8	0.0162272	Ralstonia solanacearum CFBP2957	0	Ralstonia solanacearum	0
192889	440	8	0.0181818	Ralstonia solanacearum	0	Ralstonia sp. A12	0
193253	410	8	0.0195122	Ralstonia solanacearum	0	Ralstonia solanacearum	0
193368	402	8	0.0199005	Ralstonia solanacearum	1.97e-36	Ralstonia mannitolilytica	6.29e-40
192835	445	8	0.0179775	Ralstonia solanacearum	0	Ralstonia pickettii	0
192364	492	8	0.0162602	Ralstonia solanacearum	1.35e-39	Bacteria	6.29e-47
192371	492	8	0.0162602	Ralstonia solanacearum Po82	1.94e-38	Proteobacteria	0
192844	444	8	0.018018	Ralstonia solanacearum	0	Ralstonia solanacearum	0
192421	485	8	0.0164948	Ralstonia solanacearum	0	Ralstonia sp. MD27	0
192442	483	8	0.0165631	Ralstonia solanacearum	0	Burkholderiaceae	0
193281	408	8	0.0196078	Ralstonia solanacearum	0	Burkholderiales	0
193288	408	8	0.0196078	Ralstonia solanacearum	0	Ralstonia insidiosa	0
192443	483	8	0.0165631	Ralstonia solanacearum	5.38e-40	Ralstonia solanacearum	5.38e-40
193401	400	8	0.02	Ralstonia solanacearum UW551	1.27e-36	Ralstonia sp. A12	1.78e-37
192466	480	8	0.0166667	Ralstonia solanacearum	0	Ralstonia insidiosa	0
192571	469	8	0.0170576	Ralstonia solanacearum	0	Ralstonia insidiosa	0
192564	470	8	0.0170213	Ralstonia solanacearum CMR15	1.43e-43	Proteobacteria	2.77e-45
192475	479	8	0.0167015	Ralstonia solanacearum	2.58e-12	Burkholderia pseudomultivorans	5.53e-51
192485	478	8	0.0167364	Ralstonia solanacearum PSI07	0	Ralstonia solanacearum	0
192478	479	8	0.0167015	Ralstonia solanacearum	1.41e-43	unknown (no taxid)	0
193342	403	8	0.0198511	Ralstonia solanacearum SD54	0	Ralstonia solanacearum	0
193111	422	8	0.0189573	Ralstonia solanacearum PSI07	0	Ralstonia mannitolilytica	0
193246	410	7	0.0170732	Ralstonia solanacearum	7.35e-24	Proteobacteria	5.23e-38
191549	694	7	0.0100865	Ralstonia solanacearum	7.97e-45	Bacteria	1.27e-44
192791	448	7	0.015625	Ralstonia solanacearum	0	Ralstonia solanacearum	0
193386	401	7	0.0174564	Ralstonia solanacearum	0.009	Sphingomonas sp. Ant H11	0
192853	442	7	0.0158371	Ralstonia solanacearum	5.74e-55	Ralstonia	5.45e-55
192573	468	7	0.0149573	Ralstonia solanacearum	0	Ralstonia solanacearum	0
193140	419	7	0.0167064	Ralstonia solanacearum	0	Burkholderiaceae bacterium 26	0
193399	400	7	0.0175	Ralstonia solanacearum	1e-61	Ralstonia solanacearum	1e-61
193299	407	7	0.017199	Ralstonia solanacearum	0	Ralstonia solanacearum	0
193149	418	7	0.0167464	Ralstonia solanacearum	0	Ralstonia solanacearum	0
193150	418	7	0.0167464	Ralstonia solanacearum	0	Ralstonia insidiosa	0
192194	515	7	0.0135922	Ralstonia solanacearum	1.7e-43	Proteobacteria	1.7e-43
192294	501	7	0.0139721	Ralstonia solanacearum	1.04e-33	Mumia flava	1.57e-40
192314	498	7	0.0140562	Ralstonia solanacearum	0	Ralstonia solanacearum	0
193353	403	6	0.0148883	Ralstonia solanacearum	0	Ralstonia solanacearum	0
192602	466	6	0.0128755	Ralstonia solanacearum	1.95e-15	Proteobacteria	1e-61
192609	465	6	0.0129032	Ralstonia solanacearum	0	Proteobacteria	0
193270	409	6	0.0146699	Ralstonia solanacearum	0	Bacteria	0
193213	412	6	0.0145631	Ralstonia solanacearum	0	Ralstonia solanacearum	0
193385	401	6	0.0149626	Ralstonia solanacearum	1.64e-06	Burkholderia pseudomallei	1.71e-08
193197	414	6	0.0144928	Ralstonia solanacearum CMR15	2.2e-55	Proteobacteria	2.2e-55
192883	440	6	0.0136364	Ralstonia solanacearum	0	Burkholderiaceae	0
192820	446	6	0.0134529	Ralstonia solanacearum	0	blood disease bacterium R229	0
192810	447	6	0.0134228	Ralstonia solanacearum	3.3e-44	Bacteria	1.87e-44
192439	484	6	0.0123967	Ralstonia solanacearum CMR15	0	Ralstonia solanacearum	0
192289	502	6	0.0119522	Ralstonia solanacearum	2.19e-53	Burkholderiaceae	2.9e-56
192782	448	6	0.0133929	Ralstonia solanacearum	0	Sphingomonadaceae	0
192837	444	6	0.0135135	Ralstonia solanacearum Po82	7.6e-31	Ralstonia sp. A12	9.57e-36
193166	417	6	0.0143885	Ralstonia solanacearum PSI07	0	Ralstonia insidiosa	0
192245	507	6	0.0118343	Ralstonia solanacearum	0	Ralstonia mannitolilytica	0
193160	417	6	0.0143885	Ralstonia solanacearum	6.19e-53	Ralstonia pickettii	9.26e-59
192208	513	6	0.0116959	Ralstonia solanacearum	0	Ralstonia mannitolilytica	0
192204	513	6	0.0116959	Ralstonia solanacearum CMR15	0	Ralstonia insidiosa	0
192999	431	6	0.0139211	Ralstonia solanacearum	2.14e-22	Ralstonia solanacearum	2.14e-22
193279	408	6	0.0147059	Ralstonia solanacearum	0	Ralstonia syzygii	0
193291	408	6	0.0147059	Ralstonia solanacearum	0	unknown (no taxid)	0
192450	482	6	0.0124481	Ralstonia solanacearum P673	2.96e-54	Proteobacteria	9.57e-55
192726	453	6	0.013245	Ralstonia solanacearum	1.14e-34	Ralstonia solanacearum	1.14e-34
192174	517	6	0.0116054	Ralstonia solanacearum	2.14e-55	Bradyrhizobium embrapense	0
193128	420	6	0.0142857	Ralstonia solanacearum	0	Ralstonia solanacearum	0
192781	448	6	0.0133929	Ralstonia solanacearum	0	Ralstonia	0
193127	420	6	0.0142857	Ralstonia solanacearum	1.11e-32	Ralstonia solanacearum	1.11e-32
193024	428	6	0.0140187	Ralstonia solanacearum	7.26e-54	unknown (no taxid)	2.36e-55
191827	585	6	0.0102564	Ralstonia solanacearum	0	Bacteria	0
193055	426	6	0.0140845	Ralstonia solanacearum	1.62e-55	Ralstonia	4.13e-56
192722	454	6	0.0132159	Ralstonia solanacearum	6.5e-43	Betaproteobacteria	6.19e-51
193017	429	6	0.013986	Ralstonia solanacearum	0	Ralstonia solanacearum	0
192063	539	6	0.0111317	Ralstonia solanacearum	1.61e-40	unknown (no taxid)	1.29e-41
192756	451	6	0.0133038	Ralstonia solanacearum	0.036	Sphingomonadaceae	4.1e-51
193028	428	6	0.0140187	Ralstonia solanacearum	8.87e-36	Ralstonia solanacearum	8.87e-36
193123	421	6	0.0142518	Ralstonia solanacearum	3.25e-37	Ralstonia solanacearum	3.25e-37
192910	438	5	0.0114155	Ralstonia solanacearum	0	Bacteria	0
193063	426	5	0.0117371	Ralstonia solanacearum	2.3e-60	Ralstonia sp. A12	0
193156	417	5	0.0119904	Ralstonia solanacearum	2.7e-49	Ralstonia solanacearum	2.7e-49
192681	458	5	0.010917	Ralstonia solanacearum UW551	1.94e-24	unknown (no taxid)	1.94e-24
193394	401	5	0.0124688	Ralstonia solanacearum	0	Burkholderiales	0
193392	401	4	0.00997506	Ralstonia solanacearum	3.05e-46	Cupriavidus sp. BIS7	0
192616	465	4	0.00860215	Ralstonia solanacearum	0	Burkholderiaceae	0
192167	519	4	0.00770713	Ralstonia solanacearum	0	Burkholderiaceae	0
192908	439	4	0.00911162	Ralstonia solanacearum	0	Burkholderiaceae	0
193365	402	4	0.00995025	Ralstonia solanacearum	9.92e-28	Ralstonia solanacearum	9.92e-28
192797	447	4	0.00894855	Ralstonia solanacearum	0	Ralstonia solanacearum	0
193082	425	4	0.00941176	Ralstonia solanacearum CMR15	0	Ralstonia solanacearum	0
193185	415	4	0.00963855	Ralstonia solanacearum	0	Burkholderiales	0
193200	414	4	0.00966184	Ralstonia solanacearum	0	Proteobacteria	0
192786	448	2	0.00446429	Ralstonia solanacearum	3e-61	Proteobacteria	0
192579	468	2	0.0042735	Ralstonia solanacearum	0	Ralstonia solanacearum	0
192516	474	2	0.00421941	Ralstonia solanacearum	1.46e-47	Proteobacteria	1.1e-60
192280	502	0	0	Ralstonia solanacearum GMI1000	4.89e-45	Burkholderiaceae	4.25e-45
193039	427	0	0	Ralstonia solanacearum	2.54e-41	Proteobacteria	1.02e-59
Orfs
Contig_ID	Orf_ID	Length	Assignment	Assignment Evalue	Naive Assignment	Naive Evalue
192384	243503	163	Ralstonia solanacearum	9.22e-08	Ralstonia solanacearum	9.22e-08
192384	243505	146	Ralstonia solanacearum	9.22e-08	Sphingomonas sp. Ant H11	0
192384	243504	121	Ralstonia solanacearum	9.22e-08	Peptoclostridium difficile	1.63e-09
192384	243502	92	Ralstonia solanacearum	9.22e-08
191242	238201	126	Ralstonia solanacearum	0
191242	238198	106	Ralstonia solanacearum	0
191242	238202	100	Ralstonia solanacearum	0
191242	238199	96	Ralstonia solanacearum	0
191242	238200	87	Ralstonia solanacearum	0
191232	238113	129	Ralstonia solanacearum CMR15	0
191232	238118	110	Ralstonia solanacearum CMR15	0
191232	238117	105	Ralstonia solanacearum CMR15	0
191232	238116	100	Ralstonia solanacearum CMR15	0
191232	238114	79	Ralstonia solanacearum CMR15	0
191232	238115	78	Ralstonia solanacearum CMR15	0
191223	237993	435	Ralstonia solanacearum	0	Herbaspirillum autotrophicum	0
191223	237994	305	Ralstonia solanacearum	0	Ralstonia sp. NT80	0
191223	238002	158	Ralstonia solanacearum	0	Burkholderia vietnamiensis	0
191223	237999	156	Ralstonia solanacearum	0	Ralstonia	0
191223	237998	127	Ralstonia solanacearum	0	Ralstonia	0
191223	238005	124	Ralstonia solanacearum	0
191223	238010	103	Ralstonia solanacearum	0
191223	238000	99	Ralstonia solanacearum	0
191223	238003	98	Ralstonia solanacearum	0
191223	238001	97	Ralstonia solanacearum	0
191223	237997	95	Ralstonia solanacearum	0	Ralstonia	1.05e-41
191223	237992	93	Ralstonia solanacearum	0
191223	238008	92	Ralstonia solanacearum	0	Burkholderia pseudomallei	0.000302
191223	237995	88	Ralstonia solanacearum	0
191223	238009	86	Ralstonia solanacearum	0	Ralstonia sp. NT80	1.53e-28
191223	237996	82	Ralstonia solanacearum	0
191223	238006	82	Ralstonia solanacearum	0	Bordetella pertussis	5.5e-16
191223	238004	79	Ralstonia solanacearum	0
191223	238007	77	Ralstonia solanacearum	0
191226	238051	158	Ralstonia solanacearum	0	Ralstonia solanacearum	0
191226	238049	157	Ralstonia solanacearum	0	Ralstonia	0
191226	238045	148	Ralstonia solanacearum	0	Ralstonia solanacearum	0
191226	238046	133	Ralstonia solanacearum	0
191226	238050	122	Ralstonia solanacearum	0	Ralstonia pickettii	0
191226	238048	120	Ralstonia solanacearum	0
191226	238052	98	Ralstonia solanacearum	0
191226	238047	80	Ralstonia solanacearum	0
191227	238063	357	Ralstonia solanacearum	2.19e-19
191227	238066	314	Ralstonia solanacearum	2.19e-19	Cupriavidus metallidurans	0
191227	238067	244	Ralstonia solanacearum	2.19e-19
191227	238061	241	Ralstonia solanacearum	2.19e-19	Cupriavidus metallidurans	0
191227	238065	172	Ralstonia solanacearum	2.19e-19
191227	238053	152	Ralstonia solanacearum	2.19e-19	Burkholderiaceae	4.03e-27
191227	238057	149	Ralstonia solanacearum	2.19e-19
191227	238064	148	Ralstonia solanacearum	2.19e-19	Papilio xuthus	0.045
191227	238058	121	Ralstonia solanacearum	2.19e-19
191227	238055	121	Ralstonia solanacearum	2.19e-19
191227	238062	106	Ralstonia solanacearum	2.19e-19	Cupriavidus nantongensis	1.37e-15
191227	238060	106	Ralstonia solanacearum	2.19e-19
191227	238054	99	Ralstonia solanacearum	2.19e-19
191227	238056	76	Ralstonia solanacearum	2.19e-19
191227	238059	75	Ralstonia solanacearum	2.19e-19
191224	238019	189	Ralstonia solanacearum	0
191224	238025	182	Ralstonia solanacearum	0	Ralstonia pickettii	0
191224	238024	146	Ralstonia solanacearum	0
191224	238023	129	Ralstonia solanacearum	0
191224	238028	125	Ralstonia solanacearum	0	Anaeromyxobacter sp. PSR-1	0.002
191224	238014	124	Ralstonia solanacearum	0	Comamonas testosteroni	0.005
191224	238021	119	Ralstonia solanacearum	0
191224	238027	116	Ralstonia solanacearum	0	Burkholderia	1.16e-08
191224	238015	110	Ralstonia solanacearum	0
191224	238026	102	Ralstonia solanacearum	0	Ralstonia pickettii	1.25e-34
191224	238018	101	Ralstonia solanacearum	0
191224	238016	99	Ralstonia solanacearum	0
191224	238013	95	Ralstonia solanacearum	0	Burkholderia ubonensis	5.48e-16
191224	238022	91	Ralstonia solanacearum	0
191224	238020	87	Ralstonia solanacearum	0
191224	238017	85	Ralstonia solanacearum	0
191224	238012	84	Ralstonia solanacearum	0
191224	238011	83	Ralstonia solanacearum	0
191739	240879	203	Ralstonia solanacearum CMR15	6.87e-52
191739	240881	202	Ralstonia solanacearum CMR15	6.87e-52
191739	240880	202	Ralstonia solanacearum CMR15	6.87e-52	Sphingomonas sp. Ant H11	0
191739	240877	84	Ralstonia solanacearum CMR15	6.87e-52	Janthinobacterium lividum	2.47e-25
191739	240878	84	Ralstonia solanacearum CMR15	6.87e-52	Janthinobacterium sp. HH104	8.31e-22
191739	240882	77	Ralstonia solanacearum CMR15	6.87e-52
191896	241544	116	Ralstonia solanacearum	0
191896	241542	97	Ralstonia solanacearum	0
191896	241543	89	Ralstonia solanacearum	0
191281	238483	157	Ralstonia solanacearum	4.81e-53	Bacteria	1.55e-57
191281	238480	153	Ralstonia solanacearum	4.81e-53	Phormidium sp. OSCR	8.23e-15
191281	238484	147	Ralstonia solanacearum	4.81e-53	Xanthomonas oryzae	5.18e-22
191281	238482	142	Ralstonia solanacearum	4.81e-53	Phormidesmis priestleyi	0
191281	238481	110	Ralstonia solanacearum	4.81e-53
191281	238479	91	Ralstonia solanacearum	4.81e-53	Candidatus Accumulibacter sp. SK-02	0.009
191281	238478	78	Ralstonia solanacearum	4.81e-53
191339	238869	202	Ralstonia solanacearum	6.48e-21	Sphingomonas sp. Ant H11	0
191339	238866	193	Ralstonia solanacearum	6.48e-21	Bacteria	0
191339	238867	161	Ralstonia solanacearum	6.48e-21	Thalassospira sp. MCCC 1A02491	1.15e-30
191339	238864	102	Ralstonia solanacearum	6.48e-21	Pararhodospirillum photometricum	2.02e-14
191339	238865	83	Ralstonia solanacearum	6.48e-21
191339	238868	79	Ralstonia solanacearum	6.48e-21	unknown (no taxid)	7.3e-08
191260	238330	361	Ralstonia solanacearum	0	unknown (no taxid)	0
191260	238329	234	Ralstonia solanacearum	0	Candidatus Paraburkholderia kirkii	4.75e-38
191260	238326	179	Ralstonia solanacearum	0	Blastocystis sp. subtype 4	0.014
191260	238328	165	Ralstonia solanacearum	0
191260	238327	143	Ralstonia solanacearum	0
191254	238282	181	Ralstonia solanacearum	9e-61	Ralstonia	0
191254	238285	176	Ralstonia solanacearum	9e-61	Ralstonia pickettii	3.69e-40
191254	238284	125	Ralstonia solanacearum	9e-61	Ralstonia	1.82e-09
191254	238286	80	Ralstonia solanacearum	9e-61
191254	238283	78	Ralstonia solanacearum	9e-61	Alcaligenaceae	2.33e-27
191311	238689	122	Ralstonia solanacearum CMR15	0
191311	238685	117	Ralstonia solanacearum CMR15	0
191311	238684	106	Ralstonia solanacearum CMR15	0
191311	238683	106	Ralstonia solanacearum CMR15	0
191311	238686	79	Ralstonia solanacearum CMR15	0
191311	238688	79	Ralstonia solanacearum CMR15	0
191311	238687	75	Ralstonia solanacearum CMR15	0
191244	238224	270	Ralstonia solanacearum	0	Sphingomonas sp. Ant H11	0
191244	238218	236	Ralstonia solanacearum	0	Sphingobium chlorophenolicum	5.02e-21
191244	238216	195	Ralstonia solanacearum	0
191244	238221	191	Ralstonia solanacearum	0	Sphingomonas sp. Ant H11	0
191244	238223	135	Ralstonia solanacearum	0
191244	238215	112	Ralstonia solanacearum	0
191244	238214	93	Ralstonia solanacearum	0
191244	238222	87	Ralstonia solanacearum	0
191244	238220	85	Ralstonia solanacearum	0
191244	238217	82	Ralstonia solanacearum	0
191244	238219	78	Ralstonia solanacearum	0
191238	238180	408	Ralstonia solanacearum Po82	0	Ralstonia sp. A12	0
191238	238179	272	Ralstonia solanacearum Po82	0
191238	238175	259	Ralstonia solanacearum Po82	0	blood disease bacterium R229	0
191238	238178	131	Ralstonia solanacearum Po82	0	Eimeria	0.000799
191238	238177	96	Ralstonia solanacearum Po82	0
191238	238173	87	Ralstonia solanacearum Po82	0
191238	238172	86	Ralstonia solanacearum Po82	0
191238	238176	81	Ralstonia solanacearum Po82	0
191238	238174	78	Ralstonia solanacearum Po82	0
191283	238497	347	Ralstonia solanacearum	2.21e-20	Moraxella catarrhalis	2.82e-59
191425	239355	170	Ralstonia solanacearum Po82	3.48e-22
191425	239350	145	Ralstonia solanacearum Po82	3.48e-22	Ralstonia pickettii	1.04e-05
191425	239353	140	Ralstonia solanacearum Po82	3.48e-22	Ralstonia	1.96e-47
191425	239352	133	Ralstonia solanacearum Po82	3.48e-22
191425	239351	111	Ralstonia solanacearum Po82	3.48e-22
191425	239349	108	Ralstonia solanacearum Po82	3.48e-22
191425	239354	98	Ralstonia solanacearum Po82	3.48e-22	Burkholderia sp. TJI49	1.03e-12
191365	239014	262	Ralstonia solanacearum	0	Ralstonia solanacearum	0
191365	239015	99	Ralstonia solanacearum	0	Phlebiopsis gigantea	0.008
191365	239016	95	Ralstonia solanacearum	0
191274	238434	208	Ralstonia solanacearum	0	Ralstonia	0
191274	238433	112	Ralstonia solanacearum	0	Ralstonia	0
191274	238436	106	Ralstonia solanacearum	0	Ralstonia pickettii	3.8e-10
191274	238435	99	Ralstonia solanacearum	0
191331	238827	271	Ralstonia solanacearum	0	Ralstonia pickettii	2.98e-29
191331	238823	157	Ralstonia solanacearum	0	Ralstonia solanacearum	0
191331	238824	149	Ralstonia solanacearum	0	Ralstonia pickettii	5.65e-06
191331	238826	88	Ralstonia solanacearum	0
191331	238825	75	Ralstonia solanacearum	0	Ralstonia	3.61e-05
191316	238720	275	Ralstonia solanacearum	0	Collimonas fungivorans	2.87e-16
191316	238717	238	Ralstonia solanacearum	0	Caballeronia	0
191316	238719	124	Ralstonia solanacearum	0
191316	238716	115	Ralstonia solanacearum	0	Burkholderia dolosa	1.51e-19
191316	238713	83	Ralstonia solanacearum	0
191316	238714	78	Ralstonia solanacearum	0
191316	238718	77	Ralstonia solanacearum	0
191316	238715	76	Ralstonia solanacearum	0
191446	239477	209	Ralstonia solanacearum GMI1000	0
191446	239476	205	Ralstonia solanacearum GMI1000	0
191446	239475	159	Ralstonia solanacearum GMI1000	0
191446	239474	81	Ralstonia solanacearum GMI1000	0
191277	238456	361	Ralstonia solanacearum	0	Enterobacter cloacae	8.66e-29
191277	238459	361	Ralstonia solanacearum	0	Sphingomonas sp. Ant H11	0
191277	238458	207	Ralstonia solanacearum	0	Candidatus Accumulibacter sp. BA-92	5.43e-13
191277	238457	78	Ralstonia solanacearum	0	Candidatus Accumulibacter sp. BA-94	4.56e-05
191380	239109	106	Ralstonia solanacearum	0	Ralstonia solanacearum	0
191380	239108	78	Ralstonia solanacearum	0
191380	239110	77	Ralstonia solanacearum	0
191581	240151	171	Ralstonia solanacearum	3.65e-41	Burkholderiaceae	6.61e-59
191581	240153	161	Ralstonia solanacearum	3.65e-41
191581	240156	148	Ralstonia solanacearum	3.65e-41
191581	240152	102	Ralstonia solanacearum	3.65e-41	Methylosinus	0.056
191581	240154	93	Ralstonia solanacearum	3.65e-41
191581	240155	81	Ralstonia solanacearum	3.65e-41
191437	239420	254	Ralstonia solanacearum	8.4e-47	Ralstonia sp. 25mfcol4.1	0
191437	239419	254	Ralstonia solanacearum	8.4e-47
191437	239418	121	Ralstonia solanacearum	8.4e-47
191437	239421	79	Ralstonia solanacearum	8.4e-47
191367	239025	152	Ralstonia solanacearum	0
191367	239023	143	Ralstonia solanacearum	0
191367	239026	126	Ralstonia solanacearum	0
191367	239028	98	Ralstonia solanacearum	0
191367	239029	94	Ralstonia solanacearum	0
191367	239022	87	Ralstonia solanacearum	0
191367	239030	82	Ralstonia solanacearum	0
191367	239027	77	Ralstonia solanacearum	0
191367	239024	75	Ralstonia solanacearum	0
191532	239902	233	Ralstonia solanacearum	0
191532	239901	233	Ralstonia solanacearum	0
191532	239899	146	Ralstonia solanacearum	0
191532	239898	100	Ralstonia solanacearum	0
191532	239900	87	Ralstonia solanacearum	0
191658	240525	214	Ralstonia solanacearum CMR15	0
191658	240522	174	Ralstonia solanacearum CMR15	0
191658	240521	168	Ralstonia solanacearum CMR15	0
191658	240524	92	Ralstonia solanacearum CMR15	0
191658	240523	76	Ralstonia solanacearum CMR15	0
191510	239793	238	Ralstonia solanacearum CFBP2957	0
191510	239794	238	Ralstonia solanacearum CFBP2957	0
191510	239791	137	Ralstonia solanacearum CFBP2957	0
191510	239795	113	Ralstonia solanacearum CFBP2957	0
191510	239792	81	Ralstonia solanacearum CFBP2957	0
191408	239254	144	Ralstonia solanacearum PSI07	2.47e-53
191408	239252	121	Ralstonia solanacearum PSI07	2.47e-53	Ralstonia	2.47e-53
191408	239251	106	Ralstonia solanacearum PSI07	2.47e-53
191408	239255	90	Ralstonia solanacearum PSI07	2.47e-53
191408	239253	78	Ralstonia solanacearum PSI07	2.47e-53
191276	238453	296	Ralstonia solanacearum	0	Bordetella pertussis	3.17e-38
191276	238454	266	Ralstonia solanacearum	0	Ralstonia sp. MD27	0
191276	238451	218	Ralstonia solanacearum	0
191276	238447	205	Ralstonia solanacearum	0	Hydrogenophaga sp. T4	3.01e-24
191276	238455	94	Ralstonia solanacearum	0	Ralstonia	1.72e-50
191276	238448	86	Ralstonia solanacearum	0	Bordetella pertussis	1.18e-06
191276	238450	85	Ralstonia solanacearum	0
191276	238449	83	Ralstonia solanacearum	0
191276	238452	75	Ralstonia solanacearum	0
192110	242407	177	Ralstonia solanacearum	1.12e-25	Sphingomonas sp. Ant H11	0
192110	242409	125	Ralstonia solanacearum	1.12e-25
192110	242408	84	Ralstonia solanacearum	1.12e-25
191312	238694	192	Ralstonia solanacearum	0	unknown (no taxid)	0
191312	238691	118	Ralstonia solanacearum	0	Ralstonia phage RSM3	4.7e-29
191312	238690	101	Ralstonia solanacearum	0
191312	238693	95	Ralstonia solanacearum	0
191312	238692	84	Ralstonia solanacearum	0
191322	238764	202	Ralstonia solanacearum	4.86e-17	Ralstonia pickettii	0
191322	238763	137	Ralstonia solanacearum	4.86e-17
191322	238760	125	Ralstonia solanacearum	4.86e-17
191322	238761	80	Ralstonia solanacearum	4.86e-17	Ralstonia pickettii	2.76e-42
191322	238762	77	Ralstonia solanacearum	4.86e-17	Ralstonia solanacearum	4.86e-17
191396	239186	268	Ralstonia solanacearum CMR15	0
191396	239184	153	Ralstonia solanacearum CMR15	0
191396	239185	146	Ralstonia solanacearum CMR15	0
191396	239187	144	Ralstonia solanacearum CMR15	0
191396	239183	114	Ralstonia solanacearum CMR15	0
191396	239188	90	Ralstonia solanacearum CMR15	0
191306	238654	132	Ralstonia solanacearum	9.73e-50
191306	238653	126	Ralstonia solanacearum	9.73e-50
191306	238652	123	Ralstonia solanacearum	9.73e-50	unknown (no taxid)	2.54e-32
191306	238649	122	Ralstonia solanacearum	9.73e-50
191306	238650	110	Ralstonia solanacearum	9.73e-50
191306	238648	87	Ralstonia solanacearum	9.73e-50	Ralstonia solanacearum	9.73e-50
191306	238651	84	Ralstonia solanacearum	9.73e-50
191465	239580	187	Ralstonia solanacearum	4.13e-18	Ralstonia	0
191465	239581	128	Ralstonia solanacearum	4.13e-18
191461	239562	154	Ralstonia solanacearum CFBP2957	0	unknown (no taxid)	0
191461	239563	95	Ralstonia solanacearum CFBP2957	0
191461	239564	82	Ralstonia solanacearum CFBP2957	0
191461	239565	79	Ralstonia solanacearum CFBP2957	0
191350	238932	286	Ralstonia solanacearum	0
191350	238931	250	Ralstonia solanacearum	0
191350	238929	156	Ralstonia solanacearum	0
191350	238926	111	Ralstonia solanacearum	0
191350	238930	103	Ralstonia solanacearum	0
191350	238927	81	Ralstonia solanacearum	0
191350	238928	79	Ralstonia solanacearum	0
191558	240039	230	Ralstonia solanacearum	0	Sphingomonas sp. MEA3-1	0
191558	240038	209	Ralstonia solanacearum	0	Bordetella pertussis	3.97e-28
191558	240041	197	Ralstonia solanacearum	0	Bordetella bronchiseptica	4.6e-05
191558	240040	108	Ralstonia solanacearum	0
191412	239276	193	Ralstonia solanacearum	0
191412	239275	190	Ralstonia solanacearum	0
191412	239279	111	Ralstonia solanacearum	0
191412	239277	86	Ralstonia solanacearum	0
191412	239274	84	Ralstonia solanacearum	0
191412	239278	84	Ralstonia solanacearum	0
191412	239273	78	Ralstonia solanacearum	0
191572	240109	227	Ralstonia solanacearum	0	Ralstonia	0
191572	240108	104	Ralstonia solanacearum	0
191572	240107	93	Ralstonia solanacearum	0
191572	240106	80	Ralstonia solanacearum	0
192089	242329	177	Ralstonia solanacearum	0
192089	242328	177	Ralstonia solanacearum	0
192089	242330	163	Ralstonia solanacearum	0
192089	242327	137	Ralstonia solanacearum	0
191357	238975	284	Ralstonia solanacearum	0	Paraburkholderia udeis	0
191357	238974	284	Ralstonia solanacearum	0	Mycobacterium abscessus	0.000408
191357	238973	246	Ralstonia solanacearum	0	Paraburkholderia sprentiae	0.003
191357	238972	86	Ralstonia solanacearum	0
191407	239249	204	Ralstonia solanacearum	0	Ralstonia pickettii	0
191407	239250	141	Ralstonia solanacearum	0
191407	239248	121	Ralstonia solanacearum	0
191407	239246	98	Ralstonia solanacearum	0
191407	239247	81	Ralstonia solanacearum	0	Bacteria	2.14e-47
191371	239054	209	Ralstonia solanacearum	0	Ralstonia pickettii	0
191371	239053	177	Ralstonia solanacearum	0
191371	239051	167	Ralstonia solanacearum	0
191371	239048	157	Ralstonia solanacearum	0
191371	239049	153	Ralstonia solanacearum	0	Ralstonia mannitolilytica	0
191371	239052	99	Ralstonia solanacearum	0
191371	239050	90	Ralstonia solanacearum	0
191389	239150	269	Ralstonia solanacearum	0
191389	239147	269	Ralstonia solanacearum	0
191389	239149	196	Ralstonia solanacearum	0
191389	239148	169	Ralstonia solanacearum	0
191389	239146	150	Ralstonia solanacearum	0
191389	239151	115	Ralstonia solanacearum	0
191348	238914	200	Ralstonia solanacearum	4e-61	Ralstonia pickettii	0
191348	238915	172	Ralstonia solanacearum	4e-61
191348	238917	115	Ralstonia solanacearum	4e-61
191348	238919	110	Ralstonia solanacearum	4e-61
191348	238916	102	Ralstonia solanacearum	4e-61	Ralstonia pickettii	0
191348	238918	79	Ralstonia solanacearum	4e-61
191554	240022	122	Ralstonia solanacearum	0
191554	240020	99	Ralstonia solanacearum	0
191554	240021	82	Ralstonia solanacearum	0
191554	240019	81	Ralstonia solanacearum	0
191833	241282	137	Ralstonia solanacearum	0	Ralstonia solanacearum	0
191833	241284	123	Ralstonia solanacearum	0	Thiomonas sp. CB3	1.81e-18
191833	241283	81	Ralstonia solanacearum	0	Ralstonia solanacearum	2.56e-16
191968	241838	183	Ralstonia solanacearum	0
191968	241837	125	Ralstonia solanacearum	0
191968	241836	87	Ralstonia solanacearum	0
191649	240477	195	Ralstonia solanacearum CMR15	0
191649	240478	150	Ralstonia solanacearum CMR15	0
191649	240479	107	Ralstonia solanacearum CMR15	0
191649	240475	95	Ralstonia solanacearum CMR15	0
191649	240476	89	Ralstonia solanacearum CMR15	0
191501	239747	230	Ralstonia solanacearum	4.76e-18	Sphingomonas sp. Ant H11	0
191501	239746	218	Ralstonia solanacearum	4.76e-18	Methylobacterium aquaticum	1.79e-14
191501	239748	195	Ralstonia solanacearum	4.76e-18	Sphingomonas sp. Ant H11	1.46e-40
191501	239750	132	Ralstonia solanacearum	4.76e-18
191501	239749	106	Ralstonia solanacearum	4.76e-18	Methylobacterium aquaticum	0.015
191454	239528	95	Ralstonia solanacearum CFBP2957	3.59e-17
191454	239527	92	Ralstonia solanacearum CFBP2957	3.59e-17	Bordetella pertussis	1.97e-11
191454	239529	82	Ralstonia solanacearum CFBP2957	3.59e-17	Ralstonia solanacearum	3.59e-17
191517	239828	237	Ralstonia solanacearum	0
191517	239830	237	Ralstonia solanacearum	0
191517	239832	96	Ralstonia solanacearum	0
191517	239831	94	Ralstonia solanacearum	0
191517	239829	78	Ralstonia solanacearum	0
191507	239776	189	Ralstonia solanacearum	1.47e-53	Burkholderia pseudomultivorans	9e-61
191507	239777	127	Ralstonia solanacearum	1.47e-53
191507	239775	104	Ralstonia solanacearum	1.47e-53
191507	239778	88	Ralstonia solanacearum	1.47e-53
191488	239686	242	Ralstonia solanacearum	0	Ralstonia solanacearum	0
191488	239687	166	Ralstonia solanacearum	0
191488	239690	125	Ralstonia solanacearum	0
191488	239689	80	Ralstonia solanacearum	0
191488	239688	75	Ralstonia solanacearum	0
191932	241690	187	Ralstonia solanacearum	0	Ralstonia solanacearum	0
191932	241693	187	Ralstonia solanacearum	0
191932	241692	90	Ralstonia solanacearum	0
191932	241691	81	Ralstonia solanacearum	0
191420	239322	147	Ralstonia solanacearum	0
191420	239325	131	Ralstonia solanacearum	0	Burkholderiaceae	0
191420	239319	130	Ralstonia solanacearum	0
191420	239320	111	Ralstonia solanacearum	0
191420	239326	91	Ralstonia solanacearum	0
191420	239323	85	Ralstonia solanacearum	0
191420	239321	83	Ralstonia solanacearum	0
191420	239324	77	Ralstonia solanacearum	0
192276	243101	135	Ralstonia solanacearum	6.71e-21	Sphingomonas sp. Ant H11	0
192276	243102	126	Ralstonia solanacearum	6.71e-21
191687	240655	210	Ralstonia solanacearum	0
191687	240656	210	Ralstonia solanacearum	0
191687	240658	210	Ralstonia solanacearum	0
191687	240657	175	Ralstonia solanacearum	0
191687	240659	132	Ralstonia solanacearum	0
191445	239467	252	Ralstonia solanacearum	0
191445	239470	252	Ralstonia solanacearum	0
191445	239471	244	Ralstonia solanacearum	0
191445	239472	119	Ralstonia solanacearum	0
191445	239473	119	Ralstonia solanacearum	0
191445	239468	103	Ralstonia solanacearum	0
191445	239469	96	Ralstonia solanacearum	0
191676	240606	178	Ralstonia solanacearum UW551	8.85e-50
191676	240607	135	Ralstonia solanacearum UW551	8.85e-50	Ralstonia	4.98e-51
191676	240610	129	Ralstonia solanacearum UW551	8.85e-50
191676	240609	116	Ralstonia solanacearum UW551	8.85e-50
191676	240605	91	Ralstonia solanacearum UW551	8.85e-50
191676	240608	87	Ralstonia solanacearum UW551	8.85e-50
191735	240860	203	Ralstonia solanacearum PSI07	0
191735	240863	137	Ralstonia solanacearum PSI07	0
191735	240862	110	Ralstonia solanacearum PSI07	0
191735	240861	92	Ralstonia solanacearum PSI07	0
191567	240076	228	Ralstonia solanacearum	0
191567	240078	228	Ralstonia solanacearum	0
191567	240079	227	Ralstonia solanacearum	0
191567	240077	107	Ralstonia solanacearum	0
191567	240080	99	Ralstonia solanacearum	0
191567	240081	93	Ralstonia solanacearum	0
191539	239938	232	Ralstonia solanacearum	0	Salmonella enterica	6.5e-13
191539	239936	232	Ralstonia solanacearum	0	Ralstonia solanacearum	0
191539	239934	219	Ralstonia solanacearum	0
191539	239935	185	Ralstonia solanacearum	0
191539	239937	117	Ralstonia solanacearum	0
191751	240941	123	Ralstonia solanacearum	0
191751	240937	120	Ralstonia solanacearum	0
191751	240938	108	Ralstonia solanacearum	0
191751	240940	106	Ralstonia solanacearum	0	Ralstonia pickettii	0
191751	240939	95	Ralstonia solanacearum	0
191837	241300	194	Ralstonia solanacearum	1.64e-52	Ralstonia sp. NT80	0
191837	241302	88	Ralstonia solanacearum	1.64e-52
191837	241301	75	Ralstonia solanacearum	1.64e-52
191433	239399	223	Ralstonia solanacearum	2.58e-53	Ferrovum sp. JA12	9.94e-10
191433	239400	171	Ralstonia solanacearum	2.58e-53	Bradyrhizobium sp. ARR65	3.11e-05
191433	239398	167	Ralstonia solanacearum	2.58e-53	Phyllobacterium sp. YR531	2.96e-26
191433	239396	164	Ralstonia solanacearum	2.58e-53	Blastomonas sp. AAP53	0.000147
191433	239402	161	Ralstonia solanacearum	2.58e-53	Sphingomonas sp. Ant H11	0
191433	239397	115	Ralstonia solanacearum	2.58e-53	Sphingomonas sp. Ant H11	1.68e-53
191433	239401	92	Ralstonia solanacearum	2.58e-53	Novosphingobium sp. PP1Y	0.001
191433	239395	80	Ralstonia solanacearum	2.58e-53
191648	240474	123	Ralstonia solanacearum	6.13e-11	Xanthomonas sp. GPE 39	1.9e-15
191648	240472	86	Ralstonia solanacearum	6.13e-11
191648	240473	77	Ralstonia solanacearum	6.13e-11
191629	240383	168	Ralstonia solanacearum	1.41e-31
191629	240386	119	Ralstonia solanacearum	1.41e-31	Ralstonia solanacearum	1.41e-31
191629	240384	94	Ralstonia solanacearum	1.41e-31
191629	240380	86	Ralstonia solanacearum	1.41e-31	Burkholderia pseudomallei	1.66e-14
191629	240382	85	Ralstonia solanacearum	1.41e-31
191629	240385	81	Ralstonia solanacearum	1.41e-31
191629	240387	80	Ralstonia solanacearum	1.41e-31
191629	240381	77	Ralstonia solanacearum	1.41e-31
191959	241802	185	Ralstonia solanacearum	0
191959	241801	173	Ralstonia solanacearum	0
191959	241803	141	Ralstonia solanacearum	0
192273	243093	76	Ralstonia solanacearum	1.36e-20	Collimonas sp. OK307	8.57e-27
191646	240465	138	Ralstonia solanacearum	1.74e-43	Bradyrhizobium sp. ORS 375	0.006
191646	240466	89	Ralstonia solanacearum	1.74e-43	Ralstonia syzygii	4.99e-44
192101	242377	177	Ralstonia solanacearum	5.32e-18	Burkholderia	1.08e-43
192101	242375	89	Ralstonia solanacearum	5.32e-18
192101	242376	77	Ralstonia solanacearum	5.32e-18
191842	241328	193	Ralstonia solanacearum	0
191842	241324	193	Ralstonia solanacearum	0
191842	241327	131	Ralstonia solanacearum	0
191842	241323	128	Ralstonia solanacearum	0
191842	241325	97	Ralstonia solanacearum	0
191842	241326	95	Ralstonia solanacearum	0
191938	241718	118	Ralstonia solanacearum	1.74e-30
191938	241720	90	Ralstonia solanacearum	1.74e-30	Ralstonia solanacearum	2.55e-30
191938	241717	83	Ralstonia solanacearum	1.74e-30
191938	241719	75	Ralstonia solanacearum	1.74e-30
191651	240485	193	Ralstonia solanacearum	0	Sphingomonadaceae	0
191651	240484	185	Ralstonia solanacearum	0	Jannaschia donghaensis	3.24e-28
191651	240487	107	Ralstonia solanacearum	0
191651	240488	93	Ralstonia solanacearum	0
191651	240486	82	Ralstonia solanacearum	0
192876	245239	146	Ralstonia solanacearum	0	Ralstonia mannitolilytica	0
192876	245237	93	Ralstonia solanacearum	0
192876	245238	75	Ralstonia solanacearum	0
191937	241716	171	Ralstonia solanacearum	6.01e-49	Ralstonia solanacearum	1.26e-46
191937	241715	143	Ralstonia solanacearum	6.01e-49
191937	241712	137	Ralstonia solanacearum	6.01e-49
191937	241713	97	Ralstonia solanacearum	6.01e-49
191937	241714	92	Ralstonia solanacearum	6.01e-49
192325	243286	165	Ralstonia solanacearum	3.56e-38	Pseudomonas aeruginosa	8.56e-08
192325	243283	128	Ralstonia solanacearum	3.56e-38
192325	243282	86	Ralstonia solanacearum	3.56e-38
192325	243284	82	Ralstonia solanacearum	3.56e-38
192325	243285	81	Ralstonia solanacearum	3.56e-38	Ralstonia	1.93e-38
192325	243287	77	Ralstonia solanacearum	3.56e-38
191791	241113	197	Ralstonia solanacearum	8.74e-35
191791	241110	189	Ralstonia solanacearum	8.74e-35	Ralstonia sp. UNC404CL21Col	7.18e-51
191791	241112	164	Ralstonia solanacearum	8.74e-35
191791	241111	131	Ralstonia solanacearum	8.74e-35
191791	241114	97	Ralstonia solanacearum	8.74e-35
191684	240644	192	Ralstonia solanacearum CFBP2957	0	Ralstonia solanacearum	0
191684	240643	152	Ralstonia solanacearum CFBP2957	0	Ideonella sakaiensis	1.2e-07
191684	240645	130	Ralstonia solanacearum CFBP2957	0
191684	240646	77	Ralstonia solanacearum CFBP2957	0
192003	241977	182	Ralstonia solanacearum CFBP2957	0
192003	241976	129	Ralstonia solanacearum CFBP2957	0
192003	241980	113	Ralstonia solanacearum CFBP2957	0
192003	241979	91	Ralstonia solanacearum CFBP2957	0
192003	241978	90	Ralstonia solanacearum CFBP2957	0
191596	240221	160	Ralstonia solanacearum	0	Sphingomonas sp. Ant H11	0
191596	240219	125	Ralstonia solanacearum	0	Hyphomicrobium sp. GJ21	9.6e-12
191596	240220	123	Ralstonia solanacearum	0	Mastigocladus laminosus	0.000202
191691	240679	186	Ralstonia solanacearum	5.5e-43
191691	240676	162	Ralstonia solanacearum	5.5e-43
191691	240675	118	Ralstonia solanacearum	5.5e-43	unknown (no taxid)	5.23e-50
191691	240677	98	Ralstonia solanacearum	5.5e-43
191691	240678	82	Ralstonia solanacearum	5.5e-43
191691	240674	81	Ralstonia solanacearum	5.5e-43	Ralstonia mannitolilytica	9.74e-45
191711	240760	206	Ralstonia solanacearum	0	Ralstonia	0
191711	240757	206	Ralstonia solanacearum	0	Oleiagrimonas soli	0.099
191711	240756	145	Ralstonia solanacearum	0	Mycobacterium yongonense	0.015
191711	240758	142	Ralstonia solanacearum	0
191711	240759	110	Ralstonia solanacearum	0
191886	241502	191	Ralstonia solanacearum	0	Ralstonia pickettii	0
191886	241501	133	Ralstonia solanacearum	0	Candidatus Accumulibacter sp. BA-91	4.2e-12
191886	241503	132	Ralstonia solanacearum	0
191886	241504	108	Ralstonia solanacearum	0	Burkholderia pseudomallei	5.95e-05
191515	239824	237	Ralstonia solanacearum	0	Mumia flava	0
191515	239819	237	Ralstonia solanacearum	0	Serratia marcescens	1.41e-25
191515	239821	142	Ralstonia solanacearum	0
191515	239823	114	Ralstonia solanacearum	0	Bordetella pertussis	8.78e-23
191515	239818	109	Ralstonia solanacearum	0
191515	239820	94	Ralstonia solanacearum	0
191515	239822	79	Ralstonia solanacearum	0
191727	240831	204	Ralstonia solanacearum	0
191727	240829	169	Ralstonia solanacearum	0
191727	240830	163	Ralstonia solanacearum	0
191402	239216	233	Ralstonia solanacearum	0
191402	239218	202	Ralstonia solanacearum	0	Ralstonia sp. A12	0
191402	239215	196	Ralstonia solanacearum	0	Bordetella pertussis	2.35e-14
191402	239219	156	Ralstonia solanacearum	0	Bordetella pertussis	3.74e-07
191402	239217	80	Ralstonia solanacearum	0	Ralstonia	2.05e-32
191931	241685	187	Ralstonia solanacearum	0
191931	241689	187	Ralstonia solanacearum	0
191931	241688	110	Ralstonia solanacearum	0
191931	241686	77	Ralstonia solanacearum	0
191931	241687	76	Ralstonia solanacearum	0
192121	242455	175	Ralstonia solanacearum	0
192121	242454	141	Ralstonia solanacearum	0
192121	242453	96	Ralstonia solanacearum	0
192244	242985	169	Ralstonia solanacearum	0	Burkholderia sp. BT03	0.044
192244	242986	168	Ralstonia solanacearum	0	Ralstonia	0
192244	242987	168	Ralstonia solanacearum	0	Pseudomonas aeruginosa	2.02e-06
192244	242988	103	Ralstonia solanacearum	0
191590	240196	163	Ralstonia solanacearum	0	Burkholderia pseudomallei	4.53e-15
191590	240195	148	Ralstonia solanacearum	0	Ralstonia	0
191590	240194	97	Ralstonia solanacearum	0
191762	240997	200	Ralstonia solanacearum CFBP2957	0
191762	241000	200	Ralstonia solanacearum CFBP2957	0
191762	240999	145	Ralstonia solanacearum CFBP2957	0
191762	240998	92	Ralstonia solanacearum CFBP2957	0
192921	245398	145	Ralstonia solanacearum	1.46e-36
192921	245399	145	Ralstonia solanacearum	1.46e-36	Ralstonia pickettii	5.89e-59
192921	245402	145	Ralstonia solanacearum	1.46e-36
192921	245401	132	Ralstonia solanacearum	1.46e-36
192921	245400	104	Ralstonia solanacearum	1.46e-36
191605	240262	223	Ralstonia solanacearum	6.37e-42	Sphingomonas sp. Ant H11	0
191605	240264	147	Ralstonia solanacearum	6.37e-42
191605	240261	100	Ralstonia solanacearum	6.37e-42
191605	240260	94	Ralstonia solanacearum	6.37e-42
191605	240265	89	Ralstonia solanacearum	6.37e-42
191605	240263	75	Ralstonia solanacearum	6.37e-42
192387	243515	162	Ralstonia solanacearum	0	Ralstonia syzygii	0
192387	243514	131	Ralstonia solanacearum	0
192387	243516	118	Ralstonia solanacearum	0
192387	243513	89	Ralstonia solanacearum	0
191498	239732	224	Ralstonia solanacearum OE1-1	0
191498	239733	156	Ralstonia solanacearum OE1-1	0	Ralstonia solanacearum	0
191498	239731	136	Ralstonia solanacearum OE1-1	0
191498	239736	115	Ralstonia solanacearum OE1-1	0
191498	239735	79	Ralstonia solanacearum OE1-1	0
191498	239734	75	Ralstonia solanacearum OE1-1	0	Mycobacterium tuberculosis	0.005
191598	240232	224	Ralstonia solanacearum	0
191598	240229	224	Ralstonia solanacearum	0
191598	240230	111	Ralstonia solanacearum	0
191598	240231	105	Ralstonia solanacearum	0
191598	240227	98	Ralstonia solanacearum	0
191598	240228	75	Ralstonia solanacearum	0
191524	239859	236	Ralstonia solanacearum	1.38e-21	Sphingomonas sp. Ant H11	0
191524	239860	236	Ralstonia solanacearum	1.38e-21
191524	239861	137	Ralstonia solanacearum	1.38e-21
191524	239864	93	Ralstonia solanacearum	1.38e-21
191524	239863	92	Ralstonia solanacearum	1.38e-21
191524	239862	89	Ralstonia solanacearum	1.38e-21
191628	240374	156	Ralstonia solanacearum	0	Ralstonia insidiosa	0
191628	240375	151	Ralstonia solanacearum	0
191628	240376	122	Ralstonia solanacearum	0
191628	240378	120	Ralstonia solanacearum	0	Ralstonia solanacearum	1.45e-05
191628	240377	97	Ralstonia solanacearum	0
191628	240379	84	Ralstonia solanacearum	0	Ralstonia solanacearum	5.45e-37
191719	240799	153	Ralstonia solanacearum	2.29e-42
191719	240800	104	Ralstonia solanacearum	2.29e-42	Burkholderiaceae bacterium 26	5.55e-44
191719	240798	87	Ralstonia solanacearum	2.29e-42	Ralstonia	4e-06
191719	240797	80	Ralstonia solanacearum	2.29e-42
192459	243773	109	Ralstonia solanacearum	3.08e-08
192459	243774	107	Ralstonia solanacearum	3.08e-08	Ralstonia pickettii	2.03e-57
192459	243775	79	Ralstonia solanacearum	3.08e-08
191592	240203	132	Ralstonia solanacearum	8.09e-34
191592	240205	111	Ralstonia solanacearum	8.09e-34	Ralstonia pickettii	7.48e-26
191592	240199	106	Ralstonia solanacearum	8.09e-34
191592	240201	104	Ralstonia solanacearum	8.09e-34	Ralstonia solanacearum	8.09e-34
191592	240200	94	Ralstonia solanacearum	8.09e-34
191592	240202	91	Ralstonia solanacearum	8.09e-34
191592	240204	84	Ralstonia solanacearum	8.09e-34
191593	240206	225	Ralstonia solanacearum Po82	5.95e-07
191593	240208	224	Ralstonia solanacearum Po82	5.95e-07	Sphingomonas sp. Ant H11	0
191593	240207	182	Ralstonia solanacearum Po82	5.95e-07	Burkholderia ambifaria	3.57e-10
191593	240209	164	Ralstonia solanacearum Po82	5.95e-07	Ralstonia solanacearum	5.95e-07
192071	242241	178	Ralstonia solanacearum	1.93e-29	Ralstonia solanacearum	0.008
192071	242242	162	Ralstonia solanacearum	1.93e-29
192071	242244	150	Ralstonia solanacearum	1.93e-29	Bacteria	2.72e-37
192071	242243	91	Ralstonia solanacearum	1.93e-29
191383	239125	271	Ralstonia solanacearum	0	Bradyrhizobium sp. DFCI-1	0
191383	239122	161	Ralstonia solanacearum	0	Candidatus Accumulibacter sp. BA-91	1.81e-12
191383	239124	151	Ralstonia solanacearum	0
191383	239123	119	Ralstonia solanacearum	0	Desulfosporosinus sp. I2	0.007
191383	239121	109	Ralstonia solanacearum	0	Achromobacter sp. 2789STDY5608630	0.000845
191383	239120	75	Ralstonia solanacearum	0
192720	244715	150	Ralstonia solanacearum	0	Ralstonia	0
192720	244714	85	Ralstonia solanacearum	0
191831	241277	139	Ralstonia solanacearum	1.5e-19
191831	241272	97	Ralstonia solanacearum	1.5e-19	Ralstonia solanacearum	1.5e-19
191831	241276	93	Ralstonia solanacearum	1.5e-19
191831	241278	88	Ralstonia solanacearum	1.5e-19	Ralstonia solanacearum	0.018
191831	241273	87	Ralstonia solanacearum	1.5e-19
191831	241275	84	Ralstonia solanacearum	1.5e-19
191831	241274	76	Ralstonia solanacearum	1.5e-19
191613	240300	222	Ralstonia solanacearum	0
191613	240301	143	Ralstonia solanacearum	0
191613	240298	115	Ralstonia solanacearum	0
191613	240304	103	Ralstonia solanacearum	0
191613	240305	102	Ralstonia solanacearum	0
191613	240303	88	Ralstonia solanacearum	0
191613	240302	78	Ralstonia solanacearum	0
191613	240299	75	Ralstonia solanacearum	0
191496	239724	240	Ralstonia solanacearum	0	Ralstonia solanacearum	5.25e-52
191496	239725	122	Ralstonia solanacearum	0	Paenibacillus sp. P22	0.021
191496	239722	120	Ralstonia solanacearum	0
191496	239726	109	Ralstonia solanacearum	0	Ralstonia	0
191496	239721	99	Ralstonia solanacearum	0
191496	239723	87	Ralstonia solanacearum	0
191483	239667	213	Ralstonia solanacearum	0	Ralstonia solanacearum	0
191483	239666	81	Ralstonia solanacearum	0
191946	241747	184	Ralstonia solanacearum	0
191946	241751	133	Ralstonia solanacearum	0
191946	241748	117	Ralstonia solanacearum	0
191946	241752	117	Ralstonia solanacearum	0
191946	241749	78	Ralstonia solanacearum	0
191946	241750	76	Ralstonia solanacearum	0
191754	240955	201	Ralstonia solanacearum	2.02e-45
191754	240956	114	Ralstonia solanacearum	2.02e-45	Ralstonia sp. UNC404CL21Col	2.07e-54
191754	240958	113	Ralstonia solanacearum	2.02e-45
191754	240953	104	Ralstonia solanacearum	2.02e-45
191754	240954	88	Ralstonia solanacearum	2.02e-45
191754	240957	85	Ralstonia solanacearum	2.02e-45	Ralstonia solanacearum	2.02e-45
191734	240858	203	Ralstonia solanacearum OE1-1	2.16e-40	Sphingomonas sp. Ant H11	0
191734	240859	88	Ralstonia solanacearum OE1-1	2.16e-40
191387	239144	174	Ralstonia solanacearum	1.96e-07	Bradyrhizobium lablabi	0
191387	239143	85	Ralstonia solanacearum	1.96e-07
191387	239142	76	Ralstonia solanacearum	1.96e-07	Bradyrhizobium sp. DFCI-1	2.21e-18
191723	240811	184	Ralstonia solanacearum	0
191723	240810	157	Ralstonia solanacearum	0
191723	240813	143	Ralstonia solanacearum	0
191723	240812	132	Ralstonia solanacearum	0
191723	240814	110	Ralstonia solanacearum	0
191723	240815	101	Ralstonia solanacearum	0
191903	241572	129	Ralstonia solanacearum Po82	5.18e-35	Ralstonia solanacearum	5.85e-34
191903	241569	117	Ralstonia solanacearum Po82	5.18e-35
191903	241570	103	Ralstonia solanacearum Po82	5.18e-35
191903	241571	78	Ralstonia solanacearum Po82	5.18e-35
191480	239650	243	Ralstonia solanacearum	0
191480	239654	240	Ralstonia solanacearum	0
191480	239651	188	Ralstonia solanacearum	0
191480	239653	82	Ralstonia solanacearum	0
191480	239652	82	Ralstonia solanacearum	0
191419	239318	258	Ralstonia solanacearum IPO1609	0	Sphingomonas echinoides	0
191419	239313	191	Ralstonia solanacearum IPO1609	0	Burkholderia pseudomallei	1.96e-18
191419	239314	123	Ralstonia solanacearum IPO1609	0
191419	239317	119	Ralstonia solanacearum IPO1609	0
191419	239316	96	Ralstonia solanacearum IPO1609	0	Bordetella pertussis	8.13e-14
191419	239315	91	Ralstonia solanacearum IPO1609	0
191419	239312	76	Ralstonia solanacearum IPO1609	0
191440	239439	213	Ralstonia solanacearum SD54	4.99e-10	Burkholderia pyrrocinia	5.43e-16
191440	239435	133	Ralstonia solanacearum SD54	4.99e-10	Ralstonia solanacearum	4.99e-10
191440	239436	118	Ralstonia solanacearum SD54	4.99e-10
191440	239442	109	Ralstonia solanacearum SD54	4.99e-10
191440	239437	97	Ralstonia solanacearum SD54	4.99e-10
191440	239441	88	Ralstonia solanacearum SD54	4.99e-10
191440	239440	82	Ralstonia solanacearum SD54	4.99e-10	Ralstonia solanacearum	1.66e-06
191440	239438	77	Ralstonia solanacearum SD54	4.99e-10	Ralstonia	4.44e-17
191576	240123	227	Ralstonia solanacearum Po82	0	Bordetella pertussis	1.04e-20
191576	240124	173	Ralstonia solanacearum Po82	0	Ralstonia solanacearum	0
191576	240126	104	Ralstonia solanacearum Po82	0
191576	240127	93	Ralstonia solanacearum Po82	0
191576	240125	77	Ralstonia solanacearum Po82	0
191936	241708	164	Ralstonia solanacearum CMR15	0
191936	241711	162	Ralstonia solanacearum CMR15	0
191936	241710	146	Ralstonia solanacearum CMR15	0
191936	241709	121	Ralstonia solanacearum CMR15	0
191936	241707	90	Ralstonia solanacearum CMR15	0
191936	241706	87	Ralstonia solanacearum CMR15	0
191667	240567	213	Ralstonia solanacearum	0
191667	240566	183	Ralstonia solanacearum	0
191667	240570	180	Ralstonia solanacearum	0
191667	240569	104	Ralstonia solanacearum	0
191667	240568	101	Ralstonia solanacearum	0
192486	243871	159	Ralstonia solanacearum CFBP2957	0
192486	243873	137	Ralstonia solanacearum CFBP2957	0
192486	243872	78	Ralstonia solanacearum CFBP2957	0
191295	238575	267	Ralstonia solanacearum UW551	9.79e-19	Ralstonia solanacearum	9.48e-15
191295	238578	152	Ralstonia solanacearum UW551	9.79e-19
191295	238577	129	Ralstonia solanacearum UW551	9.79e-19	Ralstonia solanacearum	9.79e-19
191295	238572	124	Ralstonia solanacearum UW551	9.79e-19
191295	238573	119	Ralstonia solanacearum UW551	9.79e-19	Chitinophaga pinensis	0.000342
191295	238574	105	Ralstonia solanacearum UW551	9.79e-19
191295	238579	98	Ralstonia solanacearum UW551	9.79e-19	Sphingomonas sp. S17	0.018
191295	238571	89	Ralstonia solanacearum UW551	9.79e-19	Bradyrhizobium diazoefficiens	2.97e-29
191295	238576	88	Ralstonia solanacearum UW551	9.79e-19
191848	241351	173	Ralstonia solanacearum SD54	1.52e-10	Mastigocladus laminosus	9.44e-05
191848	241352	80	Ralstonia solanacearum SD54	1.52e-10	Sphingomonas sp. Ant H11	3.2e-47
191848	241353	79	Ralstonia solanacearum SD54	1.52e-10	Sphingomonas sp. Ant H11	1.43e-46
191940	241726	117	Ralstonia solanacearum CMR15	0
191940	241727	104	Ralstonia solanacearum CMR15	0
191940	241728	96	Ralstonia solanacearum CMR15	0
191940	241729	84	Ralstonia solanacearum CMR15	0
192852	245171	147	Ralstonia solanacearum	1.79e-26	Sphingomonas sp. Ant H11	0
192255	243025	168	Ralstonia solanacearum	0	Burkholderia diffusa	3.7e-12
192255	243027	152	Ralstonia solanacearum	0
192255	243029	129	Ralstonia solanacearum	0	Ralstonia pickettii	0
192255	243026	112	Ralstonia solanacearum	0	Acidovorax citrulli	1.02e-41
192255	243028	75	Ralstonia solanacearum	0
192391	243528	162	Ralstonia solanacearum	0
192391	243527	162	Ralstonia solanacearum	0
192391	243525	82	Ralstonia solanacearum	0
192391	243526	79	Ralstonia solanacearum	0
192391	243524	75	Ralstonia solanacearum	0
191506	239772	164	Ralstonia solanacearum PSI07	1.32e-50	blood disease bacterium R229	1.1e-50
191506	239773	158	Ralstonia solanacearum PSI07	1.32e-50
191506	239774	96	Ralstonia solanacearum PSI07	1.32e-50
191779	241064	198	Ralstonia solanacearum	0	Acidovorax sp. JHL-3	0
191779	241065	85	Ralstonia solanacearum	0
192608	244311	155	Ralstonia solanacearum	1.38e-26	Sphingomonas sp. Ant H11	0
192608	244312	155	Ralstonia solanacearum	1.38e-26	Chromobacterium sp. LK1	0.000344
192608	244313	78	Ralstonia solanacearum	1.38e-26	Bordetella pertussis	0.008
192302	243203	127	Ralstonia solanacearum	1.79e-28
192302	243201	86	Ralstonia solanacearum	1.79e-28	Bacteria	1.4e-28
192302	243202	75	Ralstonia solanacearum	1.79e-28	Ralstonia sp. 5_7_47FAA	2.48e-10
191668	240573	174	Ralstonia solanacearum	0
191668	240572	143	Ralstonia solanacearum	0
191668	240571	118	Ralstonia solanacearum	0
191668	240574	92	Ralstonia solanacearum	0
191668	240575	82	Ralstonia solanacearum	0
191363	239005	261	Ralstonia solanacearum SD54	0	Ralstonia insidiosa	0
191363	239006	148	Ralstonia solanacearum SD54	0
191363	239004	121	Ralstonia solanacearum SD54	0
191363	239001	87	Ralstonia solanacearum SD54	0
191363	239003	86	Ralstonia solanacearum SD54	0
191363	239002	85	Ralstonia solanacearum SD54	0
191363	239007	79	Ralstonia solanacearum SD54	0
191351	238935	145	Ralstonia solanacearum	1.04e-21	Ralstonia mannitolilytica	1.06e-22
191351	238937	143	Ralstonia solanacearum	1.04e-21
191351	238938	137	Ralstonia solanacearum	1.04e-21
191351	238933	136	Ralstonia solanacearum	1.04e-21
191351	238934	132	Ralstonia solanacearum	1.04e-21	Sphingomonas sp. Ant H11	1.35e-36
191351	238936	111	Ralstonia solanacearum	1.04e-21
191351	238940	86	Ralstonia solanacearum	1.04e-21
191351	238939	81	Ralstonia solanacearum	1.04e-21
192062	242205	179	Ralstonia solanacearum	0
192062	242203	179	Ralstonia solanacearum	0
192062	242204	179	Ralstonia solanacearum	0
192062	242202	141	Ralstonia solanacearum	0
191801	241156	197	Ralstonia solanacearum	0	Ralstonia	0
191801	241155	197	Ralstonia solanacearum	0
191801	241159	173	Ralstonia solanacearum	0
191801	241158	105	Ralstonia solanacearum	0
191801	241154	97	Ralstonia solanacearum	0	Ralstonia solanacearum	6.98e-09
191801	241157	87	Ralstonia solanacearum	0
192344	243356	149	Ralstonia solanacearum PSI07	0	Ralstonia sp. A12	0
192344	243355	146	Ralstonia solanacearum PSI07	0
192344	243359	121	Ralstonia solanacearum PSI07	0	Burkholderia pseudomallei	2.84e-08
192344	243357	90	Ralstonia solanacearum PSI07	0
192344	243358	87	Ralstonia solanacearum PSI07	0
192334	243324	139	Ralstonia solanacearum	1.06e-29	Cupriavidus metallidurans	2.36e-41
192334	243322	122	Ralstonia solanacearum	1.06e-29
192334	243325	93	Ralstonia solanacearum	1.06e-29
192334	243323	77	Ralstonia solanacearum	1.06e-29
192334	243326	75	Ralstonia solanacearum	1.06e-29	Cupriavidus metallidurans	2.24e-41
191797	241143	104	Ralstonia solanacearum	7.28e-37
191797	241140	101	Ralstonia solanacearum	7.28e-37
191797	241139	85	Ralstonia solanacearum	7.28e-37	Ralstonia	8.56e-37
191797	241142	84	Ralstonia solanacearum	7.28e-37
191797	241141	84	Ralstonia solanacearum	7.28e-37
191797	241138	80	Ralstonia solanacearum	7.28e-37	Ralstonia solanacearum	1.35e-10
192128	242488	167	Ralstonia solanacearum	0
192128	242489	154	Ralstonia solanacearum	0
192128	242487	153	Ralstonia solanacearum	0
192128	242491	92	Ralstonia solanacearum	0
192128	242490	85	Ralstonia solanacearum	0
192241	242974	134	Ralstonia solanacearum P673	2.5e-53
192241	242975	131	Ralstonia solanacearum P673	2.5e-53	unknown (no taxid)	3.32e-54
192241	242976	105	Ralstonia solanacearum P673	2.5e-53
192241	242977	103	Ralstonia solanacearum P673	2.5e-53
191587	240180	225	Ralstonia solanacearum	0	Ralstonia mannitolilytica	0
191587	240178	201	Ralstonia solanacearum	0
191587	240179	151	Ralstonia solanacearum	0	Thauera aminoaromatica	1.48e-06
191587	240182	122	Ralstonia solanacearum	0	Mycobacterium tuberculosis	0.000109
191587	240181	113	Ralstonia solanacearum	0	Mycobacterium bohemicum	0.000107
192290	243159	167	Ralstonia solanacearum	9.83e-43
192290	243160	167	Ralstonia solanacearum	9.83e-43
192290	243163	112	Ralstonia solanacearum	9.83e-43
192290	243161	84	Ralstonia solanacearum	9.83e-43	Ralstonia solanacearum	9.83e-43
192290	243162	82	Ralstonia solanacearum	9.83e-43	Ralstonia pickettii	2.04e-26
191583	240161	226	Ralstonia solanacearum	0	Ralstonia syzygii	0
191583	240162	226	Ralstonia solanacearum	0
191583	240165	225	Ralstonia solanacearum	0
191583	240163	102	Ralstonia solanacearum	0
191583	240164	93	Ralstonia solanacearum	0
191583	240166	79	Ralstonia solanacearum	0
192347	243369	132	Ralstonia solanacearum	0	Ricinus communis	9e-06
192347	243372	119	Ralstonia solanacearum	0
192347	243366	109	Ralstonia solanacearum	0	Ralstonia	0
192347	243367	97	Ralstonia solanacearum	0
192347	243370	83	Ralstonia solanacearum	0	Ralstonia solanacearum	2.92e-24
192347	243368	81	Ralstonia solanacearum	0
192347	243371	80	Ralstonia solanacearum	0	Burkholderia stabilis	1.71e-21
193069	245888	138	Ralstonia solanacearum	1.09e-59	Neisseria meningitidis	0.000235
193069	245886	109	Ralstonia solanacearum	1.09e-59	Ralstonia	0
193069	245887	91	Ralstonia solanacearum	1.09e-59
192070	242236	179	Ralstonia solanacearum	0
192070	242237	179	Ralstonia solanacearum	0
192070	242240	132	Ralstonia solanacearum	0
192070	242238	97	Ralstonia solanacearum	0
192070	242239	77	Ralstonia solanacearum	0
191984	241901	183	Ralstonia solanacearum	0	Ralstonia solanacearum	0
191984	241902	120	Ralstonia solanacearum	0
191984	241900	112	Ralstonia solanacearum	0
191984	241898	101	Ralstonia solanacearum	0
191984	241899	81	Ralstonia solanacearum	0
191984	241897	75	Ralstonia solanacearum	0
192178	242716	142	Ralstonia solanacearum	2.4e-51	Burkholderia glumae	2.47e-07
192178	242715	127	Ralstonia solanacearum	2.4e-51	Proteobacteria	2.73e-54
192178	242717	77	Ralstonia solanacearum	2.4e-51
192178	242714	76	Ralstonia solanacearum	2.4e-51
192073	242250	116	Ralstonia solanacearum	1.71e-15
192073	242251	90	Ralstonia solanacearum	1.71e-15	Burkholderia sp. lig30	4.98e-26
192073	242252	85	Ralstonia solanacearum	1.71e-15
192073	242253	83	Ralstonia solanacearum	1.71e-15	Ralstonia solanacearum	0.000165
192216	242872	170	Ralstonia solanacearum	3.19e-46	Ralstonia pickettii	8.1e-55
192216	242874	169	Ralstonia solanacearum	3.19e-46
192216	242873	117	Ralstonia solanacearum	3.19e-46	Burkholderia pseudomallei	1.42e-16
192216	242875	106	Ralstonia solanacearum	3.19e-46
192216	242871	81	Ralstonia solanacearum	3.19e-46
191578	240134	117	Ralstonia solanacearum	2.04e-36	Mycobacterium tuberculosis	0.000253
191578	240138	112	Ralstonia solanacearum	2.04e-36
191578	240133	105	Ralstonia solanacearum	2.04e-36	Ralstonia sp. A12	9.74e-44
191578	240136	92	Ralstonia solanacearum	2.04e-36
191578	240135	90	Ralstonia solanacearum	2.04e-36	Ralstonia	1.39e-36
191578	240137	86	Ralstonia solanacearum	2.04e-36
191654	240503	216	Ralstonia solanacearum	0	Lottia gigantea	0.005
191654	240504	183	Ralstonia solanacearum	0	blood disease bacterium R229	0
191654	240502	179	Ralstonia solanacearum	0	Burkholderia pseudomallei	0.000505
191654	240505	128	Ralstonia solanacearum	0
192311	243234	165	Ralstonia solanacearum	9.11e-17	Sphingomonas sp. Ant H11	7.28e-54
192311	243233	165	Ralstonia solanacearum	9.11e-17
192311	243230	135	Ralstonia solanacearum	9.11e-17
192311	243232	101	Ralstonia solanacearum	9.11e-17
192311	243231	75	Ralstonia solanacearum	9.11e-17
192409	243590	162	Ralstonia solanacearum UW551	3.15e-19	Burkholderia pseudomallei	7.18e-32
192409	243591	162	Ralstonia solanacearum UW551	3.15e-19	Sphingomonas sp. Ant H11	0
192409	243593	149	Ralstonia solanacearum UW551	3.15e-19	Ralstonia solanacearum	3.15e-19
192409	243592	103	Ralstonia solanacearum UW551	3.15e-19
192394	243544	162	Ralstonia solanacearum	4.97e-44	Sphingomonas sp. Ant H11	0
192394	243540	109	Ralstonia solanacearum	4.97e-44
192394	243541	92	Ralstonia solanacearum	4.97e-44	uncultured bacterium	0.000497
192394	243542	85	Ralstonia solanacearum	4.97e-44
192394	243543	80	Ralstonia solanacearum	4.97e-44
193407	247034	131	Ralstonia solanacearum	4.95e-48	Burkholderia mallei	1.34e-06
193407	247033	127	Ralstonia solanacearum	4.95e-48	Burkholderiaceae	7.45e-51
193407	247032	102	Ralstonia solanacearum	4.95e-48	Burkholderia pseudomallei	3.87e-17
193004	245678	143	Ralstonia solanacearum PSI07	0
193004	245677	143	Ralstonia solanacearum PSI07	0
193004	245681	142	Ralstonia solanacearum PSI07	0
193004	245679	134	Ralstonia solanacearum PSI07	0
193004	245680	102	Ralstonia solanacearum PSI07	0
193004	245676	97	Ralstonia solanacearum PSI07	0
191614	240307	182	Ralstonia solanacearum	0	Pseudomonas fluorescens	6.78e-20
191614	240306	177	Ralstonia solanacearum	0	Ralstonia insidiosa	0
191614	240309	154	Ralstonia solanacearum	0
191614	240308	129	Ralstonia solanacearum	0
191614	240310	123	Ralstonia solanacearum	0
192559	244132	156	Ralstonia solanacearum UW551	4.77e-25
192559	244133	94	Ralstonia solanacearum UW551	4.77e-25	Ralstonia solanacearum	4.77e-25
192559	244131	81	Ralstonia solanacearum UW551	4.77e-25
192559	244130	78	Ralstonia solanacearum UW551	4.77e-25
192479	243846	159	Ralstonia solanacearum	0
192479	243850	159	Ralstonia solanacearum	0
192479	243848	159	Ralstonia solanacearum	0
192479	243847	125	Ralstonia solanacearum	0
192479	243849	76	Ralstonia solanacearum	0
192286	243142	167	Ralstonia solanacearum	1e-61	unknown (no taxid)	0.014
192286	243144	134	Ralstonia solanacearum	1e-61	Ralstonia sp. A12	0
192286	243145	105	Ralstonia solanacearum	1e-61
192286	243143	91	Ralstonia solanacearum	1e-61
192528	244021	157	Ralstonia solanacearum	0	Sphingomonas sp. Ant H11	0
192528	244019	105	Ralstonia solanacearum	0
192528	244018	100	Ralstonia solanacearum	0
192528	244020	100	Ralstonia solanacearum	0
192528	244022	75	Ralstonia solanacearum	0
192284	243132	167	Ralstonia solanacearum	0	Ralstonia mannitolilytica	0
192284	243131	167	Ralstonia solanacearum	0	Achromobacter sp. 2789STDY5608619	1.98e-27
192284	243133	167	Ralstonia solanacearum	0	Streptomyces sp. RV15	1.08e-05
192284	243134	166	Ralstonia solanacearum	0	Mycobacterium tuberculosis	0.000609
192284	243130	118	Ralstonia solanacearum	0
191904	241573	137	Ralstonia solanacearum	9.53e-51	Ralstonia	7.04e-51
191904	241575	130	Ralstonia solanacearum	9.53e-51
191904	241576	107	Ralstonia solanacearum	9.53e-51
191904	241574	100	Ralstonia solanacearum	9.53e-51
191916	241620	188	Ralstonia solanacearum	0	Ralstonia solanacearum	0
191916	241623	188	Ralstonia solanacearum	0
191916	241622	162	Ralstonia solanacearum	0
191916	241621	133	Ralstonia solanacearum	0
192370	243455	115	Ralstonia solanacearum	5.69e-46	Azotobacter chroococcum	0.02
192370	243456	109	Ralstonia solanacearum	5.69e-46
192370	243454	82	Ralstonia solanacearum	5.69e-46	Ralstonia	5.69e-46
191650	240483	184	Ralstonia solanacearum	0	Ralstonia	0
191650	240481	172	Ralstonia solanacearum	0
191650	240482	152	Ralstonia solanacearum	0
191650	240480	142	Ralstonia solanacearum	0
192043	242124	180	Ralstonia solanacearum	0	Taeniopygia guttata	0.087
192043	242126	179	Ralstonia solanacearum	0
192043	242125	179	Ralstonia solanacearum	0	Ralstonia sp. MD27	0
192043	242123	96	Ralstonia solanacearum	0
192890	245288	146	Ralstonia solanacearum CMR15	0
192890	245292	146	Ralstonia solanacearum CMR15	0
192890	245291	104	Ralstonia solanacearum CMR15	0
192890	245289	100	Ralstonia solanacearum CMR15	0
192890	245290	79	Ralstonia solanacearum CMR15	0
192152	242598	173	Ralstonia solanacearum	5.89e-12	Sphingomonas sp. Ant H11	0
192152	242597	129	Ralstonia solanacearum	5.89e-12
191645	240460	217	Ralstonia solanacearum	0	Ralstonia syzygii	0
191645	240461	183	Ralstonia solanacearum	0	Ralstonia solanacearum	0
191645	240458	157	Ralstonia solanacearum	0	Janthinobacterium sp. HH01	0.052
191645	240459	138	Ralstonia solanacearum	0	Bordetella pertussis	3.78e-10
191645	240464	116	Ralstonia solanacearum	0
191645	240463	90	Ralstonia solanacearum	0
191645	240462	78	Ralstonia solanacearum	0
192283	243128	167	Ralstonia solanacearum PSI07	0	blood disease bacterium R229	0
192283	243127	138	Ralstonia solanacearum PSI07	0	uncultured bacterium	3.86e-05
192283	243129	78	Ralstonia solanacearum PSI07	0
192283	243126	76	Ralstonia solanacearum PSI07	0
192812	245028	149	Ralstonia solanacearum	0	Ralstonia	0
192812	245029	100	Ralstonia solanacearum	0
192812	245031	87	Ralstonia solanacearum	0
192812	245030	80	Ralstonia solanacearum	0
192187	242756	171	Ralstonia solanacearum	0
192187	242753	171	Ralstonia solanacearum	0
192187	242755	169	Ralstonia solanacearum	0
192187	242754	142	Ralstonia solanacearum	0
192187	242752	79	Ralstonia solanacearum	0
193050	245832	95	Ralstonia solanacearum	0
192297	243190	166	Ralstonia solanacearum	0	Paraburkholderia oxyphila	0.002
192297	243188	166	Ralstonia solanacearum	0	Burkholderiaceae bacterium 26	0
192297	243187	137	Ralstonia solanacearum	0
192297	243189	78	Ralstonia solanacearum	0
192250	243010	139	Ralstonia solanacearum	1.6e-60
192250	243008	136	Ralstonia solanacearum	1.6e-60
192250	243009	114	Ralstonia solanacearum	1.6e-60	Ralstonia solanacearum	1.6e-60
192250	243011	86	Ralstonia solanacearum	1.6e-60
192352	243386	164	Ralstonia solanacearum PSI07	0
192352	243385	150	Ralstonia solanacearum PSI07	0
192352	243387	91	Ralstonia solanacearum PSI07	0
192350	243381	164	Ralstonia solanacearum PSI07	0
192350	243380	130	Ralstonia solanacearum PSI07	0
192350	243384	128	Ralstonia solanacearum PSI07	0
192350	243383	99	Ralstonia solanacearum PSI07	0
192350	243382	87	Ralstonia solanacearum PSI07	0
192075	242260	178	Ralstonia solanacearum	0
192075	242265	178	Ralstonia solanacearum	0
192075	242261	90	Ralstonia solanacearum	0
192075	242263	88	Ralstonia solanacearum	0
192075	242262	87	Ralstonia solanacearum	0
192075	242264	78	Ralstonia solanacearum	0
192329	243304	165	Ralstonia solanacearum	0
192329	243302	165	Ralstonia solanacearum	0
192329	243303	165	Ralstonia solanacearum	0
192329	243301	115	Ralstonia solanacearum	0
192415	243618	161	Ralstonia solanacearum Po82	0
192415	243615	153	Ralstonia solanacearum Po82	0	Ralstonia solanacearum	0
192415	243614	148	Ralstonia solanacearum Po82	0	Cupriavidus basilensis	0.01
192415	243616	87	Ralstonia solanacearum Po82	0
192415	243617	86	Ralstonia solanacearum Po82	0
192044	242127	180	Ralstonia solanacearum	3.6e-33	Ralstonia pickettii	0
192044	242129	180	Ralstonia solanacearum	3.6e-33	Ralstonia solanacearum	4.49e-05
192044	242130	173	Ralstonia solanacearum	3.6e-33
192044	242128	102	Ralstonia solanacearum	3.6e-33
192275	243098	167	Ralstonia solanacearum	0	Ralstonia solanacearum	0
192275	243100	116	Ralstonia solanacearum	0
192275	243099	114	Ralstonia solanacearum	0	Cupriavidus basilensis	4.61e-17
192275	243097	87	Ralstonia solanacearum	0
192238	242967	143	Ralstonia solanacearum	9.33e-38
192238	242963	131	Ralstonia solanacearum	9.33e-38	Ralstonia	1.11e-37
192238	242965	129	Ralstonia solanacearum	9.33e-38
192238	242966	101	Ralstonia solanacearum	9.33e-38
192238	242964	89	Ralstonia solanacearum	9.33e-38	Sphingomonas echinoides	3.64e-12
192819	245056	148	Ralstonia solanacearum	0
192819	245054	148	Ralstonia solanacearum	0
192819	245055	148	Ralstonia solanacearum	0
192819	245053	94	Ralstonia solanacearum	0
192229	242926	169	Ralstonia solanacearum	0
192229	242925	169	Ralstonia solanacearum	0
192229	242924	160	Ralstonia solanacearum	0
192229	242927	145	Ralstonia solanacearum	0
191492	239700	240	Ralstonia solanacearum	0	Massilia sp. Root335	1.86e-08
191492	239705	165	Ralstonia solanacearum	0	Ralstonia	0
191492	239701	132	Ralstonia solanacearum	0
191492	239703	118	Ralstonia solanacearum	0
191492	239704	117	Ralstonia solanacearum	0
191492	239702	105	Ralstonia solanacearum	0	Ralstonia solanacearum	1.17e-31
192927	245422	145	Ralstonia solanacearum	0	Ralstonia	0
192927	245423	112	Ralstonia solanacearum	0
192927	245420	98	Ralstonia solanacearum	0
192927	245421	91	Ralstonia solanacearum	0	Burkholderia pseudomallei	0.000324
191712	240766	171	Ralstonia solanacearum	0
191712	240761	152	Ralstonia solanacearum	0
191712	240762	130	Ralstonia solanacearum	0	Ralstonia sp. MD27	0
191712	240764	96	Ralstonia solanacearum	0
191712	240765	89	Ralstonia solanacearum	0	Ralstonia solanacearum	1.43e-29
191712	240763	75	Ralstonia solanacearum	0
192267	243075	167	Ralstonia solanacearum	0	Achromobacter sp. 2789STDY5608633	1.24e-26
192267	243073	167	Ralstonia solanacearum	0	Ralstonia	0
192267	243074	105	Ralstonia solanacearum	0
192267	243072	95	Ralstonia solanacearum	0	Achromobacter sp. 2789STDY5608615	2.79e-26
192267	243071	92	Ralstonia solanacearum	0
192267	243070	75	Ralstonia solanacearum	0
192932	245440	144	Ralstonia solanacearum	2.6e-60	Ralstonia solanacearum	2.6e-60
192932	245438	113	Ralstonia solanacearum	2.6e-60
192932	245439	76	Ralstonia solanacearum	2.6e-60
192948	245489	126	Ralstonia solanacearum	0
192948	245487	107	Ralstonia solanacearum	0
192948	245488	79	Ralstonia solanacearum	0
192977	245576	144	Ralstonia solanacearum	0
192977	245577	144	Ralstonia solanacearum	0
192977	245580	143	Ralstonia solanacearum	0
192977	245578	137	Ralstonia solanacearum	0
192977	245579	79	Ralstonia solanacearum	0
191542	239954	232	Ralstonia solanacearum	0	Ralstonia solanacearum	0
191542	239958	232	Ralstonia solanacearum	0	Verticillium longisporum	1.11e-51
191542	239956	134	Ralstonia solanacearum	0	Pseudomonas amygdali	1.42e-09
191542	239955	126	Ralstonia solanacearum	0	Mycobacterium tuberculosis	4.74e-23
191542	239957	76	Ralstonia solanacearum	0	Desulfobacterium autotrophicum	0.000124
192170	242679	167	Ralstonia solanacearum	0
192170	242676	163	Ralstonia solanacearum	0
192170	242680	160	Ralstonia solanacearum	0
192170	242678	139	Ralstonia solanacearum	0
192170	242677	75	Ralstonia solanacearum	0
192279	243111	167	Ralstonia solanacearum	2.3e-31	Bradyrhizobium sp. DFCI-1	0
192279	243113	167	Ralstonia solanacearum	2.3e-31	Bradyrhizobium	0.002
192279	243112	79	Ralstonia solanacearum	2.3e-31
192145	242568	174	Ralstonia solanacearum	0	Candidatus Accumulibacter sp. BA-91	2.15e-22
192145	242567	174	Ralstonia solanacearum	0	Bacteria	0
192145	242569	112	Ralstonia solanacearum	0	unknown (no taxid)	0.01
192145	242566	109	Ralstonia solanacearum	0
192145	242570	78	Ralstonia solanacearum	0	Burkholderia dolosa	2.15e-08
192780	244915	139	Ralstonia solanacearum	0.005
192780	244916	124	Ralstonia solanacearum	0.005
192780	244919	110	Ralstonia solanacearum	0.005	Sphingobium	7.54e-12
192780	244918	105	Ralstonia solanacearum	0.005
192780	244917	92	Ralstonia solanacearum	0.005	Sphingomonas sanxanigenens	2.15e-23
192780	244914	80	Ralstonia solanacearum	0.005
192129	242495	175	Ralstonia solanacearum	0
192129	242492	140	Ralstonia solanacearum	0	Ralstonia mannitolilytica	0
192129	242493	92	Ralstonia solanacearum	0
192129	242494	75	Ralstonia solanacearum	0
192120	242450	165	Ralstonia solanacearum	0	Ralstonia solanacearum	0
192120	242452	128	Ralstonia solanacearum	0
192120	242451	92	Ralstonia solanacearum	0
192770	244879	149	Ralstonia solanacearum	0	Ralstonia solanacearum	0
192770	244880	101	Ralstonia solanacearum	0
192103	242385	140	Ralstonia solanacearum	3.51e-53	Ralstonia solanacearum	3.51e-53
192103	242382	115	Ralstonia solanacearum	3.51e-53
192103	242383	115	Ralstonia solanacearum	3.51e-53
192103	242384	98	Ralstonia solanacearum	3.51e-53
192103	242381	98	Ralstonia solanacearum	3.51e-53	blood disease bacterium R229	6.81e-15
193027	245761	142	Ralstonia solanacearum	0	Ralstonia solanacearum	0
193027	245759	142	Ralstonia solanacearum	0
193027	245760	118	Ralstonia solanacearum	0
193027	245758	80	Ralstonia solanacearum	0
193041	245807	96	Ralstonia solanacearum	0
193041	245806	87	Ralstonia solanacearum	0
192710	244679	152	Ralstonia solanacearum	0	Azospirillum brasilense	1.51e-10
192710	244680	152	Ralstonia solanacearum	0	Ralstonia pickettii	0
192710	244681	87	Ralstonia solanacearum	0
192845	245152	136	Ralstonia solanacearum	0
192845	245150	133	Ralstonia solanacearum	0
192845	245149	117	Ralstonia solanacearum	0
192845	245151	80	Ralstonia solanacearum	0
192080	242288	177	Ralstonia solanacearum	0
192080	242287	177	Ralstonia solanacearum	0
192080	242286	112	Ralstonia solanacearum	0
192080	242284	94	Ralstonia solanacearum	0
192080	242285	80	Ralstonia solanacearum	0
192169	242675	172	Ralstonia solanacearum	9.59e-39
192169	242674	172	Ralstonia solanacearum	9.59e-39	Sphingobium sp. Ant17	0
192169	242673	110	Ralstonia solanacearum	9.59e-39
192316	243246	140	Ralstonia solanacearum	4.84e-47	Burkholderia oklahomensis	0.069
192316	243248	132	Ralstonia solanacearum	4.84e-47	Cupriavidus sp. BIS7	0
192316	243249	113	Ralstonia solanacearum	4.84e-47
192316	243247	98	Ralstonia solanacearum	4.84e-47	Brassica napus	0.011
192316	243250	80	Ralstonia solanacearum	4.84e-47
193252	246524	136	Ralstonia solanacearum	1.09e-48	Sphingomonas sp. Ant H11	0
193252	246525	94	Ralstonia solanacearum	1.09e-48
191595	240213	224	Ralstonia solanacearum CFBP2957	0
191595	240218	205	Ralstonia solanacearum CFBP2957	0
191595	240216	152	Ralstonia solanacearum CFBP2957	0
191595	240215	143	Ralstonia solanacearum CFBP2957	0
191595	240214	96	Ralstonia solanacearum CFBP2957	0
191595	240217	85	Ralstonia solanacearum CFBP2957	0
193272	246585	133	Ralstonia solanacearum	1.21e-36
193272	246586	115	Ralstonia solanacearum	1.21e-36
193272	246587	114	Ralstonia solanacearum	1.21e-36
193272	246588	78	Ralstonia solanacearum	1.21e-36	Ralstonia	1.11e-37
192596	244270	155	Ralstonia solanacearum	3.92e-56	Ralstonia solanacearum	2.83e-14
192596	244271	155	Ralstonia solanacearum	3.92e-56
192596	244273	112	Ralstonia solanacearum	3.92e-56
192596	244272	95	Ralstonia solanacearum	3.92e-56	Ralstonia solanacearum	9.93e-56
192035	242094	118	Ralstonia solanacearum Po82	3.18e-38	Acropora digitifera	0.002
192035	242096	116	Ralstonia solanacearum Po82	3.18e-38	Ralstonia solanacearum	3.01e-37
192035	242093	108	Ralstonia solanacearum Po82	3.18e-38	Clupea harengus	0.000317
192035	242095	83	Ralstonia solanacearum Po82	3.18e-38
192034	242092	180	Ralstonia solanacearum CMR15	0
192034	242090	180	Ralstonia solanacearum CMR15	0
192034	242091	156	Ralstonia solanacearum CMR15	0
192034	242089	136	Ralstonia solanacearum CMR15	0
192034	242088	92	Ralstonia solanacearum CMR15	0
192027	242058	181	Ralstonia solanacearum	0
192027	242059	181	Ralstonia solanacearum	0
192027	242060	125	Ralstonia solanacearum	0
192020	242035	123	Ralstonia solanacearum	1.82e-10	Paraburkholderia ferrariae	4.96e-58
192020	242034	115	Ralstonia solanacearum	1.82e-10	Gluconacetobacter sp. SXCC-1	0.000209
193277	246605	135	Ralstonia solanacearum	5e-61	Ralstonia sp. A12	0
193277	246604	132	Ralstonia solanacearum	5e-61
193277	246603	121	Ralstonia solanacearum	5e-61
193316	246729	135	Ralstonia solanacearum	3.85e-46	Ananas comosus	0.001
193316	246730	135	Ralstonia solanacearum	3.85e-46	Streptomyces ambofaciens	0.012
193316	246731	134	Ralstonia solanacearum	3.85e-46	Ralstonia solanacearum	3.85e-46
193316	246732	117	Ralstonia solanacearum	3.85e-46
191980	241884	184	Ralstonia solanacearum	0	Ralstonia solanacearum	0
191980	241885	153	Ralstonia solanacearum	0
191980	241883	140	Ralstonia solanacearum	0
191980	241886	80	Ralstonia solanacearum	0
191964	241821	129	Ralstonia solanacearum	0	Burkholderia cenocepacia	0
191964	241819	121	Ralstonia solanacearum	0
191964	241820	87	Ralstonia solanacearum	0
191964	241822	84	Ralstonia solanacearum	0
192555	244119	156	Ralstonia solanacearum K60-1	7.32e-42
192555	244117	148	Ralstonia solanacearum K60-1	7.32e-42	Ralstonia solanacearum	0.000116
192555	244118	145	Ralstonia solanacearum K60-1	7.32e-42
192555	244115	113	Ralstonia solanacearum K60-1	7.32e-42	Ralstonia solanacearum	7.32e-42
192555	244114	77	Ralstonia solanacearum K60-1	7.32e-42
192555	244116	76	Ralstonia solanacearum K60-1	7.32e-42
191685	240648	190	Ralstonia solanacearum	1.66e-42	Phenylobacterium sp. RIFCSPHIGHO2_01_FULL_70_10	1.02e-06
191685	240649	186	Ralstonia solanacearum	1.66e-42	Sphingomonas sp. Ant H11	0
191685	240647	84	Ralstonia solanacearum	1.66e-42	Proteobacteria	1.35e-05
193340	246814	134	Ralstonia solanacearum	0	Ralstonia	0
193340	246812	134	Ralstonia solanacearum	0	Ralstonia solanacearum	3.75e-40
193340	246811	101	Ralstonia solanacearum	0
193340	246813	79	Ralstonia solanacearum	0
193208	246382	137	Ralstonia solanacearum	0
193208	246383	137	Ralstonia solanacearum	0
193208	246385	137	Ralstonia solanacearum	0
193208	246384	75	Ralstonia solanacearum	0
192473	243825	159	Ralstonia solanacearum	2.76e-22
192473	243823	159	Ralstonia solanacearum	2.76e-22	Sphingomonas sp. Ant H11	0
192473	243826	138	Ralstonia solanacearum	2.76e-22
192473	243824	98	Ralstonia solanacearum	2.76e-22
192473	243822	86	Ralstonia solanacearum	2.76e-22
193393	246982	133	Ralstonia solanacearum CMR15	0
193393	246984	133	Ralstonia solanacearum CMR15	0
193393	246983	112	Ralstonia solanacearum CMR15	0
191838	241304	187	Ralstonia solanacearum	0
191838	241305	126	Ralstonia solanacearum	0
191838	241306	119	Ralstonia solanacearum	0
191838	241303	84	Ralstonia solanacearum	0
191741	240891	202	Ralstonia solanacearum	0	Ralstonia	0
191741	240889	202	Ralstonia solanacearum	0
191741	240890	154	Ralstonia solanacearum	0
191741	240886	123	Ralstonia solanacearum	0
191741	240887	85	Ralstonia solanacearum	0
191741	240888	78	Ralstonia solanacearum	0	Pseudomonas syringae pv. coryli	2.87e-06
191835	241290	177	Ralstonia solanacearum	0
191835	241291	136	Ralstonia solanacearum	0
191835	241293	124	Ralstonia solanacearum	0
191835	241292	96	Ralstonia solanacearum	0
191830	241271	194	Ralstonia solanacearum	0	Achromobacter sp.	2.09e-16
191830	241268	194	Ralstonia solanacearum	0	Ralstonia	0
191830	241266	117	Ralstonia solanacearum	0	Cupriavidus nantongensis	4.71e-06
191830	241269	94	Ralstonia solanacearum	0
191830	241267	86	Ralstonia solanacearum	0
191830	241265	77	Ralstonia solanacearum	0
191830	241270	76	Ralstonia solanacearum	0
192397	243553	125	Ralstonia solanacearum	1.32e-57
192397	243551	120	Ralstonia solanacearum	1.32e-57
192397	243552	116	Ralstonia solanacearum	1.32e-57	Candidatus Woesearchaeota archaeon CG1_02_33_12	0.01
192397	243550	115	Ralstonia solanacearum	1.32e-57	Ralstonia sp. MD27	0
192457	243764	160	Ralstonia solanacearum	0
192457	243765	127	Ralstonia solanacearum	0
192457	243766	111	Ralstonia solanacearum	0
192457	243768	105	Ralstonia solanacearum	0
192457	243767	91	Ralstonia solanacearum	0
191772	241033	199	Ralstonia solanacearum	0	Ralstonia sp. UNC404CL21Col	0
191772	241035	179	Ralstonia solanacearum	0	Achromobacter sp. 2789STDY5608621	1.26e-12
191772	241034	106	Ralstonia solanacearum	0
191783	241077	198	Ralstonia solanacearum	0	Neisseria meningitidis	4.58e-06
191783	241075	198	Ralstonia solanacearum	0	Ralstonia solanacearum	0
191783	241074	149	Ralstonia solanacearum	0
191783	241076	75	Ralstonia solanacearum	0
191804	241173	136	Ralstonia solanacearum	0.091	Bradyrhizobium sp. DFCI-1	0
191804	241171	117	Ralstonia solanacearum	0.091	Bradyrhizobium	0
191804	241174	101	Ralstonia solanacearum	0.091
191804	241170	85	Ralstonia solanacearum	0.091
191804	241172	78	Ralstonia solanacearum	0.091	Bradyrhizobium	1.17e-38
192641	244436	153	Ralstonia solanacearum	0
192641	244435	153	Ralstonia solanacearum	0
192641	244434	91	Ralstonia solanacearum	0
192875	245234	146	Ralstonia solanacearum	1.6e-44
192875	245235	146	Ralstonia solanacearum	1.6e-44	Stenotrophomonas maltophilia	0.012
192875	245236	146	Ralstonia solanacearum	1.6e-44	Sphingomonas sp. Ant H11	0
191822	241234	175	Ralstonia solanacearum	0	Ralstonia sp. MD27	0
191822	241237	166	Ralstonia solanacearum	0
191822	241235	115	Ralstonia solanacearum	0
191822	241236	87	Ralstonia solanacearum	0
192425	243652	117	Ralstonia solanacearum	4.63e-57	Sphingomonas echinoides	0
192425	243653	106	Ralstonia solanacearum	4.63e-57
192425	243654	81	Ralstonia solanacearum	4.63e-57
192425	243655	75	Ralstonia solanacearum	4.63e-57	Serratia marcescens	1.08e-05
191782	241073	99	Ralstonia solanacearum	0
192809	245019	139	Ralstonia solanacearum	1.54e-19	Xanthomonas gardneri	0
192597	244274	128	Ralstonia solanacearum	1.6e-60	Paraburkholderia phenoliruptrix	2.78e-19
192597	244277	118	Ralstonia solanacearum	1.6e-60	Ralstonia solanacearum	1.6e-60
192597	244276	88	Ralstonia solanacearum	1.6e-60
192597	244275	83	Ralstonia solanacearum	1.6e-60	Kineosphaera limosa	6.81e-05
192225	242907	169	Ralstonia solanacearum	0	Burkholderiaceae bacterium 26	0
192225	242911	169	Ralstonia solanacearum	0
192225	242910	147	Ralstonia solanacearum	0
192225	242908	137	Ralstonia solanacearum	0
192225	242909	130	Ralstonia solanacearum	0
191747	240914	201	Ralstonia solanacearum	5.28e-55	Sphingomonas soli	3.93e-05
191747	240917	201	Ralstonia solanacearum	5.28e-55
191747	240915	129	Ralstonia solanacearum	5.28e-55
191747	240918	112	Ralstonia solanacearum	5.28e-55
191747	240916	111	Ralstonia solanacearum	5.28e-55	Ralstonia solanacearum	5.28e-55
191747	240919	90	Ralstonia solanacearum	5.28e-55
191747	240920	84	Ralstonia solanacearum	5.28e-55
191702	240721	132	Ralstonia solanacearum	7.78e-59
191702	240722	106	Ralstonia solanacearum	7.78e-59	Ralstonia solanacearum	7.78e-59
191702	240723	79	Ralstonia solanacearum	7.78e-59	Ralstonia phage RS603	3.6e-35
192934	245447	144	Ralstonia solanacearum CFBP2957	0
192934	245446	144	Ralstonia solanacearum CFBP2957	0
192934	245445	143	Ralstonia solanacearum CFBP2957	0
192934	245444	123	Ralstonia solanacearum CFBP2957	0
192787	244942	149	Ralstonia solanacearum	0	uncultured bacterium	0.002
192787	244945	149	Ralstonia solanacearum	0	Ralstonia solanacearum	0
192787	244944	149	Ralstonia solanacearum	0	Hydrogenophaga sp. T4	0.002
192787	244943	79	Ralstonia solanacearum	0
191977	241872	184	Ralstonia solanacearum	0
191977	241873	184	Ralstonia solanacearum	0
191977	241874	184	Ralstonia solanacearum	0
191977	241876	105	Ralstonia solanacearum	0
191977	241875	87	Ralstonia solanacearum	0
192522	243996	115	Ralstonia solanacearum	0
192522	243995	86	Ralstonia solanacearum	0
192522	243993	80	Ralstonia solanacearum	0
192522	243994	76	Ralstonia solanacearum	0
192108	242400	177	Ralstonia solanacearum PSI07	0
192108	242403	161	Ralstonia solanacearum PSI07	0
192108	242401	113	Ralstonia solanacearum PSI07	0
192108	242402	107	Ralstonia solanacearum PSI07	0
191556	240029	230	Ralstonia solanacearum CFBP2957	0
191556	240030	230	Ralstonia solanacearum CFBP2957	0
191556	240033	229	Ralstonia solanacearum CFBP2957	0
191556	240032	140	Ralstonia solanacearum CFBP2957	0
191556	240031	92	Ralstonia solanacearum CFBP2957	0
192769	244877	150	Ralstonia solanacearum	0
192769	244876	137	Ralstonia solanacearum	0
192769	244878	93	Ralstonia solanacearum	0
192482	243857	159	Ralstonia solanacearum	0	Ralstonia sp. MD27	0
192482	243859	158	Ralstonia solanacearum	0
192482	243858	142	Ralstonia solanacearum	0
192087	242318	178	Ralstonia solanacearum	2.81e-08	Sphingomonas sp. Ant H11	0
192087	242319	178	Ralstonia solanacearum	2.81e-08	Ralstonia solanacearum	2.81e-08
192087	242320	137	Ralstonia solanacearum	2.81e-08
192087	242321	122	Ralstonia solanacearum	2.81e-08
192087	242322	99	Ralstonia solanacearum	2.81e-08
192087	242323	99	Ralstonia solanacearum	2.81e-08
191926	241666	169	Ralstonia solanacearum	0	unknown (no taxid)	1.36e-07
191926	241664	160	Ralstonia solanacearum	0	Ralstonia sp. MD27	0
191926	241665	141	Ralstonia solanacearum	0
191926	241663	107	Ralstonia solanacearum	0	Cladophialophora immunda	6.73e-08
191926	241662	92	Ralstonia solanacearum	0
191926	241661	81	Ralstonia solanacearum	0
193036	245793	136	Ralstonia solanacearum	9.93e-53
193036	245792	87	Ralstonia solanacearum	9.93e-53	Ralstonia syzygii	2.48e-53
193036	245791	84	Ralstonia solanacearum	9.93e-53	Ralstonia solanacearum	4.89e-23
192576	244197	156	Ralstonia solanacearum	7.44e-43	Bradyrhizobium sp. DFCI-1	0
192576	244198	156	Ralstonia solanacearum	7.44e-43
192576	244200	155	Ralstonia solanacearum	7.44e-43
192576	244199	84	Ralstonia solanacearum	7.44e-43	Bordetella pertussis	8.83e-10
193249	246517	136	Ralstonia solanacearum	0
193249	246518	136	Ralstonia solanacearum	0
193249	246519	80	Ralstonia solanacearum	0
192538	244054	146	Ralstonia solanacearum	0
192538	244055	140	Ralstonia solanacearum	0
192538	244056	129	Ralstonia solanacearum	0
192538	244057	83	Ralstonia solanacearum	0
192538	244058	78	Ralstonia solanacearum	0
192544	244075	142	Ralstonia solanacearum	1.04e-40	Ralstonia	2.17e-41
192544	244078	123	Ralstonia solanacearum	1.04e-40
192544	244077	95	Ralstonia solanacearum	1.04e-40
192544	244076	80	Ralstonia solanacearum	1.04e-40
193056	245849	141	Ralstonia solanacearum	0	Ralstonia sp. A12	0
193056	245848	93	Ralstonia solanacearum	0
193056	245850	91	Ralstonia solanacearum	0
193056	245851	90	Ralstonia solanacearum	0
192083	242303	139	Ralstonia solanacearum	0
192083	242301	136	Ralstonia solanacearum	0	Chelonia mydas	0.046
192083	242302	118	Ralstonia solanacearum	0	Ralstonia syzygii	0
192083	242300	102	Ralstonia solanacearum	0
192083	242299	77	Ralstonia solanacearum	0
193266	246571	80	Ralstonia solanacearum PSI07	5.03e-36	Bordetella pertussis	1.1e-11
193266	246573	79	Ralstonia solanacearum PSI07	5.03e-36	Ralstonia	5.03e-36
193266	246572	78	Ralstonia solanacearum PSI07	5.03e-36	Ktedonobacter racemifer	2.16e-08
192611	244326	154	Ralstonia solanacearum	0	Ralstonia insidiosa	0
192611	244324	141	Ralstonia solanacearum	0
192611	244327	115	Ralstonia solanacearum	0
192611	244325	75	Ralstonia solanacearum	0
193269	246579	135	Ralstonia solanacearum	0
193269	246578	135	Ralstonia solanacearum	0
193269	246577	79	Ralstonia solanacearum	0
191983	241891	167	Ralstonia solanacearum	3.52e-44	Bordetella pertussis	2.33e-16
191983	241896	165	Ralstonia solanacearum	3.52e-44	Sphingomonas sp. Ant H11	0
191983	241892	103	Ralstonia solanacearum	3.52e-44	Ralstonia	3.36e-45
191983	241894	87	Ralstonia solanacearum	3.52e-44
191983	241895	85	Ralstonia solanacearum	3.52e-44	Thauera linaloolentis	4.65e-14
191983	241893	77	Ralstonia solanacearum	3.52e-44
193331	246778	134	Ralstonia solanacearum	0
193331	246781	134	Ralstonia solanacearum	0
193331	246780	128	Ralstonia solanacearum	0
193331	246779	103	Ralstonia solanacearum	0
192575	244195	155	Ralstonia solanacearum	0
192575	244196	145	Ralstonia solanacearum	0
192575	244194	136	Ralstonia solanacearum	0
192575	244193	98	Ralstonia solanacearum	0
193302	246685	135	Ralstonia solanacearum	7.68e-57	Ralstonia	5.67e-57
193302	246687	135	Ralstonia solanacearum	7.68e-57
193302	246686	103	Ralstonia solanacearum	7.68e-57
191981	241887	184	Ralstonia solanacearum	1.1e-08	Ralstonia solanacearum	1.1e-08
191981	241888	87	Ralstonia solanacearum	1.1e-08
192591	244254	150	Ralstonia solanacearum	6.79e-26
192591	244255	130	Ralstonia solanacearum	6.79e-26	Sphingomonas sp. Ant H11	0
192591	244256	105	Ralstonia solanacearum	6.79e-26
192591	244257	90	Ralstonia solanacearum	6.79e-26
192591	244253	77	Ralstonia solanacearum	6.79e-26
192038	242106	180	Ralstonia solanacearum Po82	0	Ralstonia solanacearum	0
192038	242103	174	Ralstonia solanacearum Po82	0	Bordetella pertussis	4.34e-24
192038	242105	92	Ralstonia solanacearum Po82	0
192038	242104	91	Ralstonia solanacearum Po82	0
192048	242147	179	Ralstonia solanacearum	0	Plautia stali symbiont	5.53e-18
192048	242146	179	Ralstonia solanacearum	0	Acidovorax sp. MR-S7	0
192048	242145	111	Ralstonia solanacearum	0	Verticillium longisporum	0.08
192048	242144	78	Ralstonia solanacearum	0	Delftia sp. 670	4.22e-36
192566	244157	156	Ralstonia solanacearum CFBP2957	0
192566	244159	156	Ralstonia solanacearum CFBP2957	0
192566	244161	110	Ralstonia solanacearum CFBP2957	0
192566	244158	101	Ralstonia solanacearum CFBP2957	0
192566	244160	77	Ralstonia solanacearum CFBP2957	0
193255	246532	136	Ralstonia solanacearum	0	Ralstonia solanacearum	0
193255	246533	130	Ralstonia solanacearum	0
193255	246534	122	Ralstonia solanacearum	0
193255	246535	119	Ralstonia solanacearum	0
192051	242158	180	Ralstonia solanacearum	0	Ralstonia sp. A12	0
192051	242157	168	Ralstonia solanacearum	0	Burkholderia cepacia	4.44e-17
192051	242159	145	Ralstonia solanacearum	0
192051	242160	102	Ralstonia solanacearum	0
192051	242162	102	Ralstonia solanacearum	0
192051	242161	75	Ralstonia solanacearum	0
192054	242173	179	Ralstonia solanacearum CMR15	0
192054	242171	179	Ralstonia solanacearum CMR15	0
192054	242172	133	Ralstonia solanacearum CMR15	0
192054	242169	104	Ralstonia solanacearum CMR15	0
192054	242170	95	Ralstonia solanacearum CMR15	0
193322	246752	134	Ralstonia solanacearum	0
193322	246751	113	Ralstonia solanacearum	0	Ralstonia syzygii	0
193322	246753	108	Ralstonia solanacearum	0	Erinaceus europaeus	0.003
193322	246754	101	Ralstonia solanacearum	0
193192	246330	137	Ralstonia solanacearum CFBP2957	0
193192	246329	130	Ralstonia solanacearum CFBP2957	0
193192	246328	115	Ralstonia solanacearum CFBP2957	0
193192	246331	90	Ralstonia solanacearum CFBP2957	0
193192	246327	85	Ralstonia solanacearum CFBP2957	0
193186	246303	138	Ralstonia solanacearum CFBP2957	0
193186	246305	138	Ralstonia solanacearum CFBP2957	0
193186	246306	115	Ralstonia solanacearum CFBP2957	0
193186	246304	88	Ralstonia solanacearum CFBP2957	0
193157	246188	139	Ralstonia solanacearum	0	Ralstonia insidiosa	0
193157	246189	139	Ralstonia solanacearum	0	Pseudomonas amygdali	8.27e-15
193157	246190	82	Ralstonia solanacearum	0	Paeniglutamicibacter gangotriensis	4.46e-11
192637	244422	153	Ralstonia solanacearum	0	Ralstonia mannitolilytica	0
192637	244421	153	Ralstonia solanacearum	0	Hydrogenophaga sp. T4	2.09e-19
192637	244420	126	Ralstonia solanacearum	0
192414	243610	162	Ralstonia solanacearum	0	Drosophila melanogaster	0.003
192414	243611	161	Ralstonia solanacearum	0	Ralstonia	0
192414	243612	121	Ralstonia solanacearum	0	Mycobacterium tuberculosis	8.78e-06
192414	243613	96	Ralstonia solanacearum	0
193133	246105	139	Ralstonia solanacearum	0	Shigella sonnei	0.000623
193133	246108	139	Ralstonia solanacearum	0	Ralstonia	0
193133	246106	128	Ralstonia solanacearum	0
193133	246107	78	Ralstonia solanacearum	0
192418	243625	162	Ralstonia solanacearum	0
192418	243626	162	Ralstonia solanacearum	0
192418	243627	117	Ralstonia solanacearum	0
192418	243628	80	Ralstonia solanacearum	0
192546	244083	157	Ralstonia solanacearum	0
192546	244085	156	Ralstonia solanacearum	0
192546	244088	156	Ralstonia solanacearum	0
192546	244087	92	Ralstonia solanacearum	0
192546	244084	80	Ralstonia solanacearum	0
192546	244086	79	Ralstonia solanacearum	0
192306	243215	165	Ralstonia solanacearum	0	unknown (no taxid)	0.031
192306	243216	148	Ralstonia solanacearum	0	Ralstonia	0
192306	243214	142	Ralstonia solanacearum	0
192716	244699	110	Ralstonia solanacearum	1.72e-35
192716	244700	94	Ralstonia solanacearum	1.72e-35	Ralstonia solanacearum	1.72e-35
192716	244702	91	Ralstonia solanacearum	1.72e-35
192716	244698	78	Ralstonia solanacearum	1.72e-35
192716	244701	77	Ralstonia solanacearum	1.72e-35
193334	246791	134	Ralstonia solanacearum CFBP2957	0
193334	246793	134	Ralstonia solanacearum CFBP2957	0
193334	246792	85	Ralstonia solanacearum CFBP2957	0
192084	242308	177	Ralstonia solanacearum	0	Ralstonia solanacearum	0
192084	242306	172	Ralstonia solanacearum	0
192084	242304	134	Ralstonia solanacearum	0
192084	242305	125	Ralstonia solanacearum	0
192084	242307	89	Ralstonia solanacearum	0
193038	245800	135	Ralstonia solanacearum PSI07	0
193038	245797	130	Ralstonia solanacearum PSI07	0
193038	245798	121	Ralstonia solanacearum PSI07	0
193038	245799	79	Ralstonia solanacearum PSI07	0
192503	243932	158	Ralstonia solanacearum	0
192503	243935	158	Ralstonia solanacearum	0	Ralstonia	0
192503	243933	94	Ralstonia solanacearum	0	Ralstonia solanacearum	1.9e-24
192503	243934	84	Ralstonia solanacearum	0
192368	243446	155	Ralstonia solanacearum	5.16e-43	Burkholderiales	0
192368	243449	124	Ralstonia solanacearum	5.16e-43	Acidovorax citrulli	7.28e-15
192368	243447	103	Ralstonia solanacearum	5.16e-43
192368	243445	88	Ralstonia solanacearum	5.16e-43
192368	243448	81	Ralstonia solanacearum	5.16e-43	Streptomyces longwoodensis	0.033
192764	244859	150	Ralstonia solanacearum CFBP2957	0
192764	244860	147	Ralstonia solanacearum CFBP2957	0
192768	244872	149	Ralstonia solanacearum	0
192768	244873	149	Ralstonia solanacearum	0	Mastigocladus laminosus	3.58e-14
192768	244874	149	Ralstonia solanacearum	0	Cupriavidus sp. D384	0
192768	244875	97	Ralstonia solanacearum	0	Ralstonia solanacearum	2.5e-08
192438	243704	129	Ralstonia solanacearum	3.04e-51	Ralstonia solanacearum	3.04e-51
192438	243706	94	Ralstonia solanacearum	3.04e-51
192438	243705	92	Ralstonia solanacearum	3.04e-51
193341	246815	134	Ralstonia solanacearum	0
193341	246817	134	Ralstonia solanacearum	0
193341	246816	81	Ralstonia solanacearum	0
192775	244899	149	Ralstonia solanacearum CFBP2957	0
192775	244898	149	Ralstonia solanacearum CFBP2957	0
192775	244897	106	Ralstonia solanacearum CFBP2957	0
192775	244900	77	Ralstonia solanacearum CFBP2957	0
193384	246955	133	Ralstonia solanacearum	0	Pseudomonas fluorescens	4.48e-05
193384	246954	133	Ralstonia solanacearum	0	Ralstonia solanacearum	0
193384	246956	128	Ralstonia solanacearum	0
193384	246953	83	Ralstonia solanacearum	0
192470	243810	130	Ralstonia solanacearum	0.071
192470	243811	90	Ralstonia solanacearum	0.071
192470	243812	87	Ralstonia solanacearum	0.071	Medicago truncatula	2.2e-18
192172	242688	172	Ralstonia solanacearum	0
192172	242689	171	Ralstonia solanacearum	0
192172	242686	138	Ralstonia solanacearum	0
192172	242687	78	Ralstonia solanacearum	0
192975	245569	143	Ralstonia solanacearum	0
192975	245570	143	Ralstonia solanacearum	0
192975	245572	143	Ralstonia solanacearum	0
192975	245571	90	Ralstonia solanacearum	0
191866	241424	106	Ralstonia solanacearum	0.009	Sphingobium lactosutens	9.28e-42
191866	241421	103	Ralstonia solanacearum	0.009
191866	241423	96	Ralstonia solanacearum	0.009
191866	241422	96	Ralstonia solanacearum	0.009	Sphingomonas sanxanigenens	2.56e-51
191866	241420	79	Ralstonia solanacearum	0.009
192270	243086	167	Ralstonia solanacearum	0
192270	243085	167	Ralstonia solanacearum	0
192270	243083	95	Ralstonia solanacearum	0
192270	243084	93	Ralstonia solanacearum	0
192794	244968	149	Ralstonia solanacearum	0
192794	244969	149	Ralstonia solanacearum	0
192794	244970	149	Ralstonia solanacearum	0	Ralstonia sp. A12	0
192794	244971	84	Ralstonia solanacearum	0
192389	243520	162	Ralstonia solanacearum	0
192389	243521	162	Ralstonia solanacearum	0
192389	243522	131	Ralstonia solanacearum	0
192269	243080	168	Ralstonia solanacearum	0
192269	243081	159	Ralstonia solanacearum	0
192269	243082	150	Ralstonia solanacearum	0
193032	245783	142	Ralstonia solanacearum	0
193032	245781	142	Ralstonia solanacearum	0
193032	245782	142	Ralstonia solanacearum	0
193032	245780	125	Ralstonia solanacearum	0
191533	239906	173	Ralstonia solanacearum	3.04e-32	Cupriavidus necator	0.036
191533	239907	153	Ralstonia solanacearum	3.04e-32	Ralstonia sp. A12	0
191533	239903	110	Ralstonia solanacearum	3.04e-32
191533	239905	89	Ralstonia solanacearum	3.04e-32
191533	239908	79	Ralstonia solanacearum	3.04e-32
191533	239904	76	Ralstonia solanacearum	3.04e-32	Ralstonia	3.04e-32
192444	243721	160	Ralstonia solanacearum CFBP2957	0
192444	243724	160	Ralstonia solanacearum CFBP2957	0
192444	243723	118	Ralstonia solanacearum CFBP2957	0
192444	243722	86	Ralstonia solanacearum CFBP2957	0
192813	245033	149	Ralstonia solanacearum GMI1000	0
192813	245036	148	Ralstonia solanacearum GMI1000	0
192813	245032	136	Ralstonia solanacearum GMI1000	0
192813	245035	122	Ralstonia solanacearum GMI1000	0
192813	245034	104	Ralstonia solanacearum GMI1000	0
192231	242933	159	Ralstonia solanacearum	1.35e-48	Ralstonia sp. A12	0
192231	242935	132	Ralstonia solanacearum	1.35e-48	Cryptococcus bestiolae	0.035
192231	242934	114	Ralstonia solanacearum	1.35e-48
192231	242936	111	Ralstonia solanacearum	1.35e-48
192231	242932	83	Ralstonia solanacearum	1.35e-48
192893	245301	146	Ralstonia solanacearum	1.67e-34	Burkholderia cepacia	1.34e-36
[truncated: 1,628 more rows]
[truncated: 4 more columns]

## Sheet: 2
Sphingomonas panacis
Taxid	1560345
Abundance	5216
Contigs	355
Orfs	1619
Contigs
Contig_ID	Length	Abundance	Abundance/Length	Assignment	Assignment Evalue	Naive Assignment	Naive Evalue
191231	2103	87	0.0413695	Sphingomonas panacis	0	Sphingomonas sp. Ant H11	0
191319	917	81	0.0883315	Sphingomonas panacis	0	Sphingomonas panacis	0
191291	1019	81	0.0794897	Sphingomonas panacis	0	Sphingomonas panacis	0
191241	1444	74	0.0512465	Sphingomonas panacis	0	unknown (no taxid)	0
191251	1244	65	0.0522508	Sphingomonas panacis	0	Sphingomonas panacis	0
191336	876	60	0.0684932	Sphingomonas panacis	0	Sphingomonas sp. SL9	0
191249	1267	47	0.0370955	Sphingomonas panacis	0	Bacteria	0
191317	927	45	0.0485437	Sphingomonas panacis	0	Sphingomonas sp. Ant H11	0
191259	1210	40	0.0330579	Sphingomonas panacis	0	Bacteria	0
191443	758	39	0.0514512	Sphingomonas panacis	6.62e-46	Bacteria	0
191267	1129	35	0.0310009	Sphingomonas panacis	0	unknown (no taxid)	0
191282	1057	33	0.0312204	Sphingomonas panacis	0	Proteobacteria	0
191264	1156	33	0.0285467	Sphingomonas panacis	5.22e-47	unknown (no taxid)	0
191307	956	30	0.0313808	Sphingomonas panacis	0	Bacteria	0
191327	899	30	0.0333704	Sphingomonas panacis	0	Bacteria	0
191347	864	29	0.0335648	Sphingomonas panacis	5.95e-20	Sphingomonas	0
191428	771	28	0.0363165	Sphingomonas panacis	0	Sphingomonas	0
191413	779	28	0.0359435	Sphingomonas panacis	2.95e-51	Sphingomonas sp. Ant H11	0
191325	904	28	0.0309735	Sphingomonas panacis	0	Bacteria	0
191268	1119	28	0.0250223	Sphingomonas panacis	0	Bacteria	0
191343	869	26	0.0299194	Sphingomonas panacis	1.48e-36	Sphingobium cloacae	0
191320	916	26	0.0283843	Sphingomonas panacis	0	Sphingomonas panacis	0
191273	1096	26	0.0237226	Sphingomonas panacis	0	Bacteria	0
191318	924	26	0.0281385	Sphingomonas panacis	1.67e-55	Sphingomonas	0
191394	806	25	0.0310174	Sphingomonas panacis	0	Proteobacteria	0
191441	759	24	0.0316206	Sphingomonas panacis	9.79e-11	Sphingomonas	5.94e-32
191398	801	24	0.0299625	Sphingomonas panacis	0	Proteobacteria	0
191384	815	24	0.0294479	Sphingomonas panacis	0	Sphingomonas haloaromaticamans	0
191602	673	24	0.0356612	Sphingomonas panacis	0	Bacteria	0
191375	827	23	0.0278114	Sphingomonas panacis	0	unknown (no taxid)	0
191279	1079	23	0.021316	Sphingomonas panacis	0	Sphingomonadaceae	0
191688	630	23	0.0365079	Sphingomonas panacis	5.3e-31	Bacteria	1.02e-57
191540	699	23	0.0329041	Sphingomonas panacis	0	Alphaproteobacteria	0
191725	616	23	0.0373377	Sphingomonas panacis	0	Bacteria	0
191444	757	23	0.0303831	Sphingomonas panacis	1.52e-49	Proteobacteria	0
191303	965	23	0.0238342	Sphingomonas panacis	0	Bacteria	0
191262	1176	22	0.0187075	Sphingomonas panacis	0	Sphingomonas	0
191405	796	22	0.0276382	Sphingomonas panacis	1.16e-45	Bacteria	0
191768	601	22	0.0366057	Sphingomonas panacis	0	Sphingomonas panacis	0
191416	778	22	0.0282776	Sphingomonas panacis	0	Bacteria	0
191308	950	22	0.0231579	Sphingomonas panacis	0	Sphingomonas	0
191414	779	22	0.0282413	Sphingomonas panacis	0	Sphingomonas echinoides	0
191473	737	21	0.0284939	Sphingomonas panacis	0	Alphaproteobacteria	0
191476	736	21	0.0285326	Sphingomonas panacis	4.66e-22	Bacteria	0
191627	660	21	0.0318182	Sphingomonas panacis	7.68e-44	Sphingomonas sp. Ant H11	0
191399	800	21	0.02625	Sphingomonas panacis	7.66e-41	Sphingomonas sp. Ant H11	3.9e-60
191516	713	21	0.029453	Sphingomonas panacis	0	Sphingomonas echinoides	0
191538	700	21	0.03	Sphingomonas panacis	0	Sphingomonas	0
191370	835	21	0.0251497	Sphingomonas panacis	0	Sphingomonas sp. Ant H11	0
191766	601	21	0.0349418	Sphingomonas panacis	1.58e-55	Sphingomonas sp. Ant H11	0
191310	941	20	0.021254	Sphingomonas panacis	0	Sphingomonadaceae	0
191716	620	20	0.0322581	Sphingomonas panacis	0	Proteobacteria	0
191358	855	20	0.0233918	Sphingomonas panacis	0	Bacteria	0
191617	665	20	0.0300752	Sphingomonas panacis	2.43e-37	Sphingomonadaceae	3.13e-49
191695	627	20	0.0318979	Sphingomonas panacis	0	Alphaproteobacteria	0
191694	627	20	0.0318979	Sphingomonas panacis	0	Alphaproteobacteria	0
191499	720	20	0.0277778	Sphingomonas panacis	0	Proteobacteria	0
191965	556	20	0.0359712	Sphingomonas panacis	7.84e-43	Sphingomonas	7.95e-52
191655	649	20	0.0308166	Sphingomonas panacis	0	unknown (no taxid)	0
191637	656	20	0.0304878	Sphingomonas panacis	0	Sphingomonas echinoides	0
191793	594	20	0.03367	Sphingomonas panacis	1.14e-40	Proteobacteria	3.94e-43
191808	590	20	0.0338983	Sphingomonas panacis	8.05e-10	Sphingomonas sp. Ant H11	0
191438	762	20	0.0262467	Sphingomonas panacis	1.09e-47	Bacteria	0
191508	717	19	0.0264993	Sphingomonas panacis	0	Bacteria	0
191720	619	19	0.0306947	Sphingomonas panacis	0	unknown (no taxid)	0
191512	715	19	0.0265734	Sphingomonas panacis	2.34e-48	Sphingomonas sp. Ant H11	0
191638	656	18	0.027439	Sphingomonas panacis	0	Bacteria	0
191369	836	18	0.0215311	Sphingomonas panacis	0	Sphingomonas sp. PAMC 26617	0
192483	478	18	0.0376569	Sphingomonas panacis	0	Proteobacteria	0
191805	590	18	0.0305085	Sphingomonas panacis	8.47e-57	Bacteria	0
191378	822	18	0.0218978	Sphingomonas panacis	0	Bacteria	0
191296	988	18	0.0182186	Sphingomonas panacis	0	Bacteria	0
192292	501	18	0.0359281	Sphingomonas panacis	1.01e-31	Sphingomonas sp. Ant H11	0
191548	694	18	0.0259366	Sphingomonas panacis	0	Proteobacteria	0
191850	580	18	0.0310345	Sphingomonas panacis	0	Sphingomonas sp. Ant H11	0
191570	684	18	0.0263158	Sphingomonas panacis	0	Bacteria	0
191436	764	18	0.0235602	Sphingomonas panacis	0	Bacteria	0
191458	744	18	0.0241935	Sphingomonas panacis	0	unknown (no taxid)	0
191706	623	18	0.0288925	Sphingomonas panacis	0	Sphingomonas echinoides	0
191521	710	17	0.0239437	Sphingomonas panacis	0	Sphingomonas echinoides	0
191872	576	17	0.0295139	Sphingomonas panacis	0	Bacteria	0
191534	701	17	0.0242511	Sphingomonas panacis	0	Sphingomonas panacis	0
191701	624	17	0.0272436	Sphingomonas panacis	0	Bacteria	0
191422	776	17	0.0219072	Sphingomonas panacis	1.7e-35	unknown (no taxid)	2.21e-57
191869	577	17	0.0294627	Sphingomonas panacis	1.2e-48	Sphingomonadaceae	0
192013	546	17	0.0311355	Sphingomonas panacis	4.68e-59	Sphingomonas sp. Ant H11	0
192474	479	17	0.0354906	Sphingomonas panacis	1.5e-12	Sphingomonas sp. Ant H11	2.17e-30
191468	738	17	0.0230352	Sphingomonas panacis	1.13e-43	Sphingomonas sp. Ant H11	0
192846	443	17	0.0383747	Sphingomonas panacis	0	Sphingomonas	0
191349	863	17	0.0196987	Sphingomonas panacis	2.15e-36	Sphingomonas	0
191787	596	17	0.0285235	Sphingomonas panacis	0	Sphingomonas sp. Ant H11	0
191764	602	17	0.0282392	Sphingomonas panacis	0	Sphingomonas sp. Ant H11	0
192022	545	17	0.0311927	Sphingomonas panacis	0	Alphaproteobacteria	0
191525	708	17	0.0240113	Sphingomonas panacis	0	Sphingomonas sp. Ant H11	0
191753	603	16	0.026534	Sphingomonas panacis	0	Proteobacteria	0
191939	561	16	0.0285205	Sphingomonas panacis	0	Sphingomonadaceae	0
191927	564	16	0.0283688	Sphingomonas panacis	0	unknown (no taxid)	0
191618	664	16	0.0240964	Sphingomonas panacis	0	Sphingomonadaceae	0
192383	490	16	0.0326531	Sphingomonas panacis	0	unknown (no taxid)	0
191795	594	16	0.026936	Sphingomonas panacis	1.56e-43	Proteobacteria	7.68e-45
191862	577	16	0.0277296	Sphingomonas panacis	5.86e-51	Sphingomonas sp. Ant H11	0
192046	541	16	0.0295749	Sphingomonas panacis	0	Alphaproteobacteria	0
191623	663	16	0.0241327	Sphingomonas panacis	0	Sphingomonas	0
191715	620	16	0.0258065	Sphingomonas panacis	2.83e-30	Sphingomonas	0
191669	638	16	0.0250784	Sphingomonas panacis	0	Sphingomonas sp. Ant H11	0
191456	744	16	0.0215054	Sphingomonas panacis	0	Sphingomonas sp. Ant H11	0
191689	629	16	0.0254372	Sphingomonas panacis	9.54e-55	Sphingomonas sp. MM-1	0
193380	401	16	0.0399002	Sphingomonas panacis	1.19e-28	Novosphingobium naphthalenivorans	2.27e-58
191625	662	16	0.0241692	Sphingomonas panacis	0	unknown (no taxid)	0
192115	529	16	0.0302457	Sphingomonas panacis	7.15e-46	Bacteria	0
191409	785	16	0.0203822	Sphingomonas panacis	7.55e-49	Proteobacteria	0
191400	800	15	0.01875	Sphingomonas panacis	0	Rhizobiales	0
192112	530	15	0.0283019	Sphingomonas panacis	6.68e-17	Sphingomonas echinoides	1.22e-50
192233	508	15	0.0295276	Sphingomonas panacis	0	Bacteria	0
192056	540	15	0.0277778	Sphingomonas panacis	2.61e-57	Proteobacteria	0
191852	580	15	0.0258621	Sphingomonas panacis	2.58e-18	Sphingomonas	0
191890	572	15	0.0262238	Sphingomonas panacis	5.67e-42	Novosphingobium naphthalenivorans	0
191679	633	15	0.0236967	Sphingomonas panacis	0	Sphingomonas echinoides	0
191624	663	15	0.0226244	Sphingomonas panacis	4.82e-37	Alphaproteobacteria	0
191717	620	15	0.0241935	Sphingomonas panacis	0	Sphingomonas sp. Leaf208	0
191609	670	15	0.0223881	Sphingomonas panacis	0	Sphingomonas echinoides	0
191771	599	15	0.0250417	Sphingomonas panacis	1.46e-35	Bacteria	0
191760	602	15	0.0249169	Sphingomonas panacis	0	Bacteria	0
192587	467	15	0.0321199	Sphingomonas panacis	0	Sphingomonas sp. Ant H11	0
191505	718	15	0.0208914	Sphingomonas panacis	0	Bacteria	0
191494	722	15	0.0207756	Sphingomonas panacis	1.89e-23	unknown (no taxid)	0
191607	671	14	0.0208644	Sphingomonas panacis	0	Proteobacteria	0
192590	467	14	0.0299786	Sphingomonas panacis	0	Sphingomonas panacis	0
192376	491	14	0.0285132	Sphingomonas panacis	0	Proteobacteria	0
191962	557	14	0.0251346	Sphingomonas panacis	0	Sphingomonas panacis	0
192655	461	14	0.0303688	Sphingomonas panacis	0	Alphaproteobacteria	0
193202	413	14	0.0338983	Sphingomonas panacis	2.84e-32	Bacteria	8.93e-38
191985	551	14	0.0254083	Sphingomonas panacis	0	Sphingomonadaceae	0
191888	573	14	0.0244328	Sphingomonas panacis	0	Sphingomonas panacis	0
192436	484	14	0.0289256	Sphingomonas panacis	0	Sphingomonas echinoides	0
192798	447	14	0.0313199	Sphingomonas panacis	1.26e-52	unknown (no taxid)	0
191806	590	14	0.0237288	Sphingomonas panacis	0	unknown (no taxid)	0
192806	447	14	0.0313199	Sphingomonas panacis	3.16e-54	Bacteria	4.9e-60
192014	546	14	0.025641	Sphingomonas panacis	0	Bacteria	0
191794	594	14	0.023569	Sphingomonas panacis	1.21e-27	Novosphingobium nitrogenifigens	0
191511	715	14	0.0195804	Sphingomonas panacis	5.74e-45	Proteobacteria	0
191536	700	14	0.02	Sphingomonas panacis	1.98e-19	Sphingomonas sp. Ant H11	0
191736	609	14	0.0229885	Sphingomonas panacis	2.82e-30	Sphingomonadaceae	1.57e-54
193075	425	14	0.0329412	Sphingomonas panacis	0	Sphingomonas sp. PAMC 26617	0
191703	624	14	0.0224359	Sphingomonas panacis	0	Proteobacteria	0
191665	639	14	0.0219092	Sphingomonas panacis	0	unknown (no taxid)	0
192057	540	14	0.0259259	Sphingomonas panacis	0	Proteobacteria	0
192154	521	14	0.0268714	Sphingomonas panacis	0	unknown (no taxid)	0
192947	435	14	0.0321839	Sphingomonas panacis	2.56e-53	Proteobacteria	0
191589	677	14	0.0206795	Sphingomonas panacis	0	Bacteria	0
192226	509	14	0.0275049	Sphingomonas panacis	0	Sphingomonas panacis	0
191636	657	14	0.021309	Sphingomonas panacis	0	Bacteria	0
191597	674	14	0.0207715	Sphingomonas panacis	0	Bacteria	0
192223	509	14	0.0275049	Sphingomonas panacis	8.8e-32	Sphingomonas echinoides	3.36e-55
192200	514	14	0.0272374	Sphingomonas panacis	3.65e-59	Sphingomonas panacis	3.65e-59
192156	521	14	0.0268714	Sphingomonas panacis	0	Proteobacteria	0
191910	569	14	0.0246046	Sphingomonas panacis	0	Sphingobium sp. Ant17	0
192144	523	13	0.0248566	Sphingomonas panacis	7.22e-48	Proteobacteria	0
191950	560	13	0.0232143	Sphingomonas panacis	1.27e-35	Bacteria	2.34e-56
192157	521	13	0.024952	Sphingomonas panacis	7.77e-19	Sphingomonadaceae	2.65e-28
191955	559	13	0.0232558	Sphingomonas panacis	0	Proteobacteria	0
192699	457	13	0.0284464	Sphingomonas panacis	0	Proteobacteria	0
192182	516	13	0.0251938	Sphingomonas panacis	0	Bacteria	0
191522	709	13	0.0183357	Sphingomonas panacis	8.37e-57	Bacteria	0
191997	549	13	0.0236794	Sphingomonas panacis	0	Sphingomonas	0
192467	480	13	0.0270833	Sphingomonas panacis	0	Sphingomonas panacis	0
191857	578	13	0.0224913	Sphingomonas panacis	0	Sphingomonas taxi	0
192446	482	13	0.026971	Sphingomonas panacis	0	unknown (no taxid)	0
191449	752	13	0.0172872	Sphingomonas panacis	3.94e-51	Sphingomonas echinoides	0
192958	434	13	0.0299539	Sphingomonas panacis	1.28e-55	Sphingomonas sp. Ant H11	0
191854	579	13	0.0224525	Sphingomonas panacis	0	Sphingomonas echinoides	0
191945	560	13	0.0232143	Sphingomonas panacis	6.13e-21	Sphingomonas sp. Ant H11	0
192403	487	13	0.026694	Sphingomonas panacis	0	Proteobacteria	0
192753	451	13	0.0288248	Sphingomonas panacis	2.99e-33	Sphingobium	8.66e-49
192322	497	13	0.0261569	Sphingomonas panacis	0	Proteobacteria	0
192052	540	13	0.0240741	Sphingomonas panacis	2.04e-41	Sphingomonas echinoides	0
191815	587	13	0.0221465	Sphingomonas panacis	0	Proteobacteria	0
192067	537	12	0.0223464	Sphingomonas panacis	1.19e-49	Alphaproteobacteria	1.66e-57
191802	591	12	0.0203046	Sphingomonas panacis	0	Sphingomonadaceae	0
191682	631	12	0.0190174	Sphingomonas panacis	2.51e-50	Sphingomonadaceae	1.84e-52
192367	492	12	0.0243902	Sphingomonas panacis	0	Sphingomonas sp. Ant H11	0
192326	497	12	0.0241449	Sphingomonas panacis	0	Proteobacteria	0
192567	469	12	0.0255864	Sphingomonas panacis	4.68e-42	Sphingomonas	1.54e-58
192025	545	12	0.0220183	Sphingomonas panacis	0	Sphingomonas sp. Ant H11	0
191662	641	12	0.0187207	Sphingomonas panacis	0	Sphingomonas sp. Ant H11	0
192018	545	12	0.0220183	Sphingomonas panacis	0	Sphingomonas sp. Ant H11	0
192400	487	12	0.0246407	Sphingomonas panacis	3.59e-59	Proteobacteria	0
192957	434	12	0.0276498	Sphingomonas panacis	9.66e-12	unknown (no taxid)	2.59e-51
192029	544	12	0.0220588	Sphingomonas panacis	0	Proteobacteria	0
192976	432	12	0.0277778	Sphingomonas panacis	2e-61	Sphingomonas sanguinis	0
192724	454	12	0.0264317	Sphingomonas panacis	0	unknown (no taxid)	0
192723	454	12	0.0264317	Sphingomonas panacis	2.45e-26	Sphingomonas	1.51e-33
192133	526	12	0.0228137	Sphingomonas panacis	0	Sphingomonas sp. Ant H11	0
192207	513	12	0.0233918	Sphingomonas panacis	3.2e-38	Sphingomonas echinoides	0
193022	428	12	0.0280374	Sphingomonas panacis	0	Sphingomonas sp. Ant H11	0
192081	534	12	0.0224719	Sphingomonas panacis	0	Proteobacteria	0
191883	574	12	0.0209059	Sphingomonas panacis	0	Sphingomonas echinoides	0
192175	517	12	0.0232108	Sphingomonas panacis	0	unknown (no taxid)	0
192498	477	12	0.0251572	Sphingomonas panacis	0	Sphingomonas panacis	0
192160	520	12	0.0230769	Sphingomonas panacis	1.18e-43	Sphingomonadaceae	1.07e-46
192462	481	12	0.024948	Sphingomonas panacis	0	Bacteria	0
193237	411	12	0.0291971	Sphingomonas panacis	8.77e-23	Sphingomonas echinoides	0
192533	473	12	0.02537	Sphingomonas panacis	0	Alphaproteobacteria	0
192304	500	12	0.024	Sphingomonas panacis	1.59e-54	Alphaproteobacteria	2.08e-59
192687	458	12	0.0262009	Sphingomonas panacis	0	Proteobacteria	0
192640	462	12	0.025974	Sphingomonas panacis	5.72e-50	Sphingomonas	0
192007	547	12	0.0219378	Sphingomonas panacis	0	Sphingomonas sp. Ant H11	0
193173	416	11	0.0264423	Sphingomonas panacis	0	Sphingomonas sp. Ant H11	0
193169	416	11	0.0264423	Sphingomonas panacis	4.64e-52	Bacteria	4.86e-53
192191	515	11	0.0213592	Sphingomonas panacis	0	Alphaproteobacteria	0
193072	425	11	0.0258824	Sphingomonas panacis	0	Bacteria	0
193244	410	11	0.0268293	Sphingomonas panacis	0	Alphaproteobacteria	0
193048	427	11	0.0257611	Sphingomonas panacis	0	Proteobacteria	0
191928	564	11	0.0195035	Sphingomonas panacis	9.83e-36	Bacteria	9.95e-51
193256	410	11	0.0268293	Sphingomonas panacis	0	Proteobacteria	0
192643	462	11	0.0238095	Sphingomonas panacis	3.01e-56	Sphingomonas sp. Ant H11	0
193313	405	11	0.0271605	Sphingomonas panacis	6.7e-60	Alphaproteobacteria	0
192970	433	11	0.0254042	Sphingomonas panacis	3.22e-05	Sphingomonas echinoides	0
192074	536	11	0.0205224	Sphingomonas panacis	8.4e-56	Sphingomonas echinoides	0
192406	487	11	0.0225873	Sphingomonas panacis	4.07e-31	Sphingomonas sp. PAMC 26605	1.01e-41
192926	437	11	0.0251716	Sphingomonas panacis	0	Bacteria	0
192888	440	11	0.025	Sphingomonas panacis	0	Proteobacteria	0
191728	614	11	0.0179153	Sphingomonas panacis	3.14e-55	Proteobacteria	0
192872	441	11	0.0249433	Sphingomonas panacis	0	Alphaproteobacteria	0
192708	457	11	0.02407	Sphingomonas panacis	0	Sphingomonas echinoides	0
191758	602	11	0.0182724	Sphingomonas panacis	5.59e-18	Proteobacteria	0
193013	429	11	0.025641	Sphingomonas panacis	1.76e-50	Sphingomonas panacis	1.76e-50
192451	482	11	0.0228216	Sphingomonas panacis	9.45e-40	Alphaproteobacteria	2.33e-54
191863	577	10	0.017331	Sphingomonas panacis	0	Bacteria	0
192006	547	10	0.0182815	Sphingomonas panacis	0	Bacteria	0
191925	564	10	0.0177305	Sphingomonas panacis	0	Bacteria	0
192012	546	10	0.018315	Sphingomonas panacis	1.6e-28	Sphingomonas	5.41e-56
191844	582	10	0.0171821	Sphingomonas panacis	5.79e-15	Sphingomonas sp. Ant H11	0
193031	428	10	0.0233645	Sphingomonas panacis	2.51e-40	Bacteria	2.24e-54
192763	450	10	0.0222222	Sphingomonas panacis	0	Bacteria	0
192765	450	10	0.0222222	Sphingomonas panacis	0	Sphingomonas	0
192783	448	10	0.0223214	Sphingomonas panacis	0	Sphingobium sp. DC-2	0
192784	448	10	0.0223214	Sphingomonas panacis	1.53e-25	Bradyrhizobium sp. DFCI-1	0
192788	448	10	0.0223214	Sphingomonas panacis	1.02e-53	Sphingomonas sanxanigenens	0
192594	467	10	0.0214133	Sphingomonas panacis	0	Bacteria	0
192369	492	10	0.0203252	Sphingomonas panacis	2.35e-32	Sphingomonas	2.92e-46
192340	495	10	0.020202	Sphingomonas panacis	0	unknown (no taxid)	0
192721	454	10	0.0220264	Sphingomonas panacis	0	Proteobacteria	0
192814	446	10	0.0224215	Sphingomonas panacis	1.43e-40	Bacteria	1.48e-57
192816	446	10	0.0224215	Sphingomonas panacis	0	Sphingomonas sp. Ant H11	0
193163	417	10	0.0239808	Sphingomonas panacis	0	Sphingomonas panacis	0
192137	525	10	0.0190476	Sphingomonas panacis	6.58e-38	unknown (no taxid)	0
191970	555	10	0.018018	Sphingomonas panacis	0	unknown (no taxid)	0
193087	424	10	0.0235849	Sphingomonas panacis	7.65e-44	Bacteria	7.56e-51
191749	604	10	0.0165563	Sphingomonas panacis	3.86e-35	unknown (no taxid)	1.01e-54
192494	477	10	0.0209644	Sphingomonas panacis	0	Sphingomonas sp. Ant H11	0
192694	457	10	0.0218818	Sphingomonas panacis	1.11e-57	Bacteria	0
192882	440	10	0.0227273	Sphingomonas panacis	0	Sphingomonas panacis	0
192601	466	10	0.0214592	Sphingomonas panacis	8.56e-37	Sphingomonas echinoides	1.44e-49
192894	439	10	0.022779	Sphingomonas panacis	1.22e-35	Bacteria	9.69e-56
193403	400	10	0.025	Sphingomonas panacis	3.66e-51	Bacteria	0
192328	497	10	0.0201207	Sphingomonas panacis	7.93e-50	Proteobacteria	5e-61
191941	561	10	0.0178253	Sphingomonas panacis	0	unknown (no taxid)	0
192605	466	10	0.0214592	Sphingomonas panacis	0	Alphaproteobacteria	0
193358	402	10	0.0248756	Sphingomonas panacis	0	Sphingobium xenophagum	0
192620	464	10	0.0215517	Sphingomonas panacis	0	Sphingomonas	0
192939	435	10	0.0229885	Sphingomonas panacis	0	Proteobacteria	0
193325	404	10	0.0247525	Sphingomonas panacis	0	Sphingomonadaceae	0
192312	498	10	0.0200803	Sphingomonas panacis	0	Bacteria	0
192201	514	10	0.0194553	Sphingomonas panacis	4.06e-45	Sphingomonas sanxanigenens	0
191906	569	10	0.0175747	Sphingomonas panacis	0	Bacteria	0
192079	535	10	0.0186916	Sphingomonas panacis	2.32e-41	Alphaproteobacteria	1.23e-59
192646	461	10	0.021692	Sphingomonas panacis	0	unknown (no taxid)	0
192109	531	10	0.0188324	Sphingomonas panacis	0	Sphingomonas echinoides	0
192644	462	10	0.021645	Sphingomonas panacis	0	Proteobacteria	0
193295	407	10	0.02457	Sphingomonas panacis	0	Alphaproteobacteria	0
192574	468	10	0.0213675	Sphingomonas panacis	6.89e-53	Bacteria	0
192952	434	9	0.0207373	Sphingomonas panacis	4.7e-36	Proteobacteria	1.61e-42
192622	464	9	0.0193966	Sphingomonas panacis	0	Bacteria	0
192935	436	9	0.0206422	Sphingomonas panacis	1.71e-44	Sphingomonas sp. Ant H11	0
193379	401	9	0.0224439	Sphingomonas panacis	0	Sphingomonas	0
192527	473	9	0.0190275	Sphingomonas panacis	0	Bacteria	0
193098	423	9	0.0212766	Sphingomonas panacis	5.6e-60	Sphingomonas	0
193240	411	9	0.0218978	Sphingomonas panacis	0	Bacteria	0
192826	445	9	0.0202247	Sphingomonas panacis	0	unknown (no taxid)	0
193234	411	9	0.0218978	Sphingomonas panacis	2.53e-29	Sphingomonas echinoides	0
193207	413	9	0.0217918	Sphingomonas panacis	1.16e-56	Sphingomonas sp. Ant H11	4.6e-60
192817	446	9	0.0201794	Sphingomonas panacis	6.16e-08	Sphingomonas	1.43e-15
192026	544	9	0.0165441	Sphingomonas panacis	2.64e-42	Sphingomonas	5.19e-57
192423	485	9	0.0185567	Sphingomonas panacis	1.85e-15	Bacteria	9.47e-45
193154	418	9	0.0215311	Sphingomonas panacis	2.15e-33	Sphingomonas sp. Ant H11	1.53e-39
193190	415	8	0.0192771	Sphingomonas panacis	0	Sphingomonas echinoides	0
191755	603	8	0.013267	Sphingomonas panacis	2.45e-52	Novosphingobium naphthalenivorans	2.72e-57
191780	597	8	0.0134003	Sphingomonas panacis	0	Bacteria	0
193113	422	8	0.0189573	Sphingomonas panacis	3.72e-54	Sphingomonadales	0
192900	439	8	0.0182232	Sphingomonas panacis	0	Bacteria	0
193093	424	8	0.0188679	Sphingomonas panacis	2.23e-43	Sphingobium sp. DC-2	0
193068	426	8	0.0187793	Sphingomonas panacis	0	Sphingomonas echinoides	0
193018	429	8	0.018648	Sphingomonas panacis	0	Proteobacteria	0
191826	585	8	0.0136752	Sphingomonas panacis	2.71e-41	Sphingomonas sp. Ant H11	1.06e-56
192662	460	8	0.0173913	Sphingomonas panacis	0	Sphingomonas sp. Ant H11	0
191891	572	8	0.013986	Sphingomonas panacis	0	Sphingomonas echinoides	0
192663	460	8	0.0173913	Sphingomonas panacis	1.43e-47	Proteobacteria	0
192125	528	8	0.0151515	Sphingomonas panacis	2.3e-60	Proteobacteria	0
193003	430	8	0.0186047	Sphingomonas panacis	6.61e-55	Sphingomonas sp. ERG5	1.26e-56
192259	505	8	0.0158416	Sphingomonas panacis	0	unknown (no taxid)	0
191922	565	8	0.0141593	Sphingomonas panacis	1.43e-28	unknown (no taxid)	1.9e-37
192353	493	8	0.0162272	Sphingomonas panacis	0	Bacteria	0
192808	447	8	0.0178971	Sphingomonas panacis	0	Sphingomonas	0
192931	436	8	0.0183486	Sphingomonas panacis	5.31e-31	Proteobacteria	0
192416	486	8	0.0164609	Sphingomonas panacis	2.36e-35	Bradyrhizobium valentinum	0
192529	473	8	0.0169133	Sphingomonas panacis	0	Proteobacteria	0
192709	457	8	0.0175055	Sphingomonas panacis	0	Sphingomonadales	0
192925	437	8	0.0183066	Sphingomonas panacis	1.36e-34	unknown (no taxid)	1.56e-35
192719	454	8	0.0176211	Sphingomonas panacis	0	Alphaproteobacteria	0
192746	451	8	0.0177384	Sphingomonas panacis	0	Bacteria	0
192898	439	8	0.0182232	Sphingomonas panacis	0	Sphingomonas echinoides	0
193405	400	8	0.02	Sphingomonas panacis	0	unknown (no taxid)	0
192878	440	8	0.0181818	Sphingomonas panacis	1.92e-45	unknown (no taxid)	0
192796	448	8	0.0178571	Sphingomonas panacis	0	Sphingomonadales	0
192692	458	8	0.0174672	Sphingomonas panacis	1.2e-60	Sphingomonas	0
192838	444	7	0.0157658	Sphingomonas panacis	9.6e-60	unknown (no taxid)	0
193258	410	7	0.0170732	Sphingomonas panacis	2.83e-56	Sphingomonas sp. Ant H11	0
192930	436	7	0.016055	Sphingomonas panacis	2.7e-60	Sphingomonas sp. Ant H11	0
193398	400	7	0.0175	Sphingomonas panacis	0	Sphingomonas sp. PAMC 26605	0
192943	435	7	0.016092	Sphingomonas panacis	0	Sphingomonas panacis	0
192338	495	7	0.0141414	Sphingomonas panacis	0	Sphingomonas echinoides	0
192717	455	6	0.0131868	Sphingomonas panacis	0	Proteobacteria	0
192676	459	6	0.0130719	Sphingomonas panacis	2.4e-58	Proteobacteria	0
192638	462	6	0.012987	Sphingomonas panacis	0	Sphingomonas panacis	0
192577	468	6	0.0128205	Sphingomonas panacis	1.06e-54	Bacteria	0
193350	403	6	0.0148883	Sphingomonas panacis	1.62e-59	Bacteria	0
193066	426	6	0.0140845	Sphingomonas panacis	0	Sphingomonadaceae	0
192513	475	6	0.0126316	Sphingomonas panacis	0	Proteobacteria	0
193105	423	6	0.0141844	Sphingomonas panacis	1.41e-24	Sphingomonas sp. Ant H11	5.91e-54
192422	485	6	0.0123711	Sphingomonas panacis	0	Alphaproteobacteria	0
193375	401	6	0.0149626	Sphingomonas panacis	1.07e-59	Sphingomonas echinoides	0
192398	488	6	0.0122951	Sphingomonas panacis	0	Bacteria	0
192761	450	6	0.0133333	Sphingomonas panacis	0	Sphingomonas sp. Ant H11	0
192871	441	6	0.0136054	Sphingomonas panacis	1.35e-49	Sphingomonas echinoides	0
192752	451	6	0.0133038	Sphingomonas panacis	0	Sphingomonas echinoides	0
193321	405	6	0.0148148	Sphingomonas panacis	0	Sphingomonas panacis	0
193262	409	6	0.0146699	Sphingomonas panacis	2.15e-40	Bacteria	9.63e-57
192134	526	6	0.0114068	Sphingomonas panacis	2.08e-53	Bacteria	0
191914	567	6	0.010582	Sphingomonas panacis	1.69e-18	Sphingomonas	1.17e-33
193287	408	6	0.0147059	Sphingomonas panacis	8.89e-31	Sphingomonas sp. Ant H11	0
192990	432	6	0.0138889	Sphingomonas panacis	3.35e-37	Sphingomonas echinoides	1.02e-43
192484	478	5	0.0104603	Sphingomonas panacis	1.15e-28	Sphingomonas sp. Ant H11	0
192346	494	5	0.0101215	Sphingomonas panacis	0	Sphingomonas sp. Ant H11	0
192379	491	5	0.0101833	Sphingomonas panacis	3.85e-42	Sphingomonadaceae	2.42e-52
192147	523	5	0.00956023	Sphingomonas panacis	0	Sphingomonadaceae	0
193377	401	5	0.0124688	Sphingomonas panacis	1.48e-46	Proteobacteria	5.02e-48
193284	408	4	0.00980392	Sphingomonas panacis	0.000743	Proteobacteria	2.98e-33
192263	504	4	0.00793651	Sphingomonas panacis	1.21e-46	Alphaproteobacteria	2.76e-54
193293	407	4	0.00982801	Sphingomonas panacis	0	Proteobacteria	0
192548	471	4	0.00849257	Sphingomonas panacis	0	unknown (no taxid)	0
193381	401	4	0.00997506	Sphingomonas panacis	1.5e-60	Sphingomonas sp. Ant H11	0
193221	412	3	0.00728155	Sphingomonas panacis	3.21e-52	Bacteria	0
193132	420	3	0.00714286	Sphingomonas panacis	3.67e-29	unknown (no taxid)	1.12e-41
191947	560	2	0.00357143	Sphingomonas panacis	0	Sphingomonas echinoides	0
Orfs
Contig_ID	Orf_ID	Length	Assignment	Assignment Evalue	Naive Assignment	Naive Evalue
191231	238108	500	Sphingomonas panacis	0	Sphingomonas sp. Ant H11	0
191231	238109	222	Sphingomonas panacis	0	Ruminococcus sp. CAG:382	0.000258
191231	238107	182	Sphingomonas panacis	0
191231	238112	137	Sphingomonas panacis	0
191231	238111	134	Sphingomonas panacis	0
191231	238105	106	Sphingomonas panacis	0	Sphingomonas sp. Ant H11	1.92e-59
191231	238106	99	Sphingomonas panacis	0
191231	238110	87	Sphingomonas panacis	0
191319	238741	182	Sphingomonas panacis	0
191319	238746	143	Sphingomonas panacis	0
191319	238738	107	Sphingomonas panacis	0
191319	238744	99	Sphingomonas panacis	0
191319	238739	96	Sphingomonas panacis	0
191319	238745	96	Sphingomonas panacis	0
191319	238742	91	Sphingomonas panacis	0
191319	238740	89	Sphingomonas panacis	0
191319	238743	82	Sphingomonas panacis	0
191291	238548	114	Sphingomonas panacis	0
191291	238549	104	Sphingomonas panacis	0
191291	238547	100	Sphingomonas panacis	0
191241	238197	413	Sphingomonas panacis	0	Sphingomonas echinoides	0
191241	238196	321	Sphingomonas panacis	0
191241	238192	145	Sphingomonas panacis	0
191241	238194	141	Sphingomonas panacis	0
191241	238190	138	Sphingomonas panacis	0
191241	238191	87	Sphingomonas panacis	0
191241	238193	86	Sphingomonas panacis	0	Loxodonta africana	0.026
191241	238195	81	Sphingomonas panacis	0
191241	238189	79	Sphingomonas panacis	0
191251	238267	152	Sphingomonas panacis	0
191251	238266	81	Sphingomonas panacis	0
191336	238853	154	Sphingomonas panacis	0
191336	238851	97	Sphingomonas panacis	0
191336	238852	83	Sphingomonas panacis	0
191249	238259	318	Sphingomonas panacis	0	Pseudomonas fluorescens	3.02e-10
191249	238258	255	Sphingomonas panacis	0	Mastigocladus laminosus	1.69e-07
191249	238260	221	Sphingomonas panacis	0	Sphingomonas echinoides	0
191249	238257	130	Sphingomonas panacis	0
191249	238255	92	Sphingomonas panacis	0
191249	238256	87	Sphingomonas panacis	0
191317	238722	308	Sphingomonas panacis	0	Sphingomonas sp. Ant H11	0
191317	238727	220	Sphingomonas panacis	0
191317	238721	141	Sphingomonas panacis	0
191317	238726	115	Sphingomonas panacis	0
191317	238723	108	Sphingomonas panacis	0
191317	238725	88	Sphingomonas panacis	0
191317	238724	75	Sphingomonas panacis	0
191259	238317	278	Sphingomonas panacis	0	Sphingomonas sp. Ant H11	0
191259	238322	175	Sphingomonas panacis	0	Mastigocladus laminosus	5.22e-44
191259	238324	119	Sphingomonas panacis	0
191259	238321	112	Sphingomonas panacis	0	Sphingomonas sp. Ant H11	0
191259	238318	93	Sphingomonas panacis	0
191259	238323	89	Sphingomonas panacis	0
191259	238319	87	Sphingomonas panacis	0
191259	238325	87	Sphingomonas panacis	0
191259	238320	85	Sphingomonas panacis	0
191443	239459	252	Sphingomonas panacis	6.62e-46
191443	239456	252	Sphingomonas panacis	6.62e-46	Mesorhizobium sp. LNHC252B00	0.04
191443	239455	220	Sphingomonas panacis	6.62e-46	Staphylococcus sciuri	0
191443	239457	214	Sphingomonas panacis	6.62e-46	Methylobacterium tarhaniae	0
191443	239458	202	Sphingomonas panacis	6.62e-46
191267	238387	356	Sphingomonas panacis	0	Brevundimonas sp. Root1279	0
191267	238385	284	Sphingomonas panacis	0	Colletotrichum nymphaeae	8e-13
191267	238388	148	Sphingomonas panacis	0	unknown (no taxid)	3.56e-06
191267	238389	145	Sphingomonas panacis	0	Sphingobium cloacae	4.04e-59
191267	238386	79	Sphingomonas panacis	0
191282	238485	201	Sphingomonas panacis	0	Brucella ovis	2.87e-38
191282	238491	182	Sphingomonas panacis	0	Afipia felis	6.57e-20
191282	238492	169	Sphingomonas panacis	0	Sphingomonas echinoides	0
191282	238486	150	Sphingomonas panacis	0	Sphingomonas sp. Ant H11	0
191282	238489	145	Sphingomonas panacis	0	Deltaproteobacteria bacterium RIFOXYD2_FULL_66_9	3.75e-13
191282	238494	116	Sphingomonas panacis	0
191282	238496	116	Sphingomonas panacis	0
191282	238490	109	Sphingomonas panacis	0
191282	238488	108	Sphingomonas panacis	0	Brucella melitensis	9.46e-12
191282	238487	97	Sphingomonas panacis	0
191282	238493	95	Sphingomonas panacis	0
191282	238495	82	Sphingomonas panacis	0
191264	238360	385	Sphingomonas panacis	5.22e-47	Oryza sativa	3.7e-40
191264	238365	347	Sphingomonas panacis	5.22e-47	Sphingomonas sp. Ant H11	0
191264	238361	184	Sphingomonas panacis	5.22e-47
191264	238364	147	Sphingomonas panacis	5.22e-47	Sphingomonas sp. RIT328	4.39e-46
191264	238368	109	Sphingomonas panacis	5.22e-47
191264	238362	102	Sphingomonas panacis	5.22e-47
191264	238366	102	Sphingomonas panacis	5.22e-47	Citrobacter sp. BIDMC108	2.11e-12
191264	238367	100	Sphingomonas panacis	5.22e-47	Proteobacteria	3.75e-54
191264	238363	97	Sphingomonas panacis	5.22e-47
191307	238658	282	Sphingomonas panacis	0	Sphingomonas echinoides	0
191307	238660	242	Sphingomonas panacis	0	Mastigocladus laminosus	0
191307	238661	229	Sphingomonas panacis	0	Flavonifractor plautii	2.79e-13
191307	238655	186	Sphingomonas panacis	0
191307	238657	99	Sphingomonas panacis	0
191307	238656	84	Sphingomonas panacis	0
191307	238662	82	Sphingomonas panacis	0	Mycobacterium tuberculosis	5.96e-10
191307	238659	75	Sphingomonas panacis	0
191327	238802	299	Sphingomonas panacis	0	Mycobacterium tuberculosis	8.7e-11
191327	238796	226	Sphingomonas panacis	0	Sphingomonas sp. Ant H11	0
191327	238800	127	Sphingomonas panacis	0
191327	238799	125	Sphingomonas panacis	0
191327	238798	121	Sphingomonas panacis	0	Sphingomonas echinoides	0
191327	238797	94	Sphingomonas panacis	0
191327	238801	76	Sphingomonas panacis	0
191347	238912	184	Sphingomonas panacis	5.95e-20	Sphingomonas sp. Ant H11	0
191347	238909	136	Sphingomonas panacis	5.95e-20
191347	238911	119	Sphingomonas panacis	5.95e-20
191347	238907	118	Sphingomonas panacis	5.95e-20
191347	238910	110	Sphingomonas panacis	5.95e-20	Sphingomonas echinoides	6.24e-52
191347	238913	108	Sphingomonas panacis	5.95e-20
191347	238908	79	Sphingomonas panacis	5.95e-20
191428	239376	256	Sphingomonas panacis	0	Sphingomonas sp. CCH18-H6	0
191428	239375	256	Sphingomonas panacis	0	Sphingomonas	0
191428	239373	151	Sphingomonas panacis	0
191428	239374	83	Sphingomonas panacis	0
191428	239372	81	Sphingomonas panacis	0
191413	239283	142	Sphingomonas panacis	2.95e-51
191413	239285	133	Sphingomonas panacis	2.95e-51	Sphingomonas sp. Ant H11	0
191413	239280	122	Sphingomonas panacis	2.95e-51	Sphingomonas sp. Ant H11	0
191413	239282	116	Sphingomonas panacis	2.95e-51
191413	239286	112	Sphingomonas panacis	2.95e-51
191413	239284	103	Sphingomonas panacis	2.95e-51
191413	239287	86	Sphingomonas panacis	2.95e-51
191413	239281	85	Sphingomonas panacis	2.95e-51
191413	239288	85	Sphingomonas panacis	2.95e-51
191325	238786	300	Sphingomonas panacis	0	Sphingomonas sp. Ant H11	0
191325	238785	289	Sphingomonas panacis	0	Mastigocladus laminosus	2.28e-44
191325	238779	128	Sphingomonas panacis	0
191325	238782	125	Sphingomonas panacis	0
191325	238784	112	Sphingomonas panacis	0
191325	238780	110	Sphingomonas panacis	0
191325	238783	99	Sphingomonas panacis	0
191325	238781	79	Sphingomonas panacis	0
191268	238394	344	Sphingomonas panacis	0	Sphingomonas sp. Ant H11	0
191268	238393	315	Sphingomonas panacis	0	Catenibacterium mitsuokai	4.27e-20
191268	238391	100	Sphingomonas panacis	0
191268	238395	88	Sphingomonas panacis	0
191268	238390	86	Sphingomonas panacis	0
191268	238392	83	Sphingomonas panacis	0
191343	238891	184	Sphingomonas panacis	1.48e-36	Sphingobium cloacae	0
191343	238887	151	Sphingomonas panacis	1.48e-36
191343	238889	144	Sphingomonas panacis	1.48e-36
191343	238892	130	Sphingomonas panacis	1.48e-36
191343	238893	130	Sphingomonas panacis	1.48e-36
191343	238890	83	Sphingomonas panacis	1.48e-36
191343	238888	77	Sphingomonas panacis	1.48e-36
191320	238751	305	Sphingomonas panacis	0
191320	238750	305	Sphingomonas panacis	0
191320	238753	133	Sphingomonas panacis	0
191320	238752	99	Sphingomonas panacis	0
191320	238748	95	Sphingomonas panacis	0
191320	238754	84	Sphingomonas panacis	0
191320	238747	82	Sphingomonas panacis	0
191320	238749	76	Sphingomonas panacis	0
191273	238426	365	Sphingomonas panacis	0	Candidatus Accumulibacter sp. SK-12	0.002
191273	238431	365	Sphingomonas panacis	0	Sphingomonas hengshuiensis	0
191273	238428	188	Sphingomonas panacis	0
191273	238429	165	Sphingomonas panacis	0	Burkholderia pseudomallei	3.41e-09
191273	238430	123	Sphingomonas panacis	0	Candidatus Arthromitus	1.82e-07
191273	238427	119	Sphingomonas panacis	0
191273	238432	93	Sphingomonas panacis	0
191318	238733	264	Sphingomonas panacis	1.67e-55	Sphingomonas echinoides	0
191318	238729	175	Sphingomonas panacis	1.67e-55
191318	238731	173	Sphingomonas panacis	1.67e-55
191318	238734	161	Sphingomonas panacis	1.67e-55
191318	238735	141	Sphingomonas panacis	1.67e-55
191318	238730	128	Sphingomonas panacis	1.67e-55
191318	238737	93	Sphingomonas panacis	1.67e-55	Sphingomonas	1.76e-15
191318	238736	85	Sphingomonas panacis	1.67e-55
191318	238728	80	Sphingomonas panacis	1.67e-55
191318	238732	76	Sphingomonas panacis	1.67e-55
191394	239181	268	Sphingomonas panacis	0	Bifidobacterium bifidum CAG:234	3.6e-24
191394	239175	217	Sphingomonas panacis	0	Sphingomonas sp. Ant H11	0
191394	239180	170	Sphingomonas panacis	0
191394	239176	159	Sphingomonas panacis	0	Bordetella pertussis	1.79e-18
191394	239178	97	Sphingomonas panacis	0
191394	239177	91	Sphingomonas panacis	0
191394	239179	78	Sphingomonas panacis	0
191441	239446	252	Sphingomonas panacis	9.79e-11	Sphingomonas sp. PAMC 26605	7.43e-06
191441	239447	209	Sphingomonas panacis	9.79e-11	Sphingomonas echinoides	5.94e-32
191441	239443	122	Sphingomonas panacis	9.79e-11	Sphingomonas echinoides	6.01e-16
191441	239444	116	Sphingomonas panacis	9.79e-11
191441	239448	89	Sphingomonas panacis	9.79e-11
191441	239445	81	Sphingomonas panacis	9.79e-11
191441	239449	76	Sphingomonas panacis	9.79e-11
191398	239197	267	Sphingomonas panacis	0	Sphingomonas echinoides	0
191398	239196	178	Sphingomonas panacis	0	Pseudomonas amygdali	0.000169
191398	239199	94	Sphingomonas panacis	0
191398	239198	82	Sphingomonas panacis	0
191384	239130	239	Sphingomonas panacis	0	Sphingomonas haloaromaticamans	0
191384	239129	158	Sphingomonas panacis	0
191384	239126	149	Sphingomonas panacis	0
191384	239127	132	Sphingomonas panacis	0
191384	239131	95	Sphingomonas panacis	0
191384	239128	76	Sphingomonas panacis	0
191602	240249	191	Sphingomonas panacis	0	Sphingomonas echinoides	0
191602	240250	109	Sphingomonas panacis	0	Mycobacterium tuberculosis	1.28e-07
191602	240251	109	Sphingomonas panacis	0
191375	239076	199	Sphingomonas panacis	0	Sphingomonas sp. Ant H11	0
191375	239080	181	Sphingomonas panacis	0	Plasmodium fragile	0.011
191375	239078	175	Sphingomonas panacis	0
191375	239079	99	Sphingomonas panacis	0	Pseudomonas syringae	6.69e-08
191375	239077	90	Sphingomonas panacis	0
191375	239075	79	Sphingomonas panacis	0
191279	238463	195	Sphingomonas panacis	0	Sphingomonas	0
191279	238465	136	Sphingomonas panacis	0
191279	238467	130	Sphingomonas panacis	0
191279	238462	119	Sphingomonas panacis	0
191279	238464	117	Sphingomonas panacis	0	Sphingobium japonicum	3.4e-15
191279	238466	112	Sphingomonas panacis	0	Sphingomonas	0
191279	238468	107	Sphingomonas panacis	0
191688	240661	146	Sphingomonas panacis	5.3e-31	Sphingomonas sp. Ant H11	1.02e-57
191688	240662	133	Sphingomonas panacis	5.3e-31	Rhizobium multihospitium	0.096
191688	240665	118	Sphingomonas panacis	5.3e-31
191688	240664	95	Sphingomonas panacis	5.3e-31	Sphingomonas	5.11e-27
191688	240660	94	Sphingomonas panacis	5.3e-31	Nocardia sp. NRRL S-836	0.008
191688	240663	88	Sphingomonas panacis	5.3e-31	Fulvimarina pelagi	1.45e-10
191540	239942	181	Sphingomonas panacis	0	Sphingomonas echinoides	0
191540	239939	171	Sphingomonas panacis	0
191540	239946	157	Sphingomonas panacis	0	Bradyrhizobium	0.083
191540	239940	112	Sphingomonas panacis	0
191540	239944	97	Sphingomonas panacis	0
191540	239941	96	Sphingomonas panacis	0	Pelagibaca bermudensis	0.000214
191540	239945	85	Sphingomonas panacis	0
191540	239943	76	Sphingomonas panacis	0
191725	240821	205	Sphingomonas panacis	0	Sphingomonas echinoides	0
191725	240820	205	Sphingomonas panacis	0	Mastigocladus laminosus	2.99e-17
191725	240823	103	Sphingomonas panacis	0
191725	240819	92	Sphingomonas panacis	0
191725	240822	83	Sphingomonas panacis	0
191444	239460	126	Sphingomonas panacis	1.52e-49	Sphingomonas echinoides	0
191444	239463	119	Sphingomonas panacis	1.52e-49
191444	239462	106	Sphingomonas panacis	1.52e-49
191444	239464	97	Sphingomonas panacis	1.52e-49	Duganella sp. Root198D2	3.03e-10
191444	239465	96	Sphingomonas panacis	1.52e-49
191444	239466	94	Sphingomonas panacis	1.52e-49
191444	239461	92	Sphingomonas panacis	1.52e-49	Brucella canis	0.01
191303	238635	232	Sphingomonas panacis	0
191303	238637	157	Sphingomonas panacis	0	Sphingomonas sp. Ant H11	0
191303	238636	143	Sphingomonas panacis	0	Sphingomonas sp. Ant H11	0
191303	238631	120	Sphingomonas panacis	0
191303	238639	106	Sphingomonas panacis	0
191303	238632	100	Sphingomonas panacis	0	Kibdelosporangium aridum	0.084
191303	238634	95	Sphingomonas panacis	0
191303	238633	87	Sphingomonas panacis	0
191303	238638	77	Sphingomonas panacis	0
191262	238343	253	Sphingomonas panacis	0	Sphingomonas sp. Ant H11	0
191262	238346	253	Sphingomonas panacis	0
191262	238341	140	Sphingomonas panacis	0
191262	238345	137	Sphingomonas panacis	0
191262	238344	126	Sphingomonas panacis	0	Sphingomonas sp. Leaf357	9.24e-47
191262	238338	121	Sphingomonas panacis	0
191262	238347	113	Sphingomonas panacis	0
191262	238339	103	Sphingomonas panacis	0
191262	238340	100	Sphingomonas panacis	0
191262	238342	90	Sphingomonas panacis	0
191262	238337	80	Sphingomonas panacis	0
191262	238348	78	Sphingomonas panacis	0
191405	239232	213	Sphingomonas panacis	1.16e-45	Sphingomonas sp. Ant H11	0
191405	239239	141	Sphingomonas panacis	1.16e-45
191405	239238	140	Sphingomonas panacis	1.16e-45
191405	239236	109	Sphingomonas panacis	1.16e-45	Mastigocladus laminosus	4.08e-11
191405	239233	104	Sphingomonas panacis	1.16e-45
191405	239234	102	Sphingomonas panacis	1.16e-45
191405	239237	100	Sphingomonas panacis	1.16e-45	Sphingomonas echinoides	8.04e-42
191405	239235	93	Sphingomonas panacis	1.16e-45	Azospirillum brasilense	0.003
191768	241015	173	Sphingomonas panacis	0
191768	241017	160	Sphingomonas panacis	0
191768	241016	150	Sphingomonas panacis	0
191416	239302	163	Sphingomonas panacis	0	Mastigocladus laminosus	2.6e-20
191416	239300	158	Sphingomonas panacis	0	Sphingomonas sp. Ant H11	0
191416	239298	110	Sphingomonas panacis	0	Sphingomonas echinoides	8.4e-60
191416	239299	107	Sphingomonas panacis	0
191416	239301	99	Sphingomonas panacis	0
191308	238663	316	Sphingomonas panacis	0	Sphingomonas	0
191308	238666	316	Sphingomonas panacis	0
191308	238668	99	Sphingomonas panacis	0
191308	238664	99	Sphingomonas panacis	0
191308	238665	81	Sphingomonas panacis	0
191308	238667	75	Sphingomonas panacis	0
191414	239289	244	Sphingomonas panacis	0	Sphingomonas echinoides	0
191414	239291	198	Sphingomonas panacis	0
191414	239292	181	Sphingomonas panacis	0
191414	239290	78	Sphingomonas panacis	0
191473	239618	245	Sphingomonas panacis	0
191473	239615	245	Sphingomonas panacis	0	Sphingomonas echinoides	0
191473	239614	236	Sphingomonas panacis	0
191473	239619	178	Sphingomonas panacis	0	Rhodovulum sp. PH10	0.004
191473	239616	156	Sphingomonas panacis	0
191473	239617	91	Sphingomonas panacis	0
191476	239632	183	Sphingomonas panacis	4.66e-22	Mesorhizobium sp. ORS3359	0
191476	239630	146	Sphingomonas panacis	4.66e-22	Mycobacterium tuberculosis	0.017
191476	239631	111	Sphingomonas panacis	4.66e-22	Sphingomonas panacis	4.66e-22
191627	240372	219	Sphingomonas panacis	7.68e-44	Sphingomonas sp. Ant H11	0
191627	240373	87	Sphingomonas panacis	7.68e-44
191627	240371	81	Sphingomonas panacis	7.68e-44
191399	239206	183	Sphingomonas panacis	7.66e-41
191399	239202	105	Sphingomonas panacis	7.66e-41
191399	239207	101	Sphingomonas panacis	7.66e-41	Sphingomonas sp. Ant H11	3.9e-60
191399	239200	93	Sphingomonas panacis	7.66e-41
191399	239208	93	Sphingomonas panacis	7.66e-41
191399	239203	89	Sphingomonas panacis	7.66e-41	Sphingomonas sp. Ant H11	2.81e-47
191399	239204	87	Sphingomonas panacis	7.66e-41	Sphingomonas sp. Ant H11	1.8e-35
191399	239201	85	Sphingomonas panacis	7.66e-41
191399	239205	75	Sphingomonas panacis	7.66e-41
191516	239825	204	Sphingomonas panacis	0	Sphingomonas echinoides	0
191516	239826	177	Sphingomonas panacis	0
191516	239827	96	Sphingomonas panacis	0
191538	239932	233	Sphingomonas panacis	0	Sphingomonas sp. Ant H11	0
191538	239931	181	Sphingomonas panacis	0	Sphingomonas sp. PAMC 26621	3.98e-49
191538	239930	158	Sphingomonas panacis	0
191538	239933	78	Sphingomonas panacis	0
191370	239043	245	Sphingomonas panacis	0
191370	239044	202	Sphingomonas panacis	0	Sphingomonas sp. Ant H11	0
191370	239046	102	Sphingomonas panacis	0	uncultured marine microorganism HF4000_APKG8K5	2.28e-05
191370	239045	100	Sphingomonas panacis	0
191370	239041	89	Sphingomonas panacis	0	Sphingomonas sp. Ant H11	2.28e-54
191370	239042	87	Sphingomonas panacis	0
191370	239047	77	Sphingomonas panacis	0
191766	241013	146	Sphingomonas panacis	1.58e-55
191766	241011	125	Sphingomonas panacis	1.58e-55
191766	241012	110	Sphingomonas panacis	1.58e-55	Sphingomonas sp. Ant H11	0
191310	238678	261	Sphingomonas panacis	0	Sphingomonas	0
191310	238679	159	Sphingomonas panacis	0	Sphingobium yanoikuyae	1.62e-16
191310	238680	124	Sphingomonas panacis	0	Sphingobium yanoikuyae	2.86e-23
191310	238676	110	Sphingomonas panacis	0
191310	238677	97	Sphingomonas panacis	0
191310	238681	89	Sphingomonas panacis	0	Sphingomonas	1.14e-24
191310	238682	80	Sphingomonas panacis	0
191716	240784	206	Sphingomonas panacis	0	Sphingomonas echinoides	0
191716	240788	206	Sphingomonas panacis	0	Clostridium clostridioforme CAG:132	2.05e-25
191716	240787	187	Sphingomonas panacis	0
191716	240786	89	Sphingomonas panacis	0
191716	240785	77	Sphingomonas panacis	0	Vibrio cholerae	8.68e-12
191358	238978	284	Sphingomonas panacis	0	Sphingomonas echinoides	0
191358	238977	284	Sphingomonas panacis	0	Enterobacteriaceae	9.97e-53
191358	238976	217	Sphingomonas panacis	0	candidate division NC10	0.045
191358	238979	104	Sphingomonas panacis	0	Bordetella pertussis	8.74e-36
191617	240326	127	Sphingomonas panacis	2.43e-37	Sphingobium sp. TCM1	3.13e-49
191617	240320	125	Sphingomonas panacis	2.43e-37	Sphingomonas haloaromaticamans	3.42e-41
191617	240325	108	Sphingomonas panacis	2.43e-37
191617	240321	108	Sphingomonas panacis	2.43e-37
191617	240324	94	Sphingomonas panacis	2.43e-37
191617	240322	88	Sphingomonas panacis	2.43e-37
191617	240323	83	Sphingomonas panacis	2.43e-37	Sphingomonas sp. MEA3-1	5.74e-40
191695	240691	209	Sphingomonas panacis	0	Rhizobium freirei	3.07e-05
191695	240692	209	Sphingomonas panacis	0	Sphingomonas echinoides	0
191694	240687	209	Sphingomonas panacis	0	Mesorhizobium plurifarium	0.022
191694	240688	209	Sphingomonas panacis	0	Sphingomonas echinoides	0
191694	240689	119	Sphingomonas panacis	0	unknown (no taxid)	3.54e-08
191694	240690	86	Sphingomonas panacis	0
191499	239737	240	Sphingomonas panacis	0
191499	239743	238	Sphingomonas panacis	0	Sphingomonas echinoides	0
191499	239740	209	Sphingomonas panacis	0	Burkholderia pseudomallei	0.017
191499	239742	143	Sphingomonas panacis	0
191499	239738	128	Sphingomonas panacis	0
191499	239741	95	Sphingomonas panacis	0
191499	239739	90	Sphingomonas panacis	0
191965	241827	144	Sphingomonas panacis	7.84e-43
191965	241826	132	Sphingomonas panacis	7.84e-43	Sphingomonas sp. Ant H11	1.59e-36
191965	241825	94	Sphingomonas panacis	7.84e-43
191965	241823	93	Sphingomonas panacis	7.84e-43	Sphingomonas echinoides	7.95e-52
191965	241824	91	Sphingomonas panacis	7.84e-43
191965	241828	82	Sphingomonas panacis	7.84e-43
191655	240508	216	Sphingomonas panacis	0	Sphingomonas sp. Ant H11	0
191655	240513	215	Sphingomonas panacis	0
191655	240512	201	Sphingomonas panacis	0
191655	240509	125	Sphingomonas panacis	0	Devosia sp. LC5	1.13e-22
191655	240507	113	Sphingomonas panacis	0
191655	240511	95	Sphingomonas panacis	0
191655	240506	93	Sphingomonas panacis	0
191655	240510	90	Sphingomonas panacis	0	Sordaria macrospora	1.01e-06
191637	240422	215	Sphingomonas panacis	0	Sphingomonas echinoides	0
191637	240423	146	Sphingomonas panacis	0
191637	240426	142	Sphingomonas panacis	0
191637	240421	132	Sphingomonas panacis	0
191637	240424	112	Sphingomonas panacis	0
191637	240425	96	Sphingomonas panacis	0
191793	241122	141	Sphingomonas panacis	1.14e-40	Burkholderia pseudomallei	1.76e-12
191793	241120	125	Sphingomonas panacis	1.14e-40	Komagataeibacter xylinus	4.11e-09
191793	241119	88	Sphingomonas panacis	1.14e-40
191793	241123	83	Sphingomonas panacis	1.14e-40	Sphingomonas	3.94e-43
191793	241121	79	Sphingomonas panacis	1.14e-40	Sphingomonas sp. Ant H11	2.5e-40
191793	241118	79	Sphingomonas panacis	1.14e-40
191808	241184	149	Sphingomonas panacis	8.05e-10	Sphingomonas sp. Ant H11	0
191808	241186	135	Sphingomonas panacis	8.05e-10
191808	241185	97	Sphingomonas panacis	8.05e-10
191438	239428	161	Sphingomonas panacis	1.09e-47	unknown (no taxid)	0.059
191438	239430	155	Sphingomonas panacis	1.09e-47	Mastigocladus laminosus	1.3e-17
191438	239426	133	Sphingomonas panacis	1.09e-47	Sphingomonas sp. Ant H11	0
191438	239422	111	Sphingomonas panacis	1.09e-47
191438	239429	84	Sphingomonas panacis	1.09e-47
191438	239424	82	Sphingomonas panacis	1.09e-47	Sphingomonas	3.95e-50
191438	239425	81	Sphingomonas panacis	1.09e-47
191438	239427	79	Sphingomonas panacis	1.09e-47
191438	239423	75	Sphingomonas panacis	1.09e-47	Bifidobacterium longum	0.024
191508	239779	239	Sphingomonas panacis	0	Staphylococcus aureus	9.87e-08
191508	239780	239	Sphingomonas panacis	0	Sphingomonas echinoides	0
191508	239782	95	Sphingomonas panacis	0
191508	239781	78	Sphingomonas panacis	0	Lentzea sp. DHS C013	5.4e-07
191508	239783	75	Sphingomonas panacis	0	Paenibacillus	0.019
191720	240801	199	Sphingomonas panacis	0	Ricinus communis	6.57e-06
191720	240803	172	Sphingomonas panacis	0	Sphingomonas echinoides	0
191720	240802	146	Sphingomonas panacis	0
191512	239801	238	Sphingomonas panacis	2.34e-48	Sphingomonas sp. Ant H11	0
191512	239802	238	Sphingomonas panacis	2.34e-48
191512	239804	118	Sphingomonas panacis	2.34e-48
191512	239803	97	Sphingomonas panacis	2.34e-48
191638	240432	218	Sphingomonas panacis	0	unknown (no taxid)	0
191638	240427	209	Sphingomonas panacis	0	Mastigocladus laminosus	4.37e-21
191638	240430	191	Sphingomonas panacis	0
191638	240431	148	Sphingomonas panacis	0
191638	240428	129	Sphingomonas panacis	0
191638	240429	101	Sphingomonas panacis	0	Sphingomonas sp. Ant H11	3.2e-10
191369	239037	278	Sphingomonas panacis	0	Sphingomonas sp. PAMC 26617	0
191369	239039	247	Sphingomonas panacis	0
191369	239040	112	Sphingomonas panacis	0
191369	239038	92	Sphingomonas panacis	0
192483	243860	159	Sphingomonas panacis	0	Sphingobium lactosutens	0
192483	243862	159	Sphingomonas panacis	0	Rhizobium etli	1.98e-33
192483	243864	112	Sphingomonas panacis	0	Bordetella pertussis	4.28e-22
192483	243861	99	Sphingomonas panacis	0
192483	243863	94	Sphingomonas panacis	0
191805	241176	156	Sphingomonas panacis	8.47e-57	Mastigocladus laminosus	0.000405
191805	241177	143	Sphingomonas panacis	8.47e-57	Sphingomonas echinoides	0
191805	241175	125	Sphingomonas panacis	8.47e-57
191805	241178	86	Sphingomonas panacis	8.47e-57
191378	239098	274	Sphingomonas panacis	0	Sphingomonas echinoides	0
191378	239103	215	Sphingomonas panacis	0
191378	239097	157	Sphingomonas panacis	0	Mastigocladus laminosus	6.9e-10
191378	239102	144	Sphingomonas panacis	0
191378	239100	122	Sphingomonas panacis	0
191378	239096	116	Sphingomonas panacis	0
191378	239099	82	Sphingomonas panacis	0
191378	239101	77	Sphingomonas panacis	0
191296	238584	239	Sphingomonas panacis	0	Sphingomonas sp. Ant H11	0
191296	238583	188	Sphingomonas panacis	0	Trichodesmium erythraeum	5.23e-19
191296	238582	114	Sphingomonas panacis	0
191296	238581	102	Sphingomonas panacis	0
191296	238580	100	Sphingomonas panacis	0	unknown (no taxid)	6.49e-23
192292	243167	167	Sphingomonas panacis	1.01e-31
192292	243168	167	Sphingomonas panacis	1.01e-31	Sphingomonas sp. Ant H11	0
192292	243169	104	Sphingomonas panacis	1.01e-31
191548	239986	225	Sphingomonas panacis	0	Erythrobacter sp. NAP1	6.53e-27
191548	239985	220	Sphingomonas panacis	0	Sphingomonas echinoides	0
191548	239982	137	Sphingomonas panacis	0
191548	239984	129	Sphingomonas panacis	0
191548	239981	97	Sphingomonas panacis	0	Cupriavidus basilensis	0.002
191548	239983	87	Sphingomonas panacis	0
191850	241360	193	Sphingomonas panacis	0
191850	241358	193	Sphingomonas panacis	0	Sphingomonas sp. Ant H11	0
191850	241359	88	Sphingomonas panacis	0
191850	241361	76	Sphingomonas panacis	0
191570	240095	227	Sphingomonas panacis	0	Sphingomonas sp. Ant H11	0
191570	240096	227	Sphingomonas panacis	0	Paraburkholderia terrestris	3.88e-36
191570	240094	112	Sphingomonas panacis	0
191570	240093	83	Sphingomonas panacis	0
191570	240097	81	Sphingomonas panacis	0
191570	240091	80	Sphingomonas panacis	0	Chlamydia trachomatis	3.31e-15
191570	240092	79	Sphingomonas panacis	0	Sinorhizobium fredii	0.003
191436	239416	254	Sphingomonas panacis	0	Mastigocladus laminosus	4e-60
191436	239415	232	Sphingomonas panacis	0	Sphingomonas sp. Ant H11	0
191436	239417	211	Sphingomonas panacis	0	Escherichia coli	0.000233
191458	239548	247	Sphingomonas panacis	0	Sphingomonas sp. Ant H11	0
191458	239547	214	Sphingomonas panacis	0	Nitrospirillum amazonense	5.82e-22
191458	239544	130	Sphingomonas panacis	0	Orussus abietinus	0.004
191458	239546	81	Sphingomonas panacis	0
191458	239545	80	Sphingomonas panacis	0
191706	240736	207	Sphingomonas panacis	0	Sphingomonas echinoides	0
191706	240739	127	Sphingomonas panacis	0
191706	240737	115	Sphingomonas panacis	0
191706	240738	91	Sphingomonas panacis	0
191521	239847	219	Sphingomonas panacis	0	Sphingomonas echinoides	0
191521	239845	212	Sphingomonas panacis	0
191521	239846	116	Sphingomonas panacis	0
191521	239844	92	Sphingomonas panacis	0
191521	239848	87	Sphingomonas panacis	0
191872	241450	191	Sphingomonas panacis	0
191872	241449	191	Sphingomonas panacis	0	Altererythrobacter epoxidivorans	0.000339
191872	241452	185	Sphingomonas panacis	0	Sphingomonas	0
191872	241451	157	Sphingomonas panacis	0
191872	241448	89	Sphingomonas panacis	0	Salisediminibacterium haloalkalitolerans	0.018
191534	239912	233	Sphingomonas panacis	0
191534	239914	148	Sphingomonas panacis	0
191534	239909	130	Sphingomonas panacis	0
191534	239911	121	Sphingomonas panacis	0
191534	239910	112	Sphingomonas panacis	0
191534	239913	86	Sphingomonas panacis	0
191701	240718	207	Sphingomonas panacis	0
191701	240719	207	Sphingomonas panacis	0	Sphingomonas echinoides	0
191701	240720	124	Sphingomonas panacis	0
191701	240716	108	Sphingomonas panacis	0
191701	240717	106	Sphingomonas panacis	0
191701	240715	88	Sphingomonas panacis	0	Mycobacterium tuberculosis	0.014
191701	240714	84	Sphingomonas panacis	0
191422	239331	224	Sphingomonas panacis	1.7e-35	Sphingomonas sp. Ant H11	1.3e-43
191422	239329	194	Sphingomonas panacis	1.7e-35
191422	239334	171	Sphingomonas panacis	1.7e-35	Sphingomonas echinoides	2.21e-57
191422	239332	154	Sphingomonas panacis	1.7e-35
191422	239330	142	Sphingomonas panacis	1.7e-35
191422	239335	132	Sphingomonas panacis	1.7e-35	Camelus ferus	0.044
191422	239333	96	Sphingomonas panacis	1.7e-35
191869	241431	132	Sphingomonas panacis	1.2e-48	Novosphingobium resinovorum	9.98e-08
191869	241432	124	Sphingomonas panacis	1.2e-48	Sphingomonas sp. Ant H11	0
191869	241435	85	Sphingomonas panacis	1.2e-48	Sphingobium sp. ba1	0.00015
191869	241434	75	Sphingomonas panacis	1.2e-48
191869	241433	75	Sphingomonas panacis	1.2e-48	Novosphingobium sp. MBES04	0.026
192013	242008	182	Sphingomonas panacis	4.68e-59	Sphingomonas sp. Ant H11	1.71e-30
192013	242010	181	Sphingomonas panacis	4.68e-59
192013	242009	148	Sphingomonas panacis	4.68e-59
192013	242011	135	Sphingomonas panacis	4.68e-59
192013	242012	125	Sphingomonas panacis	4.68e-59	Sphingomonas sp. Ant H11	0
192474	243828	159	Sphingomonas panacis	1.5e-12
192474	243829	107	Sphingomonas panacis	1.5e-12
192474	243827	98	Sphingomonas panacis	1.5e-12	Sphingomonas sp. Ant H11	1.38e-06
192474	243830	87	Sphingomonas panacis	1.5e-12	Sphingomonas sp. Ant H11	2.17e-30
192474	243831	87	Sphingomonas panacis	1.5e-12
191468	239593	245	Sphingomonas panacis	1.13e-43	Sphingomonas sp. Ant H11	0
191468	239594	141	Sphingomonas panacis	1.13e-43
191468	239592	132	Sphingomonas panacis	1.13e-43
191468	239595	125	Sphingomonas panacis	1.13e-43	Sphingomonas sp. Ant H11	0
191468	239590	107	Sphingomonas panacis	1.13e-43
191468	239591	86	Sphingomonas panacis	1.13e-43
192846	245153	147	Sphingomonas panacis	0	Sphingomonas	0
192846	245154	87	Sphingomonas panacis	0
191349	238922	178	Sphingomonas panacis	2.15e-36
191349	238923	158	Sphingomonas panacis	2.15e-36	Sphingomonas echinoides	0
191349	238924	152	Sphingomonas panacis	2.15e-36
191349	238921	124	Sphingomonas panacis	2.15e-36	Sphingomonas sp. Ant H11	0
191349	238920	94	Sphingomonas panacis	2.15e-36
191349	238925	84	Sphingomonas panacis	2.15e-36
191787	241094	198	Sphingomonas panacis	0
191787	241093	159	Sphingomonas panacis	0
191787	241091	154	Sphingomonas panacis	0	Sphingomonas sp. Ant H11	0
191787	241092	75	Sphingomonas panacis	0
191764	241010	200	Sphingomonas panacis	0	Sphingomonas sp. Ant H11	0
191764	241009	94	Sphingomonas panacis	0
191764	241008	84	Sphingomonas panacis	0
192022	242042	181	Sphingomonas panacis	0	Sphingomonas sp. Ant H11	0
192022	242041	181	Sphingomonas panacis	0	Azospirillum brasilense	1.38e-05
192022	242040	109	Sphingomonas panacis	0
191525	239869	235	Sphingomonas panacis	0
191525	239866	233	Sphingomonas panacis	0	Sphingomonas sp. Ant H11	0
191525	239865	127	Sphingomonas panacis	0
191525	239867	88	Sphingomonas panacis	0
191525	239868	84	Sphingomonas panacis	0
191753	240952	200	Sphingomonas panacis	0	Sphingomonas echinoides	0
191753	240951	164	Sphingomonas panacis	0
191753	240948	132	Sphingomonas panacis	0
191753	240949	114	Sphingomonas panacis	0
191753	240950	85	Sphingomonas panacis	0	Xanthomonas citri	1.09e-07
191939	241721	187	Sphingomonas panacis	0	Sphingobium czechense	2.11e-06
191939	241722	187	Sphingomonas panacis	0	Sphingomonas echinoides	0
191939	241723	153	Sphingomonas panacis	0
191939	241724	107	Sphingomonas panacis	0
191939	241725	89	Sphingomonas panacis	0
191927	241670	187	Sphingomonas panacis	0
191927	241669	155	Sphingomonas panacis	0	Sphingomonas echinoides	0
191927	241667	129	Sphingomonas panacis	0	Oryctes borbonicus	0.031
191927	241668	89	Sphingomonas panacis	0
191618	240332	177	Sphingomonas panacis	0	Sphingomonas	0
191618	240331	164	Sphingomonas panacis	0	Novosphingobium pentaromativorans	9.08e-05
191618	240327	113	Sphingomonas panacis	0
191618	240329	86	Sphingomonas panacis	0
191618	240330	86	Sphingomonas panacis	0
191618	240328	76	Sphingomonas panacis	0
192383	243497	163	Sphingomonas panacis	0
192383	243498	163	Sphingomonas panacis	0
192383	243499	163	Sphingomonas panacis	0	Sphingomonas echinoides	0
192383	243501	146	Sphingomonas panacis	0
192383	243500	120	Sphingomonas panacis	0	Eukaryota	0.011
191795	241131	167	Sphingomonas panacis	1.56e-43	Salmonella enterica	8.21e-16
191795	241128	150	Sphingomonas panacis	1.56e-43	Afipia felis	6.62e-15
191795	241132	138	Sphingomonas panacis	1.56e-43	Sphingomonas	7.68e-45
191795	241130	97	Sphingomonas panacis	1.56e-43	Novosphingobium sp. MBES04	1.29e-08
191795	241127	91	Sphingomonas panacis	1.56e-43	Sphingomonas wittichii	0.076
191795	241129	75	Sphingomonas panacis	1.56e-43	Sphingomonas	1.47e-41
191862	241404	153	Sphingomonas panacis	5.86e-51
191862	241406	150	Sphingomonas panacis	5.86e-51	Sphingomonas sp. Ant H11	0
191862	241405	148	Sphingomonas panacis	5.86e-51
191862	241408	94	Sphingomonas panacis	5.86e-51
191862	241407	85	Sphingomonas panacis	5.86e-51
192046	242135	180	Sphingomonas panacis	0	Sphingomonadaceae	0
192046	242136	126	Sphingomonas panacis	0	Sphingomonas sp. S17	1.51e-18
192046	242137	90	Sphingomonas panacis	0
192046	242138	82	Sphingomonas panacis	0	Afipia felis	9.04e-08
191623	240352	185	Sphingomonas panacis	0	Sphingomonas	0
191623	240350	165	Sphingomonas panacis	0
191623	240351	143	Sphingomonas panacis	0
191623	240348	107	Sphingomonas panacis	0
191623	240349	101	Sphingomonas panacis	0
191715	240783	163	Sphingomonas panacis	2.83e-30
191715	240782	124	Sphingomonas panacis	2.83e-30
191715	240778	116	Sphingomonas panacis	2.83e-30	Sphingomonas sp. Ant H11	0
191715	240779	107	Sphingomonas panacis	2.83e-30
191715	240777	102	Sphingomonas panacis	2.83e-30
191715	240780	92	Sphingomonas panacis	2.83e-30
191715	240781	81	Sphingomonas panacis	2.83e-30
191715	240776	79	Sphingomonas panacis	2.83e-30	Sphingomonas echinoides	5.46e-38
191669	240576	212	Sphingomonas panacis	0
191669	240579	212	Sphingomonas panacis	0	Sphingomonas sp. Ant H11	0
191669	240577	133	Sphingomonas panacis	0
191669	240578	81	Sphingomonas panacis	0
191456	239538	247	Sphingomonas panacis	0
191456	239537	247	Sphingomonas panacis	0	Sphingomonas sp. Ant H11	0
191456	239536	109	Sphingomonas panacis	0
191456	239539	90	Sphingomonas panacis	0
191689	240669	162	Sphingomonas panacis	9.54e-55
191689	240666	157	Sphingomonas panacis	9.54e-55	Sphingomonas sp. MM-1	0
191689	240667	99	Sphingomonas panacis	9.54e-55
191689	240668	76	Sphingomonas panacis	9.54e-55
193380	246943	133	Sphingomonas panacis	1.19e-28	Novosphingobium naphthalenivorans	2.27e-58
193380	246946	113	Sphingomonas panacis	1.19e-28
193380	246944	78	Sphingomonas panacis	1.19e-28
193380	246945	77	Sphingomonas panacis	1.19e-28
191625	240363	220	Sphingomonas panacis	0	Burkholderia pseudomallei	9.1e-18
191625	240364	220	Sphingomonas panacis	0	unknown (no taxid)	0
191625	240361	102	Sphingomonas panacis	0
191625	240365	89	Sphingomonas panacis	0
191625	240362	76	Sphingomonas panacis	0
192115	242431	112	Sphingomonas panacis	7.15e-46	Mastigocladus laminosus	0.000309
192115	242434	110	Sphingomonas panacis	7.15e-46	Sphingobium	0
192115	242433	107	Sphingomonas panacis	7.15e-46
192115	242432	77	Sphingomonas panacis	7.15e-46	Sphingomonadaceae	1.05e-46
191409	239259	261	Sphingomonas panacis	7.55e-49	Sphingomonas sp. Ant H11	0
191409	239258	241	Sphingomonas panacis	7.55e-49	Xanthomonas oryzae	1.91e-06
191409	239257	225	Sphingomonas panacis	7.55e-49
191409	239260	204	Sphingomonas panacis	7.55e-49	Enterobacter cloacae	9.03e-09
191409	239256	145	Sphingomonas panacis	7.55e-49
191400	239209	266	Sphingomonas panacis	0	Bradyrhizobium erythrophlei	0
191400	239212	266	Sphingomonas panacis	0	Methylobacterium sp. Leaf465	1.67e-08
191400	239210	148	Sphingomonas panacis	0
191400	239214	106	Sphingomonas panacis	0
191400	239211	97	Sphingomonas panacis	0
191400	239213	84	Sphingomonas panacis	0
192112	242420	116	Sphingomonas panacis	6.68e-17
192112	242419	103	Sphingomonas panacis	6.68e-17
192112	242418	97	Sphingomonas panacis	6.68e-17
192112	242417	88	Sphingomonas panacis	6.68e-17
192112	242416	87	Sphingomonas panacis	6.68e-17	Sphingomonas echinoides	1.22e-50
192112	242421	75	Sphingomonas panacis	6.68e-17
192233	242943	169	Sphingomonas panacis	0	Sphingomonas echinoides	0
192233	242944	169	Sphingomonas panacis	0	Mastigocladus laminosus	1.01e-46
192233	242945	140	Sphingomonas panacis	0	Hydrogenophaga sp. T4	0.009
192056	242178	133	Sphingomonas panacis	2.61e-57	Sphingomonas echinoides	0
192056	242177	132	Sphingomonas panacis	2.61e-57	Silvimonas sp. JCM 19000	0.009
192056	242179	102	Sphingomonas panacis	2.61e-57	Sphingomonas echinoides	4.58e-35
192056	242180	81	Sphingomonas panacis	2.61e-57
191852	241368	188	Sphingomonas panacis	2.58e-18
191852	241367	129	Sphingomonas panacis	2.58e-18	Sphingomonas	0
191852	241366	110	Sphingomonas panacis	2.58e-18
191852	241365	84	Sphingomonas panacis	2.58e-18
191890	241518	190	Sphingomonas panacis	5.67e-42	Novosphingobium naphthalenivorans	0
191890	241519	118	Sphingomonas panacis	5.67e-42
191679	240619	211	Sphingomonas panacis	0	Sphingomonas echinoides	0
191679	240620	211	Sphingomonas panacis	0
191679	240622	96	Sphingomonas panacis	0
191679	240623	86	Sphingomonas panacis	0
191679	240621	82	Sphingomonas panacis	0
191624	240356	135	Sphingomonas panacis	4.82e-37	Sphingomonas sp. Ant H11	0
191624	240353	115	Sphingomonas panacis	4.82e-37
191624	240354	105	Sphingomonas panacis	4.82e-37	Rhizobium etli	1.27e-08
191624	240357	89	Sphingomonas panacis	4.82e-37
191624	240360	84	Sphingomonas panacis	4.82e-37
191624	240359	84	Sphingomonas panacis	4.82e-37
191624	240358	82	Sphingomonas panacis	4.82e-37
191624	240355	78	Sphingomonas panacis	4.82e-37	Sphingomonas sp. Ant H11	9.93e-47
191717	240792	206	Sphingomonas panacis	0	Sphingomonas sp. Leaf208	0
191717	240789	205	Sphingomonas panacis	0
191717	240791	125	Sphingomonas panacis	0
191717	240790	104	Sphingomonas panacis	0
191609	240284	221	Sphingomonas panacis	0
191609	240285	217	Sphingomonas panacis	0	Sphingomonas echinoides	0
191609	240282	98	Sphingomonas panacis	0
191609	240281	93	Sphingomonas panacis	0
191609	240283	89	Sphingomonas panacis	0
191771	241032	113	Sphingomonas panacis	1.46e-35	Sphingomonas sp. Ant H11	0
191771	241030	102	Sphingomonas panacis	1.46e-35	Mastigocladus laminosus	1.5e-07
191771	241031	101	Sphingomonas panacis	1.46e-35	Sphingomonas sp. Ant H11	0
191760	240988	200	Sphingomonas panacis	0	Sphingomonas echinoides	0
191760	240989	183	Sphingomonas panacis	0	Streptomyces griseolus	0.000641
191760	240985	137	Sphingomonas panacis	0
191760	240987	124	Sphingomonas panacis	0	Bacillus vietnamensis	1.74e-10
191760	240990	81	Sphingomonas panacis	0	Mycobacterium tuberculosis	0.006
191760	240986	75	Sphingomonas panacis	0	Alistipes finegoldii CAG:68	2.66e-06
191760	240991	75	Sphingomonas panacis	0
192587	244240	155	Sphingomonas panacis	0	Sphingomonas sp. Ant H11	0
192587	244239	115	Sphingomonas panacis	0
192587	244241	96	Sphingomonas panacis	0
191505	239767	239	Sphingomonas panacis	0	Sphingomonas echinoides	0
191505	239768	239	Sphingomonas panacis	0	Geobacillus stearothermophilus	1.6e-09
191505	239769	128	Sphingomonas panacis	0
191505	239771	92	Sphingomonas panacis	0
191505	239770	83	Sphingomonas panacis	0
191494	239714	204	Sphingomonas panacis	1.89e-23
191494	239716	169	Sphingomonas panacis	1.89e-23	Mesorhizobium sp. 1M-11	0
191494	239712	116	Sphingomonas panacis	1.89e-23
191494	239715	85	Sphingomonas panacis	1.89e-23
191494	239711	81	Sphingomonas panacis	1.89e-23
191494	239713	81	Sphingomonas panacis	1.89e-23	Cavia porcellus	0.052
191494	239717	79	Sphingomonas panacis	1.89e-23
191607	240273	223	Sphingomonas panacis	0	Pseudomonas fluorescens	9.66e-15
191607	240272	223	Sphingomonas panacis	0	Sphingomonas sp. Ant H11	0
191607	240271	166	Sphingomonas panacis	0
191607	240274	104	Sphingomonas panacis	0
191607	240275	78	Sphingomonas panacis	0
192590	244252	155	Sphingomonas panacis	0
192590	244251	155	Sphingomonas panacis	0
192590	244250	100	Sphingomonas panacis	0
192376	243475	163	Sphingomonas panacis	0
192376	243476	163	Sphingomonas panacis	0	Sphingomonas sp. Ant H11	0
192376	243477	163	Sphingomonas panacis	0	Oxalobacteraceae bacterium IMCC9480	0.032
191962	241815	185	Sphingomonas panacis	0
191962	241814	125	Sphingomonas panacis	0
191962	241813	79	Sphingomonas panacis	0
192655	244479	153	Sphingomonas panacis	0	Rhizobium etli	7.32e-15
192655	244480	152	Sphingomonas panacis	0	Sphingomonas sp. Ant H11	0
192655	244481	87	Sphingomonas panacis	0
192655	244478	83	Sphingomonas panacis	0
193202	246362	111	Sphingomonas panacis	2.84e-32
193202	246361	92	Sphingomonas panacis	2.84e-32	Mastigocladus laminosus	4.27e-08
193202	246363	79	Sphingomonas panacis	2.84e-32	Gluconobacter oxydans	4.1e-05
193202	246364	79	Sphingomonas panacis	2.84e-32	Sphingomonas sp. Ant H11	8.93e-38
191985	241906	183	Sphingomonas panacis	0	Sphingomonas echinoides	0
191985	241905	183	Sphingomonas panacis	0	Sphingobium sp. ba1	2.4e-30
191985	241904	102	Sphingomonas panacis	0
191985	241903	77	Sphingomonas panacis	0
191888	241511	190	Sphingomonas panacis	0
191888	241510	126	Sphingomonas panacis	0
191888	241509	90	Sphingomonas panacis	0
191888	241512	89	Sphingomonas panacis	0
192436	243696	160	Sphingomonas panacis	0	Sphingomonas echinoides	0
192436	243695	158	Sphingomonas panacis	0
192436	243694	123	Sphingomonas panacis	0
192436	243693	97	Sphingomonas panacis	0
192798	244983	149	Sphingomonas panacis	1.26e-52	Branchiostoma floridae	0.088
192798	244984	148	Sphingomonas panacis	1.26e-52	Sphingomonas sp. Ant H11	0
192798	244986	148	Sphingomonas panacis	1.26e-52
192798	244985	80	Sphingomonas panacis	1.26e-52
191806	241182	186	Sphingomonas panacis	0	Sordaria macrospora	0.069
191806	241179	131	Sphingomonas panacis	0	Sphingomonas sp. Ant H11	0
191806	241180	130	Sphingomonas panacis	0
191806	241181	128	Sphingomonas panacis	0
192806	245010	148	Sphingomonas panacis	3.16e-54
192806	245011	116	Sphingomonas panacis	3.16e-54	Burkholderia sp. MSMB1078WGS	2.56e-16
192806	245012	112	Sphingomonas panacis	3.16e-54	Sphingomonas echinoides	4.9e-60
192806	245009	109	Sphingomonas panacis	3.16e-54
192806	245008	75	Sphingomonas panacis	3.16e-54	Candidatus Nomurabacteria bacterium RIFCSPLOWO2_01_FULL_42_17	0.004
192014	242016	181	Sphingomonas panacis	0	Sphingomonas sp. Ant H11	0
192014	242013	161	Sphingomonas panacis	0
192014	242014	155	Sphingomonas panacis	0
192014	242017	148	Sphingomonas panacis	0	Mastigocladus laminosus	6.97e-36
192014	242015	75	Sphingomonas panacis	0
191794	241126	197	Sphingomonas panacis	1.21e-27	Novosphingobium nitrogenifigens	0
191794	241125	116	Sphingomonas panacis	1.21e-27
191794	241124	80	Sphingomonas panacis	1.21e-27
191511	239799	238	Sphingomonas panacis	5.74e-45	Sphingomonas sp. Ant H11	0
191511	239797	164	Sphingomonas panacis	5.74e-45
191511	239796	139	Sphingomonas panacis	5.74e-45	Enterobacter cloacae complex 'Hoffmann cluster IV'	6.21e-09
191511	239798	95	Sphingomonas panacis	5.74e-45
191511	239800	78	Sphingomonas panacis	5.74e-45
191536	239920	233	Sphingomonas panacis	1.98e-19	Sphingomonas sp. Ant H11	0
191536	239925	221	Sphingomonas panacis	1.98e-19
191536	239924	156	Sphingomonas panacis	1.98e-19
191536	239923	109	Sphingomonas panacis	1.98e-19
191536	239922	109	Sphingomonas panacis	1.98e-19
191536	239921	106	Sphingomonas panacis	1.98e-19
191536	239918	95	Sphingomonas panacis	1.98e-19
191536	239919	82	Sphingomonas panacis	1.98e-19
191736	240864	146	Sphingomonas panacis	2.82e-30	Sphingomonas sp. Ant H11	1.57e-54
191736	240866	114	Sphingomonas panacis	2.82e-30	Sphingobium japonicum	1.42e-05
191736	240868	112	Sphingomonas panacis	2.82e-30	Sphingobium sp. MI1205	0.012
191736	240865	89	Sphingomonas panacis	2.82e-30
191736	240867	87	Sphingomonas panacis	2.82e-30
193075	245908	141	Sphingomonas panacis	0
193075	245910	141	Sphingomonas panacis	0	Sphingomonas sp. PAMC 26617	0
193075	245911	136	Sphingomonas panacis	0
193075	245909	84	Sphingomonas panacis	0
191703	240724	207	Sphingomonas panacis	0	Sphingomonas sp. Ant H11	0
191703	240726	207	Sphingomonas panacis	0	Burkholderia pseudomallei	9.9e-17
191703	240725	102	Sphingomonas panacis	0
191665	240559	212	Sphingomonas panacis	0	Sphingomonas sp. Ant H11	0
191665	240558	143	Sphingomonas panacis	0	Ricinus communis	0.001
191665	240557	124	Sphingomonas panacis	0	Streptomyces sp. SS	0.009
191665	240556	86	Sphingomonas panacis	0
192057	242183	179	Sphingomonas panacis	0	Bacteroides eggerthii CAG:109	2.91e-13
192057	242184	179	Sphingomonas panacis	0	Sphingomonas sp. Ant H11	0
192057	242182	160	Sphingomonas panacis	0
192057	242181	89	Sphingomonas panacis	0
192057	242185	78	Sphingomonas panacis	0	Bordetella pertussis	1.71e-26
192154	242605	173	Sphingomonas panacis	0	Acidiphilium sp. PM	1.73e-22
192154	242609	171	Sphingomonas panacis	0	Sphingomonas sp. Ant H11	0
192154	242606	108	Sphingomonas panacis	0
192154	242608	83	Sphingomonas panacis	0	Scleropages formosus	0.09
192154	242607	78	Sphingomonas panacis	0	Daphnia magna	3.77e-06
192947	245486	144	Sphingomonas panacis	2.56e-53	Sphingomonas sp. Ant H11	0
192947	245484	105	Sphingomonas panacis	2.56e-53
192947	245482	96	Sphingomonas panacis	2.56e-53
192947	245485	94	Sphingomonas panacis	2.56e-53	Burkholderiales	1.69e-05
192947	245483	93	Sphingomonas panacis	2.56e-53	Burkholderia pseudomallei	0.005
191589	240193	216	Sphingomonas panacis	0	Sphingomonas sp. Ant H11	0
191589	240190	188	Sphingomonas panacis	0	Mastigocladus laminosus	3.66e-28
191589	240192	162	Sphingomonas panacis	0
191589	240191	151	Sphingomonas panacis	0
192226	242915	169	Sphingomonas panacis	0
192226	242912	169	Sphingomonas panacis	0
192226	242913	92	Sphingomonas panacis	0
192226	242914	88	Sphingomonas panacis	0
191636	240417	218	Sphingomonas panacis	0
191636	240416	218	Sphingomonas panacis	0	Paenibacillus sp. P22	1.23e-09
191636	240420	205	Sphingomonas panacis	0	Sphingomonas panacis	0
191636	240415	113	Sphingomonas panacis	0
191636	240419	80	Sphingomonas panacis	0	Mycobacterium tuberculosis	9.43e-06
191636	240418	77	Sphingomonas panacis	0
191597	240226	224	Sphingomonas panacis	0	Sphingomonas sp. Ant H11	0
191597	240222	205	Sphingomonas panacis	0	Mastigocladus laminosus	2.03e-22
191597	240223	159	Sphingomonas panacis	0
191597	240225	108	Sphingomonas panacis	0	Amycolatopsis	0.031
191597	240224	101	Sphingomonas panacis	0
192223	242901	86	Sphingomonas panacis	8.8e-32	Sphingomonas echinoides	3.36e-55
192223	242903	84	Sphingomonas panacis	8.8e-32
192223	242900	78	Sphingomonas panacis	8.8e-32
192223	242902	75	Sphingomonas panacis	8.8e-32
192200	242812	161	Sphingomonas panacis	3.65e-59
192200	242813	122	Sphingomonas panacis	3.65e-59	Sphingomonas panacis	3.65e-59
192200	242811	93	Sphingomonas panacis	3.65e-59
192156	242617	173	Sphingomonas panacis	0	gamma proteobacterium L18	0.006
192156	242615	173	Sphingomonas panacis	0	Sphingomonas sp. Ant H11	0
192156	242616	113	Sphingomonas panacis	0
192156	242618	98	Sphingomonas panacis	0
192156	242614	95	Sphingomonas panacis	0
191910	241596	189	Sphingomonas panacis	0	Sphingobium sp. Ant17	0
191910	241594	142	Sphingomonas panacis	0
191910	241593	96	Sphingomonas panacis	0
191910	241595	85	Sphingomonas panacis	0
191910	241592	83	Sphingomonas panacis	0
192144	242565	173	Sphingomonas panacis	7.22e-48	Aeromonas veronii	0.084
192144	242560	163	Sphingomonas panacis	7.22e-48
192144	242562	128	Sphingomonas panacis	7.22e-48
192144	242564	116	Sphingomonas panacis	7.22e-48	Sphingomonas echinoides	0
192144	242563	99	Sphingomonas panacis	7.22e-48
192144	242561	85	Sphingomonas panacis	7.22e-48
191950	241765	186	Sphingomonas panacis	1.27e-35
191950	241766	151	Sphingomonas panacis	1.27e-35	Sphingomonas sp. Ant H11	2.34e-56
191950	241767	119	Sphingomonas panacis	1.27e-35	Sphingomonas	0.000107
191950	241768	104	Sphingomonas panacis	1.27e-35	Sphingomonas sp. Ant H11	8.76e-53
191950	241770	91	Sphingomonas panacis	1.27e-35	Mycobacterium tuberculosis	3.58e-05
191950	241769	89	Sphingomonas panacis	1.27e-35	Rhizobium etli	6.22e-05
191950	241771	88	Sphingomonas panacis	1.27e-35
192157	242622	173	Sphingomonas panacis	7.77e-19
192157	242621	104	Sphingomonas panacis	7.77e-19	Novosphingobium pentaromativorans	2.65e-28
192157	242620	87	Sphingomonas panacis	7.77e-19	Sphingomonas panacis	0.074
192157	242619	85	Sphingomonas panacis	7.77e-19
191955	241786	186	Sphingomonas panacis	0	Pseudomonas stutzeri	1.23e-19
191955	241789	186	Sphingomonas panacis	0	Sphingobium ummariense	0
191955	241787	163	Sphingomonas panacis	0
191955	241788	108	Sphingomonas panacis	0	Ensifer sp. Root31	7.44e-05
192699	244638	152	Sphingomonas panacis	0	Sphingomonas sp. Ant H11	0
192699	244640	152	Sphingomonas panacis	0	Pseudomonas stutzeri	0.003
192699	244642	151	Sphingomonas panacis	0
192699	244641	145	Sphingomonas panacis	0
192699	244639	90	Sphingomonas panacis	0
192182	242733	172	Sphingomonas panacis	0	Sphingomonas	0
192182	242734	168	Sphingomonas panacis	0	Mastigocladus laminosus	1.28e-31
192182	242735	125	Sphingomonas panacis	0
192182	242737	85	Sphingomonas panacis	0
192182	242736	78	Sphingomonas panacis	0
191522	239852	171	Sphingomonas panacis	8.37e-57	Sphingomonas sp. Ant H11	0
191522	239850	156	Sphingomonas panacis	8.37e-57
191522	239851	141	Sphingomonas panacis	8.37e-57
191522	239849	129	Sphingomonas panacis	8.37e-57	Deinococcus peraridilitoris	0.049
191997	241956	182	Sphingomonas panacis	0	Sphingomonas	3.44e-13
191997	241955	182	Sphingomonas panacis	0
191997	241958	148	Sphingomonas panacis	0	Sphingomonas sp. Ant H11	0
191997	241957	117	Sphingomonas panacis	0
191997	241954	99	Sphingomonas panacis	0
192467	243803	159	Sphingomonas panacis	0
192467	243801	127	Sphingomonas panacis	0
192467	243802	110	Sphingomonas panacis	0
191857	241389	192	Sphingomonas panacis	0
191857	241385	126	Sphingomonas panacis	0
191857	241387	95	Sphingomonas panacis	0
191857	241388	90	Sphingomonas panacis	0
191857	241386	86	Sphingomonas panacis	0
192446	243728	160	Sphingomonas panacis	0	Trichodesmium erythraeum	1.42e-05
192446	243731	160	Sphingomonas panacis	0	Sphingomonas sp. Ant H11	0
192446	243729	78	Sphingomonas panacis	0
192446	243730	76	Sphingomonas panacis	0	Gossypium raimondii	2.06e-07
191449	239498	250	Sphingomonas panacis	3.94e-51	Sphingomonas echinoides	0
191449	239495	250	Sphingomonas panacis	3.94e-51	Sphingomonas echinoides	1.73e-35
191449	239496	162	Sphingomonas panacis	3.94e-51
191449	239497	140	Sphingomonas panacis	3.94e-51
191449	239494	82	Sphingomonas panacis	3.94e-51
192958	245520	144	Sphingomonas panacis	1.28e-55	Sphingomonas sp. Ant H11	3.1e-09
192958	245518	144	Sphingomonas panacis	1.28e-55	Sphingomonas sp. Ant H11	0
192958	245521	126	Sphingomonas panacis	1.28e-55
192958	245517	84	Sphingomonas panacis	1.28e-55
192958	245519	75	Sphingomonas panacis	1.28e-55
191854	241374	193	Sphingomonas panacis	0
191854	241375	193	Sphingomonas panacis	0	Sphingomonas echinoides	0
191854	241376	133	Sphingomonas panacis	0
191854	241377	97	Sphingomonas panacis	0
191854	241378	87	Sphingomonas panacis	0
191854	241379	85	Sphingomonas panacis	0
191945	241745	186	Sphingomonas panacis	6.13e-21	Sphingomonas sp. Ant H11	0
191945	241746	179	Sphingomonas panacis	6.13e-21
192403	243576	161	Sphingomonas panacis	0	Sphingomonas echinoides	0
192403	243575	161	Sphingomonas panacis	0	Candidatus Accumulibacter sp. SK-11	2.25e-20
192403	243574	95	Sphingomonas panacis	0	Bosea sp. Root670	0.000184
192753	244821	150	Sphingomonas panacis	2.99e-33	Sphingobium xenophagum	8.66e-49
192753	244822	124	Sphingomonas panacis	2.99e-33
192753	244818	115	Sphingomonas panacis	2.99e-33	Sphingobium japonicum	1.52e-05
192753	244820	113	Sphingomonas panacis	2.99e-33
192753	244819	93	Sphingomonas panacis	2.99e-33
192322	243271	165	Sphingomonas panacis	0	Sphingomonas echinoides	0
192322	243272	123	Sphingomonas panacis	0
192322	243273	117	Sphingomonas panacis	0
192322	243274	93	Sphingomonas panacis	0	Marinobacter adhaerens	3.42e-19
192052	242163	180	Sphingomonas panacis	2.04e-41
192052	242164	106	Sphingomonas panacis	2.04e-41	Sphingomonas echinoides	0
192052	242165	95	Sphingomonas panacis	2.04e-41
191815	241207	195	Sphingomonas panacis	0	Sphingomonas echinoides	0
191815	241209	122	Sphingomonas panacis	0	Burkholderia mallei	2.09e-11
191815	241208	88	Sphingomonas panacis	0
191815	241210	84	Sphingomonas panacis	0
191815	241206	81	Sphingomonas panacis	0
192067	242224	178	Sphingomonas panacis	1.19e-49	Sphingomonas sp. PAMC 26621	1.66e-57
192067	242223	103	Sphingomonas panacis	1.19e-49	Rhizobium freirei	1.31e-07
192067	242222	102	Sphingomonas panacis	1.19e-49	Sphingomonas echinoides	1.24e-50
192067	242221	93	Sphingomonas panacis	1.19e-49
192067	242220	82	Sphingomonas panacis	1.19e-49
192067	242219	80	Sphingomonas panacis	1.19e-49
191802	241163	196	Sphingomonas panacis	0	Sphingobium czechense	0.042
191802	241161	196	Sphingomonas panacis	0	Sphingomonas sp. Ant H11	0
191802	241160	160	Sphingomonas panacis	0
191802	241162	76	Sphingomonas panacis	0
191682	240637	210	Sphingomonas panacis	2.51e-50	Sphingomonadaceae	3.58e-46
191682	240635	174	Sphingomonas panacis	2.51e-50
191682	240636	156	Sphingomonas panacis	2.51e-50
191682	240638	93	Sphingomonas panacis	2.51e-50	Sphingomonas sp. MEA3-1	1.84e-52
192367	243444	163	Sphingomonas panacis	0
192367	243443	145	Sphingomonas panacis	0	Sphingomonas sp. Ant H11	0
192367	243442	79	Sphingomonas panacis	0
192326	243288	165	Sphingomonas panacis	0	Sphingomonas sp. Ant H11	0
192326	243290	165	Sphingomonas panacis	0	Salmonella enterica	2.37e-08
192326	243289	131	Sphingomonas panacis	0	Pseudomonas syringae group genomosp. 3	3.92e-05
192567	244163	112	Sphingomonas panacis	4.68e-42	Sphingomonas sp. Ant H11	3.64e-23
192567	244162	106	Sphingomonas panacis	4.68e-42
192567	244165	106	Sphingomonas panacis	4.68e-42	Sphingomonas echinoides	1.54e-58
192567	244164	76	Sphingomonas panacis	4.68e-42
192025	242052	181	Sphingomonas panacis	0	Sphingomonas sp. Ant H11	0
192025	242051	181	Sphingomonas panacis	0
192025	242053	159	Sphingomonas panacis	0
192025	242054	102	Sphingomonas panacis	0
192025	242050	94	Sphingomonas panacis	0
192025	242049	86	Sphingomonas panacis	0
191662	240545	212	Sphingomonas panacis	0	Sphingomonas sp. Ant H11	0
191662	240544	189	Sphingomonas panacis	0
191662	240542	118	Sphingomonas panacis	0
191662	240543	110	Sphingomonas panacis	0
191662	240541	84	Sphingomonas panacis	0
192018	242031	181	Sphingomonas panacis	0	Sphingomonas sp. Ant H11	0
192018	242030	181	Sphingomonas panacis	0	uncultured bacterium	1.9e-13
192018	242029	151	Sphingomonas panacis	0
192400	243562	162	Sphingomonas panacis	3.59e-59	Burkholderia pseudomallei	2.12e-10
192400	243563	162	Sphingomonas panacis	3.59e-59
192400	243564	162	Sphingomonas panacis	3.59e-59
192400	243565	162	Sphingomonas panacis	3.59e-59	Pseudomonas aeruginosa	0
192957	245516	144	Sphingomonas panacis	9.66e-12	Sphingomonas taxi	2.59e-51
192957	245515	79	Sphingomonas panacis	9.66e-12	fungal sp. No.11243	0.035
192957	245513	79	Sphingomonas panacis	9.66e-12
192957	245514	76	Sphingomonas panacis	9.66e-12
192029	242063	181	Sphingomonas panacis	0	Cronobacter dublinensis	1.3e-11
192029	242066	181	Sphingomonas panacis	0	Sphingomonas sp. Ant H11	0
192029	242064	141	Sphingomonas panacis	0
192029	242065	110	Sphingomonas panacis	0
192029	242067	95	Sphingomonas panacis	0
192029	242068	77	Sphingomonas panacis	0
192976	245573	144	Sphingomonas panacis	2e-61	Sphingomonas sanguinis	0
192976	245574	144	Sphingomonas panacis	2e-61
192976	245575	81	Sphingomonas panacis	2e-61
192724	244727	151	Sphingomonas panacis	0	Novosphingobium rosa	0
192724	244728	151	Sphingomonas panacis	0	Mastigocladus laminosus	2.5e-19
192724	244729	82	Sphingomonas panacis	0	Myotis lucifugus	0.081
192723	244725	82	Sphingomonas panacis	2.45e-26
192723	244726	82	Sphingomonas panacis	2.45e-26	Sphingomonas	1.51e-33
192133	242510	175	Sphingomonas panacis	0
192133	242512	175	Sphingomonas panacis	0	Sphingomonas sp. Ant H11	0
192133	242511	119	Sphingomonas panacis	0
192133	242513	100	Sphingomonas panacis	0
192207	242838	157	Sphingomonas panacis	3.2e-38
192207	242835	137	Sphingomonas panacis	3.2e-38
192207	242836	118	Sphingomonas panacis	3.2e-38	Sphingomonas echinoides	0
192207	242837	78	Sphingomonas panacis	3.2e-38
193022	245741	142	Sphingomonas panacis	0
193022	245740	128	Sphingomonas panacis	0	Sphingomonas sp. Ant H11	0
193022	245739	122	Sphingomonas panacis	0
193022	245742	76	Sphingomonas panacis	0
192081	242291	177	Sphingomonas panacis	0	Sphingomonas echinoides	0
192081	242294	107	Sphingomonas panacis	0	Vibrio cholerae	1.71e-09
192081	242290	101	Sphingomonas panacis	0
192081	242293	95	Sphingomonas panacis	0
192081	242289	90	Sphingomonas panacis	0
192081	242292	86	Sphingomonas panacis	0
191883	241492	191	Sphingomonas panacis	0	Prevotella sp. CAG:1124	1.82e-12
191883	241493	184	Sphingomonas panacis	0	Sphingomonas echinoides	0
191883	241491	101	Sphingomonas panacis	0
191883	241494	99	Sphingomonas panacis	0
192175	242699	172	Sphingomonas panacis	0	Sphingomonas sp. Ant H11	0
192175	242702	172	Sphingomonas panacis	0	Sphingobium baderi	0.001
192175	242704	141	Sphingomonas panacis	0	Xenopus tropicalis	0.036
192175	242703	119	Sphingomonas panacis	0
192175	242700	92	Sphingomonas panacis	0
192175	242701	77	Sphingomonas panacis	0
192498	243915	159	Sphingomonas panacis	0
192498	243918	158	Sphingomonas panacis	0
192498	243916	128	Sphingomonas panacis	0
192498	243917	104	Sphingomonas panacis	0
192160	242630	126	Sphingomonas panacis	1.18e-43
192160	242632	118	Sphingomonas panacis	1.18e-43
192160	242633	102	Sphingomonas panacis	1.18e-43	Sphingomonas sp. MEA3-1	1.07e-46
192160	242631	98	Sphingomonas panacis	1.18e-43
192160	242629	88	Sphingomonas panacis	1.18e-43
192160	242628	84	Sphingomonas panacis	1.18e-43	Sphingobium	7.96e-45
192462	243783	144	Sphingomonas panacis	0	Sphingomonas sp. Ant H11	0
192462	243784	139	Sphingomonas panacis	0	Bordetella pertussis	2.78e-25
192462	243781	122	Sphingomonas panacis	0	Micrococcus luteus	0.003
192462	243782	90	Sphingomonas panacis	0	Serratia marcescens	1.15e-15
192462	243785	87	Sphingomonas panacis	0
193237	246485	136	Sphingomonas panacis	8.77e-23	Sphingomonas echinoides	0
193237	246483	135	Sphingomonas panacis	8.77e-23
193237	246482	106	Sphingomonas panacis	8.77e-23
193237	246484	97	Sphingomonas panacis	8.77e-23
193237	246486	85	Sphingomonas panacis	8.77e-23
192533	244035	157	Sphingomonas panacis	0	Rhizobium etli	3.93e-10
192533	244039	157	Sphingomonas panacis	0	Sphingomonas sp. Ant H11	0
192533	244037	157	Sphingomonas panacis	0
192533	244038	86	Sphingomonas panacis	0
192533	244036	77	Sphingomonas panacis	0	Salipiger mucosus	6.78e-10
192304	243210	150	Sphingomonas panacis	1.59e-54
192304	243205	95	Sphingomonas panacis	1.59e-54	Sphingomonas sp. Ant H11	2.08e-59
192304	243208	85	Sphingomonas panacis	1.59e-54	Jannaschia donghaensis	2.83e-09
192304	243206	84	Sphingomonas panacis	1.59e-54
192304	243209	83	Sphingomonas panacis	1.59e-54
192304	243207	81	Sphingomonas panacis	1.59e-54	Sphingomonas echinoides	2.34e-32
192687	244596	152	Sphingomonas panacis	0	Pseudomonas fluorescens	1.6e-18
192687	244598	152	Sphingomonas panacis	0	Sphingomonas sp. Ant H11	0
192687	244597	113	Sphingomonas panacis	0	unknown (no taxid)	0.000125
192640	244433	127	Sphingomonas panacis	5.72e-50
192640	244431	125	Sphingomonas panacis	5.72e-50	Sphingomonas sp. Ant H11	0
192640	244430	96	Sphingomonas panacis	5.72e-50	Sphingomonas	0.001
192640	244432	84	Sphingomonas panacis	5.72e-50
192007	241987	182	Sphingomonas panacis	0	Sphingomonas sp. Ant H11	0
192007	241988	182	Sphingomonas panacis	0
192007	241989	87	Sphingomonas panacis	0
193173	246251	138	Sphingomonas panacis	0	Sphingomonas sp. Ant H11	0
193173	246253	138	Sphingomonas panacis	0
193173	246252	90	Sphingomonas panacis	0
193169	246233	138	Sphingomonas panacis	4.64e-52
193169	246235	138	Sphingomonas panacis	4.64e-52
193169	246237	87	Sphingomonas panacis	4.64e-52	Sphingomonas	4.86e-53
193169	246234	78	Sphingomonas panacis	4.64e-52	Streptococcus pneumoniae	0.026
193169	246236	77	Sphingomonas panacis	4.64e-52
192191	242772	171	Sphingomonas panacis	0	Sphingomonas sp. Ant H11	0
192191	242775	154	Sphingomonas panacis	0	Mesorhizobium sp. LSJC277A00	1.93e-31
192191	242774	85	Sphingomonas panacis	0
192191	242773	85	Sphingomonas panacis	0
192191	242776	85	Sphingomonas panacis	0
193072	245897	141	Sphingomonas panacis	0	Sphingomonas echinoides	0
193072	245896	137	Sphingomonas panacis	0
193072	245898	135	Sphingomonas panacis	0	Mastigocladus laminosus	9.17e-15
193072	245899	119	Sphingomonas panacis	0
193244	246502	136	Sphingomonas panacis	0	Sphingomonas sp. Ant H11	0
193244	246500	106	Sphingomonas panacis	0	Mesorhizobium loti	5.64e-09
193244	246501	102	Sphingomonas panacis	0
193048	245828	142	Sphingomonas panacis	0	Candidatus Accumulibacter sp. SK-01	1.32e-09
193048	245829	142	Sphingomonas panacis	0	Sphingomonas sp. Ant H11	0
193048	245830	141	Sphingomonas panacis	0
191928	241672	130	Sphingomonas panacis	9.83e-36	Sphingomonas sp. Ant H11	9.95e-51
191928	241674	113	Sphingomonas panacis	9.83e-36
191928	241673	96	Sphingomonas panacis	9.83e-36
191928	241675	94	Sphingomonas panacis	9.83e-36
191928	241671	90	Sphingomonas panacis	9.83e-36	Prevotella copri	6.91e-07
193256	246536	136	Sphingomonas panacis	0	Bradyrhizobium sp.	4.89e-16
193256	246538	136	Sphingomonas panacis	0	Sphingomonas echinoides	0
193256	246537	110	Sphingomonas panacis	0	Bordetella pertussis	3.47e-10
193256	246539	76	Sphingomonas panacis	0
192643	244439	140	Sphingomonas panacis	3.01e-56
192643	244438	118	Sphingomonas panacis	3.01e-56	Sphingomonas sp. Ant H11	0
192643	244440	115	Sphingomonas panacis	3.01e-56
193313	246719	134	Sphingomonas panacis	6.7e-60	Methylobacterium nodulans	0.000183
193313	246721	134	Sphingomonas panacis	6.7e-60	Sphingomonas sp. YL-JM2C	0
193313	246720	94	Sphingomonas panacis	6.7e-60
192970	245553	144	Sphingomonas panacis	3.22e-05	Sphingomonas echinoides	0
192970	245555	114	Sphingomonas panacis	3.22e-05
192970	245554	103	Sphingomonas panacis	3.22e-05
192074	242257	178	Sphingomonas panacis	8.4e-56	Sphingomonas echinoides	0
192074	242256	178	Sphingomonas panacis	8.4e-56
192074	242255	113	Sphingomonas panacis	8.4e-56
192074	242254	94	Sphingomonas panacis	8.4e-56
192074	242259	85	Sphingomonas panacis	8.4e-56
192074	242258	81	Sphingomonas panacis	8.4e-56
192406	243585	161	Sphingomonas panacis	4.07e-31	Sphingomonas sp. PAMC 26605	1.01e-41
192406	243584	82	Sphingomonas panacis	4.07e-31
192406	243583	82	Sphingomonas panacis	4.07e-31
192926	245417	145	Sphingomonas panacis	0	Sphingomonas	0
192926	245418	145	Sphingomonas panacis	0	Mastigocladus laminosus	7.42e-33
192926	245419	83	Sphingomonas panacis	0
192888	245281	146	Sphingomonas panacis	0	Pseudomonas syringae	3.22e-06
192888	245283	146	Sphingomonas panacis	0	Sphingomonas sp. Ant H11	0
192888	245282	111	Sphingomonas panacis	0
191728	240834	174	Sphingomonas panacis	3.14e-55	Mesorhizobium sp. STM 4661	9.58e-18
191728	240836	120	Sphingomonas panacis	3.14e-55	Pseudomonas aeruginosa	0.06
191728	240833	106	Sphingomonas panacis	3.14e-55	Alphaproteobacteria	0
191728	240835	86	Sphingomonas panacis	3.14e-55
191728	240832	75	Sphingomonas panacis	3.14e-55
192872	245227	146	Sphingomonas panacis	0	Afipia felis	4.16e-05
192872	245228	146	Sphingomonas panacis	0	Sphingomonas echinoides	0
192872	245229	83	Sphingomonas panacis	0
192708	244672	152	Sphingomonas panacis	0	Sphingomonas echinoides	0
192708	244673	152	Sphingomonas panacis	0
192708	244674	98	Sphingomonas panacis	0
192708	244675	86	Sphingomonas panacis	0
191758	240977	141	Sphingomonas panacis	5.59e-18	Sphingomonas sp. Ant H11	0
191758	240975	121	Sphingomonas panacis	5.59e-18
191758	240976	108	Sphingomonas panacis	5.59e-18	Sphingomonas	9.72e-25
191758	240978	99	Sphingomonas panacis	5.59e-18	Rhodanobacter	0.000324
191758	240979	78	Sphingomonas panacis	5.59e-18
193013	245707	101	Sphingomonas panacis	1.76e-50
193013	245709	93	Sphingomonas panacis	1.76e-50	Sphingomonas panacis	1.76e-50
193013	245708	75	Sphingomonas panacis	1.76e-50
192451	243745	160	Sphingomonas panacis	9.45e-40	Alphaproteobacteria	2.33e-54
191863	241409	192	Sphingomonas panacis	0	Sphingomonas echinoides	0
191863	241410	192	Sphingomonas panacis	0	Mastigocladus laminosus	1.81e-29
191863	241411	92	Sphingomonas panacis	0
191863	241412	88	Sphingomonas panacis	0
192006	241983	182	Sphingomonas panacis	0	Sphingomonas echinoides	0
192006	241985	182	Sphingomonas panacis	0	Prauserella sp. Am3	4.95e-05
192006	241984	124	Sphingomonas panacis	0
192006	241986	114	Sphingomonas panacis	0
191925	241659	187	Sphingomonas panacis	0	Collinsella aerofaciens	2.89e-09
191925	241660	149	Sphingomonas panacis	0	Sphingomonas sp. Ant H11	0
192012	242006	148	Sphingomonas panacis	1.6e-28	Sphingomonas	5.41e-56
192012	242007	102	Sphingomonas panacis	1.6e-28
192012	242005	92	Sphingomonas panacis	1.6e-28
192012	242004	89	Sphingomonas panacis	1.6e-28
191844	241335	193	Sphingomonas panacis	5.79e-15	Sphingomonas sp. Ant H11	0
191844	241334	181	Sphingomonas panacis	5.79e-15
191844	241332	106	Sphingomonas panacis	5.79e-15
191844	241333	103	Sphingomonas panacis	5.79e-15
191844	241336	86	Sphingomonas panacis	5.79e-15
193031	245778	140	Sphingomonas panacis	2.51e-40	Mesorhizobium loti	0.000569
193031	245779	93	Sphingomonas panacis	2.51e-40
193031	245776	88	Sphingomonas panacis	2.51e-40	Sphingomonas sp. Ant H11	2.24e-54
193031	245777	87	Sphingomonas panacis	2.51e-40	Staphylococcus aureus	1.03e-12
193031	245775	87	Sphingomonas panacis	2.51e-40
192763	244858	149	Sphingomonas panacis	0	Mastigocladus laminosus	4.62e-35
192763	244857	149	Sphingomonas panacis	0	Sphingomonas sp. Ant H11	0
192763	244856	82	Sphingomonas panacis	0
192765	244863	149	Sphingomonas panacis	0
192765	244862	149	Sphingomonas panacis	0
192765	244864	149	Sphingomonas panacis	0	Sphingomonas	0
192765	244861	100	Sphingomonas panacis	0
192765	244865	84	Sphingomonas panacis	0
192783	244927	149	Sphingomonas panacis	0	Sphingobium sp. DC-2	0
192783	244928	95	Sphingomonas panacis	0
192783	244929	92	Sphingomonas panacis	0
192784	244931	149	Sphingomonas panacis	1.53e-25
192784	244930	121	Sphingomonas panacis	1.53e-25	Bradyrhizobium sp. DFCI-1	0
192784	244933	121	Sphingomonas panacis	1.53e-25
192784	244932	107	Sphingomonas panacis	1.53e-25
192788	244948	148	Sphingomonas panacis	1.02e-53	Sphingomonas sanxanigenens	0
192788	244947	109	Sphingomonas panacis	1.02e-53
192788	244946	96	Sphingomonas panacis	1.02e-53
192594	244264	155	Sphingomonas panacis	0
192594	244267	155	Sphingomonas panacis	0	Arthrobacter sp. A3	0.063
192594	244266	150	Sphingomonas panacis	0	Sphingomonas sp. Ant H11	0
192594	244268	112	Sphingomonas panacis	0
192594	244265	97	Sphingomonas panacis	0
192369	243450	104	Sphingomonas panacis	2.35e-32
192369	243453	91	Sphingomonas panacis	2.35e-32	Sphingomonas	7.04e-44
192369	243451	83	Sphingomonas panacis	2.35e-32	Sphingomonas	2.92e-46
192369	243452	79	Sphingomonas panacis	2.35e-32
192340	243341	165	Sphingomonas panacis	0	Sphingomonas sp. Ant H11	0
192340	243342	129	Sphingomonas panacis	0	Trypanosoma congolense	1.44e-16
192340	243343	85	Sphingomonas panacis	0
192721	244718	151	Sphingomonas panacis	0	Sphingomonas echinoides	0
192721	244717	151	Sphingomonas panacis	0	Enterobacter cloacae	1.35e-16
192721	244716	118	Sphingomonas panacis	0	Ochrobactrum intermedium	4.49e-10
192721	244719	80	Sphingomonas panacis	0	Bordetella pertussis	1.65e-13
192721	244720	75	Sphingomonas panacis	0
192814	245039	118	Sphingomonas panacis	1.43e-40
192814	245037	107	Sphingomonas panacis	1.43e-40
192814	245038	98	Sphingomonas panacis	1.43e-40	Mycobacterium tuberculosis	0.002
192814	245040	98	Sphingomonas panacis	1.43e-40	Sphingomonas sp. Ant H11	1.48e-57
192816	245047	148	Sphingomonas panacis	0	Sphingomonas sp. Ant H11	0
192816	245044	97	Sphingomonas panacis	0
192816	245046	90	Sphingomonas panacis	0
192816	245045	87	Sphingomonas panacis	0
193163	246213	139	Sphingomonas panacis	0
193163	246214	139	Sphingomonas panacis	0
193163	246216	136	Sphingomonas panacis	0
193163	246215	132	Sphingomonas panacis	0
192137	242534	174	Sphingomonas panacis	6.58e-38	Catenibacterium mitsuokai	4.09e-09
192137	242531	166	Sphingomonas panacis	6.58e-38
192137	242530	143	Sphingomonas panacis	6.58e-38	Ricinus communis	5.93e-07
192137	242533	130	Sphingomonas panacis	6.58e-38	Sphingomonas echinoides	0
192137	242532	107	Sphingomonas panacis	6.58e-38
191970	241847	184	Sphingomonas panacis	0	Sphingomonas sp. Ant H11	0
191970	241845	184	Sphingomonas panacis	0	Pseudomonas syringae	4.3e-08
191970	241844	115	Sphingomonas panacis	0	Botryobasidium botryosum	0.037
191970	241846	78	Sphingomonas panacis	0	Chthoniobacter flavus	0.029
193087	245946	141	Sphingomonas panacis	7.65e-44	Sphingomonas echinoides	2.59e-19
193087	245948	101	Sphingomonas panacis	7.65e-44	Sphingomonas sp. PAMC 26605	7.56e-51
193087	245949	90	Sphingomonas panacis	7.65e-44
193087	245947	88	Sphingomonas panacis	7.65e-44
193087	245945	77	Sphingomonas panacis	7.65e-44	Tolypothrix campylonemoides	1.59e-05
191749	240927	150	Sphingomonas panacis	3.86e-35
191749	240926	148	Sphingomonas panacis	3.86e-35	Mastigocladus laminosus	1.47e-09
191749	240928	133	Sphingomonas panacis	3.86e-35	Sphingomonas echinoides	1.01e-54
191749	240932	115	Sphingomonas panacis	3.86e-35	Agrococcus carbonis	0.001
191749	240929	88	Sphingomonas panacis	3.86e-35
191749	240931	83	Sphingomonas panacis	3.86e-35	Pan paniscus	0.000791
191749	240930	80	Sphingomonas panacis	3.86e-35
192494	243901	158	Sphingomonas panacis	0	Sphingomonas sp. Ant H11	0
192494	243900	138	Sphingomonas panacis	0
192494	243898	85	Sphingomonas panacis	0
192494	243899	82	Sphingomonas panacis	0
192694	244618	152	Sphingomonas panacis	1.11e-57	Sphingomonas echinoides	0
192694	244620	151	Sphingomonas panacis	1.11e-57	Sphingomonas echinoides	0.019
192694	244619	124	Sphingomonas panacis	1.11e-57	Mastigocladus laminosus	2.64e-10
192694	244621	84	Sphingomonas panacis	1.11e-57
192882	245263	146	Sphingomonas panacis	0
192882	245266	146	Sphingomonas panacis	0
192882	245267	146	Sphingomonas panacis	0
192882	245264	130	Sphingomonas panacis	0
192882	245265	96	Sphingomonas panacis	0
192601	244290	119	Sphingomonas panacis	8.56e-37
192601	244287	111	Sphingomonas panacis	8.56e-37	Sphingomonas echinoides	1.44e-49
192601	244289	109	Sphingomonas panacis	8.56e-37
192601	244288	75	Sphingomonas panacis	8.56e-37
192894	245305	143	Sphingomonas panacis	1.22e-35	Mastigocladus laminosus	1.79e-16
192894	245306	142	Sphingomonas panacis	1.22e-35	Sphingomonas echinoides	9.69e-56
192894	245307	110	Sphingomonas panacis	1.22e-35	Candidatus Eisenbacteria bacterium RBG_19FT_COMBO_70_11	3.83e-12
193403	247024	132	Sphingomonas panacis	3.66e-51	Sphingomonas sp. Ant H11	0
193403	247025	110	Sphingomonas panacis	3.66e-51	Mastigocladus laminosus	3.9e-09
193403	247023	98	Sphingomonas panacis	3.66e-51
192328	243297	165	Sphingomonas panacis	7.93e-50
192328	243299	148	Sphingomonas panacis	7.93e-50	Bordetella pertussis	1.96e-11
192328	243298	145	Sphingomonas panacis	7.93e-50
192328	243300	104	Sphingomonas panacis	7.93e-50	Sphingomonas sp. PAMC 26605	5e-61
192328	243296	88	Sphingomonas panacis	7.93e-50	unknown (no taxid)	0.000401
191941	241734	186	Sphingomonas panacis	0	Sphingomonas echinoides	0
191941	241731	186	Sphingomonas panacis	0	Ricinus communis	5.06e-07
191941	241732	156	Sphingomonas panacis	0
191941	241733	78	Sphingomonas panacis	0
191941	241730	76	Sphingomonas panacis	0
192605	244303	155	Sphingomonas panacis	0	Sphingomonas echinoides	0
192605	244302	155	Sphingomonas panacis	0	Gluconobacter cerinus	3.56e-21
192605	244301	107	Sphingomonas panacis	0
193358	246874	133	Sphingomonas panacis	0	Sphingobium xenophagum	0
193358	246875	87	Sphingomonas panacis	0
192620	244355	154	Sphingomonas panacis	0	Sphingomonas	0
192620	244354	114	Sphingomonas panacis	0
192939	245459	141	Sphingomonas panacis	0	Massilia sp. Root418	0.000289
192939	245458	133	Sphingomonas panacis	0	Sphingomonas echinoides	0
193325	246765	134	Sphingomonas panacis	0	Sphingomonas	0
193325	246763	134	Sphingomonas panacis	0	Sphingobium sp. ba1	1.42e-40
193325	246764	134	Sphingomonas panacis	0
193325	246762	78	Sphingomonas panacis	0
192312	243236	165	Sphingomonas panacis	0	Staphylococcus aureus	1.8e-32
192312	243235	143	Sphingomonas panacis	0	Sphingomonas sp. Ant H11	0
192312	243237	99	Sphingomonas panacis	0
192201	242815	171	Sphingomonas panacis	4.06e-45	Sphingomonas sanxanigenens	0
192201	242814	154	Sphingomonas panacis	4.06e-45
191906	241580	189	Sphingomonas panacis	0	Rothia mucilaginosa	1.54e-26
191906	241579	189	Sphingomonas panacis	0	Sphingomonas sp. Ant H11	0
191906	241578	118	Sphingomonas panacis	0
191906	241581	114	Sphingomonas panacis	0
191906	241582	87	Sphingomonas panacis	0	Bordetella pertussis	4.99e-15
192079	242283	125	Sphingomonas panacis	2.32e-41
192079	242280	100	Sphingomonas panacis	2.32e-41	Bradyrhizobium sp.	0.027
192079	242282	90	Sphingomonas panacis	2.32e-41	Sphingomonas sp. Ant H11	1.23e-59
192079	242279	80	Sphingomonas panacis	2.32e-41
192079	242281	77	Sphingomonas panacis	2.32e-41
192646	244448	153	Sphingomonas panacis	0	Sphingomonas echinoides	0
192646	244449	153	Sphingomonas panacis	0
192646	244451	153	Sphingomonas panacis	0	Ricinus communis	0.013
192646	244450	94	Sphingomonas panacis	0
192109	242404	177	Sphingomonas panacis	0	Sphingomonas echinoides	0
192109	242405	115	Sphingomonas panacis	0
192109	242406	115	Sphingomonas panacis	0
192644	244442	154	Sphingomonas panacis	0	Sphingomonas sp. Ant H11	0
192644	244443	135	Sphingomonas panacis	0	Vibrio cholerae	0.000169
192644	244441	131	Sphingomonas panacis	0
192644	244444	91	Sphingomonas panacis	0
193295	246666	135	Sphingomonas panacis	0	Afipia felis	3.7e-12
193295	246665	135	Sphingomonas panacis	0	Sphingomonas echinoides	0
193295	246664	91	Sphingomonas panacis	0
192574	244191	155	Sphingomonas panacis	6.89e-53	Prochlorococcus marinus	0.069
192574	244189	128	Sphingomonas panacis	6.89e-53
192574	244190	120	Sphingomonas panacis	6.89e-53	Sphingomonas sp. Ant H11	0
192574	244192	78	Sphingomonas panacis	6.89e-53
192952	245503	144	Sphingomonas panacis	4.7e-36
192952	245501	91	Sphingomonas panacis	4.7e-36	Citrobacter koseri	0.001
192952	245500	78	Sphingomonas panacis	4.7e-36
192952	245502	77	Sphingomonas panacis	4.7e-36	Sphingomonas	1.61e-42
192622	244360	154	Sphingomonas panacis	0	Mastigocladus laminosus	8.36e-24
192622	244363	154	Sphingomonas panacis	0	Sphingomonas sp. Ant H11	0
192622	244362	90	Sphingomonas panacis	0
192622	244361	77	Sphingomonas panacis	0	Inquilinus limosus	9.68e-10
192935	245448	145	Sphingomonas panacis	1.71e-44	Sphingomonas sp. Ant H11	0
192935	245449	128	Sphingomonas panacis	1.71e-44
192935	245450	112	Sphingomonas panacis	1.71e-44
192935	245452	105	Sphingomonas panacis	1.71e-44
192935	245451	89	Sphingomonas panacis	1.71e-44
193379	246940	133	Sphingomonas panacis	0	Sphingomonas sp. Ant H11	0
193379	246942	133	Sphingomonas panacis	0
193379	246941	103	Sphingomonas panacis	0	Sphingomonas paucimobilis	0.012
192527	244015	157	Sphingomonas panacis	0
192527	244017	157	Sphingomonas panacis	0	Sphingomonas	0
192527	244016	116	Sphingomonas panacis	0	Mycobacterium tuberculosis	5.83e-05
193098	245986	111	Sphingomonas panacis	5.6e-60	Sphingomonas sp. BHC-A	9.55e-07
193098	245987	109	Sphingomonas panacis	5.6e-60	Sphingomonas sp. Ant H11	0
193240	246493	136	Sphingomonas panacis	0	Mesorhizobium sp. LNHC220B00	1.98e-18
193240	246492	136	Sphingomonas panacis	0	Sphingomonas sp. Ant H11	0
193240	246491	104	Sphingomonas panacis	0	Staphylococcus aureus	1.26e-24
192826	245079	148	Sphingomonas panacis	0	Bordetella pertussis	4.08e-05
192826	245080	148	Sphingomonas panacis	0
192826	245082	148	Sphingomonas panacis	0	Sphingomonas echinoides	0
192826	245081	139	Sphingomonas panacis	0	Trypanosoma grayi	0.038
193234	246470	137	Sphingomonas panacis	2.53e-29
193234	246471	133	Sphingomonas panacis	2.53e-29	Sphingomonas echinoides	0
193234	246473	113	Sphingomonas panacis	2.53e-29
193234	246472	90	Sphingomonas panacis	2.53e-29
193234	246474	84	Sphingomonas panacis	2.53e-29
193207	246381	137	Sphingomonas panacis	1.16e-56	Sphingomonas sp. Ant H11	4.6e-60
193207	246380	97	Sphingomonas panacis	1.16e-56
193207	246379	87	Sphingomonas panacis	1.16e-56
192817	245049	143	Sphingomonas panacis	6.16e-08	Sphingomonas	9.83e-14
192817	245048	81	Sphingomonas panacis	6.16e-08	Sphingomonas sp. Ant H11	1.43e-15
192026	242056	137	Sphingomonas panacis	2.64e-42
192026	242055	92	Sphingomonas panacis	2.64e-42	Sphingomonas sp. Ant H11	5.19e-57
192026	242057	79	Sphingomonas panacis	2.64e-42	Sphingomonas echinoides	7.06e-37
192423	243644	159	Sphingomonas panacis	1.85e-15
192423	243641	141	Sphingomonas panacis	1.85e-15	Ruminococcus albus	0.046
192423	243640	119	Sphingomonas panacis	1.85e-15
192423	243645	118	Sphingomonas panacis	1.85e-15	Sphingomonas echinoides	9.47e-45
192423	243643	80	Sphingomonas panacis	1.85e-15
192423	243642	80	Sphingomonas panacis	1.85e-15	Sphingomonas echinoides	2.7e-38
192423	243646	80	Sphingomonas panacis	1.85e-15
193154	246177	135	Sphingomonas panacis	2.15e-33
193154	246179	134	Sphingomonas panacis	2.15e-33	Sphingomonas sp. Ant H11	1.53e-39
193154	246178	78	Sphingomonas panacis	2.15e-33
193190	246321	138	Sphingomonas panacis	0	Sphingomonas echinoides	0
193190	246323	138	Sphingomonas panacis	0
193190	246324	115	Sphingomonas panacis	0
193190	246322	81	Sphingomonas panacis	0
191755	240962	195	Sphingomonas panacis	2.45e-52	Novosphingobium naphthalenivorans	2.72e-57
191755	240959	93	Sphingomonas panacis	2.45e-52
191755	240960	90	Sphingomonas panacis	2.45e-52
191755	240961	83	Sphingomonas panacis	2.45e-52
191780	241067	173	Sphingomonas panacis	0	Sphingomonas echinoides	0
191780	241068	168	Sphingomonas panacis	0	Mastigocladus laminosus	4.27e-27
191780	241066	85	Sphingomonas panacis	0	Pseudomonas syringae group genomosp. 3	0.003
193113	246039	127	Sphingomonas panacis	3.72e-54	Erythrobacter litoralis	1.99e-24
193113	246037	123	Sphingomonas panacis	3.72e-54	Novosphingobium sp. P6W	4.3e-05
193113	246040	111	Sphingomonas panacis	3.72e-54	Sphingomonas	0
193113	246038	83	Sphingomonas panacis	3.72e-54
193113	246036	82	Sphingomonas panacis	3.72e-54
192900	245322	146	Sphingomonas panacis	0	Trichodesmium erythraeum	2.27e-22
192900	245323	146	Sphingomonas panacis	0
192900	245324	146	Sphingomonas panacis	0	Sphingomonas	0
193093	245969	140	Sphingomonas panacis	2.23e-43
193093	245971	139	Sphingomonas panacis	2.23e-43
193093	245970	128	Sphingomonas panacis	2.23e-43	Sphingobium sp. DC-2	0
193093	245968	86	Sphingomonas panacis	2.23e-43
193068	245882	142	Sphingomonas panacis	0
193068	245884	141	Sphingomonas panacis	0	Sphingomonas echinoides	0
193068	245885	141	Sphingomonas panacis	0
193068	245883	88	Sphingomonas panacis	0
193018	245724	143	Sphingomonas panacis	0	Sphingomonas sp. Ant H11	0
193018	245725	143	Sphingomonas panacis	0	Cronobacter	1.64e-11
193018	245727	122	Sphingomonas panacis	0
193018	245726	76	Sphingomonas panacis	0	Bordetella pertussis	7.28e-06
193018	245728	75	Sphingomonas panacis	0
191826	241251	97	Sphingomonas panacis	2.71e-41	Sphingomonas sp. Ant H11	1.26e-47
191826	241249	95	Sphingomonas panacis	2.71e-41
191826	241247	89	Sphingomonas panacis	2.71e-41	Sphingomonas sp. Ant H11	1.06e-56
191826	241250	88	Sphingomonas panacis	2.71e-41
191826	241248	81	Sphingomonas panacis	2.71e-41
192662	244505	148	Sphingomonas panacis	0
192662	244503	143	Sphingomonas panacis	0	Sphingomonas sp. Ant H11	0
192662	244504	138	Sphingomonas panacis	0
192662	244506	123	Sphingomonas panacis	0
191891	241523	190	Sphingomonas panacis	0
191891	241521	190	Sphingomonas panacis	0	Sphingomonas echinoides	0
191891	241520	144	Sphingomonas panacis	0
191891	241522	99	Sphingomonas panacis	0
192663	244509	152	Sphingomonas panacis	1.43e-47	Bordetella pertussis	0.000612
192663	244508	152	Sphingomonas panacis	1.43e-47	Bradyrhizobium sp. DFCI-1	0
192663	244507	95	Sphingomonas panacis	1.43e-47	Mesorhizobium sp. STM 4661	3.45e-05
192125	242475	175	Sphingomonas panacis	2.3e-60	Burkholderia pseudomallei	3.47e-10
192125	242472	175	Sphingomonas panacis	2.3e-60	Sphingomonas echinoides	0
192125	242473	120	Sphingomonas panacis	2.3e-60
192125	242471	117	Sphingomonas panacis	2.3e-60	Methylibium sp. T29	4.47e-10
192125	242470	87	Sphingomonas panacis	2.3e-60
192125	242474	84	Sphingomonas panacis	2.3e-60
193003	245674	117	Sphingomonas panacis	6.61e-55	Sphingomonas sp. ERG5	1.26e-56
193003	245673	82	Sphingomonas panacis	6.61e-55
193003	245675	75	Sphingomonas panacis	6.61e-55
192259	243043	168	Sphingomonas panacis	0	Plasmodium yoelii	0.000643
192259	243042	165	Sphingomonas panacis	0	Sphingomonas sp. Ant H11	0
192259	243041	93	Sphingomonas panacis	0
191922	241649	141	Sphingomonas panacis	1.43e-28	Sphingomonas sp. Ant H11	4.59e-36
191922	241647	131	Sphingomonas panacis	1.43e-28	Ricinus communis	0.002
191922	241648	111	Sphingomonas panacis	1.43e-28	Drosophila pseudoobscura	0.062
191922	241645	91	Sphingomonas panacis	1.43e-28
191922	241646	86	Sphingomonas panacis	1.43e-28	Sphingomonas echinoides	1.9e-37
192353	243388	157	Sphingomonas panacis	0	Sphingomonas echinoides	0
192353	243389	144	Sphingomonas panacis	0	Mesorhizobium sp. LNHC232B00	5.67e-20
192353	243390	104	Sphingomonas panacis	0
192353	243391	89	Sphingomonas panacis	0	Arthrobacter sp. JCM 19049	0.000402
192808	245016	149	Sphingomonas panacis	0	Sphingomonas	0
192808	245017	149	Sphingomonas panacis	0
192808	245018	119	Sphingomonas panacis	0	Sphingomonas wittichii	5e-28
192931	245437	144	Sphingomonas panacis	5.31e-31	Bradyrhizobium sp. DFCI-1	0
192931	245436	144	Sphingomonas panacis	5.31e-31	Enterobacter cloacae	0.000109
192931	245434	117	Sphingomonas panacis	5.31e-31
192931	245435	92	Sphingomonas panacis	5.31e-31
192931	245433	84	Sphingomonas panacis	5.31e-31
192416	243619	161	Sphingomonas panacis	2.36e-35
192416	243621	161	Sphingomonas panacis	2.36e-35	Bradyrhizobium valentinum	0
192416	243620	93	Sphingomonas panacis	2.36e-35
192529	244023	157	Sphingomonas panacis	0	Sphingomonas sp. Ant H11	0
192529	244024	157	Sphingomonas panacis	0
192529	244025	103	Sphingomonas panacis	0	Candidatus Accumulibacter sp. BA-91	0.000554
192709	244676	152	Sphingomonas panacis	0	Sphingomonas sp. Ant H11	0
192709	244677	152	Sphingomonas panacis	0	Erythrobacter litoralis	1.62e-48
192709	244678	127	Sphingomonas panacis	0
192925	245412	144	Sphingomonas panacis	1.36e-34
192925	245416	105	Sphingomonas panacis	1.36e-34	Cricetulus griseus	0.078
192925	245413	101	Sphingomonas panacis	1.36e-34	Sphingomonas koreensis	1.56e-35
192925	245415	101	Sphingomonas panacis	1.36e-34
192925	245414	80	Sphingomonas panacis	1.36e-34
192719	244711	151	Sphingomonas panacis	0
192719	244712	150	Sphingomonas panacis	0
192719	244713	124	Sphingomonas panacis	0	Sphingomonas sp. Ant H11	0
192719	244710	106	Sphingomonas panacis	0
192719	244709	92	Sphingomonas panacis	0	Rhizobium etli	4.7e-08
192746	244799	150	Sphingomonas panacis	0	Sphingomonas sp. Ant H11	0
192746	244800	113	Sphingomonas panacis	0
192746	244798	89	Sphingomonas panacis	0	Mastigocladus laminosus	2.82e-05
192746	244801	79	Sphingomonas panacis	0
192898	245316	146	Sphingomonas panacis	0	Sphingomonas echinoides	0
192898	245314	128	Sphingomonas panacis	0
192898	245317	107	Sphingomonas panacis	0
192898	245315	80	Sphingomonas panacis	0
193405	247028	133	Sphingomonas panacis	0	unknown (no taxid)	4.1e-24
193405	247029	133	Sphingomonas panacis	0	Sphingomonas echinoides	0
193405	247030	113	Sphingomonas panacis	0
193405	247031	89	Sphingomonas panacis	0
192878	245247	146	Sphingomonas panacis	1.92e-45	Sphingomonas sp. Ant H11	0
192878	245246	108	Sphingomonas panacis	1.92e-45	Ricinus communis	0.069
192878	245245	86	Sphingomonas panacis	1.92e-45
192796	244978	149	Sphingomonas panacis	0	Sphingomonas sp. Ant H11	0
192796	244977	149	Sphingomonas panacis	0	Porphyrobacter sp. HL-46	7.89e-10
192796	244976	79	Sphingomonas panacis	0
192692	244612	152	Sphingomonas panacis	1.2e-60	Sphingomonas	0
192692	244611	94	Sphingomonas panacis	1.2e-60
192838	245124	147	Sphingomonas panacis	9.6e-60	Sphingomonas echinoides	0
192838	245123	146	Sphingomonas panacis	9.6e-60	Taeniopygia guttata	0.003
192838	245126	93	Sphingomonas panacis	9.6e-60
192838	245125	93	Sphingomonas panacis	9.6e-60	Marmota marmota	0.009
192838	245127	84	Sphingomonas panacis	9.6e-60	Bifidobacterium adolescentis	0.045
193258	246547	136	Sphingomonas panacis	2.83e-56
193258	246546	136	Sphingomonas panacis	2.83e-56	Sphingomonas sp. Ant H11	0
193258	246545	136	Sphingomonas panacis	2.83e-56
193258	246544	114	Sphingomonas panacis	2.83e-56
193258	246543	104	Sphingomonas panacis	2.83e-56
192930	245429	145	Sphingomonas panacis	2.7e-60
192930	245430	145	Sphingomonas panacis	2.7e-60
192930	245431	145	Sphingomonas panacis	2.7e-60	Sphingomonas sp. Ant H11	0
192930	245432	101	Sphingomonas panacis	2.7e-60
193398	246999	133	Sphingomonas panacis	0
193398	247000	133	Sphingomonas panacis	0
193398	247001	132	Sphingomonas panacis	0	Sphingomonas sp. PAMC 26605	0
193398	247002	78	Sphingomonas panacis	0
192943	245471	134	Sphingomonas panacis	0
192943	245472	121	Sphingomonas panacis	0
192943	245470	103	Sphingomonas panacis	0
192338	243336	164	Sphingomonas panacis	0	Sphingomonas echinoides	0
192338	243335	164	Sphingomonas panacis	0
192338	243334	128	Sphingomonas panacis	0
192338	243337	116	Sphingomonas panacis	0
192717	244705	151	Sphingomonas panacis	0	Sphingomonas sp. Ant H11	0
192717	244704	151	Sphingomonas panacis	0	Novosphingobium sp. MBES04	2.06e-05
192717	244706	151	Sphingomonas panacis	0	Methylibium sp. T29	0.000698
192717	244707	81	Sphingomonas panacis	0
192717	244703	76	Sphingomonas panacis	0
192676	244553	153	Sphingomonas panacis	2.4e-58	Pseudomonas syringae	1.22e-19
192676	244554	153	Sphingomonas panacis	2.4e-58	Sphingomonas echinoides	0
192676	244555	152	Sphingomonas panacis	2.4e-58
192638	244423	153	Sphingomonas panacis	0
192638	244425	153	Sphingomonas panacis	0
192638	244426	147	Sphingomonas panacis	0
192638	244424	92	Sphingomonas panacis	0
192577	244204	155	Sphingomonas panacis	1.06e-54	Mastigocladus laminosus	8.95e-18
192577	244203	155	Sphingomonas panacis	1.06e-54	Sphingomonas sp. Ant H11	0
192577	244201	121	Sphingomonas panacis	1.06e-54
192577	244202	80	Sphingomonas panacis	1.06e-54	Vibrio cholerae	0.008
193350	246852	129	Sphingomonas panacis	1.62e-59	Mastigocladus laminosus	7.67e-14
193350	246851	124	Sphingomonas panacis	1.62e-59	Sphingomonas sp. Ant H11	0
193066	245878	142	Sphingomonas panacis	0
193066	245879	141	Sphingomonas panacis	0	Sphingomonadaceae	0
193066	245880	141	Sphingomonas panacis	0
193066	245881	120	Sphingomonas panacis	0
193066	245877	83	Sphingomonas panacis	0
192513	243963	158	Sphingomonas panacis	0	Sphingomonas echinoides	0
192513	243964	158	Sphingomonas panacis	0	Cronobacter sakazakii	0.055
192513	243965	157	Sphingomonas panacis	0	Cronobacter dublinensis	9.48e-06
193105	246015	141	Sphingomonas panacis	1.41e-24
193105	246014	89	Sphingomonas panacis	1.41e-24	Sphingomonas sp. Ant H11	5.91e-54
192422	243637	161	Sphingomonas panacis	0	Sphingomonas sp. Ant H11	0
192422	243638	161	Sphingomonas panacis	0	Shimia sp. SK013	6.4e-26
192422	243639	116	Sphingomonas panacis	0	Roseobacter litoralis	0.062
193375	246927	133	Sphingomonas panacis	1.07e-59
193375	246926	128	Sphingomonas panacis	1.07e-59
193375	246925	128	Sphingomonas panacis	1.07e-59
193375	246924	126	Sphingomonas panacis	1.07e-59	Sphingomonas echinoides	0
193375	246923	107	Sphingomonas panacis	1.07e-59
192398	243557	162	Sphingomonas panacis	0	Sandaracinus amylolyticus	1.91e-11
192398	243555	139	Sphingomonas panacis	0
192398	243556	136	Sphingomonas panacis	0	Sphingomonas sp. Ant H11	0
192398	243559	85	Sphingomonas panacis	0	Staphylococcus aureus	7.03e-09
192398	243558	83	Sphingomonas panacis	0
192398	243554	77	Sphingomonas panacis	0
192761	244852	149	Sphingomonas panacis	0
192761	244850	149	Sphingomonas panacis	0	Sphingomonas sp. Ant H11	0
192761	244851	101	Sphingomonas panacis	0
192761	244849	81	Sphingomonas panacis	0
192871	245226	146	Sphingomonas panacis	1.35e-49
192871	245225	146	Sphingomonas panacis	1.35e-49	Sphingomonas echinoides	0
192871	245223	104	Sphingomonas panacis	1.35e-49
192871	245224	88	Sphingomonas panacis	1.35e-49
192752	244816	150	Sphingomonas panacis	0
192752	244817	150	Sphingomonas panacis	0	Sphingomonas echinoides	0
193321	246749	134	Sphingomonas panacis	0
193321	246746	97	Sphingomonas panacis	0
193321	246748	93	Sphingomonas panacis	0
193321	246750	93	Sphingomonas panacis	0
193321	246747	76	Sphingomonas panacis	0
193262	246560	135	Sphingomonas panacis	2.15e-40	Sphingomonas sp. Ant H11	9.63e-57
193262	246559	134	Sphingomonas panacis	2.15e-40	Staphylococcus aureus	1.27e-18
193262	246558	110	Sphingomonas panacis	2.15e-40
192134	242518	110	Sphingomonas panacis	2.08e-53	Sphingomonas sp. Ant H11	0
192134	242516	99	Sphingomonas panacis	2.08e-53	Mastigocladus laminosus	2.22e-16
192134	242519	97	Sphingomonas panacis	2.08e-53
192134	242515	94	Sphingomonas panacis	2.08e-53	Sphingomonas	1.74e-37
192134	242520	90	Sphingomonas panacis	2.08e-53
192134	242514	79	Sphingomonas panacis	2.08e-53
192134	242517	75	Sphingomonas panacis	2.08e-53
191914	241612	124	Sphingomonas panacis	1.69e-18
191914	241613	83	Sphingomonas panacis	1.69e-18
191914	241611	82	Sphingomonas panacis	1.69e-18	Sphingomonas	1.17e-33
193287	246642	102	Sphingomonas panacis	8.89e-31	Sphingomonas sp. Ant H11	0
193287	246641	101	Sphingomonas panacis	8.89e-31
193287	246644	95	Sphingomonas panacis	8.89e-31
193287	246643	77	Sphingomonas panacis	8.89e-31
192990	245626	91	Sphingomonas panacis	3.35e-37	Sphingomonas echinoides	1.02e-43
192990	245625	79	Sphingomonas panacis	3.35e-37
192990	245627	77	Sphingomonas panacis	3.35e-37
192484	243865	159	Sphingomonas panacis	1.15e-28	Sphingomonas sp. Ant H11	0
192484	243867	87	Sphingomonas panacis	1.15e-28
192484	243866	78	Sphingomonas panacis	1.15e-28
192346	243363	164	Sphingomonas panacis	0	Sphingomonas sp. Ant H11	0
192346	243364	151	Sphingomonas panacis	0
192346	243365	80	Sphingomonas panacis	0
192379	243487	147	Sphingomonas panacis	3.85e-42	Sphingomonas sp. Ant H11	2.42e-52
192379	243484	134	Sphingomonas panacis	3.85e-42	unknown (no taxid)	4.1e-27
192379	243485	133	Sphingomonas panacis	3.85e-42	Sphingobium barthaii	0.000527
192379	243486	97	Sphingomonas panacis	3.85e-42
192147	242578	162	Sphingomonas panacis	0	Sphingomonas sp. SCN 67-18	2.36e-12
192147	242579	159	Sphingomonas panacis	0	Novosphingobium rosa	0
193377	246933	121	Sphingomonas panacis	1.48e-46	Sphingomonas	5.02e-48
193377	246934	98	Sphingomonas panacis	1.48e-46
193377	246931	87	Sphingomonas panacis	1.48e-46	Enterobacteriaceae	7.31e-12
193377	246932	87	Sphingomonas panacis	1.48e-46	Pseudomonas syringae group genomosp. 7	0.005
193377	246930	80	Sphingomonas panacis	1.48e-46
193284	246633	136	Sphingomonas panacis	0.000743	Sphingomonas echinoides	2.98e-33
193284	246637	135	Sphingomonas panacis	0.000743
193284	246636	115	Sphingomonas panacis	0.000743
193284	246632	92	Sphingomonas panacis	0.000743
193284	246634	91	Sphingomonas panacis	0.000743	Sphingobium cloacae	9.06e-13
193284	246635	84	Sphingomonas panacis	0.000743	Candidatus Accumulibacter sp. BA-92	0.000409
192263	243060	167	Sphingomonas panacis	1.21e-46	Roseovarius nubinhibens	0.000328
192263	243059	167	Sphingomonas panacis	1.21e-46
192263	243058	104	Sphingomonas panacis	1.21e-46	Sphingomonas sp. Ant H11	2.76e-54
192263	243057	103	Sphingomonas panacis	1.21e-46
193293	246661	135	Sphingomonas panacis	0	Sphingomonas sp. Ant H11	0
193293	246660	128	Sphingomonas panacis	0	Pseudomonas aeruginosa	9.79e-05
192548	244096	156	Sphingomonas panacis	0	Sphingomonas	0
192548	244094	156	Sphingomonas panacis	0	Staphylococcus aureus	4.68e-16
192548	244095	156	Sphingomonas panacis	0
192548	244093	77	Sphingomonas panacis	0	Mus musculus	0.031
193381	246949	133	Sphingomonas panacis	1.5e-60	Sphingomonas sp. Ant H11	0
193381	246948	133	Sphingomonas panacis	1.5e-60
193381	246947	81	Sphingomonas panacis	1.5e-60
193221	246427	137	Sphingomonas panacis	3.21e-52	Sphingomonas sp. Ant H11	0
193221	246429	137	Sphingomonas panacis	3.21e-52	Tolypothrix campylonemoides	9.32e-06
193221	246428	122	Sphingomonas panacis	3.21e-52
193221	246430	90	Sphingomonas panacis	3.21e-52
193132	246101	137	Sphingomonas panacis	3.67e-29	Sphingomonas sp. Ant H11	1.12e-41
193132	246100	128	Sphingomonas panacis	3.67e-29	Stigmatella aurantiaca	0.081
193132	246102	114	Sphingomonas panacis	3.67e-29	Rhizobium etli	8.07e-05
193132	246103	98	Sphingomonas panacis	3.67e-29	Myotis davidii	0.016
193132	246104	77	Sphingomonas panacis	3.67e-29
191947	241753	186	Sphingomonas panacis	0	Sphingomonas echinoides	0
191947	241756	186	Sphingomonas panacis	0	Sphingomonas echinoides	2.25e-09
191947	241755	115	Sphingomonas panacis	0
191947	241754	114	Sphingomonas panacis	0
Domains
Contig_ID	Orf_ID	Accession	Name	Description	Viral Root	Bacterial Root	Eukaryotic Root	Other Root	Start_Pos	End_Pos	Evalue
191231	238108	PF02397	Bac_transf	Bacterial sugar transferase		Bacteria	Eukaryota	Archaea	307	495	2e-61
191231	238108	PF13727	CoA_binding_3	CoA-binding domain		Bacteria	Eukaryota	Methanobacteriaceae	135	189	2.2e-07
191319	238741	PF00665	rve	Integrase core domain	Viruses	Bacteria	Eukaryota	Archaea	137	182	5.1e-13
191319	238741	PF13276	HTH_21	HTH-like domain	Burkholderia phage phiE125	Bacteria	Eukaryota	Euryarchaeota	62	113	2.5e-18
191319	238745	PF04822	Takusan	Takusan			Euteleostomi		63	93	4.8e-06
191319	238745	PF13600	DUF4140	N-terminal domain of unknown function (DUF4140)		Bacteria	Eukaryota	Euryarchaeota	41	89	3e-06
191319	238745	PF04977	DivIC	Septum formation initiator		Bacteria	Ecdysozoa		63	86	9.1e-06
191319	238745	PF13542	HTH_Tnp_ISL3	Helix-turn-helix domain of transposase family ISL3	Burkholderia phage Bcep22	Bacteria	Piriformospora indica DSM 11827	Euryarchaeota	3	44	3.2e-07
191319	238745	PF01527	HTH_Tnp_1	Transposase		Bacteria	Eukaryota	Euryarchaeota	2	75	1e-22
191319	238745	PF13518	HTH_28	Helix-turn-helix domain	Mycobacterium phage Omega	Bacteria	Eukaryota	Archaea	10	48	3.1e-08
191319	238745	PF13384	HTH_23	Homeodomain-like domain	dsDNA viruses, no RNA stage	Bacteria	Eukaryota	Archaea	11	46	1e-06
191241	238197	PF07690	MFS_1	Major Facilitator Superfamily	dsDNA viruses, no RNA stage	Bacteria	Eukaryota	Archaea	37	371	2.7e-15
191241	238194	PF11304	DUF3106	Protein of unknown function (DUF3106)		Bacteria	Nematostella vectensis		2	51	1e-05
191249	238260	PF13409	GST_N_2	Glutathione S-transferase, N-terminal domain		Bacteria	Eukaryota	Archaea	24	88	4.9e-16
191249	238260	PF02798	GST_N	Glutathione S-transferase, N-terminal domain		Bacteria	Eukaryota		16	88	9.8e-21
[truncated: 621 more rows]

## Sheet: 3
Sphingomonas sp. Ant H11
Taxid	1564113
Abundance	2883
Contigs	212
Orfs	888
Contigs
Contig_ID	Length	Abundance	Abundance/Length	Assignment	Assignment Evalue	Naive Assignment	Naive Evalue
191248	1268	58	0.0457413	Sphingomonas sp. Ant H11	0	unknown (no taxid)	0
191240	1445	55	0.0380623	Sphingomonas sp. Ant H11	0	Sphingomonas sp. Ant H11	0
191263	1162	40	0.0344234	Sphingomonas sp. Ant H11	0	Alphaproteobacteria	0
191272	1102	35	0.0317604	Sphingomonas sp. Ant H11	0	Sphingomonadaceae	0
191271	1109	34	0.0306583	Sphingomonas sp. Ant H11	0	Sphingomonas sp. Ant H11	0
191289	1023	34	0.0332356	Sphingomonas sp. Ant H11	0	Sphingomonas sp. Ant H11	0
191294	1002	29	0.0289421	Sphingomonas sp. Ant H11	0	Sphingomonas sp. Ant H11	0
191315	932	29	0.0311159	Sphingomonas sp. Ant H11	0	Sphingomonas sp. Ant H11	0
191450	752	28	0.037234	Sphingomonas sp. Ant H11	0	Sphingomonas sp. Ant H11	0
191750	604	27	0.044702	Sphingomonas sp. Ant H11	0	Sphingomonas sp. Ant H11	0
191952	559	26	0.0465116	Sphingomonas sp. Ant H11	0	Sphingomonas sp. Ant H11	0
191393	806	26	0.0322581	Sphingomonas sp. Ant H11	0	Sphingomonas sp. Ant H11	0
191376	827	26	0.0314389	Sphingomonas sp. Ant H11	0	Sphingomonas sp. Ant H11	0
191352	859	25	0.0291036	Sphingomonas sp. Ant H11	0	Sphingomonas sp. Ant H11	0
191647	652	25	0.0383436	Sphingomonas sp. Ant H11	0	Sphingomonas sp. Ant H11	0
191410	784	24	0.0306122	Sphingomonas sp. Ant H11	0	Sphingomonas sp. Ant H11	0
191777	598	23	0.0384615	Sphingomonas sp. Ant H11	2.28e-58	unknown (no taxid)	2.28e-58
191377	824	22	0.026699	Sphingomonas sp. Ant H11	0	Bacteria	0
191875	576	22	0.0381944	Sphingomonas sp. Ant H11	0	Bacteria	0
192792	448	22	0.0491071	Sphingomonas sp. Ant H11	0	Sphingomonas sp. Ant H11	0
191502	720	21	0.0291667	Sphingomonas sp. Ant H11	0	Sphingomonas sp. Ant H11	0
191503	720	21	0.0291667	Sphingomonas sp. Ant H11	0	Sphingomonas sp. Ant H11	0
191663	641	20	0.0312012	Sphingomonas sp. Ant H11	0	Sphingomonas sp. Ant H11	0
191484	730	20	0.0273973	Sphingomonas sp. Ant H11	5.61e-56	Sphingomonas	5.61e-56
191470	737	20	0.027137	Sphingomonas sp. Ant H11	0	Bacteria	0
191811	589	20	0.0339559	Sphingomonas sp. Ant H11	0	Sphingomonas sp. Ant H11	0
191430	767	20	0.0260756	Sphingomonas sp. Ant H11	0	Sphingomonas sp. Ant H11	0
191382	816	20	0.0245098	Sphingomonas sp. Ant H11	0	Bacteria	0
191424	773	20	0.0258732	Sphingomonas sp. Ant H11	0	Sphingomonas echinoides	0
191359	855	20	0.0233918	Sphingomonas sp. Ant H11	0	Sphingomonas sp. Ant H11	0
191514	714	19	0.0266106	Sphingomonas sp. Ant H11	2.79e-51	Sphingomonas sp. Ant H11	2.79e-51
191919	566	19	0.0335689	Sphingomonas sp. Ant H11	0	Sphingomonas sp. Ant H11	0
191562	689	19	0.0275762	Sphingomonas sp. Ant H11	0	Alphaproteobacteria	0
191426	772	19	0.0246114	Sphingomonas sp. Ant H11	7.47e-45	Alphaproteobacteria	7.47e-45
191996	549	19	0.0346084	Sphingomonas sp. Ant H11	0	Sphingomonas sp. Ant H11	0
192823	446	19	0.0426009	Sphingomonas sp. Ant H11	0	unknown (no taxid)	0
191656	646	19	0.0294118	Sphingomonas sp. Ant H11	0	Sphingomonas sp. Ant H11	0
192119	529	19	0.0359168	Sphingomonas sp. Ant H11	0	Sphingomonas sp. Ant H11	0
191330	886	19	0.0214447	Sphingomonas sp. Ant H11	0	Sphingomonas sp. Ant H11	0
191644	653	18	0.0275651	Sphingomonas sp. Ant H11	0	Alphaproteobacteria	0
191535	701	18	0.0256776	Sphingomonas sp. Ant H11	0	Sphingomonas sp. Ant H11	0
191434	765	18	0.0235294	Sphingomonas sp. Ant H11	6.66e-59	Sphingomonas sp. Ant H11	6.66e-59
192310	498	18	0.0361446	Sphingomonas sp. Ant H11	0	Sphingomonas sp. Ant H11	0
191622	663	18	0.0271493	Sphingomonas sp. Ant H11	1.07e-55	Bacteria	1.07e-55
191603	673	18	0.0267459	Sphingomonas sp. Ant H11	0	Sphingomonas sp. Ant H11	0
192832	445	18	0.0404494	Sphingomonas sp. Ant H11	0	Sphingomonas sp. Ant H11	0
192049	541	17	0.0314233	Sphingomonas sp. Ant H11	0	Sphingomonas sp. Ant H11	0
192268	504	17	0.0337302	Sphingomonas sp. Ant H11	0	Sphingomonas sp. Ant H11	0
191573	683	17	0.0248902	Sphingomonas sp. Ant H11	0	Sphingomonas sp. Ant H11	0
192264	504	17	0.0337302	Sphingomonas sp. Ant H11	1.2e-60	Sphingomonas sp. Ant H11	1.2e-60
192793	448	17	0.0379464	Sphingomonas sp. Ant H11	1.09e-35	Sphingomonadaceae	2.01e-37
191481	731	17	0.0232558	Sphingomonas sp. Ant H11	0	Bacteria	0
191828	585	17	0.0290598	Sphingomonas sp. Ant H11	6e-61	Sphingomonas sp. Ant H11	6e-61
191459	743	17	0.0228802	Sphingomonas sp. Ant H11	0	Sphingomonas sp. Ant H11	0
191972	554	16	0.0288809	Sphingomonas sp. Ant H11	0	Sphingomonadaceae	0
191834	584	16	0.0273973	Sphingomonas sp. Ant H11	0	Sphingomonas sp. Ant H11	0
191769	601	16	0.0266223	Sphingomonas sp. Ant H11	1.32e-50	Sphingomonas sp. Ant H11	1.32e-50
191877	575	16	0.0278261	Sphingomonas sp. Ant H11	0	Sphingomonas	0
191901	570	16	0.0280702	Sphingomonas sp. Ant H11	0	Proteobacteria	0
191971	555	16	0.0288288	Sphingomonas sp. Ant H11	1.41e-59	Sphingomonas sp. Ant H11	1.41e-59
191718	619	16	0.0258481	Sphingomonas sp. Ant H11	0	Sphingomonas	0
191709	622	16	0.0257235	Sphingomonas sp. Ant H11	0	unknown (no taxid)	0
191621	664	16	0.0240964	Sphingomonas sp. Ant H11	0	unknown (no taxid)	0
191700	625	16	0.0256	Sphingomonas sp. Ant H11	0	unknown (no taxid)	0
191979	552	16	0.0289855	Sphingomonas sp. Ant H11	0	Sphingomonas sp. Ant H11	0
191913	567	15	0.026455	Sphingomonas sp. Ant H11	0	Sphingomonas sp. Ant H11	0
192634	463	15	0.0323974	Sphingomonas sp. Ant H11	0	Sphingomonas sp. Ant H11	0
191908	569	15	0.026362	Sphingomonas sp. Ant H11	0	Sphingomonas echinoides	0
191799	592	15	0.0253378	Sphingomonas sp. Ant H11	0	Sphingomonas sp. Ant H11	0
192404	487	15	0.0308008	Sphingomonas sp. Ant H11	0	Sphingomonas sp. Ant H11	0
191744	608	15	0.0246711	Sphingomonas sp. Ant H11	0	Sphingomonas sp. Ant H11	0
191994	550	15	0.0272727	Sphingomonas sp. Ant H11	0	Sphingomonas sp. Ant H11	0
191653	649	15	0.0231125	Sphingomonas sp. Ant H11	0	Sphingomonas sp. Ant H11	0
191705	624	15	0.0240385	Sphingomonas sp. Ant H11	0	Proteobacteria	0
193265	409	15	0.0366748	Sphingomonas sp. Ant H11	0	Bacteria	0
192296	501	14	0.0279441	Sphingomonas sp. Ant H11	0	Sphingomonas sp. Ant H11	0
192090	533	14	0.0262664	Sphingomonas sp. Ant H11	0	Sphingomonas sp. Ant H11	0
192665	460	14	0.0304348	Sphingomonas sp. Ant H11	1.8e-21	Alphaproteobacteria	3.01e-26
192839	444	14	0.0315315	Sphingomonas sp. Ant H11	5.7e-60	Sphingomonas sp. Ant H11	5.7e-60
192318	498	14	0.0281124	Sphingomonas sp. Ant H11	0	Sphingomonas sp. Ant H11	0
191630	659	14	0.0212443	Sphingomonas sp. Ant H11	0	unknown (no taxid)	0
192173	517	14	0.0270793	Sphingomonas sp. Ant H11	0	Proteobacteria	0
191785	597	14	0.0234506	Sphingomonas sp. Ant H11	0	unknown (no taxid)	0
191923	565	14	0.0247788	Sphingomonas sp. Ant H11	0	Sphingomonas sp. Ant H11	0
191571	683	14	0.0204978	Sphingomonas sp. Ant H11	0	Proteobacteria	0
191641	655	13	0.0198473	Sphingomonas sp. Ant H11	0	unknown (no taxid)	0
191604	671	13	0.0193741	Sphingomonas sp. Ant H11	0	Sphingomonas sp. Ant H11	0
192818	446	13	0.029148	Sphingomonas sp. Ant H11	1.23e-50	Sphingomonas sp. Ant H11	1.23e-50
192771	450	13	0.0288889	Sphingomonas sp. Ant H11	0	Proteobacteria	0
192490	477	13	0.0272537	Sphingomonas sp. Ant H11	0	Bacteria	0
192465	480	13	0.0270833	Sphingomonas sp. Ant H11	0	Sphingomonas sp. Ant H11	0
192061	539	13	0.0241187	Sphingomonas sp. Ant H11	0	Sphingomonas echinoides	0
191675	636	13	0.0204403	Sphingomonas sp. Ant H11	7.19e-59	Sphingomonas	7.19e-59
192309	498	13	0.0261044	Sphingomonas sp. Ant H11	0	Proteobacteria	0
191537	700	13	0.0185714	Sphingomonas sp. Ant H11	0	Sphingomonas sp. Ant H11	0
192319	498	12	0.0240964	Sphingomonas sp. Ant H11	0	unknown (no taxid)	0
192320	497	12	0.0241449	Sphingomonas sp. Ant H11	0	Sphingomonas sp. Ant H11	0
192785	448	12	0.0267857	Sphingomonas sp. Ant H11	2.1e-39	Sphingomonas sp. Ant H11	2.1e-39
192393	489	12	0.0245399	Sphingomonas sp. Ant H11	0	Sphingomonas sp. Ant H11	0
191742	608	12	0.0197368	Sphingomonas sp. Ant H11	0	Sphingomonas sp. Ant H11	0
192237	507	12	0.0236686	Sphingomonas sp. Ant H11	0	Sphingomonas sp. Ant H11	0
192758	451	12	0.0266075	Sphingomonas sp. Ant H11	0	Proteobacteria	0
192428	485	12	0.0247423	Sphingomonas sp. Ant H11	0	Sphingomonas sp. Ant H11	0
192209	512	12	0.0234375	Sphingomonas sp. Ant H11	0	Proteobacteria	0
192537	472	12	0.0254237	Sphingomonas sp. Ant H11	0	Sphingomonas sp. Ant H11	0
191963	557	12	0.021544	Sphingomonas sp. Ant H11	0	Sphingomonas sp. Ant H11	0
193134	420	12	0.0285714	Sphingomonas sp. Ant H11	0	Bacteria	0
191990	550	12	0.0218182	Sphingomonas sp. Ant H11	0	Sphingomonas sp. Ant H11	0
192521	474	12	0.0253165	Sphingomonas sp. Ant H11	1.74e-26	Sphingomonas sp. Ant H11	1.74e-26
192539	472	12	0.0254237	Sphingomonas sp. Ant H11	0	Bacteria	0
192951	434	12	0.0276498	Sphingomonas sp. Ant H11	0	Sphingomonas sp. Ant H11	0
191642	654	12	0.0183486	Sphingomonas sp. Ant H11	0	Bacteria	0
191786	596	12	0.0201342	Sphingomonas sp. Ant H11	0	Sphingomonas sp. Ant H11	0
191745	607	12	0.0197694	Sphingomonas sp. Ant H11	0	Sphingomonas sp. Ant H11	0
192541	472	11	0.0233051	Sphingomonas sp. Ant H11	0	Sphingomonas sp. Ant H11	0
192941	435	11	0.0252874	Sphingomonas sp. Ant H11	1.99e-23	[Clostridium] bolteae	2.13e-46
192984	432	11	0.025463	Sphingomonas sp. Ant H11	2.03e-57	Sphingomonas sp. Ant H11	2.03e-57
192096	533	11	0.0206379	Sphingomonas sp. Ant H11	1.15e-34	Alphaproteobacteria	1.15e-34
192266	504	11	0.0218254	Sphingomonas sp. Ant H11	0	Proteobacteria	0
192293	501	11	0.0219561	Sphingomonas sp. Ant H11	0	Proteobacteria	0
192097	533	11	0.0206379	Sphingomonas sp. Ant H11	6.7e-60	Sphingomonas sp. Ant H11	6.7e-60
192181	516	11	0.0213178	Sphingomonas sp. Ant H11	0	Sphingomonas sp. Ant H11	0
193085	424	11	0.0259434	Sphingomonas sp. Ant H11	0	Sphingomonas sp. Ant H11	0
192712	456	11	0.0241228	Sphingomonas sp. Ant H11	4.1e-42	Sphingomonas sp. Ant H11	4.1e-42
193306	406	11	0.0270936	Sphingomonas sp. Ant H11	2.94e-46	Sphingomonas sp. Ant H11	2.94e-46
192305	500	11	0.022	Sphingomonas sp. Ant H11	0	Sphingomonas echinoides	0
193077	425	11	0.0258824	Sphingomonas sp. Ant H11	0	Bacteria	0
192760	450	11	0.0244444	Sphingomonas sp. Ant H11	8.2e-47	Sphingomonas sp. Ant H11	8.2e-47
192399	488	11	0.022541	Sphingomonas sp. Ant H11	0	Sphingomonas sp. Ant H11	0
192215	511	11	0.0215264	Sphingomonas sp. Ant H11	1.2e-35	Sphingomonas sp. UNC305MFCol5.2	0
192380	490	11	0.022449	Sphingomonas sp. Ant H11	0	Sphingomonas sp. Ant H11	0
193389	401	10	0.0249377	Sphingomonas sp. Ant H11	2.5e-45	Sphingomonas sp. Ant H11	2.5e-45
192802	447	10	0.0223714	Sphingomonas sp. Ant H11	6.85e-45	Sphingomonas sp. Ant H11	6.85e-45
192739	452	10	0.0221239	Sphingomonas sp. Ant H11	0	Alphaproteobacteria	0
192779	449	10	0.0222717	Sphingomonas sp. Ant H11	0	Sphingomonas echinoides	0
193275	408	10	0.0245098	Sphingomonas sp. Ant H11	4.04e-49	Sphingomonas sp. Ant H11	4.04e-49
192671	459	10	0.0217865	Sphingomonas sp. Ant H11	0	Sphingomonas sp. Ant H11	0
191960	557	10	0.0179533	Sphingomonas sp. Ant H11	1.48e-51	Alphaproteobacteria	1.48e-51
193248	410	10	0.0243902	Sphingomonas sp. Ant H11	0	Sphingomonadales	0
192626	464	10	0.0215517	Sphingomonas sp. Ant H11	0	Sphingomonas sp. Ant H11	0
193126	420	10	0.0238095	Sphingomonas sp. Ant H11	8.64e-55	Sphingomonas sp. Ant H11	8.64e-55
191951	560	10	0.0178571	Sphingomonas sp. Ant H11	0	Sphingobium sp. Ant17	0
192540	472	10	0.0211864	Sphingomonas sp. Ant H11	0	Sphingomonas sp. Ant H11	0
192192	515	10	0.0194175	Sphingomonas sp. Ant H11	0	Sphingomonas sp. Ant H11	0
192987	432	10	0.0231481	Sphingomonas sp. Ant H11	0	Sphingomonas sp. Ant H11	0
192220	510	10	0.0196078	Sphingomonas sp. Ant H11	0	Proteobacteria	0
192402	487	10	0.0205339	Sphingomonas sp. Ant H11	0	Sphingomonas sp. Ant H11	0
193052	427	10	0.0234192	Sphingomonas sp. Ant H11	2.7e-49	Bacteria	0
193040	427	10	0.0234192	Sphingomonas sp. Ant H11	0	Sphingomonas sp. Ant H11	0
192058	540	9	0.0166667	Sphingomonas sp. Ant H11	0	Bacteria	0
193362	402	9	0.0223881	Sphingomonas sp. Ant H11	0	Sphingomonas sp. Ant H11	0
192652	461	9	0.0195228	Sphingomonas sp. Ant H11	1.02e-57	Alphaproteobacteria	1.02e-57
193005	430	9	0.0209302	Sphingomonas sp. Ant H11	5.15e-55	Sphingomonas sp. Ant H11	5.15e-55
191626	661	9	0.0136157	Sphingomonas sp. Ant H11	4.86e-57	Sphingomonas sp. Ant H11	4.86e-57
192162	520	9	0.0173077	Sphingomonas sp. Ant H11	0	unknown (no taxid)	0
193094	424	9	0.0212264	Sphingomonas sp. Ant H11	0	Proteobacteria	0
192679	459	9	0.0196078	Sphingomonas sp. Ant H11	1.3e-41	Sphingomonas sp. Ant H11	1.3e-41
192477	479	9	0.0187891	Sphingomonas sp. Ant H11	0	Proteobacteria	0
193116	422	9	0.021327	Sphingomonas sp. Ant H11	0	Sphingomonas sp. Ant H11	0
192584	468	9	0.0192308	Sphingomonas sp. Ant H11	0	Sphingomonas sp. Ant H11	0
192570	469	9	0.0191898	Sphingomonas sp. Ant H11	0	Bacteria	0
193181	415	9	0.0216867	Sphingomonas sp. Ant H11	0	Bacteria	0
193238	411	9	0.0218978	Sphingomonas sp. Ant H11	0	Sphingomonas sp. Ant H11	0
193235	411	9	0.0218978	Sphingomonas sp. Ant H11	4.37e-45	Sphingomonas sp. Ant H11	4.37e-45
193194	414	9	0.0217391	Sphingomonas sp. Ant H11	0	Sphingomonas sp. Ant H11	0
192868	441	8	0.0181406	Sphingomonas sp. Ant H11	1.17e-23	Novosphingobium pentaromativorans	3.73e-35
193138	419	8	0.0190931	Sphingomonas sp. Ant H11	0	Sphingomonas sp. Ant H11	0
192936	436	8	0.0183486	Sphingomonas sp. Ant H11	0	Alphaproteobacteria	0
192607	465	8	0.0172043	Sphingomonas sp. Ant H11	0	Bacteria	0
193361	402	8	0.0199005	Sphingomonas sp. Ant H11	9.81e-59	unknown (no taxid)	9.81e-59
191978	553	8	0.0144665	Sphingomonas sp. Ant H11	0	Sphingomonas sp. Ant H11	0
192617	465	8	0.0172043	Sphingomonas sp. Ant H11	0	Bacteria	0
192891	440	8	0.0181818	Sphingomonas sp. Ant H11	0	Proteobacteria	0
192998	431	8	0.0185615	Sphingomonas sp. Ant H11	0	Sphingomonas sp. Ant H11	0
192714	456	8	0.0175439	Sphingomonas sp. Ant H11	0	Sphingomonas sp. Ant H11	0
193198	414	8	0.0193237	Sphingomonas sp. Ant H11	2e-61	Sphingomonas sp. Ant H11	2e-61
193076	425	8	0.0188235	Sphingomonas sp. Ant H11	0	Proteobacteria	0
193349	403	8	0.0198511	Sphingomonas sp. Ant H11	3.58e-58	Bacteria	3.58e-58
193062	426	8	0.0187793	Sphingomonas sp. Ant H11	0	Sphingomonas sp. Ant H11	0
191559	689	8	0.011611	Sphingomonas sp. Ant H11	0	Bacteria	0
193357	402	7	0.0174129	Sphingomonas sp. Ant H11	0	Sphingomonas sp. Ant H11	0
193364	402	7	0.0174129	Sphingomonas sp. Ant H11	0	Sphingomonas sp. Ant H11	0
193259	409	7	0.0171149	Sphingomonas sp. Ant H11	1.73e-54	Sphingomonas sp. Ant H11	1.73e-54
192445	482	7	0.0145228	Sphingomonas sp. Ant H11	0	Sphingomonas sp. Ant H11	0
193101	423	7	0.0165485	Sphingomonas sp. Ant H11	0	Bacteria	0
193383	401	7	0.0174564	Sphingomonas sp. Ant H11	0	Proteobacteria	0
192672	459	7	0.0152505	Sphingomonas sp. Ant H11	4.71e-44	Bacteria	4.71e-44
193396	400	7	0.0175	Sphingomonas sp. Ant H11	0	Sphingomonas sp. Ant H11	0
193257	410	7	0.0170732	Sphingomonas sp. Ant H11	0	Sphingomonas sp. Ant H11	0
193012	429	6	0.013986	Sphingomonas sp. Ant H11	0	Sphingomonas sp. Ant H11	0
193373	402	6	0.0149254	Sphingomonas sp. Ant H11	0	Sphingomonas sp. Ant H11	0
193348	403	6	0.0148883	Sphingomonas sp. Ant H11	4.47e-53	unknown (no taxid)	4.47e-53
193409	400	6	0.015	Sphingomonas sp. Ant H11	2.54e-49	Sphingomonas	2.54e-49
193260	409	6	0.0146699	Sphingomonas sp. Ant H11	0	Sphingomonas sp. Ant H11	0
193250	410	6	0.0146341	Sphingomonas sp. Ant H11	1.13e-16	Alphaproteobacteria	1.13e-16
192899	439	6	0.0136674	Sphingomonas sp. Ant H11	0	Bacteria	0
193129	420	6	0.0142857	Sphingomonas sp. Ant H11	0	Sphingomonas sp. Ant H11	0
192515	475	6	0.0126316	Sphingomonas sp. Ant H11	0	Sphingomonas sp. Ant H11	0
192282	502	6	0.0119522	Sphingomonas sp. Ant H11	6.02e-41	Sphingomonadaceae	6.02e-41
193109	422	6	0.014218	Sphingomonas sp. Ant H11	1.72e-23	Sphingomonas sp. Ant H11	1.72e-23
192396	488	6	0.0122951	Sphingomonas sp. Ant H11	0	Sphingomonas sp. Ant H11	0
192392	489	6	0.0122699	Sphingomonas sp. Ant H11	0	Sphingomonas sp. Ant H11	0
193402	400	6	0.015	Sphingomonas sp. Ant H11	1.98e-48	Sphingomonas sp. Ant H11	1.98e-48
192965	434	5	0.0115207	Sphingomonas sp. Ant H11	3.9e-60	Bacteria	3.9e-60
192906	439	5	0.0113895	Sphingomonas sp. Ant H11	0	Sphingomonas sp. Ant H11	0
193332	404	5	0.0123762	Sphingomonas sp. Ant H11	6.06e-60	Sphingomonas sp. Ant H11	6.06e-60
193372	402	4	0.00995025	Sphingomonas sp. Ant H11	0	Sphingomonas sp. Ant H11	0
193080	425	4	0.00941176	Sphingomonas sp. Ant H11	0	Alphaproteobacteria	0
193147	419	4	0.00954654	Sphingomonas sp. Ant H11	3.49e-51	Sphingomonas sp. Ant H11	3.49e-51
192628	464	4	0.00862069	Sphingomonas sp. Ant H11	0	unknown (no taxid)	0
193369	402	3	0.00746269	Sphingomonas sp. Ant H11	0	Sphingomonas sp. Ant H11	0
193168	416	2	0.00480769	Sphingomonas sp. Ant H11	4.25e-52	Proteobacteria	4.25e-52
Orfs
Contig_ID	Orf_ID	Length	Assignment	Assignment Evalue	Naive Assignment	Naive Evalue
191248	238254	238	Sphingomonas sp. Ant H11	0	Sphingomonas sp. Ant H11	0
191248	238251	204	Sphingomonas sp. Ant H11	0	Phytophthora parasitica	0
191248	238253	171	Sphingomonas sp. Ant H11	0
191248	238252	142	Sphingomonas sp. Ant H11	0
191248	238249	113	Sphingomonas sp. Ant H11	0
191248	238250	100	Sphingomonas sp. Ant H11	0
191240	238183	481	Sphingomonas sp. Ant H11	0	Sphingomonas sp. Ant H11	0
191240	238182	138	Sphingomonas sp. Ant H11	0
191240	238187	124	Sphingomonas sp. Ant H11	0
191240	238184	89	Sphingomonas sp. Ant H11	0
191240	238186	89	Sphingomonas sp. Ant H11	0
191240	238188	83	Sphingomonas sp. Ant H11	0
191240	238185	76	Sphingomonas sp. Ant H11	0
191263	238355	245	Sphingomonas sp. Ant H11	0	Sphingomonas sp. Ant H11	0
191263	238350	240	Sphingomonas sp. Ant H11	0	Rhizobium freirei	0.000122
191263	238353	141	Sphingomonas sp. Ant H11	0
191263	238351	115	Sphingomonas sp. Ant H11	0
191263	238357	113	Sphingomonas sp. Ant H11	0
191263	238358	91	Sphingomonas sp. Ant H11	0
191263	238359	89	Sphingomonas sp. Ant H11	0
191263	238349	82	Sphingomonas sp. Ant H11	0
191263	238356	81	Sphingomonas sp. Ant H11	0	Sphingomonas sp. Ant H11	7.25e-28
191263	238352	76	Sphingomonas sp. Ant H11	0
191263	238354	76	Sphingomonas sp. Ant H11	0
191272	238422	203	Sphingomonas sp. Ant H11	0	Sphingomonas sp. Ant H11	0
191272	238418	166	Sphingomonas sp. Ant H11	0	Sphingomonas sp. Ant H11	6.26e-09
191272	238419	125	Sphingomonas sp. Ant H11	0
191272	238420	117	Sphingomonas sp. Ant H11	0
191272	238424	98	Sphingomonas sp. Ant H11	0
191272	238421	97	Sphingomonas sp. Ant H11	0	Sphingopyxis sp. H115	7.12e-10
191272	238423	86	Sphingomonas sp. Ant H11	0
191272	238425	86	Sphingomonas sp. Ant H11	0
191271	238414	172	Sphingomonas sp. Ant H11	0
191271	238409	162	Sphingomonas sp. Ant H11	0
191271	238415	160	Sphingomonas sp. Ant H11	0
191271	238410	149	Sphingomonas sp. Ant H11	0
191271	238413	134	Sphingomonas sp. Ant H11	0
191271	238411	112	Sphingomonas sp. Ant H11	0	Sphingomonas sp. Ant H11	0
191271	238416	94	Sphingomonas sp. Ant H11	0	Sphingomonas sp. Ant H11	0
191271	238417	89	Sphingomonas sp. Ant H11	0
191271	238408	81	Sphingomonas sp. Ant H11	0
191271	238412	75	Sphingomonas sp. Ant H11	0
191289	238533	156	Sphingomonas sp. Ant H11	0
191289	238535	145	Sphingomonas sp. Ant H11	0	Sphingomonas sp. Ant H11	0
191289	238537	138	Sphingomonas sp. Ant H11	0
191289	238538	130	Sphingomonas sp. Ant H11	0	Sphingomonas sp. Ant H11	0
191289	238536	122	Sphingomonas sp. Ant H11	0
191289	238534	110	Sphingomonas sp. Ant H11	0
191289	238539	105	Sphingomonas sp. Ant H11	0
191294	238570	282	Sphingomonas sp. Ant H11	0	Sphingomonas sp. Ant H11	0
191294	238565	188	Sphingomonas sp. Ant H11	0
191294	238563	175	Sphingomonas sp. Ant H11	0
191294	238569	135	Sphingomonas sp. Ant H11	0
191294	238564	130	Sphingomonas sp. Ant H11	0
191294	238568	100	Sphingomonas sp. Ant H11	0
191294	238566	83	Sphingomonas sp. Ant H11	0
191294	238567	78	Sphingomonas sp. Ant H11	0
191315	238711	224	Sphingomonas sp. Ant H11	0	Sphingomonas sp. Ant H11	0
191315	238707	164	Sphingomonas sp. Ant H11	0
191315	238712	146	Sphingomonas sp. Ant H11	0
191315	238710	113	Sphingomonas sp. Ant H11	0
191315	238709	106	Sphingomonas sp. Ant H11	0
191315	238708	98	Sphingomonas sp. Ant H11	0
191315	238706	82	Sphingomonas sp. Ant H11	0
191450	239499	172	Sphingomonas sp. Ant H11	0
191450	239500	148	Sphingomonas sp. Ant H11	0	Sphingomonas sp. Ant H11	0
191450	239503	103	Sphingomonas sp. Ant H11	0
191450	239502	96	Sphingomonas sp. Ant H11	0
191450	239501	79	Sphingomonas sp. Ant H11	0
191750	240936	182	Sphingomonas sp. Ant H11	0
191750	240934	171	Sphingomonas sp. Ant H11	0	Sphingomonas sp. Ant H11	0
191750	240935	125	Sphingomonas sp. Ant H11	0
191750	240933	82	Sphingomonas sp. Ant H11	0
191952	241777	186	Sphingomonas sp. Ant H11	0
191952	241776	176	Sphingomonas sp. Ant H11	0	Sphingomonas sp. Ant H11	0
191952	241778	97	Sphingomonas sp. Ant H11	0
191393	239174	219	Sphingomonas sp. Ant H11	0	Sphingomonas sp. Ant H11	0
191393	239171	112	Sphingomonas sp. Ant H11	0
191393	239173	101	Sphingomonas sp. Ant H11	0
191393	239170	83	Sphingomonas sp. Ant H11	0
191393	239172	76	Sphingomonas sp. Ant H11	0
191393	239169	76	Sphingomonas sp. Ant H11	0
191376	239082	208	Sphingomonas sp. Ant H11	0
191376	239086	166	Sphingomonas sp. Ant H11	0	Sphingomonas sp. Ant H11	0
191376	239083	163	Sphingomonas sp. Ant H11	0
191376	239089	156	Sphingomonas sp. Ant H11	0
191376	239088	118	Sphingomonas sp. Ant H11	0
191376	239081	112	Sphingomonas sp. Ant H11	0
191376	239085	89	Sphingomonas sp. Ant H11	0
191376	239084	77	Sphingomonas sp. Ant H11	0
191376	239087	75	Sphingomonas sp. Ant H11	0
191352	238944	182	Sphingomonas sp. Ant H11	0	Sphingomonas sp. Ant H11	0
191352	238943	174	Sphingomonas sp. Ant H11	0
191352	238941	164	Sphingomonas sp. Ant H11	0
191352	238942	137	Sphingomonas sp. Ant H11	0
191647	240468	217	Sphingomonas sp. Ant H11	0	Sphingomonas sp. Ant H11	0
191647	240469	170	Sphingomonas sp. Ant H11	0
191647	240470	115	Sphingomonas sp. Ant H11	0
191647	240467	85	Sphingomonas sp. Ant H11	0
191647	240471	81	Sphingomonas sp. Ant H11	0
191410	239262	217	Sphingomonas sp. Ant H11	0	Sphingomonas sp. Ant H11	0
191410	239265	172	Sphingomonas sp. Ant H11	0
191410	239263	167	Sphingomonas sp. Ant H11	0
191410	239266	92	Sphingomonas sp. Ant H11	0
191410	239264	87	Sphingomonas sp. Ant H11	0
191410	239261	76	Sphingomonas sp. Ant H11	0
191777	241055	127	Sphingomonas sp. Ant H11	2.28e-58
191777	241056	121	Sphingomonas sp. Ant H11	2.28e-58
191777	241059	100	Sphingomonas sp. Ant H11	2.28e-58
191777	241058	97	Sphingomonas sp. Ant H11	2.28e-58	unknown (no taxid)	2.58e-12
191777	241057	93	Sphingomonas sp. Ant H11	2.28e-58	Sphingomonas sp. Ant H11	2.28e-58
191377	239092	187	Sphingomonas sp. Ant H11	0
191377	239094	167	Sphingomonas sp. Ant H11	0	Sphingomonas echinoides	0
191377	239090	135	Sphingomonas sp. Ant H11	0
191377	239091	117	Sphingomonas sp. Ant H11	0	marine actinobacterium MedAcidi-G2A	0.067
191377	239095	99	Sphingomonas sp. Ant H11	0	Sphingomonas sp. Ant H11	0
191377	239093	86	Sphingomonas sp. Ant H11	0
191875	241462	192	Sphingomonas sp. Ant H11	0	Sphingomonas sp. Ant H11	0
191875	241463	191	Sphingomonas sp. Ant H11	0	candidate division WWE3 bacterium GW2011_GWB2_43_22	1.3e-07
191875	241461	142	Sphingomonas sp. Ant H11	0
191875	241464	94	Sphingomonas sp. Ant H11	0
192792	244961	149	Sphingomonas sp. Ant H11	0	Sphingomonas sp. Ant H11	0
192792	244963	149	Sphingomonas sp. Ant H11	0
192792	244962	112	Sphingomonas sp. Ant H11	0
191502	239754	207	Sphingomonas sp. Ant H11	0
191502	239753	120	Sphingomonas sp. Ant H11	0	Sphingomonas sp. Ant H11	0
191502	239752	118	Sphingomonas sp. Ant H11	0	Sphingomonas sp. Ant H11	0
191502	239751	86	Sphingomonas sp. Ant H11	0
191502	239755	75	Sphingomonas sp. Ant H11	0
191503	239757	183	Sphingomonas sp. Ant H11	0	Sphingomonas sp. Ant H11	0
191503	239758	128	Sphingomonas sp. Ant H11	0
191503	239756	100	Sphingomonas sp. Ant H11	0
191503	239760	96	Sphingomonas sp. Ant H11	0
191503	239759	94	Sphingomonas sp. Ant H11	0
191503	239761	75	Sphingomonas sp. Ant H11	0
191663	240548	213	Sphingomonas sp. Ant H11	0	Sphingomonas sp. Ant H11	0
191663	240550	160	Sphingomonas sp. Ant H11	0
191663	240549	106	Sphingomonas sp. Ant H11	0
191663	240547	96	Sphingomonas sp. Ant H11	0
191663	240546	93	Sphingomonas sp. Ant H11	0
191484	239668	94	Sphingomonas sp. Ant H11	5.61e-56	Sphingomonas sp. Ant H11	5.61e-56
191484	239669	89	Sphingomonas sp. Ant H11	5.61e-56	Sphingomonas sp. ERG5	4.3e-16
191470	239603	195	Sphingomonas sp. Ant H11	0	Sphingomonas sp. Ant H11	0
191470	239602	112	Sphingomonas sp. Ant H11	0	Staphylococcus sciuri	0.081
191470	239601	95	Sphingomonas sp. Ant H11	0	Komagataeibacter europaeus	4.44e-07
191811	241197	196	Sphingomonas sp. Ant H11	0	Sphingomonas sp. Ant H11	0
191811	241196	159	Sphingomonas sp. Ant H11	0
191811	241195	123	Sphingomonas sp. Ant H11	0
191811	241198	101	Sphingomonas sp. Ant H11	0
191430	239383	227	Sphingomonas sp. Ant H11	0	Sphingomonas sp. Ant H11	0
191382	239115	197	Sphingomonas sp. Ant H11	0	Sphingomonas sp. Ant H11	0
191382	239114	180	Sphingomonas sp. Ant H11	0	Zavarzinella formosa	1.43e-15
191382	239118	126	Sphingomonas sp. Ant H11	0	Sphingomonas sp. Ant H11	0
191382	239119	116	Sphingomonas sp. Ant H11	0
191382	239116	89	Sphingomonas sp. Ant H11	0
191382	239117	86	Sphingomonas sp. Ant H11	0
191424	239347	257	Sphingomonas sp. Ant H11	0	Sphingomonas echinoides	0
191424	239344	153	Sphingomonas sp. Ant H11	0
191424	239346	145	Sphingomonas sp. Ant H11	0
191424	239345	111	Sphingomonas sp. Ant H11	0
191424	239342	101	Sphingomonas sp. Ant H11	0
191424	239343	94	Sphingomonas sp. Ant H11	0
191424	239348	83	Sphingomonas sp. Ant H11	0
191359	238980	255	Sphingomonas sp. Ant H11	0
191359	238981	170	Sphingomonas sp. Ant H11	0	Sphingomonas sp. Ant H11	0
191359	238983	120	Sphingomonas sp. Ant H11	0
191359	238982	119	Sphingomonas sp. Ant H11	0
191359	238984	82	Sphingomonas sp. Ant H11	0
191514	239815	137	Sphingomonas sp. Ant H11	2.79e-51
191514	239814	131	Sphingomonas sp. Ant H11	2.79e-51
191514	239813	124	Sphingomonas sp. Ant H11	2.79e-51	Sphingomonas sp. Ant H11	2.79e-51
191514	239817	103	Sphingomonas sp. Ant H11	2.79e-51
191514	239811	100	Sphingomonas sp. Ant H11	2.79e-51
191514	239812	78	Sphingomonas sp. Ant H11	2.79e-51	Sphingomonas sp. Ant H11	1.45e-35
191514	239816	77	Sphingomonas sp. Ant H11	2.79e-51
191919	241636	188	Sphingomonas sp. Ant H11	0	Sphingomonas sp. Ant H11	0
191919	241634	152	Sphingomonas sp. Ant H11	0
191919	241633	111	Sphingomonas sp. Ant H11	0
191919	241635	104	Sphingomonas sp. Ant H11	0
191562	240058	229	Sphingomonas sp. Ant H11	0
191562	240059	210	Sphingomonas sp. Ant H11	0	Sphingomonas sp. Ant H11	0
191562	240057	131	Sphingomonas sp. Ant H11	0
191562	240055	100	Sphingomonas sp. Ant H11	0	Acetobacter orleanensis	7.35e-07
191562	240056	75	Sphingomonas sp. Ant H11	0
191426	239359	177	Sphingomonas sp. Ant H11	7.47e-45	Sphingomonas sp. Ant H11	7.47e-45
191426	239358	174	Sphingomonas sp. Ant H11	7.47e-45
191426	239360	119	Sphingomonas sp. Ant H11	7.47e-45	Rhizobium sullae	0.019
191426	239362	116	Sphingomonas sp. Ant H11	7.47e-45
191426	239364	105	Sphingomonas sp. Ant H11	7.47e-45
191426	239356	82	Sphingomonas sp. Ant H11	7.47e-45
191426	239357	77	Sphingomonas sp. Ant H11	7.47e-45	Sphingomonas sp. Ant H11	8.91e-17
191426	239363	76	Sphingomonas sp. Ant H11	7.47e-45
191426	239361	76	Sphingomonas sp. Ant H11	7.47e-45
191996	241948	183	Sphingomonas sp. Ant H11	0
191996	241949	183	Sphingomonas sp. Ant H11	0	Sphingomonas sp. Ant H11	0
191996	241953	152	Sphingomonas sp. Ant H11	0
191996	241950	151	Sphingomonas sp. Ant H11	0
191996	241951	79	Sphingomonas sp. Ant H11	0
191996	241952	77	Sphingomonas sp. Ant H11	0
192823	245068	148	Sphingomonas sp. Ant H11	0	Mastigocladus laminosus	2.49e-34
192823	245069	148	Sphingomonas sp. Ant H11	0	Sphingomonas sp. Ant H11	0
192823	245070	123	Sphingomonas sp. Ant H11	0
192823	245066	90	Sphingomonas sp. Ant H11	0	Harpegnathos saltator	0.013
192823	245067	88	Sphingomonas sp. Ant H11	0
191656	240514	215	Sphingomonas sp. Ant H11	0	Sphingomonas sp. Ant H11	0
191656	240515	215	Sphingomonas sp. Ant H11	0
191656	240516	99	Sphingomonas sp. Ant H11	0
191656	240517	95	Sphingomonas sp. Ant H11	0
192119	242447	176	Sphingomonas sp. Ant H11	0	Sphingomonas sp. Ant H11	0
192119	242449	156	Sphingomonas sp. Ant H11	0
192119	242448	92	Sphingomonas sp. Ant H11	0
191330	238817	164	Sphingomonas sp. Ant H11	0
191330	238813	144	Sphingomonas sp. Ant H11	0	Sphingomonas sp. Ant H11	0
191330	238822	134	Sphingomonas sp. Ant H11	0
191330	238821	131	Sphingomonas sp. Ant H11	0	Sphingomonas sp. Ant H11	1.86e-59
191330	238816	130	Sphingomonas sp. Ant H11	0
191330	238819	116	Sphingomonas sp. Ant H11	0
191330	238818	97	Sphingomonas sp. Ant H11	0
191330	238814	89	Sphingomonas sp. Ant H11	0
191330	238815	83	Sphingomonas sp. Ant H11	0	uncultured bacterium	0.076
191330	238820	77	Sphingomonas sp. Ant H11	0
191644	240453	169	Sphingomonas sp. Ant H11	0	Sphingomonas sp. Ant H11	0
191644	240457	117	Sphingomonas sp. Ant H11	0
191644	240452	114	Sphingomonas sp. Ant H11	0
191644	240454	93	Sphingomonas sp. Ant H11	0
191644	240455	89	Sphingomonas sp. Ant H11	0	Mesorhizobium sp. SOD10	7.96e-05
191644	240456	88	Sphingomonas sp. Ant H11	0	Sphingomonadaceae	2.05e-42
191535	239917	197	Sphingomonas sp. Ant H11	0
191535	239915	191	Sphingomonas sp. Ant H11	0	Sphingomonas sp. Ant H11	0
191535	239916	124	Sphingomonas sp. Ant H11	0
191434	239405	229	Sphingomonas sp. Ant H11	6.66e-59
191434	239408	125	Sphingomonas sp. Ant H11	6.66e-59	Sphingomonas sp. Ant H11	6.66e-59
191434	239406	121	Sphingomonas sp. Ant H11	6.66e-59
191434	239403	100	Sphingomonas sp. Ant H11	6.66e-59
191434	239404	87	Sphingomonas sp. Ant H11	6.66e-59
191434	239407	81	Sphingomonas sp. Ant H11	6.66e-59
192310	243229	165	Sphingomonas sp. Ant H11	0	Sphingomonas sp. Ant H11	0
192310	243228	79	Sphingomonas sp. Ant H11	0
191622	240345	115	Sphingomonas sp. Ant H11	1.07e-55	Sphingomonas sp. Ant H11	1.14e-54
191622	240344	104	Sphingomonas sp. Ant H11	1.07e-55	Sphingomonas sp. Ant H11	1.07e-55
191622	240343	92	Sphingomonas sp. Ant H11	1.07e-55
191622	240347	85	Sphingomonas sp. Ant H11	1.07e-55
191622	240346	81	Sphingomonas sp. Ant H11	1.07e-55	Methylacidiphilum fumariolicum	2.52e-05
191603	240253	215	Sphingomonas sp. Ant H11	0	Sphingomonas sp. Ant H11	0
191603	240252	149	Sphingomonas sp. Ant H11	0
191603	240254	95	Sphingomonas sp. Ant H11	0
191603	240255	79	Sphingomonas sp. Ant H11	0
192832	245103	148	Sphingomonas sp. Ant H11	0	Sphingomonas sp. Ant H11	0
192832	245104	107	Sphingomonas sp. Ant H11	0
192832	245105	87	Sphingomonas sp. Ant H11	0
192049	242148	180	Sphingomonas sp. Ant H11	0	Sphingomonas sp. Ant H11	0
192049	242149	180	Sphingomonas sp. Ant H11	0
192049	242150	81	Sphingomonas sp. Ant H11	0
192049	242151	77	Sphingomonas sp. Ant H11	0
192268	243078	167	Sphingomonas sp. Ant H11	0
192268	243077	167	Sphingomonas sp. Ant H11	0	Sphingomonas sp. Ant H11	0
192268	243076	112	Sphingomonas sp. Ant H11	0
192268	243079	77	Sphingomonas sp. Ant H11	0
191573	240112	227	Sphingomonas sp. Ant H11	0	Sphingomonas sp. Ant H11	0
191573	240111	227	Sphingomonas sp. Ant H11	0
191573	240113	221	Sphingomonas sp. Ant H11	0
191573	240110	146	Sphingomonas sp. Ant H11	0
192264	243062	105	Sphingomonas sp. Ant H11	1.2e-60
192264	243064	94	Sphingomonas sp. Ant H11	1.2e-60
192264	243063	94	Sphingomonas sp. Ant H11	1.2e-60	Sphingomonas sp. Ant H11	1.2e-60
192264	243061	89	Sphingomonas sp. Ant H11	1.2e-60
192793	244966	120	Sphingomonas sp. Ant H11	1.09e-35	Sphingomonas sp. Ant H11	1.09e-35
192793	244964	96	Sphingomonas sp. Ant H11	1.09e-35
192793	244967	86	Sphingomonas sp. Ant H11	1.09e-35
192793	244965	75	Sphingomonas sp. Ant H11	1.09e-35	Novosphingobium resinovorum	2.01e-37
191481	239656	198	Sphingomonas sp. Ant H11	0	Brevundimonas diminuta	9.94e-11
191481	239657	185	Sphingomonas sp. Ant H11	0	Sphingomonas echinoides	2e-61
191481	239659	139	Sphingomonas sp. Ant H11	0	Sphingomonas sp. Ant H11	0
191481	239655	138	Sphingomonas sp. Ant H11	0	Mastigocladus laminosus	0.000656
191481	239658	75	Sphingomonas sp. Ant H11	0	Pseudomonas aeruginosa	0.00043
191828	241257	194	Sphingomonas sp. Ant H11	6e-61	Sphingomonas sp. Ant H11	6e-61
191828	241256	127	Sphingomonas sp. Ant H11	6e-61
191828	241259	88	Sphingomonas sp. Ant H11	6e-61
191828	241260	82	Sphingomonas sp. Ant H11	6e-61
191828	241258	75	Sphingomonas sp. Ant H11	6e-61
191459	239555	180	Sphingomonas sp. Ant H11	0	Sphingomonas sp. Ant H11	0
191459	239552	124	Sphingomonas sp. Ant H11	0
191459	239551	122	Sphingomonas sp. Ant H11	0
191459	239554	102	Sphingomonas sp. Ant H11	0
191459	239553	100	Sphingomonas sp. Ant H11	0
191459	239550	92	Sphingomonas sp. Ant H11	0
191459	239549	79	Sphingomonas sp. Ant H11	0
191972	241852	184	Sphingomonas sp. Ant H11	0	Sphingomonas sp. Ant H11	0
191972	241856	184	Sphingomonas sp. Ant H11	0	Sphingobium czechense	2.78e-22
191972	241854	90	Sphingomonas sp. Ant H11	0
191972	241855	86	Sphingomonas sp. Ant H11	0
191972	241853	79	Sphingomonas sp. Ant H11	0
191834	241287	194	Sphingomonas sp. Ant H11	0	Sphingomonas sp. Ant H11	0
191834	241288	194	Sphingomonas sp. Ant H11	0
191834	241289	142	Sphingomonas sp. Ant H11	0
191834	241285	107	Sphingomonas sp. Ant H11	0
191834	241286	78	Sphingomonas sp. Ant H11	0
191769	241018	200	Sphingomonas sp. Ant H11	1.32e-50	Sphingomonas sp. Ant H11	1.32e-50
191769	241022	104	Sphingomonas sp. Ant H11	1.32e-50
191769	241019	98	Sphingomonas sp. Ant H11	1.32e-50
191769	241023	90	Sphingomonas sp. Ant H11	1.32e-50
191769	241020	86	Sphingomonas sp. Ant H11	1.32e-50	Sphingomonas sp. Ant H11	1.4e-29
191769	241021	82	Sphingomonas sp. Ant H11	1.32e-50
191877	241474	191	Sphingomonas sp. Ant H11	0	Sphingomonas sp. Leaf25	7.73e-19
191877	241470	186	Sphingomonas sp. Ant H11	0
191877	241469	135	Sphingomonas sp. Ant H11	0	Sphingomonas sp. Ant H11	0
191877	241473	119	Sphingomonas sp. Ant H11	0
191877	241471	104	Sphingomonas sp. Ant H11	0
191877	241472	83	Sphingomonas sp. Ant H11	0
191901	241563	189	Sphingomonas sp. Ant H11	0	Sphingomonas sp. Ant H11	0
191901	241564	106	Sphingomonas sp. Ant H11	0	Comamonas testosteroni	0.078
191901	241562	102	Sphingomonas sp. Ant H11	0
191971	241849	184	Sphingomonas sp. Ant H11	1.41e-59
191971	241851	129	Sphingomonas sp. Ant H11	1.41e-59	Sphingomonas sp. Ant H11	1.41e-59
191971	241848	90	Sphingomonas sp. Ant H11	1.41e-59	Sphingomonas sp. Ant H11	2.96e-17
191971	241850	86	Sphingomonas sp. Ant H11	1.41e-59
191718	240795	206	Sphingomonas sp. Ant H11	0	Sphingomonas sp. Ant H11	9.71e-36
191718	240796	159	Sphingomonas sp. Ant H11	0	Sphingomonas	9.23e-46
191718	240793	131	Sphingomonas sp. Ant H11	0
191718	240794	105	Sphingomonas sp. Ant H11	0	Sphingomonas sp. Ant H11	0
191709	240749	129	Sphingomonas sp. Ant H11	0
191709	240750	123	Sphingomonas sp. Ant H11	0	Phytophthora parasitica	0
191709	240748	101	Sphingomonas sp. Ant H11	0	Sphingomonas sp. Ant H11	3.04e-48
191621	240341	179	Sphingomonas sp. Ant H11	0	Sphingomonas sp. Ant H11	0
191621	240340	135	Sphingomonas sp. Ant H11	0
191621	240339	100	Sphingomonas sp. Ant H11	0
191621	240342	87	Sphingomonas sp. Ant H11	0	Erinaceus europaeus	0.042
191700	240710	157	Sphingomonas sp. Ant H11	0	Acinetobacter parvus	0.017
191700	240711	135	Sphingomonas sp. Ant H11	0
191700	240709	131	Sphingomonas sp. Ant H11	0	Sphingomonas sp. Ant H11	0
191700	240713	79	Sphingomonas sp. Ant H11	0
191700	240712	78	Sphingomonas sp. Ant H11	0	Paenibacillus sp. Soil787	0.017
191700	240708	76	Sphingomonas sp. Ant H11	0	Histoplasma capsulatum	0.082
191979	241880	184	Sphingomonas sp. Ant H11	0	Sphingomonas sp. Ant H11	0
191979	241881	184	Sphingomonas sp. Ant H11	0
191979	241882	79	Sphingomonas sp. Ant H11	0
191913	241609	189	Sphingomonas sp. Ant H11	0
191913	241608	124	Sphingomonas sp. Ant H11	0	Sphingomonas sp. Ant H11	0
191913	241610	76	Sphingomonas sp. Ant H11	0
192634	244409	154	Sphingomonas sp. Ant H11	0	Sphingomonas sp. Ant H11	0
192634	244408	85	Sphingomonas sp. Ant H11	0
191908	241584	189	Sphingomonas sp. Ant H11	0	Sphingomonas echinoides	0
191908	241586	177	Sphingomonas sp. Ant H11	0
191908	241585	132	Sphingomonas sp. Ant H11	0
191799	241149	197	Sphingomonas sp. Ant H11	0	Sphingomonas sp. Ant H11	0
192404	243577	162	Sphingomonas sp. Ant H11	0	Sphingomonas sp. Ant H11	0
191744	240903	131	Sphingomonas sp. Ant H11	0
191744	240904	118	Sphingomonas sp. Ant H11	0	Sphingomonas sp. Ant H11	0
191744	240902	113	Sphingomonas sp. Ant H11	0
191744	240901	76	Sphingomonas sp. Ant H11	0
191994	241939	183	Sphingomonas sp. Ant H11	0	Sphingomonas sp. Ant H11	0
191994	241940	111	Sphingomonas sp. Ant H11	0
191994	241941	77	Sphingomonas sp. Ant H11	0
191994	241942	75	Sphingomonas sp. Ant H11	0
191653	240501	215	Sphingomonas sp. Ant H11	0
191653	240500	200	Sphingomonas sp. Ant H11	0	Sphingomonas sp. Ant H11	0
191653	240496	113	Sphingomonas sp. Ant H11	0
191653	240499	94	Sphingomonas sp. Ant H11	0
191653	240497	89	Sphingomonas sp. Ant H11	0
191653	240498	89	Sphingomonas sp. Ant H11	0
191705	240731	208	Sphingomonas sp. Ant H11	0	Sphingomonas sp. Ant H11	0
191705	240732	139	Sphingomonas sp. Ant H11	0	Phenylobacterium sp. RIFCSPHIGHO2_01_FULL_70_10	6.37e-11
191705	240733	111	Sphingomonas sp. Ant H11	0
191705	240734	92	Sphingomonas sp. Ant H11	0	Shigella sonnei	1.06e-05
191705	240735	91	Sphingomonas sp. Ant H11	0
193265	246570	126	Sphingomonas sp. Ant H11	0	Bacteria	0
193265	246569	117	Sphingomonas sp. Ant H11	0
193265	246568	80	Sphingomonas sp. Ant H11	0
192296	243185	166	Sphingomonas sp. Ant H11	0	Sphingomonas sp. Ant H11	0
192296	243183	130	Sphingomonas sp. Ant H11	0
192296	243184	126	Sphingomonas sp. Ant H11	0
192296	243182	121	Sphingomonas sp. Ant H11	0
192296	243186	84	Sphingomonas sp. Ant H11	0
192090	242334	177	Sphingomonas sp. Ant H11	0	Sphingomonas sp. Ant H11	0
192090	242333	177	Sphingomonas sp. Ant H11	0
192090	242331	132	Sphingomonas sp. Ant H11	0
192090	242332	85	Sphingomonas sp. Ant H11	0
192665	244515	153	Sphingomonas sp. Ant H11	1.8e-21
192665	244519	134	Sphingomonas sp. Ant H11	1.8e-21
192665	244517	101	Sphingomonas sp. Ant H11	1.8e-21
192665	244516	94	Sphingomonas sp. Ant H11	1.8e-21	Sphingomonas echinoides	3.01e-26
192665	244518	83	Sphingomonas sp. Ant H11	1.8e-21	Thalassobacter stenotrophicus	0.055
192839	245129	147	Sphingomonas sp. Ant H11	5.7e-60	Sphingomonas sp. Ant H11	5.7e-60
192839	245128	111	Sphingomonas sp. Ant H11	5.7e-60
192318	243254	166	Sphingomonas sp. Ant H11	0
192318	243253	160	Sphingomonas sp. Ant H11	0	Sphingomonas sp. Ant H11	0
192318	243255	91	Sphingomonas sp. Ant H11	0
191630	240391	219	Sphingomonas sp. Ant H11	0
191630	240389	219	Sphingomonas sp. Ant H11	0	Sphingomonas sp. Ant H11	0
191630	240388	162	Sphingomonas sp. Ant H11	0
191630	240392	137	Sphingomonas sp. Ant H11	0	Astyanax mexicanus	0.005
191630	240390	88	Sphingomonas sp. Ant H11	0
192173	242693	171	Sphingomonas sp. Ant H11	0	Sphingomonas sp. Ant H11	0
192173	242691	139	Sphingomonas sp. Ant H11	0
192173	242692	107	Sphingomonas sp. Ant H11	0	Proteobacteria	6.65e-11
192173	242690	80	Sphingomonas sp. Ant H11	0
191785	241081	195	Sphingomonas sp. Ant H11	0	Sphingomonas sp. Ant H11	0
191785	241080	101	Sphingomonas sp. Ant H11	0	Agrilus planipennis	0.00081
191785	241082	84	Sphingomonas sp. Ant H11	0	Flavobacterium sp. B17	0.011
191785	241079	83	Sphingomonas sp. Ant H11	0	Elusimicrobia bacterium RIFOXYD12_FULL_66_9	9.13e-06
191785	241083	80	Sphingomonas sp. Ant H11	0
191785	241084	76	Sphingomonas sp. Ant H11	0
191923	241652	188	Sphingomonas sp. Ant H11	0	Sphingomonas sp. Ant H11	0
191923	241651	150	Sphingomonas sp. Ant H11	0
191923	241650	99	Sphingomonas sp. Ant H11	0
191923	241653	81	Sphingomonas sp. Ant H11	0
191571	240103	131	Sphingomonas sp. Ant H11	0	Stigmatella aurantiaca	2.71e-12
191571	240098	129	Sphingomonas sp. Ant H11	0	Sphingomonas sp. Leaf357	2.23e-51
191571	240101	127	Sphingomonas sp. Ant H11	0	Sphingomonas sp. Ant H11	0
191571	240105	126	Sphingomonas sp. Ant H11	0	Sphingomonas sp. S17	4.22e-34
191571	240100	119	Sphingomonas sp. Ant H11	0
191571	240099	104	Sphingomonas sp. Ant H11	0	Pseudomonas aeruginosa	1.1e-08
191571	240104	103	Sphingomonas sp. Ant H11	0
191571	240102	91	Sphingomonas sp. Ant H11	0
191641	240442	218	Sphingomonas sp. Ant H11	0	Sphingomonas sp. Ant H11	0
191641	240441	218	Sphingomonas sp. Ant H11	0	Methanosarcina mazei	0.047
191641	240440	112	Sphingomonas sp. Ant H11	0
191641	240443	83	Sphingomonas sp. Ant H11	0
191604	240257	205	Sphingomonas sp. Ant H11	0
191604	240259	128	Sphingomonas sp. Ant H11	0	Sphingomonas sp. Ant H11	0
191604	240258	113	Sphingomonas sp. Ant H11	0
191604	240256	83	Sphingomonas sp. Ant H11	0
192818	245050	148	Sphingomonas sp. Ant H11	1.23e-50
192818	245051	109	Sphingomonas sp. Ant H11	1.23e-50
192818	245052	82	Sphingomonas sp. Ant H11	1.23e-50	Sphingomonas sp. Ant H11	1.23e-50
192771	244881	150	Sphingomonas sp. Ant H11	0	Pseudomonas amygdali	6.49e-09
192771	244882	150	Sphingomonas sp. Ant H11	0	Sphingomonas sp. Ant H11	0
192771	244885	149	Sphingomonas sp. Ant H11	0
192771	244883	82	Sphingomonas sp. Ant H11	0	Burkholderia mallei	9.02e-05
192771	244884	76	Sphingomonas sp. Ant H11	0
192490	243884	159	Sphingomonas sp. Ant H11	0	Pseudomonas fluorescens	4.85e-06
192490	243885	159	Sphingomonas sp. Ant H11	0	Sphingomonas sp. Ant H11	0
192490	243888	158	Sphingomonas sp. Ant H11	0	Catenibacterium mitsuokai	0.004
192490	243887	97	Sphingomonas sp. Ant H11	0
192490	243886	92	Sphingomonas sp. Ant H11	0	Achromobacter sp. 2789STDY5608620	0.000278
192465	243796	159	Sphingomonas sp. Ant H11	0	Sphingomonas sp. Ant H11	0
192465	243795	159	Sphingomonas sp. Ant H11	0
192465	243794	84	Sphingomonas sp. Ant H11	0
192061	242199	179	Sphingomonas sp. Ant H11	0
192061	242200	152	Sphingomonas sp. Ant H11	0	Sphingomonas echinoides	0
192061	242201	142	Sphingomonas sp. Ant H11	0
192061	242197	87	Sphingomonas sp. Ant H11	0
192061	242198	81	Sphingomonas sp. Ant H11	0
191675	240601	142	Sphingomonas sp. Ant H11	7.19e-59	Sphingomonas sp. PAMC 26605	4.28e-26
191675	240600	133	Sphingomonas sp. Ant H11	7.19e-59
191675	240602	115	Sphingomonas sp. Ant H11	7.19e-59
191675	240598	95	Sphingomonas sp. Ant H11	7.19e-59	Sphingomonas sp. Ant H11	7.19e-59
191675	240599	78	Sphingomonas sp. Ant H11	7.19e-59
191675	240604	78	Sphingomonas sp. Ant H11	7.19e-59
191675	240603	76	Sphingomonas sp. Ant H11	7.19e-59
192309	243224	166	Sphingomonas sp. Ant H11	0	Sphingomonas sp. Ant H11	0
192309	243225	166	Sphingomonas sp. Ant H11	0	Enterobacter cloacae	3.7e-21
192309	243226	115	Sphingomonas sp. Ant H11	0
192309	243227	97	Sphingomonas sp. Ant H11	0
191537	239929	232	Sphingomonas sp. Ant H11	0	Sphingomonas sp. Ant H11	0
191537	239928	232	Sphingomonas sp. Ant H11	0
191537	239926	162	Sphingomonas sp. Ant H11	0
191537	239927	90	Sphingomonas sp. Ant H11	0
192319	243258	165	Sphingomonas sp. Ant H11	0	Sphingomonas sp. Ant H11	0
192319	243257	104	Sphingomonas sp. Ant H11	0
192319	243259	91	Sphingomonas sp. Ant H11	0	Coccomyxa subellipsoidea	0.073
192319	243256	78	Sphingomonas sp. Ant H11	0
192319	243260	75	Sphingomonas sp. Ant H11	0
192320	243263	161	Sphingomonas sp. Ant H11	0	Sphingomonas sp. Ant H11	0
192320	243262	155	Sphingomonas sp. Ant H11	0
192320	243261	106	Sphingomonas sp. Ant H11	0
192320	243264	102	Sphingomonas sp. Ant H11	0
192785	244936	101	Sphingomonas sp. Ant H11	2.1e-39	Sphingomonas sp. Ant H11	2.1e-39
192785	244934	100	Sphingomonas sp. Ant H11	2.1e-39
192785	244935	91	Sphingomonas sp. Ant H11	2.1e-39
192785	244937	80	Sphingomonas sp. Ant H11	2.1e-39
192393	243534	144	Sphingomonas sp. Ant H11	0	Sphingomonas sp. Ant H11	0
192393	243536	86	Sphingomonas sp. Ant H11	0
192393	243539	86	Sphingomonas sp. Ant H11	0
192393	243535	76	Sphingomonas sp. Ant H11	0
192393	243538	75	Sphingomonas sp. Ant H11	0
192393	243537	75	Sphingomonas sp. Ant H11	0
191742	240899	202	Sphingomonas sp. Ant H11	0	Sphingomonas sp. Ant H11	0
191742	240892	200	Sphingomonas sp. Ant H11	0
191742	240895	104	Sphingomonas sp. Ant H11	0
191742	240896	96	Sphingomonas sp. Ant H11	0
191742	240897	84	Sphingomonas sp. Ant H11	0
191742	240894	81	Sphingomonas sp. Ant H11	0
191742	240893	77	Sphingomonas sp. Ant H11	0
191742	240898	76	Sphingomonas sp. Ant H11	0
192237	242961	138	Sphingomonas sp. Ant H11	0	Sphingomonas sp. Ant H11	0
192237	242962	96	Sphingomonas sp. Ant H11	0
192758	244840	149	Sphingomonas sp. Ant H11	0	Sphingomonas sp. Ant H11	0
192758	244839	121	Sphingomonas sp. Ant H11	0	Pseudomonas sp. CF161	2.38e-10
192758	244838	81	Sphingomonas sp. Ant H11	0
192428	243669	161	Sphingomonas sp. Ant H11	0	Sphingomonas sp. Ant H11	0
192428	243668	100	Sphingomonas sp. Ant H11	0
192428	243667	75	Sphingomonas sp. Ant H11	0
192209	242846	170	Sphingomonas sp. Ant H11	0	Pseudomonas sp. SHC52	7.41e-07
192209	242845	170	Sphingomonas sp. Ant H11	0	Sphingomonas sp. Ant H11	0
192209	242847	138	Sphingomonas sp. Ant H11	0
192209	242844	78	Sphingomonas sp. Ant H11	0	Loktanella vestfoldensis	1.48e-16
192537	244053	147	Sphingomonas sp. Ant H11	0
192537	244052	131	Sphingomonas sp. Ant H11	0	Sphingomonas sp. Ant H11	0
192537	244050	116	Sphingomonas sp. Ant H11	0
192537	244049	95	Sphingomonas sp. Ant H11	0
192537	244051	77	Sphingomonas sp. Ant H11	0
191963	241818	180	Sphingomonas sp. Ant H11	0
191963	241816	140	Sphingomonas sp. Ant H11	0	Sphingomonas sp. Ant H11	0
191963	241817	105	Sphingomonas sp. Ant H11	0
193134	246110	139	Sphingomonas sp. Ant H11	0	Sphingomonas sp. Ant H11	0
193134	246109	120	Sphingomonas sp. Ant H11	0
193134	246111	111	Sphingomonas sp. Ant H11	0	Streptomyces turgidiscabies	0.002
193134	246112	81	Sphingomonas sp. Ant H11	0
191990	241927	183	Sphingomonas sp. Ant H11	0	Sphingomonas sp. Ant H11	0
191990	241928	105	Sphingomonas sp. Ant H11	0
191990	241929	85	Sphingomonas sp. Ant H11	0
192521	243992	157	Sphingomonas sp. Ant H11	1.74e-26
192521	243990	106	Sphingomonas sp. Ant H11	1.74e-26	Sphingomonas sp. Ant H11	1.74e-26
192521	243991	77	Sphingomonas sp. Ant H11	1.74e-26
192539	244060	157	Sphingomonas sp. Ant H11	0	Bacteria	0.004
192539	244061	132	Sphingomonas sp. Ant H11	0	Sphingomonas sp. Ant H11	0
192539	244059	78	Sphingomonas sp. Ant H11	0
192951	245499	144	Sphingomonas sp. Ant H11	0	Sphingomonas sp. Ant H11	0
192951	245496	130	Sphingomonas sp. Ant H11	0
192951	245498	83	Sphingomonas sp. Ant H11	0
192951	245497	75	Sphingomonas sp. Ant H11	0
191642	240445	217	Sphingomonas sp. Ant H11	0
191642	240447	152	Sphingomonas sp. Ant H11	0	Sphingomonas sp. Ant H11	0
191642	240446	95	Sphingomonas sp. Ant H11	0	Mycobacterium avium	1.77e-05
191642	240444	88	Sphingomonas sp. Ant H11	0
191786	241085	152	Sphingomonas sp. Ant H11	0	Sphingomonas sp. Ant H11	0
191786	241090	120	Sphingomonas sp. Ant H11	0
191786	241087	98	Sphingomonas sp. Ant H11	0
191786	241088	91	Sphingomonas sp. Ant H11	0
191786	241086	80	Sphingomonas sp. Ant H11	0
191786	241089	75	Sphingomonas sp. Ant H11	0
191745	240906	113	Sphingomonas sp. Ant H11	0	Sphingomonas sp. Ant H11	4e-29
191745	240907	109	Sphingomonas sp. Ant H11	0
191745	240905	107	Sphingomonas sp. Ant H11	0	Sphingomonas sp. Ant H11	0
191745	240908	93	Sphingomonas sp. Ant H11	0
192541	244066	157	Sphingomonas sp. Ant H11	0	Sphingomonas sp. Ant H11	0
192541	244067	157	Sphingomonas sp. Ant H11	0
192541	244068	102	Sphingomonas sp. Ant H11	0
192941	245464	145	Sphingomonas sp. Ant H11	1.99e-23	[Clostridium] bolteae	2.13e-46
192941	245465	94	Sphingomonas sp. Ant H11	1.99e-23
192984	245603	107	Sphingomonas sp. Ant H11	2.03e-57
192984	245602	97	Sphingomonas sp. Ant H11	2.03e-57	Sphingomonas sp. Ant H11	2.03e-57
192984	245604	93	Sphingomonas sp. Ant H11	2.03e-57
192096	242359	157	Sphingomonas sp. Ant H11	1.15e-34	Sphingomonas sp. Ant H11	1.15e-34
192096	242360	99	Sphingomonas sp. Ant H11	1.15e-34
192096	242361	84	Sphingomonas sp. Ant H11	1.15e-34	Rhizobium etli	0.000194
192266	243066	123	Sphingomonas sp. Ant H11	0	Escherichia coli	0.032
192266	243068	113	Sphingomonas sp. Ant H11	0	Sphingomonas sp. Ant H11	0
192266	243067	84	Sphingomonas sp. Ant H11	0
192266	243069	75	Sphingomonas sp. Ant H11	0
192293	243170	167	Sphingomonas sp. Ant H11	0	Burkholderia pseudomallei	1.25e-18
192293	243171	147	Sphingomonas sp. Ant H11	0	Sphingomonas sp. Ant H11	0
192293	243173	113	Sphingomonas sp. Ant H11	0
192293	243172	77	Sphingomonas sp. Ant H11	0
192097	242365	166	Sphingomonas sp. Ant H11	6.7e-60
192097	242362	118	Sphingomonas sp. Ant H11	6.7e-60	Sphingomonas sp. Ant H11	6.7e-60
192097	242364	89	Sphingomonas sp. Ant H11	6.7e-60
192097	242363	76	Sphingomonas sp. Ant H11	6.7e-60
192181	242731	171	Sphingomonas sp. Ant H11	0	Sphingomonas sp. Ant H11	0
192181	242730	148	Sphingomonas sp. Ant H11	0
192181	242729	102	Sphingomonas sp. Ant H11	0
192181	242732	89	Sphingomonas sp. Ant H11	0
193085	245940	141	Sphingomonas sp. Ant H11	0
193085	245939	127	Sphingomonas sp. Ant H11	0	Sphingomonas sp. Ant H11	0
193085	245941	88	Sphingomonas sp. Ant H11	0
193085	245938	75	Sphingomonas sp. Ant H11	0
192712	244686	101	Sphingomonas sp. Ant H11	4.1e-42
192712	244687	84	Sphingomonas sp. Ant H11	4.1e-42	Sphingomonas sp. Ant H11	4.1e-42
193306	246699	135	Sphingomonas sp. Ant H11	2.94e-46	Sphingomonas sp. Ant H11	2.94e-46
193306	246700	107	Sphingomonas sp. Ant H11	2.94e-46
193306	246701	81	Sphingomonas sp. Ant H11	2.94e-46
192305	243213	154	Sphingomonas sp. Ant H11	0
192305	243212	151	Sphingomonas sp. Ant H11	0	Sphingomonas echinoides	0
192305	243211	79	Sphingomonas sp. Ant H11	0
193077	245917	141	Sphingomonas sp. Ant H11	0	Sphingomonas sp. Ant H11	0
193077	245916	141	Sphingomonas sp. Ant H11	0	Mastigocladus laminosus	0.029
193077	245915	140	Sphingomonas sp. Ant H11	0
192760	244848	129	Sphingomonas sp. Ant H11	8.2e-47
192760	244846	102	Sphingomonas sp. Ant H11	8.2e-47
192760	244847	91	Sphingomonas sp. Ant H11	8.2e-47	Sphingomonas sp. Ant H11	8.2e-47
192760	244845	78	Sphingomonas sp. Ant H11	8.2e-47
192399	243560	162	Sphingomonas sp. Ant H11	0	Sphingomonas sp. Ant H11	0
192399	243561	86	Sphingomonas sp. Ant H11	0
192215	242870	169	Sphingomonas sp. Ant H11	1.2e-35	Sphingomonas sp. UNC305MFCol5.2	0
192215	242869	104	Sphingomonas sp. Ant H11	1.2e-35
192215	242868	88	Sphingomonas sp. Ant H11	1.2e-35
192215	242867	83	Sphingomonas sp. Ant H11	1.2e-35
192380	243491	163	Sphingomonas sp. Ant H11	0
192380	243489	163	Sphingomonas sp. Ant H11	0	Sphingomonas sp. Ant H11	0
192380	243492	98	Sphingomonas sp. Ant H11	0
192380	243488	79	Sphingomonas sp. Ant H11	0
192380	243490	76	Sphingomonas sp. Ant H11	0
193389	246968	125	Sphingomonas sp. Ant H11	2.5e-45
193389	246969	79	Sphingomonas sp. Ant H11	2.5e-45	Sphingomonas sp. Ant H11	1.09e-32
193389	246967	76	Sphingomonas sp. Ant H11	2.5e-45	Sphingomonas sp. Ant H11	2.5e-45
192802	244996	121	Sphingomonas sp. Ant H11	6.85e-45
192802	244998	102	Sphingomonas sp. Ant H11	6.85e-45
192802	244997	80	Sphingomonas sp. Ant H11	6.85e-45	Sphingomonas sp. Ant H11	6.85e-45
192739	244779	150	Sphingomonas sp. Ant H11	0	Sphingomonas sp. Ant H11	0
192739	244782	150	Sphingomonas sp. Ant H11	0	Agrobacterium tumefaciens	2.05e-15
192739	244780	125	Sphingomonas sp. Ant H11	0
192739	244781	111	Sphingomonas sp. Ant H11	0
192779	244911	149	Sphingomonas sp. Ant H11	0	Sphingomonas echinoides	0
192779	244910	147	Sphingomonas sp. Ant H11	0
192779	244912	85	Sphingomonas sp. Ant H11	0
192779	244913	81	Sphingomonas sp. Ant H11	0
193275	246597	112	Sphingomonas sp. Ant H11	4.04e-49	Sphingomonas sp. Ant H11	4.04e-49
193275	246598	103	Sphingomonas sp. Ant H11	4.04e-49
193275	246596	80	Sphingomonas sp. Ant H11	4.04e-49
192671	244538	153	Sphingomonas sp. Ant H11	0	Sphingomonas sp. Ant H11	0
192671	244539	99	Sphingomonas sp. Ant H11	0
192671	244541	91	Sphingomonas sp. Ant H11	0
192671	244537	86	Sphingomonas sp. Ant H11	0
192671	244540	82	Sphingomonas sp. Ant H11	0
191960	241808	132	Sphingomonas sp. Ant H11	1.48e-51
191960	241806	94	Sphingomonas sp. Ant H11	1.48e-51
191960	241804	89	Sphingomonas sp. Ant H11	1.48e-51	Sphingomonas sp. Ant H11	1.48e-51
191960	241807	80	Sphingomonas sp. Ant H11	1.48e-51	Brucella melitensis	3.47e-06
191960	241805	80	Sphingomonas sp. Ant H11	1.48e-51
193248	246515	136	Sphingomonas sp. Ant H11	0	Sphingomonas sp. Ant H11	0
193248	246513	130	Sphingomonas sp. Ant H11	0
193248	246516	88	Sphingomonas sp. Ant H11	0	Croceicoccus naphthovorans	0.004
193248	246514	85	Sphingomonas sp. Ant H11	0
192626	244379	154	Sphingomonas sp. Ant H11	0
192626	244378	129	Sphingomonas sp. Ant H11	0	Sphingomonas sp. Ant H11	0
192626	244380	123	Sphingomonas sp. Ant H11	0
192626	244377	117	Sphingomonas sp. Ant H11	0
192626	244376	102	Sphingomonas sp. Ant H11	0
193126	246079	140	Sphingomonas sp. Ant H11	8.64e-55
193126	246078	117	Sphingomonas sp. Ant H11	8.64e-55	Sphingomonas sp. Ant H11	8.64e-55
193126	246082	101	Sphingomonas sp. Ant H11	8.64e-55
193126	246081	83	Sphingomonas sp. Ant H11	8.64e-55
193126	246080	83	Sphingomonas sp. Ant H11	8.64e-55
191951	241774	186	Sphingomonas sp. Ant H11	0	Sphingobium sp. Ant17	0
191951	241773	184	Sphingomonas sp. Ant H11	0
191951	241775	107	Sphingomonas sp. Ant H11	0
191951	241772	105	Sphingomonas sp. Ant H11	0
192540	244065	156	Sphingomonas sp. Ant H11	0
192540	244064	156	Sphingomonas sp. Ant H11	0	Sphingomonas sp. Ant H11	0
192540	244063	106	Sphingomonas sp. Ant H11	0
192540	244062	91	Sphingomonas sp. Ant H11	0
192192	242777	171	Sphingomonas sp. Ant H11	0	Sphingomonas sp. Ant H11	0
192192	242780	171	Sphingomonas sp. Ant H11	0
192192	242781	115	Sphingomonas sp. Ant H11	0
192192	242778	86	Sphingomonas sp. Ant H11	0
192192	242779	85	Sphingomonas sp. Ant H11	0
192987	245616	143	Sphingomonas sp. Ant H11	0
192987	245615	143	Sphingomonas sp. Ant H11	0	Sphingomonas sp. Ant H11	0
192987	245613	81	Sphingomonas sp. Ant H11	0
192987	245614	78	Sphingomonas sp. Ant H11	0
192220	242887	162	Sphingomonas sp. Ant H11	0
192220	242888	149	Sphingomonas sp. Ant H11	0	Sphingomonas sp. Ant H11	0
192220	242891	136	Sphingomonas sp. Ant H11	0	Vibrio cholerae	0.052
192220	242889	89	Sphingomonas sp. Ant H11	0
192220	242890	76	Sphingomonas sp. Ant H11	0
192402	243570	125	Sphingomonas sp. Ant H11	0
192402	243573	111	Sphingomonas sp. Ant H11	0
192402	243571	96	Sphingomonas sp. Ant H11	0	Sphingomonas sp. Ant H11	0
192402	243572	90	Sphingomonas sp. Ant H11	0
193052	245839	142	Sphingomonas sp. Ant H11	2.7e-49	Staphylococcus aureus	0.000162
193052	245838	142	Sphingomonas sp. Ant H11	2.7e-49	Bradyrhizobium	0
193052	245837	84	Sphingomonas sp. Ant H11	2.7e-49
193040	245805	141	Sphingomonas sp. Ant H11	0	Sphingomonas sp. Ant H11	0
192058	242187	179	Sphingomonas sp. Ant H11	0	Sphingomonas sp. Ant H11	0
192058	242188	141	Sphingomonas sp. Ant H11	0	Staphylococcus aureus	6.6e-13
192058	242186	128	Sphingomonas sp. Ant H11	0
193362	246888	133	Sphingomonas sp. Ant H11	0	Sphingomonas sp. Ant H11	0
193362	246887	110	Sphingomonas sp. Ant H11	0
193362	246886	84	Sphingomonas sp. Ant H11	0
192652	244467	153	Sphingomonas sp. Ant H11	1.02e-57	Sphingomonas sp. Ant H11	1.02e-57
192652	244469	153	Sphingomonas sp. Ant H11	1.02e-57	Nitrospirillum amazonense	1.09e-06
192652	244470	139	Sphingomonas sp. Ant H11	1.02e-57
192652	244468	83	Sphingomonas sp. Ant H11	1.02e-57
193005	245685	110	Sphingomonas sp. Ant H11	5.15e-55
193005	245682	88	Sphingomonas sp. Ant H11	5.15e-55	Sphingomonas sp. Ant H11	5.15e-55
193005	245683	87	Sphingomonas sp. Ant H11	5.15e-55
193005	245684	75	Sphingomonas sp. Ant H11	5.15e-55
191626	240369	121	Sphingomonas sp. Ant H11	4.86e-57	Sphingomonas sp. Ant H11	4.86e-57
191626	240370	96	Sphingomonas sp. Ant H11	4.86e-57
191626	240368	84	Sphingomonas sp. Ant H11	4.86e-57
191626	240367	82	Sphingomonas sp. Ant H11	4.86e-57
191626	240366	82	Sphingomonas sp. Ant H11	4.86e-57
192162	242639	173	Sphingomonas sp. Ant H11	0
192162	242638	173	Sphingomonas sp. Ant H11	0	Sphingomonas sp. Ant H11	0
192162	242640	116	Sphingomonas sp. Ant H11	0	Plasmodium chabaudi	0.015
192162	242641	108	Sphingomonas sp. Ant H11	0
192162	242637	93	Sphingomonas sp. Ant H11	0	Biomphalaria glabrata	0.009
193094	245974	141	Sphingomonas sp. Ant H11	0	Sphingomonas sp. Ant H11	0
193094	245973	141	Sphingomonas sp. Ant H11	0	Paraburkholderia graminis	2.27e-06
193094	245975	131	Sphingomonas sp. Ant H11	0	Bordetella pertussis	2.4e-05
193094	245972	84	Sphingomonas sp. Ant H11	0
192679	244567	148	Sphingomonas sp. Ant H11	1.3e-41
192679	244565	98	Sphingomonas sp. Ant H11	1.3e-41
192679	244566	88	Sphingomonas sp. Ant H11	1.3e-41
192679	244564	85	Sphingomonas sp. Ant H11	1.3e-41	Sphingomonas sp. Ant H11	1.3e-41
192679	244563	80	Sphingomonas sp. Ant H11	1.3e-41
192477	243841	147	Sphingomonas sp. Ant H11	0	Sphingomonas sp. Ant H11	0
192477	243840	134	Sphingomonas sp. Ant H11	0
192477	243838	97	Sphingomonas sp. Ant H11	0	Pseudomonas syringae	4.11e-11
192477	243839	76	Sphingomonas sp. Ant H11	0
193116	246045	140	Sphingomonas sp. Ant H11	0	Sphingomonas sp. Ant H11	0
193116	246047	134	Sphingomonas sp. Ant H11	0
193116	246046	132	Sphingomonas sp. Ant H11	0
193116	246044	111	Sphingomonas sp. Ant H11	0
192584	244232	155	Sphingomonas sp. Ant H11	0
192584	244234	144	Sphingomonas sp. Ant H11	0	Sphingomonas sp. Ant H11	0
192584	244233	106	Sphingomonas sp. Ant H11	0
192570	244173	117	Sphingomonas sp. Ant H11	0	Sphingomonas sp. Ant H11	0
192570	244171	112	Sphingomonas sp. Ant H11	0	Mycobacterium fortuitum	4.79e-11
192570	244174	83	Sphingomonas sp. Ant H11	0
192570	244172	82	Sphingomonas sp. Ant H11	0
193181	246285	137	Sphingomonas sp. Ant H11	0	Sphingomonas sp. Ant H11	0
193181	246284	104	Sphingomonas sp. Ant H11	0	Trichodesmium erythraeum	2.49e-06
193181	246282	103	Sphingomonas sp. Ant H11	0
193181	246283	77	Sphingomonas sp. Ant H11	0
193238	246487	136	Sphingomonas sp. Ant H11	0	Sphingomonas sp. Ant H11	0
193238	246488	136	Sphingomonas sp. Ant H11	0
193235	246476	137	Sphingomonas sp. Ant H11	4.37e-45	Sphingomonas sp. Ant H11	4.37e-45
193235	246475	94	Sphingomonas sp. Ant H11	4.37e-45
193235	246477	88	Sphingomonas sp. Ant H11	4.37e-45
193235	246478	88	Sphingomonas sp. Ant H11	4.37e-45
193194	246335	137	Sphingomonas sp. Ant H11	0
193194	246333	121	Sphingomonas sp. Ant H11	0
193194	246336	116	Sphingomonas sp. Ant H11	0	Sphingomonas sp. Ant H11	0
193194	246334	77	Sphingomonas sp. Ant H11	0
192868	245214	100	Sphingomonas sp. Ant H11	1.17e-23	Novosphingobium pentaromativorans	3.73e-35
192868	245215	81	Sphingomonas sp. Ant H11	1.17e-23
192868	245213	80	Sphingomonas sp. Ant H11	1.17e-23
193138	246124	139	Sphingomonas sp. Ant H11	0
193138	246126	139	Sphingomonas sp. Ant H11	0	Sphingomonas sp. Ant H11	0
193138	246125	92	Sphingomonas sp. Ant H11	0
192936	245454	144	Sphingomonas sp. Ant H11	0	Bradyrhizobium sp. UASWS1016	0
192936	245455	118	Sphingomonas sp. Ant H11	0	Acidiphilium angustum	2.56e-10
192936	245453	83	Sphingomonas sp. Ant H11	0
192607	244309	155	Sphingomonas sp. Ant H11	0	Mastigocladus laminosus	1.77e-11
192607	244310	155	Sphingomonas sp. Ant H11	0	Sphingomonas sp. Ant H11	0
193361	246884	120	Sphingomonas sp. Ant H11	9.81e-59
193361	246885	118	Sphingomonas sp. Ant H11	9.81e-59	Sphingomonas sp. Ant H11	9.81e-59
193361	246883	96	Sphingomonas sp. Ant H11	9.81e-59	Neotoma lepida	0.001
191978	241878	183	Sphingomonas sp. Ant H11	0	Sphingomonas sp. Ant H11	0
191978	241877	157	Sphingomonas sp. Ant H11	0
191978	241879	151	Sphingomonas sp. Ant H11	0
192617	244343	153	Sphingomonas sp. Ant H11	0	Mastigocladus laminosus	5.45e-25
192617	244344	136	Sphingomonas sp. Ant H11	0	Sphingomonas echinoides	0
192617	244346	111	Sphingomonas sp. Ant H11	0
192617	244345	93	Sphingomonas sp. Ant H11	0
192617	244347	88	Sphingomonas sp. Ant H11	0
192891	245296	146	Sphingomonas sp. Ant H11	0	Proteobacteria	0
192891	245295	112	Sphingomonas sp. Ant H11	0
192891	245293	95	Sphingomonas sp. Ant H11	0	Sphingobium sp. Ant17	2.28e-09
192891	245294	85	Sphingomonas sp. Ant H11	0
192998	245652	143	Sphingomonas sp. Ant H11	0
192998	245656	143	Sphingomonas sp. Ant H11	0	Sphingomonas sp. Ant H11	0
192998	245655	121	Sphingomonas sp. Ant H11	0
192998	245653	106	Sphingomonas sp. Ant H11	0
192998	245654	79	Sphingomonas sp. Ant H11	0
192714	244693	152	Sphingomonas sp. Ant H11	0	Sphingomonas sp. Ant H11	0
192714	244694	152	Sphingomonas sp. Ant H11	0
192714	244695	106	Sphingomonas sp. Ant H11	0
192714	244696	96	Sphingomonas sp. Ant H11	0
193198	246349	107	Sphingomonas sp. Ant H11	2e-61
193198	246350	96	Sphingomonas sp. Ant H11	2e-61	Sphingomonas sp. Ant H11	2e-61
193076	245912	141	Sphingomonas sp. Ant H11	0	Xanthomonas oryzae	0.000128
193076	245914	141	Sphingomonas sp. Ant H11	0	Sphingomonas sp. Ant H11	0
193076	245913	115	Sphingomonas sp. Ant H11	0
193349	246848	133	Sphingomonas sp. Ant H11	3.58e-58	Streptomyces pactum	0.000358
193349	246849	133	Sphingomonas sp. Ant H11	3.58e-58	Sphingomonas	3.58e-58
193349	246846	127	Sphingomonas sp. Ant H11	3.58e-58	Streptomyces sp. G25(2015)	2.04e-05
193349	246847	122	Sphingomonas sp. Ant H11	3.58e-58
193349	246850	101	Sphingomonas sp. Ant H11	3.58e-58
193062	245862	142	Sphingomonas sp. Ant H11	0
193062	245864	140	Sphingomonas sp. Ant H11	0
193062	245863	120	Sphingomonas sp. Ant H11	0	Sphingomonas sp. Ant H11	0
191559	240042	229	Sphingomonas sp. Ant H11	0	Sphingomonas sp. Ant H11	0
191559	240043	229	Sphingomonas sp. Ant H11	0	Mastigocladus laminosus	1.05e-14
191559	240044	90	Sphingomonas sp. Ant H11	0
191559	240045	81	Sphingomonas sp. Ant H11	0
193357	246873	124	Sphingomonas sp. Ant H11	0
193357	246872	121	Sphingomonas sp. Ant H11	0	Sphingomonas sp. Ant H11	0
193364	246894	134	Sphingomonas sp. Ant H11	0
193364	246893	128	Sphingomonas sp. Ant H11	0	Sphingomonas sp. Ant H11	0
193259	246550	135	Sphingomonas sp. Ant H11	1.73e-54
193259	246549	89	Sphingomonas sp. Ant H11	1.73e-54	Sphingomonas sp. Ant H11	1.73e-54
193259	246548	77	Sphingomonas sp. Ant H11	1.73e-54
192445	243727	160	Sphingomonas sp. Ant H11	0	Sphingomonas sp. Ant H11	0
192445	243726	99	Sphingomonas sp. Ant H11	0
192445	243725	82	Sphingomonas sp. Ant H11	0
193101	245999	137	Sphingomonas sp. Ant H11	0	Mycobacterium tuberculosis	9.33e-07
193101	245997	124	Sphingomonas sp. Ant H11	0	Methylobacterium radiotolerans	2.88e-26
193101	245998	122	Sphingomonas sp. Ant H11	0	Sphingomonas	0
193101	245996	90	Sphingomonas sp. Ant H11	0
193383	246951	133	Sphingomonas sp. Ant H11	0	Sphingomonas sp. Ant H11	0
193383	246952	133	Sphingomonas sp. Ant H11	0	Pseudomonas tremae	4.11e-20
192672	244542	150	Sphingomonas sp. Ant H11	4.71e-44	Mastigocladus laminosus	2.61e-05
192672	244543	149	Sphingomonas sp. Ant H11	4.71e-44	Sphingomonas sp. Ant H11	4.71e-44
192672	244545	92	Sphingomonas sp. Ant H11	4.71e-44
192672	244544	85	Sphingomonas sp. Ant H11	4.71e-44
193396	246994	115	Sphingomonas sp. Ant H11	0	Sphingomonas sp. Ant H11	0
193396	246995	84	Sphingomonas sp. Ant H11	0
193396	246996	75	Sphingomonas sp. Ant H11	0
193257	246541	136	Sphingomonas sp. Ant H11	0
193257	246542	132	Sphingomonas sp. Ant H11	0	Sphingomonas sp. Ant H11	0
193257	246540	83	Sphingomonas sp. Ant H11	0
193012	245706	102	Sphingomonas sp. Ant H11	0	Sphingomonas sp. Ant H11	0
193012	245705	88	Sphingomonas sp. Ant H11	0
193373	246918	128	Sphingomonas sp. Ant H11	0	Sphingomonas sp. Ant H11	0
193373	246920	105	Sphingomonas sp. Ant H11	0
193373	246919	83	Sphingomonas sp. Ant H11	0
193348	246845	133	Sphingomonas sp. Ant H11	4.47e-53	Fopius arisanus	0.011
193348	246843	132	Sphingomonas sp. Ant H11	4.47e-53
193348	246842	117	Sphingomonas sp. Ant H11	4.47e-53	Raphanus sativus	0.069
193348	246844	93	Sphingomonas sp. Ant H11	4.47e-53	Sphingomonas sp. Ant H11	4.47e-53
193348	246841	88	Sphingomonas sp. Ant H11	4.47e-53
193348	246840	76	Sphingomonas sp. Ant H11	4.47e-53
193409	247039	117	Sphingomonas sp. Ant H11	2.54e-49
193409	247041	114	Sphingomonas sp. Ant H11	2.54e-49
193409	247040	90	Sphingomonas sp. Ant H11	2.54e-49	Sphingomonas	2.54e-49
193260	246551	136	Sphingomonas sp. Ant H11	0	Sphingomonas sp. Ant H11	0
193260	246552	136	Sphingomonas sp. Ant H11	0
193260	246553	92	Sphingomonas sp. Ant H11	0
193260	246554	83	Sphingomonas sp. Ant H11	0
193250	246520	136	Sphingomonas sp. Ant H11	1.13e-16	Bradyrhizobium elkanii	5.88e-08
193250	246522	81	Sphingomonas sp. Ant H11	1.13e-16	Sphingomonas sp. Ant H11	1.13e-16
193250	246521	75	Sphingomonas sp. Ant H11	1.13e-16
192899	245318	146	Sphingomonas sp. Ant H11	0	Mastigocladus laminosus	7.85e-34
192899	245321	146	Sphingomonas sp. Ant H11	0	Sphingomonas sp. Ant H11	0
192899	245320	90	Sphingomonas sp. Ant H11	0	Klebsiella sp. MS 92-3	2.39e-12
192899	245319	75	Sphingomonas sp. Ant H11	0
193129	246092	120	Sphingomonas sp. Ant H11	0
193129	246093	102	Sphingomonas sp. Ant H11	0	Sphingomonas sp. Ant H11	0
193129	246094	96	Sphingomonas sp. Ant H11	0
192515	243970	119	Sphingomonas sp. Ant H11	0	Sphingomonas sp. Ant H11	0
192515	243971	99	Sphingomonas sp. Ant H11	0
192515	243969	91	Sphingomonas sp. Ant H11	0
192282	243125	105	Sphingomonas sp. Ant H11	6.02e-41	Sphingopyxis sp. LC363	0.002
192282	243122	104	Sphingomonas sp. Ant H11	6.02e-41	Sphingomonas sp. Ant H11	3.03e-30
192282	243124	88	Sphingomonas sp. Ant H11	6.02e-41	Sphingomonas sp. Ant H11	6.02e-41
192282	243123	84	Sphingomonas sp. Ant H11	6.02e-41	Sphingomonas sp. Ant H11	2.35e-26
193109	246028	140	Sphingomonas sp. Ant H11	1.72e-23
193109	246027	140	Sphingomonas sp. Ant H11	1.72e-23	Sphingomonas sp. Ant H11	1.72e-23
193109	246026	88	Sphingomonas sp. Ant H11	1.72e-23
193109	246029	81	Sphingomonas sp. Ant H11	1.72e-23
192396	243546	162	Sphingomonas sp. Ant H11	0	Sphingomonas sp. Ant H11	2.37e-05
192396	243548	158	Sphingomonas sp. Ant H11	0
192396	243547	137	Sphingomonas sp. Ant H11	0	Sphingomonas sp. Ant H11	0
192396	243549	108	Sphingomonas sp. Ant H11	0
192392	243530	150	Sphingomonas sp. Ant H11	0	Sphingomonas sp. Ant H11	0
192392	243529	140	Sphingomonas sp. Ant H11	0
192392	243533	116	Sphingomonas sp. Ant H11	0
192392	243531	80	Sphingomonas sp. Ant H11	0
192392	243532	76	Sphingomonas sp. Ant H11	0
193402	247022	132	Sphingomonas sp. Ant H11	1.98e-48
193402	247019	124	Sphingomonas sp. Ant H11	1.98e-48
193402	247020	116	Sphingomonas sp. Ant H11	1.98e-48
193402	247021	111	Sphingomonas sp. Ant H11	1.98e-48	Sphingomonas sp. Ant H11	1.98e-48
193402	247018	110	Sphingomonas sp. Ant H11	1.98e-48
192965	245538	144	Sphingomonas sp. Ant H11	3.9e-60	Bacillus vallismortis	0.007
192965	245537	144	Sphingomonas sp. Ant H11	3.9e-60	Sphingomonas sp. Ant H11	3.9e-60
192965	245536	111	Sphingomonas sp. Ant H11	3.9e-60
192965	245539	99	Sphingomonas sp. Ant H11	3.9e-60
192906	245343	146	Sphingomonas sp. Ant H11	0
192906	245342	146	Sphingomonas sp. Ant H11	0	Sphingomonas sp. Ant H11	0
192906	245344	84	Sphingomonas sp. Ant H11	0
192906	245341	80	Sphingomonas sp. Ant H11	0
193332	246782	134	Sphingomonas sp. Ant H11	6.06e-60
193332	246785	134	Sphingomonas sp. Ant H11	6.06e-60
193332	246784	134	Sphingomonas sp. Ant H11	6.06e-60	Sphingomonas sp. Ant H11	6.06e-60
193332	246783	99	Sphingomonas sp. Ant H11	6.06e-60
193332	246786	76	Sphingomonas sp. Ant H11	6.06e-60
193372	246916	134	Sphingomonas sp. Ant H11	0	Sphingomonas sp. Ant H11	0
193372	246917	133	Sphingomonas sp. Ant H11	0
193080	245927	141	Sphingomonas sp. Ant H11	0	Sphingomonas sp. Ant H11	0
193080	245926	85	Sphingomonas sp. Ant H11	0	Nitrospirillum amazonense	5.65e-07
193147	246156	139	Sphingomonas sp. Ant H11	3.49e-51
193147	246158	139	Sphingomonas sp. Ant H11	3.49e-51	Sphingomonas sp. Ant H11	3.49e-51
193147	246157	107	Sphingomonas sp. Ant H11	3.49e-51
192628	244387	154	Sphingomonas sp. Ant H11	0	Acanthamoeba castellanii	0.000675
192628	244388	141	Sphingomonas sp. Ant H11	0
192628	244384	136	Sphingomonas sp. Ant H11	0	Sphingomonas sp. Ant H11	0
192628	244386	81	Sphingomonas sp. Ant H11	0
192628	244385	78	Sphingomonas sp. Ant H11	0
193369	246908	134	Sphingomonas sp. Ant H11	0
193369	246909	134	Sphingomonas sp. Ant H11	0	Sphingomonas sp. Ant H11	0
193168	246231	114	Sphingomonas sp. Ant H11	4.25e-52
193168	246229	111	Sphingomonas sp. Ant H11	4.25e-52
193168	246232	105	Sphingomonas sp. Ant H11	4.25e-52	Sphingomonas	4.25e-52
193168	246230	102	Sphingomonas sp. Ant H11	4.25e-52	Candidatus Accumulibacter sp. BA-94	2.48e-18
Domains
Contig_ID	Orf_ID	Accession	Name	Description	Viral Root	Bacterial Root	Eukaryotic Root	Other Root	Start_Pos	End_Pos	Evalue
191248	238254	PF01554	MatE	MatE		Bacteria	Eukaryota	Archaea	47	196	9.3e-08
191248	238251	PF13704	Glyco_tranf_2_4	Glycosyl transferase family 2	Cafeteria roenbergensis virus BV-PW1	Bacteria	Eukaryota	Methanobacterium lacus	57	117	5.7e-08
191248	238251	PF13641	Glyco_tranf_2_3	Glycosyltransferase like family 2	Paramecium bursaria Chlorella virus 1	Bacteria	Eukaryota	Archaea	28	133	4.6e-13
191248	238251	PF00535	Glycos_transf_2	Glycosyl transferase family 2	dsDNA viruses, no RNA stage	Bacteria	Eukaryota	Archaea	29	138	1.4e-26
191263	238355	PF06874	FBPase_2	Firmicute fructose-1,6-bisphosphatase		Bacteria			40	93	3.8e-08
191263	238355	PF14582	Metallophos_3	Metallophosphoesterase, calcineurin superfamily		Bacteria		Archaea	5	82	7.9e-06
191263	238355	PF12850	Metallophos_2	Calcineurin-like phosphoesterase superfamily domain	Caudovirales	Bacteria	Eukaryota	Archaea	7	204	1.2e-06
191263	238355	PF00149	Metallophos	Calcineurin-like phosphoesterase	dsDNA viruses, no RNA stage	Bacteria	Eukaryota	Archaea	6	196	2.6e-16
191263	238356	PF05808	Podoplanin	Podoplanin			Eukaryota		27	74	8e-07
191272	238422	PF04545	Sigma70_r4	Sigma-70, region 4	Siphoviridae	Bacteria	Eukaryota	Archaea	148	195	3.9e-13
191272	238422	PF04542	Sigma70_r2	Sigma-70 region 2	Caudovirales	Bacteria	Eukaryota	unclassified Archaea	46	107	6.7e-13
191272	238422	PF08281	Sigma70_r4_2	Sigma-70, region 4		Bacteria	Eukaryota	Archaea	145	195	1.1e-18
191272	238419	PF06461	DUF1086	Domain of Unknown Function (DUF1086)			Eukaryota		24	68	2.3e-06
191271	238416	PF01643	Acyl-ACP_TE	Acyl-ACP thioesterase		Bacteria	Eukaryota	Haloterrigena turkmenica DSM 5511	15	90	2.8e-07
191271	238416	PF03061	4HBT	Thioesterase superfamily		Bacteria	Eukaryota	Archaea	14	63	2.4e-09
191289	238535	PF01337	Barstar	Barstar (barnase inhibitor)		Bacteria	Eukaryota	Methanobacteriaceae	66	107	4.6e-06
191289	238535	PF04542	Sigma70_r2	Sigma-70 region 2	Caudovirales	Bacteria	Eukaryota	unclassified Archaea	49	115	1.3e-21
191289	238538	PF07715	Plug	TonB-dependent Receptor Plug Domain		Bacteria	Eukaryota	miscellaneous Crenarchaeota group archaeon SMTZ-80	58	129	6.1e-11
191294	238570	PF07157	DNA_circ_N	DNA circularisation protein N-terminus	Enterobacteria phage Mu	Bacteria	Opisthokonta		21	114	3.3e-31
191315	238711	PF07336	ABATE	Putative stress-induced transcription regulator		Bacteria			45	168	7.2e-16
191315	238711	PF11706	zf-CGNR	CGNR zinc finger		Bacteria			175	218	1e-20
191450	239503	PF02972	Phycoerythr_ab	Phycoerythrin, alpha/beta chain			Guillardia theta CCMP2712		54	82	6.1e-06
191750	240934	PF13420	Acetyltransf_4	Acetyltransferase (GNAT) domain		Bacteria	Eukaryota	Archaea	70	153	5.1e-08
191750	240934	PF13302	Acetyltransf_3	Acetyltransferase (GNAT) domain	Bacillus phage SPbeta	Bacteria	Eukaryota	Archaea	13	149	6e-25
191750	240934	PF00583	Acetyltransf_1	Acetyltransferase (GNAT) family	dsDNA viruses, no RNA stage	Bacteria	Eukaryota	Archaea	55	149	2.5e-12
191952	241776	PF00487	FA_desaturase	Fatty acid desaturase	Emiliania huxleyi virus 86 (isolate United Kingdom)	Bacteria	Eukaryota		54	153	2.3e-15
191393	239174	PF14499	DUF4437	Domain of unknown function (DUF4437)		Bacteria			125	174	2.9e-06
191393	239174	PF12973	Cupin_7	ChrR Cupin-like domain		Bacteria	Eukaryota		137	202	1.6e-10
191393	239174	PF07883	Cupin_2	Cupin domain	dsDNA viruses, no RNA stage	Bacteria	Eukaryota	Archaea	141	190	2.3e-08
191376	239085	PF06232	ATS3	Embryo-specific protein 3, (ATS3)			Tracheophyta		36	75	5.5e-06
191352	238944	PF02566	OsmC	OsmC-like protein		Bacteria	Eukaryota	Archaea	77	173	3e-14
191352	238943	PF15855	DUF4726	Domain of unknown function (DUF4726)			Eutheria		81	133	9.7e-06
191647	240468	PF02780	Transketolase_C	Transketolase, C-terminal domain		Bacteria	Eukaryota	Archaea	128	215	9.3e-19
191647	240468	PF02779	Transket_pyr	Transketolase, pyrimidine binding domain		Bacteria	Eukaryota	Archaea	5	98	7.6e-12
191410	239262	PF00027	cNMP_binding	Cyclic nucleotide-binding domain		Bacteria	Eukaryota	Archaea	58	140	1.2e-15
191410	239262	PF00325	Crp	Bacterial regulatory proteins, crp family		Bacteria	Beauveria bassiana D1-5		200	217	3.5e-09
191410	239262	PF13545	HTH_Crp_2	Crp-like helix-turn-helix domain		Bacteria	Eukaryota	Archaea	174	217	7.3e-11
191777	241057	PF02689	Herpes_Helicase	Helicase	dsDNA viruses, no RNA stage	Bacteria	Eukaryota		16	61	8.7e-06
191777	241057	PF01443	Viral_helicase1	Viral (Superfamily 1) RNA helicase	Viruses	Bacteria	Eukaryota		13	60	1.1e-08
191777	241057	PF13538	UvrD_C_2	UvrD-like helicase C-terminal domain	dsDNA viruses, no RNA stage	Bacteria	Eukaryota	Euryarchaeota	11	56	5.5e-11
191377	239094	PF07995	GSDH	Glucose / Sorbosone dehydrogenase		Bacteria	Eukaryota	Archaea	5	162	0
191377	239091	PF03069	FmdA_AmdA	Acetamidase/Formamidase family		Bacteria	Eukaryota	Archaea	5	55	9.2e-06
191377	239095	PF13622	4HBT_3	Thioesterase-like superfamily		Bacteria	Eukaryota		11	91	3.4e-09
191377	239095	PF03061	4HBT	Thioesterase superfamily		Bacteria	Eukaryota	Archaea	9	84	9.2e-13
191875	241462	PF12327	FtsZ_C	FtsZ family, C-terminal domain		Bacteria	Eukaryota	Archaea	119	192	2.2e-16
191875	241462	PF00091	Tubulin	Tubulin/FtsZ family, GTPase domain		Bacteria	Eukaryota	Archaea	1	70	5e-19
191502	239753	PF01636	APH	Phosphotransferase enzyme family	Marseillevirus marseillevirus	Bacteria	Eukaryota	Archaea	35	118	2.5e-12
191502	239752	PF02401	LYTB	LytB protein		Bacteria	Eukaryota		1	88	7.3e-31
191503	239757	PF07660	STN	Secretin and TonB N terminus short domain		Bacteria	Eukaryota		88	137	3.6e-14
191663	240548	PF04932	Wzy_C	O-Antigen ligase	Salmonella phage epsilon15	Bacteria	Eukaryota	Archaea	4	148	1.2e-15
191470	239603	PF05443	ROS_MUCR	ROS/MUCR transcriptional regulator protein		Bacteria	Ricinus communis	Halobacteria	67	187	9.9e-54
191811	241197	PF14659	Phage_int_SAM_3	Phage integrase, N-terminal SAM-like domain	Caudovirales	Bacteria			25	80	9.4e-12
191811	241197	PF00589	Phage_integrase	Phage integrase family	Viruses	Bacteria	Eukaryota	Archaea	128	180	9.5e-07
191382	239115	PF01872	RibD_C	RibD C-terminal domain		Bacteria	Eukaryota	Archaea	58	196	2.6e-12
191424	239347	PF01734	Patatin	Patatin-like phospholipase	dsDNA viruses, no RNA stage	Bacteria	Eukaryota	Archaea	130	208	2.3e-13
191514	239813	PF03253	UT	Urea transporter		Bacteria	Eukaryota	Archaea	57	95	3.2e-07
191514	239817	PF02199	SapA	Saposin A-type domain			Opisthokonta		19	46	4.7e-06
191514	239812	PF09361	Phasin_2	Phasin protein		Bacteria	Eukaryota		24	78	6e-09
191919	241636	PF08347	CTNNB1_binding	N-terminal CTNNB1 binding			Bilateria		101	175	3.9e-06
191996	241949	PF07660	STN	Secretin and TonB N terminus short domain		Bacteria	Eukaryota		41	77	1.2e-07
191996	241949	PF07715	Plug	TonB-dependent Receptor Plug Domain		Bacteria	Eukaryota	miscellaneous Crenarchaeota group archaeon SMTZ-80	112	180	2.1e-13
192823	245069	PF02371	Transposase_20	Transposase IS116/IS110/IS902 family		Bacteria	Eukaryota	Archaea	88	148	6.9e-21
192823	245069	PF00633	HHH	Helix-hairpin-helix motif		Bacteria	Eukaryota	Archaea	92	102	8.9e-06
191656	240514	PF00593	TonB_dep_Rec	TonB dependent receptor		Bacteria	Eukaryota		6	215	1.3e-10
191656	240517	PF16852	HHV-1_VABD	Herpes viral adaptor-to-host cellular mRNA binding domain	Simplexvirus				12	40	1.4e-07
191330	238813	PF09752	DUF2048	Abhydrolase domain containing 18		Bacteria	Eukaryota	Haloferacaceae	8	40	2.2e-06
191330	238813	PF07819	PGAP1	PGAP1-like protein		Bacteria	Eukaryota	Thermoplasmatales archaeon E-plasma	8	49	2.5e-08
191330	238813	PF12146	Hydrolase_4	Serine aminopeptidase, S33	dsDNA viruses, no RNA stage	Bacteria	Eukaryota	Archaea	5	111	1.4e-06
191330	238813	PF12697	Abhydrolase_6	Alpha/beta hydrolase family	Emiliania huxleyi virus 86 (isolate United Kingdom)	Bacteria	Eukaryota	Archaea	6	68	3.8e-06
191330	238813	PF00561	Abhydrolase_1	alpha/beta hydrolase fold	dsDNA viruses, no RNA stage	Bacteria	Eukaryota	Archaea	8	44	1.6e-06
191535	239915	PF09217	EcoRII-N	Restriction endonuclease EcoRII, N-terminal		Bacteria			83	124	9.8e-06
192310	243229	PF13356	DUF4102	Domain of unknown function (DUF4102)	Podoviridae	Bacteria	Eukaryota		2	26	5.8e-06
192310	243229	PF14659	Phage_int_SAM_3	Phage integrase, N-terminal SAM-like domain	Caudovirales	Bacteria			59	93	5.4e-09
191622	240344	PF02583	Trns_repr_metal	Metal-sensitive transcriptional repressor		Bacteria	Eukaryota	Methanobacteriaceae	23	99	5e-23
191622	240344	PF10635	DisA-linker	DisA bacterial checkpoint controller linker region		Bacteria			39	104	1.8e-07
192049	242148	PF02321	OEP	Outer membrane efflux protein		Bacteria	Eukaryota	Halobacterium sp. DL1	41	163	8.4e-10
192268	243077	PF06103	DUF948	Bacterial protein of unknown function (DUF948)		Bacteria			14	73	2.4e-06
191573	240112	PF00905	Transpeptidase	Penicillin binding protein transpeptidase domain		Bacteria	Eukaryota		1	227	3.5e-38
192264	243063	PF07238	PilZ	PilZ domain		Bacteria	Eukaryota	miscellaneous Crenarchaeota group archaeon SMTZ-80	13	90	2.9e-13
192793	244965	PF11843	DUF3363	Protein of unknown function (DUF3363)		Bacteria			2	74	2e-27
191481	239657	PF01627	Hpt	Hpt domain	Ectocarpus siliculosus virus 1 (isolate Kaikoura)	Bacteria	Eukaryota	Archaea	89	175	1.5e-19
191481	239659	PF00072	Response_reg	Response regulator receiver domain	Ectocarpus siliculosus virus 1 (isolate Kaikoura)	Bacteria	Eukaryota	Archaea	23	134	1.6e-31
191828	241257	PF14698	ASL_C2	Argininosuccinate lyase C-terminal		Bacteria	Eukaryota	Archaea	153	178	3.9e-07
191828	241259	PF11379	DUF3182	Protein of unknown function (DUF3182)		Bacteria			4	81	7.2e-06
191459	239555	PF00118	Cpn60_TCP1	TCP-1/cpn60 chaperonin family		Bacteria	Eukaryota	Archaea	19	103	8.5e-06
191459	239555	PF03308	ArgK	ArgK protein		Bacteria	Eukaryota	Archaea	15	49	4e-06
191459	239555	PF02374	ArsA_ATPase	Anion-transporting ATPase		Bacteria	Eukaryota	Archaea	13	45	9.8e-07
191459	239555	PF01656	CbiA	CobQ/CobB/MinD/ParA nucleotide binding domain	Halomonas phage phiHAP-1 Gulf of Mexico/-/2001	Bacteria	Eukaryota	Archaea	7	145	7.9e-15
191459	239555	PF02606	LpxK	Tetraacyldisaccharide-1-P 4'-kinase		Bacteria	Eukaryota	miscellaneous Crenarchaeota group archaeon SMTZ-80	5	39	1.3e-06
191459	239555	PF07015	VirC1	VirC1 protein		Bacteria			6	167	1.1e-17
191459	239555	PF06564	CBP_BcsQ	Cellulose biosynthesis protein BcsQ		Bacteria	Beauveria bassiana D1-5	Euryarchaeota	4	47	1.8e-07
191459	239555	PF09140	MipZ	ATPase MipZ		Bacteria			70	126	4.7e-08
191459	239555	PF10609	ParA	NUBPL iron-transfer P-loop NTPase		Bacteria	Eukaryota	Archaea	6	42	3.1e-10
191459	239555	PF16575	CLP1_P	mRNA cleavage and polyadenylation factor CLP1 P-loop		Bacteria	Eukaryota	Archaea	16	44	1.4e-06
191459	239555	PF13614	AAA_31	AAA domain	Caudovirales	Bacteria	Eukaryota	Archaea	69	129	1.6e-07
191972	241852	PF04333	MlaA	MlaA lipoprotein		Bacteria	Opisthokonta		1	169	4.9e-54
191834	241287	PF00144	Beta-lactamase	Beta-lactamase	Caudovirales	Bacteria	Eukaryota	Archaea	17	170	5.5e-32
191769	241020	PF04542	Sigma70_r2	Sigma-70 region 2	Caudovirales	Bacteria	Eukaryota	unclassified Archaea	51	82	4.6e-08
191901	241563	PF05168	HEPN	HEPN domain		Bacteria	Eukaryota	Archaea	39	158	2.8e-13
191718	240794	PF02482	Ribosomal_S30AE	Sigma 54 modulation protein / S30EA ribosomal protein		Bacteria	Eukaryota	Archaea	26	66	2.5e-06
191621	240341	PF01027	Bax1-I	Inhibitor of apoptosis-promoting Bax1	Human herpesvirus 5 strain Merlin	Bacteria	Eukaryota		34	169	2.6e-34
191913	241608	PF16385	DUF4994	Domain of unknown function		Bacteria			53	83	1.5e-08
191913	241608	PF14707	Sulfatase_C	C-terminal region of aryl-sulfatase		Bacteria	Eukaryota	Archaea	54	89	5.8e-08
191913	241608	PF16347	DUF4976	Domain of unknown function (DUF4976)		Bacteria	Eukaryota	Archaea	33	85	5e-07
191908	241584	PF14905	OMP_b-brl_3	Outer membrane protein beta-barrel family		Bacteria	Eukaryota		21	167	1.6e-08
191908	241584	PF00593	TonB_dep_Rec	TonB dependent receptor		Bacteria	Eukaryota		17	188	8e-25
191799	241149	PF01073	3Beta_HSD	3-beta hydroxysteroid dehydrogenase/isomerase family	dsDNA viruses, no RNA stage	Bacteria	Eukaryota	Archaea	48	140	8.1e-12
191799	241149	PF02719	Polysacc_synt_2	Polysaccharide biosynthesis protein		Bacteria	Eukaryota	Archaea	48	95	7.6e-06
191799	241149	PF07993	NAD_binding_4	Male sterility protein		Bacteria	Eukaryota	Archaea	41	152	1.6e-14
191799	241149	PF13460	NAD_binding_10	NAD(P)H-binding		Bacteria	Eukaryota	Archaea	4	136	5.3e-09
191799	241149	PF16363	GDP_Man_Dehyd	GDP-mannose 4,6 dehydratase	dsDNA viruses, no RNA stage	Bacteria	Eukaryota	Archaea	47	195	5e-14
191799	241149	PF01370	Epimerase	NAD dependent epimerase/dehydratase family	Paramecium bursaria Chlorella virus 1	Bacteria	Eukaryota	Archaea	7	196	1.2e-21
191744	240904	PF00144	Beta-lactamase	Beta-lactamase	Caudovirales	Bacteria	Eukaryota	Archaea	36	116	3.5e-21
191994	241939	PF02785	Biotin_carb_C	Biotin carboxylase C-terminal domain		Bacteria	Eukaryota	Archaea	1	124	1.7e-25
191653	240500	PF00581	Rhodanese	Rhodanese-like domain		Bacteria	Eukaryota	Archaea	19	64	6.5e-07
191653	240500	PF01946	Thi4	Thi4 family		Bacteria	Eukaryota	Archaea	27	60	3.7e-08
191653	240500	PF03486	HI0933_like	HI0933-like protein		Bacteria	Eukaryota	Archaea	28	58	2.9e-06
191653	240500	PF01262	AlaDh_PNT_C	Alanine dehydrogenase/PNT, C-terminal domain		Bacteria	Eukaryota	Archaea	25	58	1.9e-08
191653	240500	PF01134	GIDA	Glucose inhibited division protein A		Bacteria	Eukaryota	Archaea	29	55	5.2e-07
191653	240500	PF13738	Pyr_redox_3	Pyridine nucleotide-disulphide oxidoreductase		Bacteria	Eukaryota	Archaea	30	61	8.5e-06
191653	240500	PF13450	NAD_binding_8	NAD(P)-binding Rossmann-like domain	dsDNA viruses, no RNA stage	Bacteria	Eukaryota	Archaea	31	68	8.3e-11
191653	240500	PF00890	FAD_binding_2	FAD binding domain		Bacteria	Eukaryota	Archaea	29	92	7e-09
191653	240500	PF01266	DAO	FAD dependent oxidoreductase		Bacteria	Eukaryota	Archaea	29	196	3.2e-32
191653	240500	PF01494	FAD_binding_3	FAD binding domain		Bacteria	Eukaryota	Archaea	28	57	8.4e-08
191653	240500	PF07992	Pyr_redox_2	Pyridine nucleotide-disulphide oxidoreductase		Bacteria	Eukaryota	Archaea	29	58	1.7e-07
191705	240731	PF16576	HlyD_D23	Barrel-sandwich domain of CusB or HlyD membrane-fusion		Bacteria	Eukaryota		175	208	1.8e-08
193265	246570	PF00534	Glycos_transf_1	Glycosyl transferases group 1	dsDNA viruses, no RNA stage	Bacteria	Eukaryota	Archaea	89	125	3.4e-06
192296	243185	PF00675	Peptidase_M16	Insulinase (Peptidase family M16)	Mimiviridae	Bacteria	Eukaryota	Archaea	67	154	9.2e-14
192090	242334	PF00580	UvrD-helicase	UvrD/REP helicase N-terminal domain	Bacillus phage SPO1	Bacteria	Eukaryota	Archaea	70	155	1.8e-15
192090	242334	PF13245	AAA_19	AAA domain	dsDNA viruses, no RNA stage	Bacteria	Eukaryota	Archaea	77	155	1.1e-08
192665	244515	PF12000	Glyco_trans_4_3	Gkycosyl transferase family 4 group		Bacteria			9	54	2.8e-07
192318	243253	PF03748	FliL	Flagellar basal body-associated protein FliL		Bacteria	Eukaryota		60	160	5e-24
191630	240389	PF00512	HisKA	His Kinase A (phospho-acceptor) domain	Ectocarpus siliculosus virus 1 (isolate Kaikoura)	Bacteria	Eukaryota	Archaea	54	110	4.4e-13
191630	240389	PF02518	HATPase_c	Histidine kinase-, DNA gyrase B-, and HSP90-like ATPase	dsDNA viruses, no RNA stage	Bacteria	Eukaryota	Archaea	158	214	3.9e-11
192173	242693	PF01051	Rep_3	Initiator Replication protein	Enterobacteria phage P1	Bacteria	Eukaryota		11	150	9.5e-08
192173	242693	PF10134	RPA	Replication initiator protein A		Bacteria	Eukaryota		2	160	7.9e-36
191785	241081	PF00912	Transgly	Transglycosylase		Bacteria	Eukaryota		99	194	3.8e-32
191571	240098	PF01597	GCV_H	Glycine cleavage H-protein		Bacteria	Eukaryota	Archaea	56	97	1.3e-07
191571	240098	PF09891	DUF2118	Uncharacterized protein conserved in archaea (DUF2118)		Bacteria		Archaea	51	89	1.5e-07
191571	240098	PF13375	RnfC_N	RnfC Barrel sandwich hybrid domain		Bacteria	Opisthokonta	Euryarchaeota	54	111	4.5e-09
191571	240098	PF00364	Biotin_lipoyl	Biotin-requiring enzyme		Bacteria	Eukaryota	Archaea	35	107	8.5e-25
191571	240098	PF13533	Biotin_lipoyl_2	Biotin-lipoyl like		Bacteria	Eukaryota		76	109	1.1e-06
191571	240098	PF16576	HlyD_D23	Barrel-sandwich domain of CusB or HlyD membrane-fusion		Bacteria	Eukaryota		66	108	4e-06
191571	240101	PF02780	Transketolase_C	Transketolase, C-terminal domain		Bacteria	Eukaryota	Archaea	1	116	1.2e-40
191641	240442	PF12852	Cupin_6	Cupin		Bacteria	Eukaryota		12	190	1.3e-14
191641	240443	PF15355	Chisel	Stretch-responsive small skeletal muscle X protein, Chisel			Euteleostomi		7	37	4e-06
192818	245051	PF03115	Astro_capsid_N	Astrovirus capsid protein precursor	Astroviridae				11	79	1.1e-06
192818	245052	PF00709	Adenylsucc_synt	Adenylosuccinate synthetase	Mycobacterium phage Bxz1	Bacteria	Eukaryota	Archaea	2	74	3.4e-24
192771	244882	PF00174	Oxidored_molyb	Oxidoreductase molybdopterin binding domain		Bacteria	Eukaryota	Archaea	93	150	7.5e-11
192490	243885	PF07690	MFS_1	Major Facilitator Superfamily	dsDNA viruses, no RNA stage	Bacteria	Eukaryota	Archaea	3	158	3.8e-08
192465	243796	PF00753	Lactamase_B	Metallo-beta-lactamase superfamily		Bacteria	Eukaryota	Archaea	8	158	3.3e-17
192061	242200	PF01713	Smr	Smr domain		Bacteria	Eukaryota	unclassified Archaea	56	144	5.9e-22
192309	243224	PF02679	ComA	(2R)-phospho-3-sulfolactate synthase (ComA)		Bacteria	Eukaryota	Archaea	89	149	8.4e-06
191537	239929	PF01915	Glyco_hydro_3_C	Glycosyl hydrolase family 3 C-terminal domain		Bacteria	Eukaryota	Archaea	21	118	1.8e-15
191537	239929	PF07691	PA14	PA14 domain		Bacteria	Eukaryota	Archaea	104	197	2.4e-17
192319	243258	PF04820	Trp_halogenase	Tryptophan halogenase		Bacteria	Eukaryota	Archaea	1	165	3.4e-56
192320	243263	PF14907	NTP_transf_5	Uncharacterised nucleotidyltransferase		Bacteria		Archaea	77	152	5.2e-10
192785	244936	PF02130	UPF0054	Uncharacterized protein family UPF0054		Bacteria	Eukaryota		49	101	8.2e-09
191742	240899	PF03602	Cons_hypoth95	Conserved hypothetical protein 95		Bacteria	Eukaryota	Archaea	27	106	2.5e-08
191742	240899	PF01596	Methyltransf_3	O-methyltransferase		Bacteria	Eukaryota	Archaea	45	104	2.7e-06
191742	240899	PF08704	GCD14	tRNA methyltransferase complex GCD14 subunit		Bacteria	Eukaryota	Archaea	40	142	1.2e-06
191742	240899	PF12847	Methyltransf_18	Methyltransferase domain		Bacteria	Eukaryota	Euryarchaeota	36	104	5.4e-09
191742	240899	PF02353	CMAS	Mycolic acid cyclopropane synthetase		Bacteria	Eukaryota	Archaea	40	152	8.2e-07
191742	240899	PF13679	Methyltransf_32	Methyltransferase domain		Bacteria	Eukaryota	Methanopyrus kandleri AV19	42	105	1.5e-06
191742	240899	PF13578	Methyltransf_24	Methyltransferase domain	dsDNA viruses, no RNA stage	Bacteria	Eukaryota	Archaea	49	150	1e-08
191742	240899	PF01135	PCMT	Protein-L-isoaspartate(D-aspartate) O-methyltransferase (PCMT)		Bacteria	Eukaryota	Archaea	41	100	1.1e-08
191742	240899	PF10294	Methyltransf_16	Lysine methyltransferase		Bacteria	Eukaryota		43	137	5.7e-06
191742	240899	PF02475	Met_10	Met-10+ like-protein		Bacteria	Eukaryota	Archaea	34	108	3.4e-09
191742	240899	PF01209	Ubie_methyltran	ubiE/COQ5 methyltransferase family		Bacteria	Eukaryota	Archaea	40	150	4e-07
191742	240899	PF00398	RrnaAD	Ribosomal RNA adenine dimethylase		Bacteria	Eukaryota	Archaea	41	112	2e-06
191742	240899	PF06325	PrmA	Ribosomal protein L11 methyltransferase (PrmA)		Bacteria	Eukaryota	Archaea	37	153	2.3e-17
191742	240899	PF01728	FtsJ	FtsJ-like methyltransferase	Viruses	Bacteria	Eukaryota	Archaea	40	125	5.7e-07
191742	240899	PF08242	Methyltransf_12	Methyltransferase domain		Bacteria	Eukaryota	Euryarchaeota	48	149	6.3e-10
191742	240899	PF05175	MTS	Methyltransferase small domain		Bacteria	Eukaryota	Archaea	44	151	5.8e-11
191742	240899	PF13847	Methyltransf_31	Methyltransferase domain	dsDNA viruses, no RNA stage	Bacteria	Eukaryota	Archaea	44	156	1.1e-08
191742	240899	PF13489	Methyltransf_23	Methyltransferase domain	dsDNA viruses, no RNA stage	Bacteria	Eukaryota	Archaea	37	151	6.2e-08
191742	240899	PF08241	Methyltransf_11	Methyltransferase domain	dsDNA viruses, no RNA stage	Bacteria	Eukaryota	Archaea	48	151	4.2e-10
191742	240899	PF13649	Methyltransf_25	Methyltransferase domain	Viruses	Bacteria	Eukaryota	Archaea	47	148	4.8e-14
192758	244840	PF01073	3Beta_HSD	3-beta hydroxysteroid dehydrogenase/isomerase family	dsDNA viruses, no RNA stage	Bacteria	Eukaryota	Archaea	16	89	1.9e-09
192758	244840	PF02719	Polysacc_synt_2	Polysaccharide biosynthesis protein		Bacteria	Eukaryota	Archaea	14	93	4.1e-15
192758	244840	PF04321	RmlD_sub_bind	RmlD substrate binding domain	Acanthamoeba polyphaga mimivirus	Bacteria	Eukaryota	Archaea	16	124	1.4e-08
192758	244840	PF07993	NAD_binding_4	Male sterility protein		Bacteria	Eukaryota	Archaea	34	128	2.2e-08
192758	244840	PF13460	NAD_binding_10	NAD(P)H-binding		Bacteria	Eukaryota	Archaea	13	108	9.7e-06
192758	244840	PF16363	GDP_Man_Dehyd	GDP-mannose 4,6 dehydratase	dsDNA viruses, no RNA stage	Bacteria	Eukaryota	Archaea	16	131	1.5e-25
192758	244840	PF01370	Epimerase	NAD dependent epimerase/dehydratase family	Paramecium bursaria Chlorella virus 1	Bacteria	Eukaryota	Archaea	16	131	2.1e-17
192209	242845	PF00571	CBS	CBS domain		Bacteria	Eukaryota	Archaea	36	89	1.4e-08
192209	242845	PF00478	IMPDH	IMP dehydrogenase / GMP reductase domain		Bacteria	Eukaryota	Archaea	84	169	1.7e-26
192537	244052	PF04390	LptE	Lipopolysaccharide-assembly		Bacteria	Eukaryota		29	122	2.9e-12
191990	241927	PF01656	CbiA	CobQ/CobB/MinD/ParA nucleotide binding domain	Halomonas phage phiHAP-1 Gulf of Mexico/-/2001	Bacteria	Eukaryota	Archaea	38	129	2.7e-13
191990	241927	PF01268	FTHFS	Formate--tetrahydrofolate ligase		Bacteria	Eukaryota	Archaea	37	90	1.9e-07
191990	241927	PF07015	VirC1	VirC1 protein		Bacteria			36	77	7.4e-06
191990	241927	PF09140	MipZ	ATPase MipZ		Bacteria			37	152	1.9e-07
191990	241927	PF10609	ParA	NUBPL iron-transfer P-loop NTPase		Bacteria	Eukaryota	Archaea	36	162	2.4e-10
191990	241927	PF13614	AAA_31	AAA domain	Caudovirales	Bacteria	Eukaryota	Archaea	36	158	6.5e-19
192521	243990	PF05231	MASE1	MASE1	Ectocarpus siliculosus virus 1 (isolate Kaikoura)	Bacteria	Eukaryota	Methanolacinia petrolearia DSM 11571	64	100	8e-06
192539	244061	PF00072	Response_reg	Response regulator receiver domain	Ectocarpus siliculosus virus 1 (isolate Kaikoura)	Bacteria	Eukaryota	Archaea	17	127	4.4e-16
192951	245499	PF02283	CobU	Cobinamide kinase / cobinamide phosphate guanyltransferase		Bacteria	Eukaryota		49	140	1.2e-36
191642	240447	PF00291	PALP	Pyridoxal-phosphate dependent enzyme	Caudovirales	Bacteria	Eukaryota	Archaea	3	116	1.5e-07
191745	240906	PF00106	adh_short	short chain dehydrogenase	Acanthamoeba polyphaga mimivirus	Bacteria	Eukaryota	Archaea	69	102	5.5e-08
191745	240905	PF13542	HTH_Tnp_ISL3	Helix-turn-helix domain of transposase family ISL3	Burkholderia phage Bcep22	Bacteria	Piriformospora indica DSM 11827	Euryarchaeota	18	37	2.9e-06
191745	240905	PF13556	HTH_30	PucR C-terminal helix-turn-helix domain		Bacteria	Rhizophagus irregularis DAOM 181602		11	56	1.7e-06
191745	240905	PF13404	HTH_AsnC-type	AsnC-type helix-turn-helix domain		Bacteria	Eukaryota	Archaea	7	46	9.1e-06
191745	240905	PF12802	MarR_2	MarR family	Burkholderia phage BcepMu USA/Summer/2002	Bacteria	Eukaryota	Archaea	3	46	1.5e-06
191745	240905	PF00126	HTH_1	Bacterial regulatory helix-turn-helix protein, lysR family		Bacteria	Eukaryota	Archaea	9	68	5.2e-17
192541	244066	PF01339	CheB_methylest	CheB methylesterase		Bacteria	Eukaryota	Archaea	5	157	7e-46
192941	245464	PF13580	SIS_2	SIS domain		Bacteria	Eukaryota	Archaea	86	143	9.2e-06
192096	242359	PF13356	DUF4102	Domain of unknown function (DUF4102)	Podoviridae	Bacteria	Eukaryota		93	157	1.3e-16
192266	243068	PF07409	GP46	Phage protein GP46	Enterobacteria phage Mu	Bacteria	Eukaryota		66	113	4.9e-17
192293	243171	PF03707	MHYT	Bacterial signalling protein N terminal repeat		Bacteria	Eukaryota		59	91	2.3e-06
192293	243171	PF03824	NicO	High-affinity nickel-transport protein		Bacteria	Eukaryota	Archaea	1	130	2.9e-38
192097	242362	PF05164	ZapA	Cell division protein ZapA		Bacteria	Eukaryota		27	114	2.9e-21
192181	242731	PF03079	ARD	ARD/ARD' family		Bacteria	Eukaryota		75	171	2.1e-13
193077	245917	PF04972	BON	BON domain		Bacteria	Eukaryota	Thermofilum sp. 1910b	82	126	3.6e-10
193077	245917	PF13629	T2SS-T3SS_pil_N	Pilus formation protein N terminal region		Bacteria	Ricinus communis		8	77	5.6e-18
192760	244847	PF11351	GTA_holin_3TM	Holin of 3TMs, for gene-transfer release		Bacteria	Ricinus communis		20	91	1.7e-23
192215	242868	PF06568	DUF1127	Domain of unknown function (DUF1127)		Bacteria	Melampsora larici-populina 98AG31		21	37	3.6e-06
192802	244997	PF10618	Tail_tube	Phage tail tube protein	Enterobacteria phage Mu	Bacteria	Eukaryota		15	78	1.7e-18
192802	244997	PF00477	LEA_5	Small hydrophilic plant seed protein		Bacteria	Viridiplantae	Archaea	28	72	4.7e-07
192739	244779	PF02628	COX15-CtaA	Cytochrome oxidase assembly protein		Bacteria	Eukaryota	Archaea	1	150	0
192739	244779	PF00892	EamA	EamA-like transporter family		Bacteria	Eukaryota	Archaea	75	150	6.5e-08
192739	244780	PF10839	DUF2647	Protein of unknown function (DUF2647)			Mesangiospermae		86	114	7.5e-07
192779	244911	PF00593	TonB_dep_Rec	TonB dependent receptor		Bacteria	Eukaryota		3	143	1.9e-14
192779	244910	PF05206	TRM13	Methyltransferase TRM13			Eukaryota		54	127	8.1e-06
193275	246598	PF06066	SepZ	SepZ		Citrobacter rodentium ICC168			2	54	3.3e-07
193275	246598	PF13908	Shisa	Wnt and FGF inhibitory regulator			Eukaryota		32	57	6e-06
191960	241807	PF06411	HdeA	HdeA/HdeB family		Bacteria	Trichuris trichiura		15	73	6e-16
193248	246515	PF07536	HWE_HK	HWE histidine kinase		Bacteria			35	121	2.5e-18
193248	246515	PF07568	HisKA_2	Histidine kinase		Bacteria		Euryarchaeota	35	83	1.3e-09
193248	246515	PF13699	DUF4157	Domain of unknown function (DUF4157)		Bacteria	Talaromyces stipitatus ATCC 10500	Archaea	21	41	5.2e-06
192626	244378	PF03404	Mo-co_dimer	Mo-co oxidoreductase dimerisation domain		Bacteria	Eukaryota	Archaea	40	125	2.6e-09
193126	246078	PF14347	DUF4399	Domain of unknown function (DUF4399)		Bacteria	Eukaryota	Euryarchaeota	45	100	5.2e-08
193126	246082	PF10143	PhosphMutase	2,3-bisphosphoglycerate-independent phosphoglycerate mutase		Bacteria	Eukaryota	Archaea	6	39	1.3e-06
191951	241774	PF00672	HAMP	HAMP domain		Bacteria	Eukaryota	Archaea	72	128	6.1e-06
191951	241774	PF00512	HisKA	His Kinase A (phospho-acceptor) domain	Ectocarpus siliculosus virus 1 (isolate Kaikoura)	Bacteria	Eukaryota	Archaea	134	186	4.6e-10
192540	244064	PF02837	Glyco_hydro_2_N	Glycosyl hydrolases family 2, sugar binding domain		Bacteria	Eukaryota	Archaea	11	103	1.7e-18
192987	245615	PF14495	Cytochrom_C550	Cytochrome c-550 domain		Bacteria	Eukaryota		27	63	1.3e-06
192987	245615	PF02167	Cytochrom_C1	Cytochrome C1 family		Bacteria	Eukaryota		35	143	9.5e-41
192987	245615	PF13442	Cytochrome_CBB3	Cytochrome C oxidase, cbb3-type, subunit III		Bacteria	Eukaryota	Euryarchaeota	47	88	3e-07
192987	245615	PF16680	Ig_4	T-cell surface glycoprotein CD3 delta chain			Euteleostomi		44	66	5.7e-06
192220	242888	PF03306	AAL_decarboxy	Alpha-acetolactate decarboxylase		Bacteria	Eukaryota	Euryarchaeota	36	149	3.7e-43
192402	243571	PF01850	PIN	PIN domain		Bacteria	Eukaryota	Archaea	12	79	3.7e-07
193052	245838	PF00732	GMC_oxred_N	GMC oxidoreductase	Acanthamoeba polyphaga mimivirus	Bacteria	Eukaryota	Archaea	2	110	1.9e-40
192058	242187	PF00501	AMP-binding	AMP-binding enzyme		Bacteria	Eukaryota	Archaea	34	144	8e-26
193362	246888	PF10340	Say1_Mug180	Steryl acetyl hydrolase		Bacteria	Eukaryota		2	113	2e-12
193362	246888	PF00326	Peptidase_S9	Prolyl oligopeptidase family		Bacteria	Eukaryota	Archaea	51	89	8.1e-07
193362	246888	PF07859	Abhydrolase_3	alpha/beta hydrolase fold	dsDNA viruses, no RNA stage	Bacteria	Eukaryota	Archaea	5	121	2.3e-26
193362	246888	PF12146	Hydrolase_4	Serine aminopeptidase, S33	dsDNA viruses, no RNA stage	Bacteria	Eukaryota	Archaea	50	92	8.5e-08
193362	246888	PF12697	Abhydrolase_6	Alpha/beta hydrolase family	Emiliania huxleyi virus 86 (isolate United Kingdom)	Bacteria	Eukaryota	Archaea	9	106	1.4e-06
192652	244467	PF14016	DUF4232	Protein of unknown function (DUF4232)		Bacteria	Lasius niger		115	148	8.3e-06
192652	244467	PF01915	Glyco_hydro_3_C	Glycosyl hydrolase family 3 C-terminal domain		Bacteria	Eukaryota	Archaea	31	106	1.4e-25
192652	244467	PF14310	Fn3-like	Fibronectin type III-like domain		Bacteria	Eukaryota	Archaea	6	38	2.1e-07
193005	245682	PF13411	MerR_1	MerR HTH family regulatory protein	Mycobacterium phage Corndog	Bacteria	Eukaryota	Archaea	1	26	5e-06
193005	245682	PF09278	MerR-DNA-bind	MerR, DNA binding		Bacteria	Eukaryota	Archaeoglobus fulgidus DSM 4304	3	66	1.2e-23
191626	240367	PF16358	RcsF	RcsF lipoprotein		Gammaproteobacteria	Bilateria		41	65	7.7e-06
193094	245974	PF00735	Septin	Septin		Bacteria	Eukaryota		55	81	7.6e-06
193094	245974	PF00437	T2SSE	Type II/IV secretion system protein		Bacteria	Eukaryota	Archaea	3	140	1.3e-38
193094	245974	PF01580	FtsK_SpoIIIE	FtsK/SpoIIIE family	Siphoviridae	Bacteria	Eukaryota	Archaea	51	74	2.6e-07
193094	245974	PF00350	Dynamin_N	Dynamin family	Acanthamoeba polyphaga mimivirus	Bacteria	Eukaryota	Methanomicrobia	56	76	2.2e-06
193094	245974	PF06414	Zeta_toxin	Zeta toxin		Bacteria	Eukaryota		54	107	3.7e-06
193094	245974	PF13191	AAA_16	AAA ATPase domain		Bacteria	Eukaryota	Archaea	42	100	1.7e-07
193094	245974	PF13521	AAA_28	AAA domain	Myoviridae	Bacteria	Eukaryota	Hyperthermus butylicus DSM 5456	55	75	4e-06
192679	244564	PF00903	Glyoxalase	Glyoxalase/Bleomycin resistance protein/Dioxygenase superfamily		Bacteria	Eukaryota	Archaea	19	70	3.8e-08
192477	243841	PF01323	DSBA	DSBA-like thioredoxin domain		Bacteria	Eukaryota	Archaea	31	145	1e-17
193116	246045	PF10746	Phage_holin_2_2	Phage holin T7 family, holin superfamily II	Autographivirinae	Proteobacteria			118	140	8e-06
192584	244232	PF14720	NiFe_hyd_SSU_C	NiFe/NiFeSe hydrogenase small subunit C-terminal		Bacteria		Archaea	81	113	7.8e-06
192584	244234	PF02643	DUF192	Uncharacterized ACR, COG1430		Bacteria	Alveolata	Archaea	82	144	5.6e-22
192570	244173	PF00171	Aldedh	Aldehyde dehydrogenase family		Bacteria	Eukaryota	Archaea	42	116	3.4e-18
193181	246285	PF13286	HD_assoc	Phosphohydrolase-associated domain		Bacteria	Eukaryota	Euryarchaeota	102	132	3e-08
193235	246476	PF01312	Bac_export_2	FlhB HrpN YscU SpaS Family		Bacteria	Eukaryota		68	128	1.9e-18
193194	246336	PF14915	CCDC144C	CCDC144C protein coiled-coil region			Eumetazoa		39	94	1.5e-07
193194	246336	PF02050	FliJ	Flagellar FliJ protein		Bacteria	Eukaryota		7	107	3.1e-09
192868	245214	PF01027	Bax1-I	Inhibitor of apoptosis-promoting Bax1	Human herpesvirus 5 strain Merlin	Bacteria	Eukaryota		41	98	3.8e-11
193138	246126	PF01220	DHquinase_II	Dehydroquinase class II		Bacteria	Eukaryota		32	85	4.1e-06
193138	246126	PF09140	MipZ	ATPase MipZ		Bacteria			32	102	1e-07
193138	246126	PF13614	AAA_31	AAA domain	Caudovirales	Bacteria	Eukaryota	Archaea	2	103	8.2e-21
192607	244310	PF00563	EAL	EAL domain		Bacteria	Eukaryota		2	155	3.2e-52
191978	241878	PF02836	Glyco_hydro_2_C	Glycosyl hydrolases family 2, TIM barrel domain		Bacteria	Eukaryota	Archaea	13	101	1.2e-14
192617	244344	PF00015	MCPsignal	Methyl-accepting chemotaxis protein (MCP) signalling domain		Bacteria	Eukaryota	Archaea	1	134	2.5e-18
192617	244344	PF06009	Laminin_II	Laminin Domain II			Bilateria		44	119	4.6e-06
192617	244344	PF06160	EzrA	Septation ring formation regulator, EzrA		Bacteria	Trichuris trichiura	Vulcanisaeta distributa DSM 14429	42	119	1.1e-06
192617	244344	PF13949	ALIX_LYPXL_bnd	ALIX V-shaped domain binding to HIV			Eukaryota		16	91	2.3e-06
192617	244344	PF10498	IFT57	Intra-flagellar transport protein 57			Eukaryota		7	111	1.2e-06
192617	244344	PF07851	TMPIT	TMPIT-like protein		Geobacillus sp. BCO2	Eukaryota		29	105	9.9e-06
192617	244344	PF07889	DUF1664	Protein of unknown function (DUF1664)		Terrabacteria group	Eukaryota	Haloarcula marismortui ATCC 43049	5	79	7.5e-07
192617	244344	PF07926	TPR_MLP1_2	TPR/MLP1/MLP2-like protein			Eukaryota		39	114	3.1e-06
192617	244344	PF16888	DUF5082	Domain of unknown function (DUF5082)		Terrabacteria group	Trichuris trichiura		10	127	4.2e-07
192617	244344	PF09850	DotU	Type VI secretion system protein DotU		Bacteria	Eukaryota		36	87	1.6e-06
192617	244344	PF04582	Reo_sigmaC	Reovirus sigma C capsid protein		Firmicutes	Opisthokonta		19	119	5.1e-06
192617	244344	PF00092	VWA	von Willebrand factor type A domain	Acidianus two-tailed virus	Bacteria	Eukaryota	Archaea	4	82	9.6e-07
192617	244344	PF13166	AAA_13	AAA domain		Bacteria	Eukaryota	Archaea	19	114	4.5e-06
192891	245296	PF05275	CopB	Copper resistance protein B precursor (CopB)		Bacteria			6	146	0
192714	244693	PF00293	NUDIX	NUDIX domain	dsDNA viruses, no RNA stage	Bacteria	Eukaryota	Archaea	41	112	9.3e-16
193198	246350	PF09098	Dehyd-heme_bind	Quinohemoprotein amine dehydrogenase A, alpha subunit, haem binding		Bacteria			11	63	4.5e-07
193076	245912	PF06327	DUF1053	Domain of Unknown Function (DUF1053)			Metazoa		48	116	4.7e-06
193076	245914	PF07690	MFS_1	Major Facilitator Superfamily	dsDNA viruses, no RNA stage	Bacteria	Eukaryota	Archaea	3	135	9.6e-13
193349	246849	PF01946	Thi4	Thi4 family		Bacteria	Eukaryota	Archaea	37	82	1.9e-09
193349	246849	PF13241	NAD_binding_7	Putative NAD(P)-binding		Bacteria	Eukaryota	Archaea	35	120	3.2e-07
193349	246849	PF03486	HI0933_like	HI0933-like protein		Bacteria	Eukaryota	Archaea	40	68	2.2e-06
193349	246849	PF13450	NAD_binding_8	NAD(P)-binding Rossmann-like domain	dsDNA viruses, no RNA stage	Bacteria	Eukaryota	Archaea	43	68	9e-07
193349	246849	PF00890	FAD_binding_2	FAD binding domain		Bacteria	Eukaryota	Archaea	40	133	2.4e-27
193349	246849	PF01266	DAO	FAD dependent oxidoreductase		Bacteria	Eukaryota	Archaea	40	91	1.1e-11
193349	246849	PF01494	FAD_binding_3	FAD binding domain		Bacteria	Eukaryota	Archaea	39	68	2.2e-06
193349	246849	PF07992	Pyr_redox_2	Pyridine nucleotide-disulphide oxidoreductase		Bacteria	Eukaryota	Archaea	40	89	4.4e-08
191559	240042	PF14850	Pro_dh-DNA_bdg	DNA-binding domain of Proline dehydrogenase		Bacteria	Eukaryota		6	41	7.8e-10
191559	240042	PF01619	Pro_dh	Proline dehydrogenase		Bacteria	Eukaryota	Archaea	51	157	1.3e-20
191559	240042	PF00697	PRAI	N-(5'phosphoribosyl)anthranilate (PRA) isomerase		Bacteria	Eukaryota	Archaea	139	217	2e-11
191559	240042	PF09976	TPR_21	Tetratricopeptide repeat-like domain		Bacteria	Eukaryota		9	110	2.1e-07
191559	240043	PF13744	HTH_37	Helix-turn-helix domain	Caudovirales	Bacteria	Opisthokonta		32	77	9.2e-06
193357	246872	PF00005	ABC_tran	ABC transporter	dsDNA viruses, no RNA stage	Bacteria	Eukaryota	Archaea	13	43	2.2e-07
193259	246549	PF00254	FKBP_C	FKBP-type peptidyl-prolyl cis-trans isomerase		Bacteria	Eukaryota	Archaea	2	63	2e-13
192445	243727	PF07715	Plug	TonB-dependent Receptor Plug Domain		Bacteria	Eukaryota	miscellaneous Crenarchaeota group archaeon SMTZ-80	4	108	3.6e-20
193101	245998	PF01000	RNA_pol_A_bac	RNA polymerase Rpb3/RpoA insert domain	dsDNA viruses, no RNA stage	Bacteria	Eukaryota	Archaea	65	121	1.4e-12
193101	245998	PF02680	DUF211	Uncharacterized ArCR, COG1888		Bacteria		Archaea	49	101	5.4e-06
193101	245998	PF01193	RNA_pol_L	RNA polymerase Rpb3/Rpb11 dimerisation domain	Cafeteria roenbergensis virus BV-PW1	Bacteria	Eukaryota	Archaea	35	90	4.8e-15
193383	246951	PF01212	Beta_elim_lyase	Beta-eliminating lyase		Bacteria	Eukaryota	Archaea	2	132	1.7e-37
192672	244543	PF07323	DUF1465	Protein of unknown function (DUF1465)		Bacteria			44	108	6.5e-28
193396	246994	PF08327	AHSA1	Activator of Hsp90 ATPase homolog 1-like protein		Bacteria	Eukaryota	Archaea	1	112	9e-23
193373	246918	PF04966	OprB	Carbohydrate-selective porin, OprB family		Bacteria	Lasius niger		6	127	9.2e-20
193409	247040	PF02771	Acyl-CoA_dh_N	Acyl-CoA dehydrogenase, N-terminal domain		Bacteria	Eukaryota	Archaea	18	81	1.1e-08
193250	246522	PF00460	Flg_bb_rod	Flagella basal body rod protein		Bacteria	Eukaryota		26	50	1.1e-08
192899	245321	PF13380	CoA_binding_2	CoA binding domain		Bacteria	Eukaryota	Archaea	29	145	9.5e-43
192899	245321	PF02629	CoA_binding	CoA binding domain		Bacteria	Eukaryota	Archaea	29	114	7.7e-10
193129	246093	PF04290	DctQ	Tripartite ATP-independent periplasmic transporters, DctQ component		Bacteria	Metazoa	Archaea	26	99	2.3e-06
193129	246093	PF06724	DUF1206	Domain of Unknown Function (DUF1206)		Bacteria	Mucorales		68	100	4.4e-06
193129	246093	PF01292	Ni_hydr_CYTB	Prokaryotic cytochrome b561		Bacteria	Eukaryota	Archaea	18	65	6.8e-09
192515	243970	PF13557	Phenol_MetA_deg	Putative MetA-pathway of phenol degradation		Bacteria	Puccinia triticina 1-1 BBBD Race 1		4	102	9.1e-12
192282	243122	PF16220	DUF4880	Domain of unknown function (DUF4880)		Bacteria	Opisthokonta		2	41	1.1e-15
192282	243124	PF01371	Trp_repressor	Trp repressor protein		Bacteria	Caenorhabditis remanei	Archaea	51	69	1.7e-07
192282	243124	PF12840	HTH_20	Helix-turn-helix domain		Bacteria	Eukaryota	Archaea	39	85	3.9e-07
192282	243124	PF04545	Sigma70_r4	Sigma-70, region 4	Siphoviridae	Bacteria	Eukaryota	Archaea	33	80	1.3e-09
192282	243124	PF13384	HTH_23	Homeodomain-like domain	dsDNA viruses, no RNA stage	Bacteria	Eukaryota	Archaea	44	75	2e-06
192282	243124	PF08281	Sigma70_r4_2	Sigma-70, region 4		Bacteria	Eukaryota	Archaea	30	80	2.5e-16
192282	243123	PF16220	DUF4880	Domain of unknown function (DUF4880)		Bacteria	Opisthokonta		53	84	5e-13
192396	243547	PF06170	DUF983	Protein of unknown function (DUF983)		Bacteria			37	121	1.2e-29
192392	243530	PF01514	YscJ_FliF	Secretory protein of YscJ/FliF family		Bacteria	Eukaryota		39	150	9.4e-28
192392	243530	PF01910	Thiamine_BP	Thiamine-binding protein		Bacteria	Eukaryota	Archaea	72	103	9.7e-06
193402	247021	PF01244	Peptidase_M19	Membrane dipeptidase (Peptidase family M19)		Bacteria	Eukaryota	Archaea	24	93	3.2e-08
192965	245537	PF06480	FtsH_ext	FtsH Extracellular		Bacteria	Eukaryota		2	89	8.2e-13
192906	245342	PF04820	Trp_halogenase	Tryptophan halogenase		Bacteria	Eukaryota	Archaea	2	146	4.5e-35
193332	246784	PF10099	RskA	Anti-sigma-K factor rskA		Bacteria	Eukaryota		49	128	1.1e-06
193332	246784	PF09523	DUF2390	Protein of unknown function (DUF2390)		Bacteria			2	51	4.2e-06
193080	245927	PF07715	Plug	TonB-dependent Receptor Plug Domain		Bacteria	Eukaryota	miscellaneous Crenarchaeota group archaeon SMTZ-80	14	119	6.6e-27
193147	246158	PF01346	FKBP_N	Domain amino terminal to FKBP-type peptidyl-prolyl isomerase		Bacteria	Eukaryota		61	88	4.8e-11
193147	246158	PF00254	FKBP_C	FKBP-type peptidyl-prolyl cis-trans isomerase		Bacteria	Eukaryota	Archaea	96	139	1.1e-09
192628	244384	PF01915	Glyco_hydro_3_C	Glycosyl hydrolase family 3 C-terminal domain		Bacteria	Eukaryota	Archaea	4	122	7.5e-22
192628	244385	PF13913	zf-C2HC_2	zinc-finger of a C2HC-type			Eukaryota		25	37	1.9e-06
193369	246909	PF12019	GspH	Type II transport protein GspH		Bacteria	Eukaryota		51	128	6.8e-07
193168	246232	PF00813	FliP	FliP family		Bacteria	Beauveria bassiana D1-5		2	99	1.7e-45
Nucleotide Sequences (FASTA)
Aminoacid Sequences (FASTA)
ORF Annotations (BED)
Domain Annotations (BED)
BACK TO SUMMARY

## Sheet: 4
Ralstonia pickettii
Taxid	329
Abundance	2018
Contigs	130
Orfs	613
Contigs
Contig_ID	Length	Abundance	Abundance/Length	Assignment	Assignment Evalue	Naive Assignment	Naive Evalue
191230	2107	90	0.0427148	Ralstonia pickettii	0	Betaproteobacteria	0
191229	2149	84	0.0390879	Ralstonia pickettii	8.1e-60	Burkholderiaceae	0
191237	1640	65	0.0396341	Ralstonia pickettii	0	Bacteria	0
191245	1317	46	0.0349279	Ralstonia pickettii	0	Paraburkholderia ferrariae	0
191266	1130	41	0.0362832	Ralstonia pickettii 12D	0	Ralstonia pickettii	0
191287	1027	36	0.0350536	Ralstonia pickettii	9.15e-10	Bacteria	0
191286	1029	35	0.0340136	Ralstonia pickettii	0	Ralstonia mannitolilytica	0
191341	872	33	0.037844	Ralstonia pickettii	1.6e-07	Paraburkholderia ferrariae	0
191293	1006	33	0.0328032	Ralstonia pickettii	8.61e-51	Paraburkholderia ferrariae	0
191374	829	32	0.0386007	Ralstonia pickettii	1.99e-31	Bacteria	0
191362	845	32	0.0378698	Ralstonia pickettii	0	Paraburkholderia ferrariae	0
191442	759	31	0.0408432	Ralstonia pickettii	0	Paraburkholderia ferrariae	0
192136	525	27	0.0514286	Ralstonia pickettii	4.56e-22	Proteobacteria	1.56e-52
191452	747	26	0.0348059	Ralstonia pickettii	8.27e-53	Alphaproteobacteria	0
191418	777	26	0.033462	Ralstonia pickettii	0	Proteobacteria	0
191432	765	26	0.0339869	Ralstonia pickettii	1.63e-26	Paraburkholderia ferrariae	0
191411	783	24	0.0306513	Ralstonia pickettii	0	Paraburkholderia ferrariae	0
191887	573	24	0.0418848	Ralstonia pickettii	0	Paraburkholderia ferrariae	0
191332	880	23	0.0261364	Ralstonia pickettii	1.39e-45	Proteobacteria	0
191523	708	23	0.0324859	Ralstonia pickettii 12D	0	Ralstonia pickettii	0
191345	867	23	0.0265283	Ralstonia pickettii 12J	0	Ralstonia pickettii	0
192124	528	23	0.0435606	Ralstonia pickettii 12D	0	Ralstonia pickettii	0
191462	741	23	0.0310391	Ralstonia pickettii	0	Cupriavidus basilensis	0
191340	873	22	0.0252005	Ralstonia pickettii	0	Bacteria	0
191880	575	21	0.0365217	Ralstonia pickettii 12D	0	Ralstonia pickettii	0
191547	694	20	0.0288184	Ralstonia pickettii	0	unknown (no taxid)	0
191851	580	19	0.0327586	Ralstonia pickettii	0	Ralstonia pickettii	0
191846	581	18	0.0309811	Ralstonia pickettii	0	Burkholderiaceae	0
192728	453	18	0.0397351	Ralstonia pickettii	1.07e-29	Cupriavidus sp. D384	0
191634	658	17	0.0258359	Ralstonia pickettii	9e-61	Burkholderiales	9e-61
191355	859	17	0.0197905	Ralstonia pickettii	0	Ralstonia	0
191671	637	17	0.0266876	Ralstonia pickettii 12D	0	Ralstonia pickettii	0
191989	550	16	0.0290909	Ralstonia pickettii	1.56e-28	Bacteria	2.26e-40
192880	440	16	0.0363636	Ralstonia pickettii	0	Ralstonia pickettii	0
191680	632	16	0.0253165	Ralstonia pickettii	0	Proteobacteria	0
192228	508	16	0.0314961	Ralstonia pickettii	0	Paraburkholderia ferrariae	0
191873	576	16	0.0277778	Ralstonia pickettii	2.64e-06	Ralstonia pickettii	2.64e-06
191520	710	16	0.0225352	Ralstonia pickettii	0	Bacteria	0
191774	599	16	0.0267112	Ralstonia pickettii 12D	0	Ralstonia	0
191840	582	15	0.0257732	Ralstonia pickettii DTP0602	1.41e-24	Sphingomonas	0
191912	567	15	0.026455	Ralstonia pickettii	7.07e-16	Paraburkholderia ferrariae	0
192447	482	15	0.0311203	Ralstonia pickettii	3.28e-45	Ralstonia	2.62e-45
191601	673	15	0.0222883	Ralstonia pickettii	0	Proteobacteria	0
192123	528	14	0.0265152	Ralstonia pickettii	0	Bacteria	0
192524	473	14	0.0295983	Ralstonia pickettii	1.55e-29	Bradyrhizobium	0
191659	644	14	0.0217391	Ralstonia pickettii	0	Burkholderiaceae	0
191652	650	14	0.0215385	Ralstonia pickettii 12D	0	Ralstonia	0
191661	642	14	0.0218069	Ralstonia pickettii 12J	0	Ralstonia pickettii	0
192307	499	14	0.0280561	Ralstonia pickettii	0	unknown (no taxid)	0
192631	463	14	0.0302376	Ralstonia pickettii 12D	0	Ralstonia mannitolilytica	0
191819	587	14	0.0238501	Ralstonia pickettii 12D	0	Ralstonia pickettii	0
192873	441	14	0.031746	Ralstonia pickettii	8.81e-12	Alphaproteobacteria	1.47e-35
192365	492	14	0.0284553	Ralstonia pickettii	1.62e-17	Bradyrhizobium canariense	2.63e-52
191403	798	13	0.0162907	Ralstonia pickettii	0	Burkholderiaceae	0
191455	744	13	0.0174731	Ralstonia pickettii 12D	0	Ralstonia pickettii	0
191943	560	13	0.0232143	Ralstonia pickettii	0	Ralstonia pickettii	0
191849	581	13	0.0223752	Ralstonia pickettii	0	Burkholderiales	0
193016	429	13	0.030303	Ralstonia pickettii	3.2e-40	Bacteria	1.55e-46
192754	451	12	0.0266075	Ralstonia pickettii	0	Proteobacteria	0
191958	558	12	0.0215054	Ralstonia pickettii 12D	0	Ralstonia	0
192331	497	12	0.0241449	Ralstonia pickettii	0	Paraburkholderia ferrariae	0
192085	534	12	0.0224719	Ralstonia pickettii	9.28e-25	unknown (no taxid)	0
192235	507	12	0.0236686	Ralstonia pickettii	3.2e-26	Paraburkholderia ferrariae	4e-61
191615	665	12	0.0180451	Ralstonia pickettii	0	Proteobacteria	0
192618	464	12	0.0258621	Ralstonia pickettii 12D	0	Ralstonia pickettii	0
192458	481	12	0.024948	Ralstonia pickettii	1.97e-36	Ralstonia pickettii	1.97e-36
191740	608	12	0.0197368	Ralstonia pickettii	0	Burkholderiales	0
191818	587	12	0.0204429	Ralstonia pickettii	2.31e-29	Bacteria	4.29e-40
191924	565	11	0.019469	Ralstonia pickettii	0	Proteobacteria	0
192232	508	11	0.0216535	Ralstonia pickettii	1.27e-07	Novosphingobium rosa	0
192499	477	11	0.0230608	Ralstonia pickettii	4.87e-21	[Clostridium] bolteae	0
192568	469	11	0.0234542	Ralstonia pickettii	0	Proteobacteria	0
193078	425	11	0.0258824	Ralstonia pickettii	1.84e-41	Ralstonia pickettii	1.84e-41
193142	419	11	0.026253	Ralstonia pickettii	0	Ralstonia	0
193172	416	11	0.0264423	Ralstonia pickettii	5.89e-48	Ralstonia	5.58e-48
192227	508	11	0.0216535	Ralstonia pickettii	3.52e-07	Proteobacteria	0
192410	486	11	0.0226337	Ralstonia pickettii	0	Burkholderiaceae	0
192896	439	11	0.0250569	Ralstonia pickettii	2.43e-36	Pseudomonas aeruginosa	5.56e-58
192149	522	11	0.0210728	Ralstonia pickettii	7.78e-27	Proteobacteria	3.57e-55
192240	507	11	0.0216963	Ralstonia pickettii	0	Proteobacteria	0
192166	519	11	0.0211946	Ralstonia pickettii	1.78e-16	Paraburkholderia ferrariae	3.5e-58
192260	505	10	0.019802	Ralstonia pickettii	2.36e-43	Proteobacteria	7.53e-57
192578	468	10	0.0213675	Ralstonia pickettii	2.63e-37	unknown (no taxid)	0
192707	457	10	0.0218818	Ralstonia pickettii 12D	0	Ralstonia pickettii	0
192582	468	10	0.0213675	Ralstonia pickettii 12D	0	Ralstonia pickettii	0
192153	521	10	0.0191939	Ralstonia pickettii OR214	2.15e-37	unknown (no taxid)	2.15e-37
192360	493	10	0.020284	Ralstonia pickettii	0	Paraburkholderia ferrariae	0
192902	439	10	0.022779	Ralstonia pickettii 12D	0	Ralstonia pickettii	0
192150	522	10	0.0191571	Ralstonia pickettii	0	unknown (no taxid)	0
192526	473	10	0.0211416	Ralstonia pickettii	4.23e-41	Proteobacteria	0
192455	482	10	0.0207469	Ralstonia pickettii	0	Paraburkholderia ferrariae	0
192950	434	10	0.0230415	Ralstonia pickettii 12D	0	Ralstonia pickettii	0
192017	545	10	0.0183486	Ralstonia pickettii	7.51e-48	unknown (no taxid)	0
192954	434	9	0.0207373	Ralstonia pickettii 12J	0	Ralstonia pickettii	0
192358	493	9	0.0182556	Ralstonia pickettii	6.77e-52	Proteobacteria	1.22e-52
193225	412	9	0.0218447	Ralstonia pickettii	8.9e-33	unknown (no taxid)	4.08e-33
192198	514	9	0.0175097	Ralstonia pickettii	0	Proteobacteria	0
193006	429	9	0.020979	Ralstonia pickettii 12D	0	Ralstonia pickettii	0
192861	442	8	0.0180995	Ralstonia pickettii	0	Burkholderia sp. JPY347	0
192126	528	8	0.0151515	Ralstonia pickettii 12D	0	Ralstonia pickettii	0
192980	432	8	0.0185185	Ralstonia pickettii	0	Bacteria	0
192497	477	8	0.0167715	Ralstonia pickettii	1.62e-55	Sphingomonas sp. Ant H11	0
193151	418	8	0.0191388	Ralstonia pickettii 12D	0	Ralstonia pickettii	0
192960	434	8	0.0184332	Ralstonia pickettii	1.97e-08	Ralstonia pickettii	1.97e-08
192940	435	8	0.0183908	Ralstonia pickettii 12D	0	Ralstonia pickettii	0
193206	413	8	0.0193705	Ralstonia pickettii 12D	0	Ralstonia pickettii	0
192919	437	8	0.0183066	Ralstonia pickettii OR214	1.5e-40	Proteobacteria	1.5e-40
193367	402	8	0.0199005	Ralstonia pickettii 12D	0	Ralstonia pickettii	0
192701	457	8	0.0175055	Ralstonia pickettii 12D	0	Ralstonia mannitolilytica	0
193309	406	8	0.0197044	Ralstonia pickettii	7.73e-34	Bradyrhizobium sp. DFCI-1	0
193292	407	8	0.019656	Ralstonia pickettii	0	Proteobacteria	0
193323	405	8	0.0197531	Ralstonia pickettii	0	Ralstonia pickettii	0
193236	411	7	0.0170316	Ralstonia pickettii 12J	0	Ralstonia pickettii	0
192918	437	7	0.0160183	Ralstonia pickettii	3.03e-48	unknown (no taxid)	0
193102	423	7	0.0165485	Ralstonia pickettii 12D	0	Ralstonia pickettii	0
193404	400	7	0.0175	Ralstonia pickettii	1.28e-12	Pseudomonas	4.84e-18
192989	432	6	0.0138889	Ralstonia pickettii 12J	0	Ralstonia pickettii	0
193191	414	6	0.0144928	Ralstonia pickettii	0.085	Sphingobium sp. DC-2	6.98e-42
193216	412	6	0.0145631	Ralstonia pickettii 12D	0	Ralstonia pickettii	0
192661	460	6	0.0130435	Ralstonia pickettii 12D	0	Ralstonia pickettii	0
192933	436	6	0.0137615	Ralstonia pickettii	1.23e-47	Bradyrhizobium sp. DFCI-1	0
192078	535	6	0.011215	Ralstonia pickettii 12D	0	Ralstonia pickettii	0
193220	412	6	0.0145631	Ralstonia pickettii	0	Burkholderiales	0
192593	467	6	0.012848	Ralstonia pickettii 12D	0	Ralstonia pickettii	0
192375	491	6	0.01222	Ralstonia pickettii 12D	0	Ralstonia pickettii	0
192651	461	6	0.0130152	Ralstonia pickettii	9.81e-30	Paraburkholderia ferrariae	0
192867	441	6	0.0136054	Ralstonia pickettii 12D	0	Ralstonia pickettii	0
192850	443	4	0.00902935	Ralstonia pickettii DTP0602	7.37e-13	Burkholderia mallei	3.73e-17
192561	470	4	0.00851064	Ralstonia pickettii 12D	0	Ralstonia	0
193083	425	4	0.00941176	Ralstonia pickettii	8.72e-38	Kluyvera cryocrescens	1.15e-45
Orfs
Contig_ID	Orf_ID	Length	Assignment	Assignment Evalue	Naive Assignment	Naive Evalue
191230	238096	556	Ralstonia pickettii	0	Paraburkholderia ferrariae	0
191230	238098	353	Ralstonia pickettii	0	Candidatus Accumulibacter sp. BA-93	0.000354
191230	238103	196	Ralstonia pickettii	0
191230	238097	191	Ralstonia pickettii	0
191230	238102	188	Ralstonia pickettii	0
191230	238099	156	Ralstonia pickettii	0
191230	238101	152	Ralstonia pickettii	0
191230	238095	145	Ralstonia pickettii	0	Paraburkholderia ferrariae	0
191230	238104	128	Ralstonia pickettii	0
191230	238100	107	Ralstonia pickettii	0	Burkholderia cepacia	1.28e-07
191229	238086	386	Ralstonia pickettii	8.1e-60
191229	238093	359	Ralstonia pickettii	8.1e-60
191229	238089	287	Ralstonia pickettii	8.1e-60	Paraburkholderia ferrariae	0
191229	238082	200	Ralstonia pickettii	8.1e-60
191229	238085	191	Ralstonia pickettii	8.1e-60
191229	238079	129	Ralstonia pickettii	8.1e-60	Paraburkholderia udeis	4.35e-38
191229	238087	117	Ralstonia pickettii	8.1e-60
191229	238091	115	Ralstonia pickettii	8.1e-60	Paraburkholderia ferrariae	0
191229	238092	108	Ralstonia pickettii	8.1e-60
191229	238094	106	Ralstonia pickettii	8.1e-60
191229	238080	102	Ralstonia pickettii	8.1e-60
191229	238083	94	Ralstonia pickettii	8.1e-60
191229	238090	84	Ralstonia pickettii	8.1e-60
191229	238088	83	Ralstonia pickettii	8.1e-60
191229	238081	79	Ralstonia pickettii	8.1e-60
191229	238084	75	Ralstonia pickettii	8.1e-60
191237	238162	215	Ralstonia pickettii	0	Ralstonia	0
191237	238163	172	Ralstonia pickettii	0	Acidovorax sp. MR-S7	4.51e-05
191237	238164	159	Ralstonia pickettii	0	Paraburkholderia ferrariae	0
191237	238167	142	Ralstonia pickettii	0	Acidovorax soli	0
191237	238161	137	Ralstonia pickettii	0	Acidovorax sp. JS42	5.17e-29
191237	238165	134	Ralstonia pickettii	0	Acidovorax soli	3.47e-07
191237	238166	117	Ralstonia pickettii	0
191237	238169	111	Ralstonia pickettii	0
191237	238171	99	Ralstonia pickettii	0	Leuconostoc mesenteroides	6.64e-14
191237	238160	96	Ralstonia pickettii	0	Alicycliphilus sp. B1	1.37e-09
191237	238168	90	Ralstonia pickettii	0
191237	238170	79	Ralstonia pickettii	0
191245	238228	357	Ralstonia pickettii	0	Paraburkholderia ferrariae	0
191245	238225	248	Ralstonia pickettii	0
191245	238233	224	Ralstonia pickettii	0
191245	238231	119	Ralstonia pickettii	0
191245	238232	117	Ralstonia pickettii	0
191245	238227	108	Ralstonia pickettii	0
191245	238230	100	Ralstonia pickettii	0
191245	238229	98	Ralstonia pickettii	0
191245	238226	94	Ralstonia pickettii	0	Paraburkholderia ferrariae	3.92e-44
191266	238384	239	Ralstonia pickettii 12D	0
191266	238381	143	Ralstonia pickettii 12D	0
191266	238382	116	Ralstonia pickettii 12D	0
191266	238377	115	Ralstonia pickettii 12D	0
191266	238378	101	Ralstonia pickettii 12D	0
191266	238383	98	Ralstonia pickettii 12D	0
191266	238379	87	Ralstonia pickettii 12D	0
191266	238380	79	Ralstonia pickettii 12D	0
191287	238526	247	Ralstonia pickettii	9.15e-10	Cupriavidus metallidurans	0
191287	238524	165	Ralstonia pickettii	9.15e-10
191287	238519	137	Ralstonia pickettii	9.15e-10
191287	238521	109	Ralstonia pickettii	9.15e-10
191287	238525	99	Ralstonia pickettii	9.15e-10	Selenomonas ruminantium	0.046
191287	238527	93	Ralstonia pickettii	9.15e-10
191287	238522	89	Ralstonia pickettii	9.15e-10
191287	238523	87	Ralstonia pickettii	9.15e-10
191287	238518	85	Ralstonia pickettii	9.15e-10
191287	238517	85	Ralstonia pickettii	9.15e-10	Ralstonia pickettii	9.15e-10
191287	238520	75	Ralstonia pickettii	9.15e-10	Albimonas donghaensis	0.006
191286	238513	342	Ralstonia pickettii	0
191286	238514	325	Ralstonia pickettii	0	Ralstonia mannitolilytica	0
191286	238515	154	Ralstonia pickettii	0
191286	238512	150	Ralstonia pickettii	0
191286	238511	124	Ralstonia pickettii	0
191286	238516	108	Ralstonia pickettii	0
191341	238882	290	Ralstonia pickettii	1.6e-07	Paraburkholderia ferrariae	0
191341	238880	119	Ralstonia pickettii	1.6e-07
191341	238881	79	Ralstonia pickettii	1.6e-07
191293	238562	266	Ralstonia pickettii	8.61e-51	Paraburkholderia ferrariae	0
191293	238557	154	Ralstonia pickettii	8.61e-51
191293	238559	140	Ralstonia pickettii	8.61e-51
191293	238561	115	Ralstonia pickettii	8.61e-51
191293	238558	100	Ralstonia pickettii	8.61e-51
191293	238556	91	Ralstonia pickettii	8.61e-51	Paraburkholderia ferrariae	3.32e-59
191293	238555	90	Ralstonia pickettii	8.61e-51
191293	238560	83	Ralstonia pickettii	8.61e-51
191374	239068	251	Ralstonia pickettii	1.99e-31	Gluconobacter japonicus	0.099
191374	239072	157	Ralstonia pickettii	1.99e-31	Paraburkholderia ferrariae	0
191374	239070	126	Ralstonia pickettii	1.99e-31
191374	239066	108	Ralstonia pickettii	1.99e-31
191374	239071	103	Ralstonia pickettii	1.99e-31	Frankia sp. BR	0.002
191374	239069	92	Ralstonia pickettii	1.99e-31	Paraburkholderia ferrariae	7.29e-58
191374	239067	80	Ralstonia pickettii	1.99e-31
191374	239073	80	Ralstonia pickettii	1.99e-31
191374	239074	80	Ralstonia pickettii	1.99e-31
191362	238998	200	Ralstonia pickettii	0	Paraburkholderia ferrariae	0
191362	238999	197	Ralstonia pickettii	0
191362	238997	95	Ralstonia pickettii	0
191362	239000	86	Ralstonia pickettii	0	Paraburkholderia ferrariae	3.72e-48
191442	239453	252	Ralstonia pickettii	0
191442	239452	185	Ralstonia pickettii	0	Paraburkholderia ferrariae	0
191442	239450	111	Ralstonia pickettii	0
191442	239451	87	Ralstonia pickettii	0
191442	239454	79	Ralstonia pickettii	0
192136	242525	173	Ralstonia pickettii	4.56e-22
192136	242528	102	Ralstonia pickettii	4.56e-22	Sphingomonas sp. Ant H11	1.78e-49
192136	242526	98	Ralstonia pickettii	4.56e-22
192136	242524	90	Ralstonia pickettii	4.56e-22	Mesorhizobium sp. UASWS1009	1.56e-52
192136	242527	90	Ralstonia pickettii	4.56e-22	Sphingomonas sp. BHC-A	3.76e-09
192136	242529	83	Ralstonia pickettii	4.56e-22	Burkholderia pseudomallei	3.16e-05
191452	239513	248	Ralstonia pickettii	8.27e-53	Sphingomonas sp. Ant H11	0
191452	239516	132	Ralstonia pickettii	8.27e-53
191452	239512	131	Ralstonia pickettii	8.27e-53	Devosia crocina	0.028
191452	239515	115	Ralstonia pickettii	8.27e-53
191452	239514	93	Ralstonia pickettii	8.27e-53
191418	239308	259	Ralstonia pickettii	0	Paraburkholderia ferrariae	0
191418	239307	172	Ralstonia pickettii	0	Klebsiella pneumoniae	2.65e-05
191418	239311	103	Ralstonia pickettii	0
191418	239310	88	Ralstonia pickettii	0
191418	239309	81	Ralstonia pickettii	0
191432	239392	213	Ralstonia pickettii	1.63e-26	Paraburkholderia ferrariae	9e-61
191432	239393	195	Ralstonia pickettii	1.63e-26
191432	239389	176	Ralstonia pickettii	1.63e-26
191432	239390	150	Ralstonia pickettii	1.63e-26
191432	239391	133	Ralstonia pickettii	1.63e-26
191432	239394	118	Ralstonia pickettii	1.63e-26	Paraburkholderia ferrariae	0
191411	239272	192	Ralstonia pickettii	0	Paraburkholderia ferrariae	0
191411	239268	181	Ralstonia pickettii	0
191411	239270	148	Ralstonia pickettii	0
191411	239271	98	Ralstonia pickettii	0
191411	239269	94	Ralstonia pickettii	0	Paraburkholderia ferrariae	4.61e-42
191411	239267	83	Ralstonia pickettii	0
191887	241506	186	Ralstonia pickettii	0	Paraburkholderia ferrariae	0
191887	241505	114	Ralstonia pickettii	0
191887	241508	95	Ralstonia pickettii	0
191887	241507	78	Ralstonia pickettii	0
191332	238830	210	Ralstonia pickettii	1.39e-45
191332	238828	181	Ralstonia pickettii	1.39e-45	Bradyrhizobium sp. LTSP885	0
191332	238829	111	Ralstonia pickettii	1.39e-45	Janthinobacterium	1.05e-29
191332	238832	77	Ralstonia pickettii	1.39e-45
191332	238831	76	Ralstonia pickettii	1.39e-45
191523	239858	235	Ralstonia pickettii 12D	0
191523	239855	235	Ralstonia pickettii 12D	0
191523	239853	125	Ralstonia pickettii 12D	0
191523	239856	85	Ralstonia pickettii 12D	0
191523	239857	84	Ralstonia pickettii 12D	0
191523	239854	80	Ralstonia pickettii 12D	0
191345	238903	154	Ralstonia pickettii 12J	0
191345	238899	127	Ralstonia pickettii 12J	0
191345	238900	115	Ralstonia pickettii 12J	0
191345	238896	115	Ralstonia pickettii 12J	0
191345	238902	115	Ralstonia pickettii 12J	0
191345	238897	105	Ralstonia pickettii 12J	0
191345	238898	101	Ralstonia pickettii 12J	0
191345	238901	94	Ralstonia pickettii 12J	0
192124	242467	176	Ralstonia pickettii 12D	0
192124	242468	176	Ralstonia pickettii 12D	0
192124	242469	153	Ralstonia pickettii 12D	0
191462	239569	155	Ralstonia pickettii	0
191462	239568	147	Ralstonia pickettii	0
191462	239567	146	Ralstonia pickettii	0	Cupriavidus basilensis	0
191462	239566	131	Ralstonia pickettii	0
191340	238875	261	Ralstonia pickettii	0	Paraburkholderia humi	0
191340	238871	169	Ralstonia pickettii	0
191340	238879	143	Ralstonia pickettii	0
191340	238878	121	Ralstonia pickettii	0	Streptomyces rapamycinicus	1.86e-08
191340	238874	98	Ralstonia pickettii	0
191340	238876	93	Ralstonia pickettii	0
191340	238872	92	Ralstonia pickettii	0
191340	238873	84	Ralstonia pickettii	0
191340	238877	84	Ralstonia pickettii	0
191340	238870	76	Ralstonia pickettii	0
191547	239980	191	Ralstonia pickettii	0	unknown (no taxid)	0
191547	239979	124	Ralstonia pickettii	0
191547	239978	103	Ralstonia pickettii	0
191547	239977	96	Ralstonia pickettii	0	Burkholderia stabilis	5.74e-18
191851	241363	175	Ralstonia pickettii	0	Ralstonia pickettii	0
191851	241362	120	Ralstonia pickettii	0
191851	241364	119	Ralstonia pickettii	0
191846	241343	193	Ralstonia pickettii	0	Burkholderiaceae bacterium 26	0
191846	241341	153	Ralstonia pickettii	0
191846	241347	110	Ralstonia pickettii	0	Burkholderia mallei	1.82e-06
191846	241345	98	Ralstonia pickettii	0
191846	241342	95	Ralstonia pickettii	0
191846	241346	89	Ralstonia pickettii	0
191846	241344	84	Ralstonia pickettii	0
192728	244744	106	Ralstonia pickettii	1.07e-29	Cupriavidus sp. D384	0
192728	244745	106	Ralstonia pickettii	1.07e-29
192728	244746	89	Ralstonia pickettii	1.07e-29
191634	240411	137	Ralstonia pickettii	9e-61
191634	240408	109	Ralstonia pickettii	9e-61	Ralstonia pickettii	9e-61
191634	240409	109	Ralstonia pickettii	9e-61
191634	240406	100	Ralstonia pickettii	9e-61
191634	240407	99	Ralstonia pickettii	9e-61
191634	240410	77	Ralstonia pickettii	9e-61	Acidovorax delafieldii	1.28e-15
191355	238962	286	Ralstonia pickettii	0
191355	238963	285	Ralstonia pickettii	0
191355	238960	273	Ralstonia pickettii	0	Ralstonia	0
191355	238964	93	Ralstonia pickettii	0
191355	238961	84	Ralstonia pickettii	0
191671	240585	79	Ralstonia pickettii 12D	0
191989	241924	166	Ralstonia pickettii	1.56e-28	Streptomyces sp. MUSC164	5e-30
191989	241923	92	Ralstonia pickettii	1.56e-28
191989	241922	90	Ralstonia pickettii	1.56e-28
191989	241921	88	Ralstonia pickettii	1.56e-28	Mesorhizobium sp. UASWS1009	2.26e-40
191989	241925	76	Ralstonia pickettii	1.56e-28
191989	241926	75	Ralstonia pickettii	1.56e-28
192880	245254	146	Ralstonia pickettii	0	Ralstonia pickettii	0
192880	245253	146	Ralstonia pickettii	0
192880	245256	118	Ralstonia pickettii	0
192880	245252	100	Ralstonia pickettii	0
192880	245255	76	Ralstonia pickettii	0
191680	240628	210	Ralstonia pickettii	0	Microvirga guangxiensis	0
191680	240625	210	Ralstonia pickettii	0	Burkholderia pseudomallei	4e-07
191680	240626	149	Ralstonia pickettii	0
191680	240624	119	Ralstonia pickettii	0
191680	240627	101	Ralstonia pickettii	0
191680	240629	85	Ralstonia pickettii	0
191680	240630	77	Ralstonia pickettii	0
192228	242920	169	Ralstonia pickettii	0	Paraburkholderia ferrariae	0
192228	242923	159	Ralstonia pickettii	0
192228	242921	103	Ralstonia pickettii	0
192228	242922	95	Ralstonia pickettii	0
191873	241455	181	Ralstonia pickettii	2.64e-06
191873	241453	99	Ralstonia pickettii	2.64e-06	Ralstonia pickettii	2.64e-06
191873	241454	75	Ralstonia pickettii	2.64e-06
191520	239838	236	Ralstonia pickettii	0	Sphingomonas sp. Ant H11	0
191520	239839	204	Ralstonia pickettii	0	Mycobacterium abscessus	3.07e-17
191520	239843	154	Ralstonia pickettii	0
191520	239841	128	Ralstonia pickettii	0
191520	239840	91	Ralstonia pickettii	0
191520	239842	81	Ralstonia pickettii	0	Nocardioides sp. JS614	0.000878
191774	241041	199	Ralstonia pickettii 12D	0
191774	241045	178	Ralstonia pickettii 12D	0
191774	241042	122	Ralstonia pickettii 12D	0
191774	241044	104	Ralstonia pickettii 12D	0
191774	241043	76	Ralstonia pickettii 12D	0
191840	241312	159	Ralstonia pickettii DTP0602	1.41e-24
191840	241313	113	Ralstonia pickettii DTP0602	1.41e-24	Sphingomonas	0
191840	241316	92	Ralstonia pickettii DTP0602	1.41e-24
191840	241315	81	Ralstonia pickettii DTP0602	1.41e-24	Sphingomonas echinoides	3.5e-50
191840	241314	80	Ralstonia pickettii DTP0602	1.41e-24
191912	241603	179	Ralstonia pickettii	7.07e-16
191912	241606	144	Ralstonia pickettii	7.07e-16	Paraburkholderia ferrariae	1.61e-22
191912	241602	113	Ralstonia pickettii	7.07e-16	Paraburkholderia ferrariae	0
191912	241607	96	Ralstonia pickettii	7.07e-16
191912	241605	90	Ralstonia pickettii	7.07e-16
191912	241604	89	Ralstonia pickettii	7.07e-16
192447	243732	98	Ralstonia pickettii	3.28e-45
192447	243733	97	Ralstonia pickettii	3.28e-45
192447	243735	91	Ralstonia pickettii	3.28e-45
192447	243736	83	Ralstonia pickettii	3.28e-45	Ralstonia	2.62e-45
192447	243734	77	Ralstonia pickettii	3.28e-45
191601	240247	197	Ralstonia pickettii	0	Sphingomonas echinoides	0
191601	240245	187	Ralstonia pickettii	0
191601	240243	115	Ralstonia pickettii	0
191601	240246	113	Ralstonia pickettii	0
191601	240244	102	Ralstonia pickettii	0	Burkholderia pseudomallei	8.27e-05
191601	240248	92	Ralstonia pickettii	0
192123	242459	176	Ralstonia pickettii	0	Cupriavidus basilensis	0
192123	242460	176	Ralstonia pickettii	0	Pseudomonas aeruginosa	1.17e-25
192123	242464	98	Ralstonia pickettii	0
192123	242463	98	Ralstonia pickettii	0	Mycobacterium tuberculosis	5e-09
192123	242462	81	Ralstonia pickettii	0
192123	242466	79	Ralstonia pickettii	0
192123	242461	76	Ralstonia pickettii	0
192123	242465	76	Ralstonia pickettii	0	Bordetella pertussis	6.29e-07
192524	244004	157	Ralstonia pickettii	1.55e-29	Bradyrhizobium sp. DFCI-1	0
192524	244002	129	Ralstonia pickettii	1.55e-29
192524	244003	108	Ralstonia pickettii	1.55e-29	Bradyrhizobium pachyrhizi	1.04e-36
192524	244001	103	Ralstonia pickettii	1.55e-29
192524	244005	77	Ralstonia pickettii	1.55e-29
191659	240531	211	Ralstonia pickettii	0
191659	240526	207	Ralstonia pickettii	0	Burkholderiaceae	0
191659	240530	199	Ralstonia pickettii	0
191659	240527	131	Ralstonia pickettii	0
191659	240529	112	Ralstonia pickettii	0
191659	240528	82	Ralstonia pickettii	0
191652	240489	215	Ralstonia pickettii 12D	0
191652	240493	122	Ralstonia pickettii 12D	0
191652	240495	97	Ralstonia pickettii 12D	0
191652	240491	90	Ralstonia pickettii 12D	0
191652	240490	88	Ralstonia pickettii 12D	0
191652	240492	84	Ralstonia pickettii 12D	0
191652	240494	80	Ralstonia pickettii 12D	0
191661	240538	151	Ralstonia pickettii 12J	0
191661	240537	145	Ralstonia pickettii 12J	0
191661	240539	85	Ralstonia pickettii 12J	0
191661	240540	79	Ralstonia pickettii 12J	0
192307	243220	166	Ralstonia pickettii	0	Ralstonia pickettii	0
192307	243218	166	Ralstonia pickettii	0
192307	243217	157	Ralstonia pickettii	0	Necator americanus	4.16e-12
192307	243219	121	Ralstonia pickettii	0
192631	244397	154	Ralstonia pickettii 12D	0
192631	244400	154	Ralstonia pickettii 12D	0
192631	244399	107	Ralstonia pickettii 12D	0
192631	244398	83	Ralstonia pickettii 12D	0
191819	241225	195	Ralstonia pickettii 12D	0
191819	241226	195	Ralstonia pickettii 12D	0
191819	241227	195	Ralstonia pickettii 12D	0
192873	245232	118	Ralstonia pickettii	8.81e-12	Sphingobium sp. C100	1.47e-35
192873	245231	118	Ralstonia pickettii	8.81e-12
192873	245230	97	Ralstonia pickettii	8.81e-12	Nitrobacter hamburgensis	0.069
192365	243437	121	Ralstonia pickettii	1.62e-17
192365	243438	102	Ralstonia pickettii	1.62e-17	Bradyrhizobium canariense	2.63e-52
192365	243439	98	Ralstonia pickettii	1.62e-17
192365	243440	94	Ralstonia pickettii	1.62e-17
191403	239223	150	Ralstonia pickettii	0	Ralstonia pickettii	0
191403	239224	114	Ralstonia pickettii	0
191403	239221	104	Ralstonia pickettii	0	Burkholderia ubonensis	1.01e-07
191403	239220	98	Ralstonia pickettii	0	Ralstonia sp. A12	6.26e-33
191403	239222	84	Ralstonia pickettii	0
191455	239532	167	Ralstonia pickettii 12D	0
191455	239534	148	Ralstonia pickettii 12D	0
191455	239535	133	Ralstonia pickettii 12D	0
191455	239530	123	Ralstonia pickettii 12D	0
191455	239533	98	Ralstonia pickettii 12D	0
191455	239531	79	Ralstonia pickettii 12D	0
191943	241740	186	Ralstonia pickettii	0	Ralstonia pickettii	0
191943	241739	89	Ralstonia pickettii	0
191849	241354	193	Ralstonia pickettii	0	Pandoraea sp. ISTKB	0
191849	241357	153	Ralstonia pickettii	0	Bordetella pertussis	5.88e-34
191849	241355	151	Ralstonia pickettii	0	Burkholderia pseudomallei	2.33e-24
191849	241356	94	Ralstonia pickettii	0
193016	245718	142	Ralstonia pickettii	3.2e-40
193016	245716	124	Ralstonia pickettii	3.2e-40	Alphaproteobacteria	1.55e-46
193016	245717	109	Ralstonia pickettii	3.2e-40	Staphylococcus aureus	6.53e-09
192754	244824	150	Ralstonia pickettii	0	Ralstonia sp. A12	0
192754	244825	119	Ralstonia pickettii	0	Azotobacter beijerinckii	3.82e-05
192754	244826	90	Ralstonia pickettii	0	Roseobacter litoralis	0.029
192754	244823	85	Ralstonia pickettii	0
191958	241800	185	Ralstonia pickettii 12D	0
191958	241799	185	Ralstonia pickettii 12D	0
191958	241798	180	Ralstonia pickettii 12D	0
191958	241797	127	Ralstonia pickettii 12D	0
192331	243311	165	Ralstonia pickettii	0	Paraburkholderia ferrariae	0
192331	243310	165	Ralstonia pickettii	0
192331	243309	159	Ralstonia pickettii	0
192085	242310	178	Ralstonia pickettii	9.28e-25
192085	242309	123	Ralstonia pickettii	9.28e-25	Paraburkholderia ferrariae	0
192085	242312	89	Ralstonia pickettii	9.28e-25
192085	242311	88	Ralstonia pickettii	9.28e-25
192085	242313	76	Ralstonia pickettii	9.28e-25	Alligator sinensis	0.043
192235	242956	148	Ralstonia pickettii	3.2e-26	Paraburkholderia ferrariae	4e-61
192235	242955	103	Ralstonia pickettii	3.2e-26
192235	242954	82	Ralstonia pickettii	3.2e-26
192235	242953	78	Ralstonia pickettii	3.2e-26
192235	242952	76	Ralstonia pickettii	3.2e-26	Paraburkholderia ferrariae	1.29e-46
191615	240315	219	Ralstonia pickettii	0	Sphingomonadaceae	0
191615	240312	148	Ralstonia pickettii	0
191615	240314	121	Ralstonia pickettii	0	Burkholderia pseudomallei	6.12e-22
191615	240313	87	Ralstonia pickettii	0	Burkholderia pseudomallei	5.25e-10
191615	240311	85	Ralstonia pickettii	0
192618	244349	133	Ralstonia pickettii 12D	0
192618	244348	117	Ralstonia pickettii 12D	0
192618	244350	87	Ralstonia pickettii 12D	0
192458	243770	151	Ralstonia pickettii	1.97e-36
192458	243769	141	Ralstonia pickettii	1.97e-36	Ralstonia pickettii	1.97e-36
192458	243772	135	Ralstonia pickettii	1.97e-36
192458	243771	91	Ralstonia pickettii	1.97e-36
191740	240883	202	Ralstonia pickettii	0	Burkholderiales bacterium RIFOXYC12_FULL_65_23	1.85e-30
191740	240884	202	Ralstonia pickettii	0	Curvibacter gracilis	0
191740	240885	85	Ralstonia pickettii	0
191818	241220	118	Ralstonia pickettii	2.31e-29	Actinobacteria	1.93e-27
191818	241222	116	Ralstonia pickettii	2.31e-29
191818	241218	99	Ralstonia pickettii	2.31e-29
191818	241223	83	Ralstonia pickettii	2.31e-29
191818	241221	78	Ralstonia pickettii	2.31e-29
191818	241219	76	Ralstonia pickettii	2.31e-29	Burkholderia gladioli	4.29e-40
191818	241224	75	Ralstonia pickettii	2.31e-29
191924	241654	188	Ralstonia pickettii	0	Sphingomonas echinoides	0
191924	241656	188	Ralstonia pickettii	0	Pseudomonas aeruginosa	6.85e-09
191924	241657	166	Ralstonia pickettii	0
191924	241658	91	Ralstonia pickettii	0	Pseudomonas putida	0.000176
191924	241655	82	Ralstonia pickettii	0
192232	242942	168	Ralstonia pickettii	1.27e-07	Novosphingobium rosa	0
192232	242939	158	Ralstonia pickettii	1.27e-07
192232	242941	135	Ralstonia pickettii	1.27e-07
192232	242938	103	Ralstonia pickettii	1.27e-07
192232	242937	95	Ralstonia pickettii	1.27e-07
192232	242940	88	Ralstonia pickettii	1.27e-07
192499	243921	149	Ralstonia pickettii	4.87e-21	[Clostridium] bolteae	0
192499	243920	106	Ralstonia pickettii	4.87e-21
192499	243919	99	Ralstonia pickettii	4.87e-21
192568	244168	156	Ralstonia pickettii	0	Paraburkholderia fungorum	0
192568	244166	101	Ralstonia pickettii	0
192568	244167	75	Ralstonia pickettii	0	Rhizobium sp. IRBG74	0.01
193078	245921	141	Ralstonia pickettii	1.84e-41	Ralstonia pickettii	1.84e-41
193078	245920	88	Ralstonia pickettii	1.84e-41
193078	245919	86	Ralstonia pickettii	1.84e-41
193078	245918	82	Ralstonia pickettii	1.84e-41
193142	246141	139	Ralstonia pickettii	0	Ralstonia	0
193142	246138	111	Ralstonia pickettii	0
193142	246140	107	Ralstonia pickettii	0
193142	246139	76	Ralstonia pickettii	0
193172	246250	114	Ralstonia pickettii	5.89e-48
193172	246249	106	Ralstonia pickettii	5.89e-48
193172	246245	101	Ralstonia pickettii	5.89e-48	Ralstonia	5.58e-48
193172	246246	91	Ralstonia pickettii	5.89e-48
193172	246248	79	Ralstonia pickettii	5.89e-48
193172	246247	75	Ralstonia pickettii	5.89e-48
192227	242916	169	Ralstonia pickettii	3.52e-07	Bradyrhizobium	0
192227	242918	148	Ralstonia pickettii	3.52e-07	Achromobacter denitrificans	0.000364
192227	242919	141	Ralstonia pickettii	3.52e-07	Pseudomonas aeruginosa	1.05e-29
192227	242917	122	Ralstonia pickettii	3.52e-07
192410	243594	162	Ralstonia pickettii	0
192410	243598	161	Ralstonia pickettii	0
192410	243595	125	Ralstonia pickettii	0	Burkholderiaceae	0
192410	243596	119	Ralstonia pickettii	0
192410	243597	83	Ralstonia pickettii	0
192896	245310	140	Ralstonia pickettii	2.43e-36	Pseudomonas aeruginosa	5.56e-58
192896	245311	105	Ralstonia pickettii	2.43e-36
192149	242586	157	Ralstonia pickettii	7.78e-27	Enterobacter cloacae	2.23e-05
192149	242585	109	Ralstonia pickettii	7.78e-27	Cupriavidus sp. UYPR2.512	3.57e-55
192149	242584	103	Ralstonia pickettii	7.78e-27	Shigella sonnei	0.011
192149	242587	79	Ralstonia pickettii	7.78e-27	Burkholderiaceae	1.21e-34
192240	242970	169	Ralstonia pickettii	0	Enterobacter cloacae	4.53e-07
192240	242972	149	Ralstonia pickettii	0
192240	242971	136	Ralstonia pickettii	0	Haematobacter missouriensis	0
192240	242973	81	Ralstonia pickettii	0	Rhodopseudomonas palustris	0.009
192166	242658	125	Ralstonia pickettii	1.78e-16
192166	242661	115	Ralstonia pickettii	1.78e-16
192166	242660	114	Ralstonia pickettii	1.78e-16	Paraburkholderia ferrariae	3.5e-58
192166	242664	99	Ralstonia pickettii	1.78e-16
192166	242659	98	Ralstonia pickettii	1.78e-16
192166	242663	91	Ralstonia pickettii	1.78e-16
192166	242662	80	Ralstonia pickettii	1.78e-16	Paraburkholderia ferrariae	1.07e-46
192260	243048	136	Ralstonia pickettii	2.36e-43	Burkholderia pseudomallei	2.04e-05
192260	243047	134	Ralstonia pickettii	2.36e-43	Burkholderia cenocepacia	2.64e-25
192260	243046	97	Ralstonia pickettii	2.36e-43	Oleiagrimonas soli	0.013
192260	243044	93	Ralstonia pickettii	2.36e-43	Paraburkholderia phenazinium	7.53e-57
192260	243045	90	Ralstonia pickettii	2.36e-43
192578	244205	156	Ralstonia pickettii	2.63e-37	Yersinia enterocolitica	1.39e-13
192578	244208	124	Ralstonia pickettii	2.63e-37
192578	244206	119	Ralstonia pickettii	2.63e-37	Sphingomonas sp. Ant H11	0
192578	244207	80	Ralstonia pickettii	2.63e-37	Acyrthosiphon pisum	0.002
192707	244667	94	Ralstonia pickettii 12D	0
192707	244671	86	Ralstonia pickettii 12D	0
192707	244668	80	Ralstonia pickettii 12D	0
192707	244666	78	Ralstonia pickettii 12D	0
192707	244670	76	Ralstonia pickettii 12D	0
192707	244669	75	Ralstonia pickettii 12D	0
192582	244225	129	Ralstonia pickettii 12D	0
192582	244222	119	Ralstonia pickettii 12D	0
192582	244226	100	Ralstonia pickettii 12D	0
192582	244224	94	Ralstonia pickettii 12D	0
192582	244223	91	Ralstonia pickettii 12D	0
192153	242604	173	Ralstonia pickettii OR214	2.15e-37	Trametes cinnabarina	0.029
192153	242600	149	Ralstonia pickettii OR214	2.15e-37
192153	242603	125	Ralstonia pickettii OR214	2.15e-37
192153	242601	120	Ralstonia pickettii OR214	2.15e-37	Oreochromis niloticus	0.081
192153	242599	113	Ralstonia pickettii OR214	2.15e-37	Ralstonia pickettii	2.15e-37
192153	242602	86	Ralstonia pickettii OR214	2.15e-37
192360	243417	164	Ralstonia pickettii	0	Paraburkholderia ferrariae	0
192360	243418	164	Ralstonia pickettii	0
192360	243419	160	Ralstonia pickettii	0
192902	245326	146	Ralstonia pickettii 12D	0
192902	245328	90	Ralstonia pickettii 12D	0
192902	245329	84	Ralstonia pickettii 12D	0
192902	245327	81	Ralstonia pickettii 12D	0
192150	242588	174	Ralstonia pickettii	0	Burkholderiaceae	0
192150	242590	139	Ralstonia pickettii	0
192150	242591	131	Ralstonia pickettii	0	Myotis brandtii	0.042
192150	242589	100	Ralstonia pickettii	0
192526	244010	157	Ralstonia pickettii	4.23e-41	Variovorax sp. WDL1	0.001
[truncated: 388 more rows]

## Sheet: 5
Bradyrhizobium sp. BTAi1
[truncated: 701 more rows]

[truncated: 164 more sheets: 6, 7, 8, 9, 10, 11, 12, 13, 14, 15, 16, 17, 18, 19, 20, 21, 22, 23, 24, 25 …]
