# Supplementary material for: DAMIAN: an open source bioinformatics tool for fast, systematic and cohort based analysis of microorganisms in diagnostic samples
Source: Sci Rep. 2019 Nov 14;9:16841. doi: 10.1038/s41598-019-52881-4 (PMC6856179; doi:10.1038/s41598-019-52881-4)
Supplement: Supplementary file 12 — Dataset S11 [file 41598_2019_52881_MOESM12_ESM.xlsx]

## Sheet: Species Summary
Species	Report	Absolute Abundance	Relative Abundance	Assembly Length	Contigs	Orfs	Maximum Identity (nucl)	Maximum Identity (prot)	Distinct Viral Domains	Viral Domains	Bacterial Domains	Eukaryotic Domains	Other Domains	Tax ID
Equine infectious anemia virus	view	89	0.00019315	773	1	2	100	-1	1	3	0	2	0	11665
GB virus C	view	48	0.000104171	1156	2	6	96.352	-1	0	1	0	2	0	54290
Chlamydia psittaci	view	328399	0.712701	50041	59	109	100	77.273	2	15	88	85	0	83554
Ralstonia insidiosa	view	22720	0.0493076	8004	13	47	100	86.765	1	7	12	14	0	190721
Ralstonia pickettii	view	647	0.00140414	27382	54	224	100	100	1	32	110	111	0	329
[Unassigned]	view	47775	0.103683	6851	13	17	-1	-1	0	2	3	3	0	-1
Clostridium carboxidivorans	view	21442	0.046534	3809	4	13	97.338	51.807	0	3	4	3	0	217159
Staphylococcus aureus	view	13157	0.0285537	4837	3	11	100	-1	0	0	0	0	0	1280
Rhodococcus erythropolis	view	4135	0.00897389	3766	4	14	100	-1	0	0	2	2	0	1833
Methylobacterium oryzae	view	2573	0.005584	1183	1	3	98.394	-1	0	0	0	0	0	334852
Acidovorax sp. RAC01	view	2149	0.00466382	3538	5	6	98.325	-1	0	0	0	0	0	1842533
Propionibacterium acnes	view	1637	0.00355266	3270	6	16	100	46	0	3	11	11	0	1747
Bacillus cereus	view	1513	0.00328356	1180	1	3	100	-1	0	0	0	0	0	1396
Brevibacterium linens	view	997	0.00216372	3040	4	7	99.707	-1	0	0	0	0	0	1703
Corynebacterium aurimucosum	view	859	0.00186423	1351	3	3	93.765	-1	0	0	0	0	0	169292
Janthinobacterium sp. 1_2014MBL_MicDiv	view	821	0.00178176	1183	2	1	99.214	-1	0	0	0	0	0	1644131
Enterobius vermicularis	view	786	0.0017058	2330	3	9	99.913	-1	0	0	0	0	0	51028
uncultured bacterium	view	769	0.00166891	1307	2	2	99.701	-1	0	0	0	0	0	77133
Nocardioides sp. JS614	view	724	0.00157125	2484	4	4	99.494	-1	0	0	0	0	0	196162
Tolypothrix sp. PCC 7601	view	715	0.00155171	2120	3	6	90.765	46.667	0	1	2	2	0	1188
Sphingomonas melonis	view	651	0.00141282	2045	2	4	99.004	-1	0	0	0	0	0	152682
Chrysosporum ovalisporum	view	587	0.00127392	2277	4	7	93.462	85	0	0	1	1	0	75695
Micrococcus luteus	view	504	0.0010938	1707	3	7	99.883	-1	0	0	1	1	0	1270
Leptolyngbya sp. O-77	view	461	0.00100048	786	1	2	92.977	-1	0	0	0	0	0	1080068
Sphingobium sp. SBR2	view	435	0.000944049	705	1	2	97.464	-1	0	0	0	0	0	1342313
Bradyrhizobium sp. BTAi1	view	409	0.000887623	3545	5	14	100	-1	0	1	5	4	0	288000
Variovorax paradoxus	view	339	0.000735707	462	1	2	99.468	-1	0	0	0	0	0	34073
Kocuria palustris	view	322	0.000698814	1381	2	4	98.221	-1	0	0	0	0	0	71999
Ascomycota sp. CHTAE16	view	250	0.000542557	408	1	2	98.939	-1	0	0	0	0	0	1033088
Megamonas hypermegale	view	250	0.000542557	720	1	3	96.037	-1	0	0	0	0	0	158847
fungal endophyte	view	243	0.000527365	1244	3	2	100	-1	0	0	0	0	0	410823
Agrobacterium tumefaciens	view	237	0.000514344	2517	5	13	99.575	42.593	0	1	2	2	0	358
Paenibacillus bovis	view	202	0.000438386	674	1	2	97.34	-1	0	0	0	0	0	1616788
Delftia sp. Cs1-4	view	174	0.00037762	654	1	1	99.693	-1	0	0	0	0	0	742013
Phycicoccus dokdonensis	view	171	0.000371109	439	1	0	98.169	-1	0	0	0	0	0	443156
Microbacterium	view	162	0.000351577	1443	3	2	100	-1	0	0	1	1	0	33882
Oscillatoria sp. MMG-2	view	157	0.000340726	743	1	1	99.192	-1	0	0	0	0	0	637609
Lactobacillus gasseri	view	153	0.000332045	677	1	2	90.265	-1	0	0	0	0	0	1596
Nocardia seriolae	view	149	0.000323364	538	1	0	93.498	-1	0	0	0	0	0	37332
Flavobacterium johnsoniae	view	143	0.000310343	639	1	1	90.097	-1	0	0	0	0	0	986
Geobacillus thermoleovorans	view	142	0.000308172	606	1	1	-1	64.789	0	0	0	0	0	33941
Methylobacterium jeotgali	view	134	0.000290811	494	1	1	99.237	-1	0	0	0	0	0	381630
Caulobacter vibrioides	view	123	0.000266938	1566	3	10	100	99.18	0	3	9	8	0	155892
Calothrix sp. GUEco1001	view	118	0.000256087	413	1	1	98.701	-1	0	0	0	0	0	1720168
Dothideales sp. 80 OA-2013	view	116	0.000251746	402	1	0	96.725	-1	0	0	0	0	0	1321868
Streptococcus pneumoniae	view	103	0.000223534	1113	2	2	98.117	-1	0	0	0	0	0	1313
Mitsuaria sp. 7	view	101	0.000219193	526	1	1	96.903	-1	0	0	0	0	0	1658665
Deinococcus deserti	view	101	0.000219193	759	1	5	95.025	-1	0	0	1	1	0	310783
Chlamydia trachomatis	view	99	0.000214853	1152	2	7	-1	97.468	0	0	2	2	0	813
Nocardia otitidiscaviarum	view	93	0.000201831	1601	1	11	99.874	-1	0	0	3	2	0	1823
Pseudomonas putida	view	92	0.000199661	1099	2	6	100	74.419	0	0	1	2	0	303
Ralstonia solanacearum	view	92	0.000199661	1048	1	7	-1	38.889	0	0	0	0	0	305
Burkholderia pseudomallei	view	88	0.00019098	868	2	2	100	47.619	0	0	0	0	0	28450
Brugia timori	view	87	0.00018881	1231	2	1	99.705	-1	0	0	0	0	0	42155
Nakamurella panacisegetis	view	86	0.00018664	652	1	2	90.965	-1	0	0	1	1	0	1090615
Clostridium botulinum	view	79	0.000171448	503	1	1	-1	53.448	0	0	0	0	0	1491
Pseudomonas pseudoalcaligenes	view	79	0.000171448	1342	3	7	99.5	38.211	0	1	3	3	0	330
Pseudomonas fluorescens	view	76	0.000164937	2240	5	13	99.74	95.238	0	2	8	6	0	294
cyanobacterium endosymbiont of Epithemia sorex	view	70	0.000151916	519	1	1	95.519	-1	0	0	0	0	0	718215
Lachnospiraceae	view	63	0.000136724	436	1	0	99.194	-1	0	0	0	0	0	186803
Fibrella aestuarina	view	61	0.000132384	500	1	0	94.293	-1	0	0	0	0	0	651143
Acinetobacter sp. BRTC-1	view	58	0.000125873	502	1	1	95.178	-1	0	0	0	0	0	1789224
Acinetobacter johnsonii	view	51	0.000110682	400	1	0	99.692	-1	0	0	0	0	0	40214
Sphingobacterium sp. ML3W	view	51	0.000110682	464	1	1	95.425	-1	0	0	0	0	0	1538644
Polaromonas sp. JS666	view	49	0.000106341	614	1	1	93.841	-1	0	0	0	0	0	296591
Leptolyngbya boryana	view	47	0.000102001	743	1	2	-1	68.016	0	0	2	2	0	1184
Atta colombica	view	46	9.98305e-05	884	1	2	-1	28.881	0	0	2	2	0	520822
Stenotrophomonas sp. BCc6	view	44	9.549e-05	418	1	1	92.275	-1	0	0	0	0	0	301559
Bipolaris maydis	view	44	9.549e-05	825	2	7	-1	84.848	0	1	1	1	0	5016
Nocardioides dokdonensis	view	43	9.33198e-05	421	1	3	92.067	-1	0	0	0	0	0	450734
Brachybacterium faecium	view	42	9.11496e-05	410	1	1	90.606	-1	0	0	0	0	0	43669
Blautia obeum	view	38	8.24687e-05	635	1	1	-1	94.872	0	0	0	0	0	40520
Nostoc punctiforme	view	38	8.24687e-05	410	1	1	95.153	-1	0	0	1	1	0	272131
Acetobacter pasteurianus	view	31	6.72771e-05	509	1	3	99.588	-1	0	0	3	1	0	438
Thalassiosira oceanica	view	29	6.29366e-05	619	1	1	97.9	-1	0	0	0	0	0	159749
Methylobacterium populi	view	22	4.7745e-05	1037	2	7	-1	48.214	0	5	9	9	0	223967
Phenylobacterium zucineum	view	22	4.7745e-05	566	1	1	99.024	-1	0	0	0	0	0	284016
Oropus castaneus	view	18	3.90641e-05	458	1	2	99.246	-1	0	0	0	0	0	1542260
Mycobacterium	view	16	3.47237e-05	457	1	3	99.76	-1	0	0	0	0	0	1763
Conexibacter woesei	view	16	3.47237e-05	448	1	2	94.318	-1	0	0	0	0	0	191495
Sphingopyxis macrogoltabida	view	14	3.03832e-05	449	1	2	99.682	-1	0	0	1	1	0	33050
Camponotus floridanus	view	14	3.03832e-05	437	1	6	-1	82.143	0	0	0	0	0	104421
Fimbriimonas ginsengisoli	view	14	3.03832e-05	422	1	1	91.943	-1	0	0	0	0	0	1005039
Camponotus	view	11	2.38725e-05	467	1	4	96.675	-1	0	0	1	0	0	13390
Methylobacterium radiotolerans	view	10	2.17023e-05	420	1	3	-1	48.598	0	0	0	0	0	31998
Pseudomonas rhodesiae	view	10	2.17023e-05	439	1	2	96.019	-1	0	0	0	0	0	76760
Pseudomonas veronii	view	10	2.17023e-05	436	1	3	94.34	-1	0	0	0	0	0	76761
Stenotrophomonas maltophilia	view	8	1.73618e-05	408	1	3	95.833	-1	0	2	3	3	0	40324
Pantoea agglomerans	view	8	1.73618e-05	414	1	1	100	-1	0	1	1	1	0	549
Pseudomonas sp. WM-2	view	8	1.73618e-05	411	1	4	99.757	-1	0	0	1	1	0	1274359
Bradyrhizobium oligotrophicum	view	7	1.51916e-05	400	1	4	90.756	-1	0	0	0	0	0	44255
Alicycliphilus denitrificans	view	5	1.08511e-05	421	1	4	93.382	-1	0	0	1	1	0	179636

## Sheet: Settings and Statistics
Sample Name	benchmark/SRR1564804
Timestamp	03.12.2016 03:49:39
Status	Complete
Read Pairs	627013
Read Pairs (PF)	582325
Single Reads	0
Single Reads (PF)	43839
Average Fragment Size	158
Fragment Size Standard Deviation	77
Reads aligning to host (est. perc.)	0.83
Digital Subtraction Strategy	Homo_sapiens.GRCh38.cdna
	Homo_sapiens.GRCh38.ncrna
	Homo_sapiens.GRCh38.dna.toplevel
BLAST Strategy	megablast
	blastn
	blastp
R1 Reads	benchmark/SRR1564804_1.fastq.gz
R2 Reads	benchmark/SRR1564804_2.fastq.gz
Exact Command	-1 benchmark/SRR1564804_1.fastq.gz -2 benchmark/SRR1564804_2.fastq.gz --threads 12 --sample benchmark/SRR1564804 --log benchmark/SRR1564804.log --host human --type rna --blastp progressive --force --verbose --debug --min_contiglength 400 --ena
ID (analysis.id)	39

## Sheet: Programm Versions
Program	Version
bowtie2	v2.2.9
trinity
hmmsearch	v3.1b2
blastn	v2.4.0+
blastp	v2.4.0+

## Sheet: 0
Equine infectious anemia virus
Taxid
Abundance
Contigs
Orfs
Contigs
Contig_ID
193472
Orfs
Contig_ID
193472
193472
Domains
Contig_ID
193472
193472
193472
Nucleotide Sequences (FASTA)
Aminoacid Sequences (FASTA)
ORF Annotations (BED)
Domain Annotations (BED)
BACK TO SUMMARY

## Sheet: 1
GB virus C
Taxid
Abundance
Contigs
Orfs
Contigs
Contig_ID
193533
193520
Orfs
Contig_ID
193533
193533
193520
193520
193520
193520
Domains
Contig_ID
193533
193520
Nucleotide Sequences (FASTA)
Aminoacid Sequences (FASTA)
ORF Annotations (BED)
Domain Annotations (BED)
BACK TO SUMMARY

## Sheet: 2
Chlamydia psittaci
Taxid
Abundance
Contigs
Orfs
Contigs
Contig_ID
193429
193458
193476
193410
193481
193438
193441
193442
193423
193653
193414
193416
193436
193418
193469
193446
193502
193420
193509
193448
193421
193439
193578
193455
193687
193580
193582
193466
193468
193478
193447
193449
193508
193617
193459
193422
193526
193464
193474
193558
193527
193489
193628
193601
193445
193588
193504
193497
193516
193535
193546
193552
193603
193540
193677
193541
193681
193557
193706
Orfs
Contig_ID
193429
193429
193429
193458
193476
193410
193410
193410
193410
193410
193481
193481
193438
193438
193438
193441
193441
193441
193442
193423
193423
193423
193414
193414
193414
193414
193416
193416
193436
193436
193418
193418
193418
193418
193469
193446
193446
193502
193420
193420
193509
193448
193448
193421
193421
193439
193578
193455
193455
193687
193580
193582
193466
193466
193468
193478
193478
193447
193447
193447
193449
193449
193508
193508
193617
193617
193459
193422
193422
193422
193526
193526
193526
193464
193464
193464
193474
193474
193474
193558
193527
193527
193489
193628
193628
193628
193601
193445
193445
193445
193588
193504
193497
193497
193516
193516
193535
193546
193552
193603
193540
193540
193677
193541
193541
193681
193557
193706
193706
Domains
Contig_ID
193410
193410
193410
193410
193481
193481
193441
193441
193441
193441
193441
193441
193441
193441
193441
193441
193441
193441
193441
193441
193441
193441
193441
193441
193441
193441
193441
193441
193441
193441
193442
193423
193423
193423
193423
193423
193423
193414
193414
193416
193436
193436
193418
193418
193418
193469
193446
193446
193446
193446
193502
193502
193509
193509
193448
193421
193421
193439
193439
193455
193455
193455
193455
193582
193582
193582
193582
193582
193582
193582
193468
193468
193468
193478
193449
193508
193617
193459
193526
193464
193474
193474
193489
193628
193628
193628
193628
193445
193588
193588
193497
193497
193546
193546
193603
193540
193540
193541
193541
193681
193681
193557
193706
193706
193706
193706
193706
193706
193706
193706
Nucleotide Sequences (FASTA)
Aminoacid Sequences (FASTA)
ORF Annotations (BED)
Domain Annotations (BED)
BACK TO SUMMARY

## Sheet: 3
Ralstonia insidiosa
Taxid
Abundance
Contigs
Orfs
Contigs
Contig_ID
193454
193427
193584
193460
193491
193604
193577
193644
193626
193585
193579
193680
193691
Orfs
Contig_ID
193454
193454
193427
193427
193427
193427
193427
193460
193460
193460
193460
193460
193460
193491
193491
193491
193491
193491
193491
193491
193604
193604
193604
193604
193604
193577
193577
193577
193644
193644
193644
193626
193626
193626
193585
193585
193585
193585
193579
193579
193680
193680
193680
193680
193691
193691
193691
Domains
Contig_ID
193491
193491
193491
193491
193491
193604
193604
193604
193604
193577
193644
193626
193626
193680
193691
Nucleotide Sequences (FASTA)
Aminoacid Sequences (FASTA)
ORF Annotations (BED)
Domain Annotations (BED)
BACK TO SUMMARY

## Sheet: 4
Ralstonia pickettii
Taxid
Abundance
Contigs
Orfs
Contigs
Contig_ID
193425
193456
193453
193495
193562
193496
193500
193536
193484
193494
193566
193618
193651
193688
193569
193698
193556
193574
193639
193633
193623
193595
193619
193709
193608
193610
193545
193587
193613
193667
193567
193571
193634
193642
193573
193662
193658
193599
193660
193650
193646
193575
193672
193555
193694
193583
193707
193689
193703
193641
193685
193670
193602
193656
Orfs
Contig_ID
193425
193425
193425
193425
193425
193425
193425
193456
193456
193456
193456
193456
193456
193456
193456
193456
193456
193453
193453
193453
193453
193453
193495
193495
193495
193495
193495
193495
193562
193562
193562
193496
193496
193496
193496
193500
193500
193500
193500
193500
193536
193536
193536
193536
193536
193484
193484
193484
193484
193484
193484
193484
193484
193494
193494
193494
193566
193566
193566
193566
193566
193566
193618
193618
193618
193618
193618
193651
193651
193651
193688
193688
193688
193688
193688
193569
193569
193569
193569
193698
193698
193698
193698
193698
193698
193556
193556
193556
193556
193574
193574
193574
193574
193639
193639
193639
193633
193633
193633
193633
193623
193623
193623
193623
193595
193595
193595
193595
193619
193619
193709
193709
193709
193709
193709
193709
193608
193608
193608
193610
193610
193610
193610
193610
193545
193545
193545
193545
193587
193587
193587
193613
193613
193613
193613
193613
193613
193667
193667
193667
193667
193667
193567
193567
193567
193567
193571
193571
193571
193571
193571
193634
193634
193634
193642
193642
193642
193573
193573
193573
193573
193662
193662
193662
193662
193662
193662
193658
193658
193658
193658
193660
193660
193660
193650
193650
193650
193650
193646
193646
193646
193646
193575
193575
193575
193575
193672
193672
193555
193555
193555
193555
193555
193555
193694
193694
193694
193583
193583
193707
193707
193707
193707
193689
193689
193689
193689
193703
193703
193703
193703
193641
193641
193685
193685
193670
193670
193670
193602
193602
193602
193656
193656
193656
Domains
Contig_ID
193425
193425
193425
193456
193456
193456
193453
193495
193562
193496
193496
193496
193496
193496
193496
193500
193536
193536
193536
193536
193536
193494
193494
193494
193494
193494
193566
193618
193618
193618
193618
193618
193618
193618
193618
193618
193618
193618
193618
193618
193688
193688
193688
193698
193698
193556
193556
193556
193639
193639
193633
193633
193623
193623
193623
193595
193619
193619
193709
193709
193709
193709
193608
193608
193610
193587
193587
193613
193667
193567
193571
193571
193634
193634
193642
193642
193573
193573
193573
193662
193662
193662
193658
193658
193660
193660
193650
193650
193650
193650
193650
193650
193650
193650
193650
193650
193650
193650
193650
193650
193650
193650
193650
193646
193575
193672
193555
193694
193694
193707
193707
193707
193707
193689
193689
193703
193685
193670
193602
193656
Nucleotide Sequences (FASTA)
Aminoacid Sequences (FASTA)
ORF Annotations (BED)
Domain Annotations (BED)
BACK TO SUMMARY

## Sheet: 5
[Unassigned]
Taxid
Abundance
Contigs
Orfs
Contigs
Contig_ID
193530
193521
193482
193635
193549
193643
193594
193589
193523
193702
193532
193620
193640
Orfs
Contig_ID
193521
193521
193521
193482
193482
193635
193549
193589
193589
193523
193523
193702
193532
193532
193620
193640
193640
Domains
Contig_ID
193635
193589
193589
193532
Nucleotide Sequences (FASTA)
Aminoacid Sequences (FASTA)
ORF Annotations (BED)
Domain Annotations (BED)
BACK TO SUMMARY

## Sheet: 6
Clostridium carboxidivorans
Taxid
Abundance
Contigs
Orfs
Contigs
Contig_ID
193413
193440
193550
193678
Orfs
Contig_ID
193413
193413
193413
193413
193440
193440
193440
193440
193550
193678
193678
193678
193678
Domains
Contig_ID
193678
193678
193678
193678
Nucleotide Sequences (FASTA)
Aminoacid Sequences (FASTA)
ORF Annotations (BED)
Domain Annotations (BED)
BACK TO SUMMARY

[truncated: 85 more sheets: 7, 8, 9, 10, 11, 12, 13, 14, 15, 16, 17, 18, 19, 20, 21, 22, 23, 24, 25, 26 …]
