# Supplementary material for: DAMIAN: an open source bioinformatics tool for fast, systematic and cohort based analysis of microorganisms in diagnostic samples
Source: Sci Rep. 2019 Nov 14;9:16841. doi: 10.1038/s41598-019-52881-4 (PMC6856179; doi:10.1038/s41598-019-52881-4)
Supplement: Supplementary file 13 — Dataset S12 [file 41598_2019_52881_MOESM13_ESM.xlsx]

## Sheet: Species Summary
Species	Report	Absolute Abundance	Relative Abundance	Assembly Length	Contigs	Orfs	Maximum Identity (nucl)	Maximum Identity (prot)	Distinct Viral Domains	Viral Domains	Bacterial Domains	Eukaryotic Domains	Other Domains	Tax ID
Adeno-associated virus	view	464575	0.325154	4550	1	17	96.538	-1	2	6	4	5	0	272636
Human mastadenovirus A	view	353936	0.247719	67838	12	210	99.69	-1	51	100	53	81	0	129875
Bacteroides vulgatus	view	361073	0.252714	2591703	2624	8527	100	-1	125	2491	9594	9386	0	821
[Unassigned]	view	159151	0.111389	1610904	2064	4796	-1	-1	68	2132	6407	6376	0	-1
Roseburia intestinalis	view	37061	0.0259389	530878	771	1926	100	-1	30	742	2638	2698	0	166486
Bacteroides dorei	view	20850	0.0145928	124591	123	358	100	-1	6	80	276	259	0	357276
Bacteroides cellulosilyticus	view	4317	0.00302145	18283	9	51	99.607	-1	1	36	88	86	0	246787
Bacteroides fragilis	view	3723	0.00260571	7036	8	18	99.885	-1	1	13	36	30	0	817
[Eubacterium] eligens	view	3569	0.00249793	39138	43	128	99.587	-1	3	100	203	229	0	39485
Bacteroides salanitronis	view	1040	0.000727892	9839	11	27	99.736	-1	1	7	15	17	0	376805
Bacteroides ovatus	view	77	5.3892e-05	1339	2	6	99.804	-1	1	1	2	2	0	28116
Veillonella atypica	view	24	1.67975e-05	500	1	3	92.019	-1	1	1	1	2	0	39777
unidentified phage	view	413	0.000289057	5643	9	21	99.241	-1	1	15	34	36	0	38018
Alistipes finegoldii	view	5110	0.00357647	9496	9	30	98.828	-1	0	12	46	36	0	214856
Faecalitalea cylindroides	view	3660	0.00256162	1980	3	13	95.161	-1	0	1	10	10	0	39483
uncultured organism	view	2471	0.00172944	17449	16	67	100	-1	0	38	76	73	0	155900
Veillonella parvula	view	2088	0.00146138	3193	5	11	97.633	-1	0	10	19	17	0	29466
Odoribacter splanchnicus	view	961	0.0006726	2479	3	7	97.422	-1	0	2	10	10	0	28118
Barnesiella viscericola	view	872	0.00061031	5708	5	26	95.698	-1	0	13	27	24	0	397865
[Eubacterium] rectale	view	836	0.000585113	9999	14	40	99.484	-1	0	6	19	20	0	39491
uncultured bacterium	view	679	0.00047523	7747	11	27	100	-1	0	5	24	21	0	77133
Bacteroides thetaiotaomicron	view	516	0.000361147	7614	11	38	99.675	-1	0	29	73	68	0	818
Campylobacter coli	view	338	0.000236565	2887	4	6	100	-1	0	11	43	43	0	195
[Eubacterium] siraeum	view	229	0.000160276	3387	6	17	99.632	-1	0	0	3	3	0	39492
uncultured bacterium 52B7	view	227	0.000158876	2229	3	7	99.242	-1	0	6	6	8	0	933047
Escherichia coli	view	175	0.000122482	1136	2	5	96.388	-1	0	0	1	2	0	562
Bacteroides xylanisolvens	view	158	0.000110584	1426	2	5	95.818	-1	0	6	7	9	0	371601
Roseburia hominis	view	126	8.81869e-05	1212	2	2	100	-1	0	1	3	4	0	301301
Parabacteroides distasonis	view	110	7.69886e-05	624	1	3	93.7	-1	0	0	1	1	0	823
Blautia obeum	view	99	6.92897e-05	1899	3	6	98.923	-1	0	7	18	16	0	40520
[Ruminococcus] torques	view	51	3.56947e-05	528	1	2	98.292	-1	0	2	2	2	0	33039
butyrate-producing bacterium SS3/4	view	51	3.56947e-05	995	1	5	90.365	-1	0	8	13	9	0	245014
Coprococcus catus	view	45	3.14953e-05	873	1	5	91.619	-1	0	1	1	2	0	116085
Streptococcus lutetiensis	view	44	3.07954e-05	583	1	2	99.652	-1	0	0	3	2	0	150055
Enterococcus cecorum	view	43	3.00955e-05	714	1	3	99.58	-1	0	1	4	2	0	44008
Peptoclostridium difficile	view	39	2.7296e-05	633	1	3	90.441	-1	0	0	3	2	0	1496
Faecalibacterium prausnitzii	view	28	1.95971e-05	524	1	3	99.404	-1	0	0	0	0	0	853
Ruminococcus sp. SR1/5	view	18	1.25981e-05	596	1	1	97.602	-1	0	5	41	39	0	657323

## Sheet: Settings and Statistics
Sample Name	160627_SN7001212_0155_BC8307ACXX_noro/sunov38_09_2015_CTTGTA_L004_std
Timestamp	22.07.2016 15:47:13
Status	Complete
Read Pairs	4250959
Read Pairs (PF)	4109013
Single Reads	0
Single Reads (PF)	137370
Average Fragment Size	137
Fragment Size Standard Deviation	42
Reads aligning to host (est. perc.)	0.53
Digital Subtraction Strategy	Homo_sapiens.GRCh38.cdna.all	human	rna	/home/malawi/Projects/benchmarks/Bowtie2Index/Homo_sapiens.GRCh38.cdna.all
	Homo_sapiens.GRCh38.ncrna	human	rna	/home/malawi/Projects/benchmarks/Homo_sapiens.GRCh38.ncrna
	PhiX	all	both	/ref/PhiX/Illumina/RTA/Sequence/Bowtie2Index/genome
	Homo_sapiens.GRCh38.dna_sm.primary_assembly	human	both	/ref/Homo_sapiens/Ensembl/Bowtie2Index/Homo_sapiens.GRCh38.dna_sm.primary_assembly
BLAST Strategy	megablast	nt	always
	blastn	nt	never
	blastp	nr	never
R1 Reads	160627_SN7001212_0155_BC8307ACXX_noro/sunov38_09_2015_CTTGTA_L004_R1_001.fastq.gz
R2 Reads	160627_SN7001212_0155_BC8307ACXX_noro/sunov38_09_2015_CTTGTA_L004_R2_001.fastq.gz
Exact Command	--sample 160627_SN7001212_0155_BC8307ACXX_noro/sunov38_09_2015_CTTGTA_L004_std -1 160627_SN7001212_0155_BC8307ACXX_noro/sunov38_09_2015_CTTGTA_L004_R1_001.fastq.gz -2 160627_SN7001212_0155_BC8307ACXX_noro/sunov38_09_2015_CTTGTA_L004_R2_001.fastq.gz --host human --type rna --debug --verbose --log 160627_SN7001212_0155_BC8307ACXX_noro/sunov38_09_2015_CTTGTA_L004_std.log --threads 15 --blastp never
ID (analysis.id)	48

## Sheet: Programm Versions
Program	Version
bowtie2	2.2.6
trinity	2.1.0
hmmsearch	3.1b2
blastn	2.4.0+
blastp	2.4.0+

## Sheet: 0
Adeno-associated virus
Taxid	272636
Abundance	464575
Contigs	1
Orfs	17
Contigs
Contig_ID	Length	Abundance	Abundance/Length	Assignment
361989	4550	464575	102.104	Adeno-associated virus
Orfs
Contig_ID	Orf_ID	Length
361989	1443234	739
361989	1443228	630
361989	1443232	225
361989	1443241	208
361989	1443238	195
361989	1443237	182
361989	1443231	167
361989	1443240	126
361989	1443233	124
361989	1443229	122
361989	1443230	119
361989	1443239	111
361989	1443226	101
361989	1443242	83
361989	1443227	82
361989	1443236	78
361989	1443235	76
Domains
Contig_ID	Orf_ID	Accession	Name	Description	Viral Root	Bacterial Root	Eukaryotic Root	Other Root	Start_Pos	End_Pos
361989	1443234	PF08398	Parvo_coat_N	Parvovirus coat protein VP1	Parvoviridae	Bacillaceae	Pancrustacea		51	114
361989	1443234	PF00740	Parvo_coat	Parvovirus coat protein VP2	Parvovirinae				217	712
361989	1443228	PF08724	Rep_N	Rep protein catalytic domain like	Viruses				13	201
361989	1443228	PF00004	AAA	ATPase family associated with various cellular activities (AAA)	Viruses	Bacteria	Eukaryota	Archaea	340	361
361989	1443228	PF00519	PPV_E1_C	Papillomavirus helicase	Papillomaviridae	Bacteria	Eukaryota		332	435
361989	1443228	PF01057	Parvo_NS1	Parvovirus non-structural protein NS1	Viruses	Bacteria	Opisthokonta		227	493
361989	1443240	PF10148	SCHIP-1	Schwannomin-interacting protein 1			Eumetazoa		25	76
Nucleotide Sequences
Aminoacid Sequences
BACK TO SUMMARY

## Sheet: 1
Human mastadenovirus A
Taxid	129875
Abundance	353936
Contigs	12
Orfs	210
Contigs
Contig_ID	Length	Abundance	Abundance/Length	Assignment
361994	6824	94350	13.8262	Human mastadenovirus A
363015	7310	43161	5.90438	Human adenovirus 61
364067	5021	40655	8.09699	Human mastadenovirus A
363014	2233	35379	15.8437	Human mastadenovirus A
361347	10132	23909	2.35975	Human mastadenovirus A
364062	10343	23019	2.22556	Human mastadenovirus A
365135	5369	22884	4.26225	Human adenovirus 61
363012	1951	19083	9.78114	Human adenovirus 31
366131	1769	16747	9.46693	Human adenovirus 31
366121	7673	12421	1.61879	Human mastadenovirus A
361353	1929	11781	6.10731	Human mastadenovirus A
365126	7284	10547	1.44797	Human mastadenovirus A
Orfs
Contig_ID	Orf_ID	Length
361994	1443281	555
361994	1443276	310
361994	1443277	273
361994	1443272	262
361994	1443270	164
361994	1443280	150
361994	1443273	137
361994	1443275	124
361994	1443268	123
361994	1443279	123
361994	1443274	115
361994	1443267	107
361994	1443271	106
361994	1443266	92
361994	1443278	91
361994	1443282	77
361994	1443269	76
363015	1446216	1185
363015	1446197	630
363015	1446209	364
363015	1446214	346
363015	1446193	199
363015	1446215	138
363015	1446201	131
363015	1446198	131
363015	1446194	119
363015	1446196	105
363015	1446208	105
363015	1446203	98
363015	1446200	92
363015	1446192	92
363015	1446202	89
363015	1446195	87
363015	1446199	85
363015	1446211	83
363015	1446213	82
363015	1446212	80
363015	1446207	79
363015	1446205	76
363015	1446210	76
363015	1446206	75
363015	1446204	75
364067	1449162	780
364067	1449161	486
364067	1449153	214
364067	1449152	192
364067	1449156	174
364067	1449158	137
364067	1449164	113
364067	1449155	106
364067	1449163	95
364067	1449154	86
364067	1449157	82
364067	1449160	76
364067	1449159	75
363014	1446189	251
363014	1446188	187
363014	1446190	157
363014	1446186	135
363014	1446191	110
363014	1446187	99
361347	1441316	938
361347	1441336	578
361347	1441327	555
361347	1441328	404
361347	1441315	260
361347	1441338	216
361347	1441337	203
361347	1441326	160
361347	1441322	141
361347	1441317	132
361347	1441310	131
361347	1441335	125
361347	1441329	122
361347	1441308	109
361347	1441319	101
361347	1441318	100
361347	1441333	96
361347	1441324	95
361347	1441313	91
361347	1441321	90
361347	1441307	90
361347	1441332	88
361347	1441311	87
361347	1441320	87
361347	1441331	84
361347	1441330	83
361347	1441314	83
361347	1441334	81
361347	1441309	79
361347	1441312	79
361347	1441323	76
361347	1441325	75
364062	1449117	938
364062	1449136	578
364062	1449123	555
364062	1449124	404
364062	1449116	260
364062	1449138	216
364062	1449137	203
364062	1449127	170
364062	1449135	160
364062	1449131	141
364062	1449121	131
364062	1449112	125
364062	1449125	122
364062	1449119	109
364062	1449128	101
364062	1449110	96
364062	1449133	95
364062	1449114	91
364062	1449118	90
364062	1449130	90
364062	1449109	88
364062	1449129	87
364062	1449122	87
364062	1449108	84
364062	1449126	83
364062	1449115	83
364062	1449111	81
364062	1449113	79
364062	1449120	79
364062	1449132	76
364062	1449134	75
365135	1452187	816
365135	1452171	630
365135	1452185	346
365135	1452167	199
365135	1452186	138
365135	1452172	131
365135	1452168	119
365135	1452180	105
365135	1452170	105
365135	1452173	99
365135	1452175	98
365135	1452174	89
365135	1452169	87
365135	1452182	83
365135	1452184	82
365135	1452183	80
365135	1452179	79
365135	1452181	76
365135	1452177	76
365135	1452178	75
365135	1452176	75
363012	1446183	132
363012	1446179	129
363012	1446180	124
363012	1446177	123
363012	1446182	110
363012	1446184	95
363012	1446178	85
363012	1446181	77
366131	1454941	298
366131	1454942	153
366131	1454938	115
366131	1454937	106
366131	1454939	98
366131	1454940	87
366121	1454899	938
366121	1454907	404
366121	1454906	340
366121	1454898	260
366121	1454888	216
366121	1454887	203
366121	1454893	141
366121	1454900	132
366121	1454905	125
366121	1454908	122
366121	1454886	109
366121	1454890	101
366121	1454889	100
366121	1454903	96
366121	1454895	95
366121	1454896	91
366121	1454892	90
366121	1454885	90
366121	1454902	88
366121	1454891	87
366121	1454901	84
366121	1454897	83
366121	1454909	83
366121	1454904	81
366121	1454894	76
361353	1441362	290
361353	1441360	259
361353	1441361	76
365126	1452129	938
365126	1452138	404
365126	1452128	260
365126	1452124	216
365126	1452123	203
365126	1452130	170
365126	1452134	141
365126	1452137	140
365126	1452122	125
365126	1452139	122
365126	1452126	109
365126	1452131	101
365126	1452120	96
365126	1452136	95
365126	1452125	90
365126	1452133	90
365126	1452119	88
365126	1452132	87
365126	1452118	84
365126	1452140	83
365126	1452127	83
365126	1452121	81
365126	1452135	76
Domains
Contig_ID	Orf_ID	Accession	Name	Description	Viral Root	Bacterial Root	Eukaryotic Root	Other Root	Start_Pos	End_Pos
361994	1443281	PF00608	Adeno_shaft	Adenoviral fibre protein (repeat/shaft region)	Adenoviridae				331	363
361994	1443281	PF00541	Adeno_knob	Adenoviral fibre protein (knob domain)	Human adenovirus 2				378	551
361994	1443276	PF04528	Adeno_E4_34	Adenovirus early E4 34 kDa protein conserved region	Human adenovirus 2				151	294
361994	1443277	PF13528	Glyco_trans_1_3	Glycosyl transferase family 1		Bacteria	Eukaryota	Archaea	108	153
361994	1443272	PF06365	CD34_antigen	CD34/Podocalyxin family			Euteleostomi		228	260
361994	1443272	PF04881	Adeno_GP19K	Adenovirus GP19K	Human adenovirus 2		Opisthokonta		150	256
361994	1443272	PF11674	DUF3270	Protein of unknown function (DUF3270)		Bacilli			227	258
361994	1443272	PF07686	V-set	Immunoglobulin V-set domain	dsDNA viruses, no RNA stage	Sanguibacteroides justesenii	Metazoa		34	134
361994	1443280	PF03307	Adeno_E3_15_3	Adenovirus 15.3kD protein in E3 region	Human adenovirus 2				31	148
361994	1443273	PF04834	Adeno_E3_14_5	Early E3 14.5 kDa protein	Human adenovirus 2				45	137
361994	1443275	PF06931	Adeno_E4_ORF3	Mastadenovirus E4 ORF3 protein	Human adenovirus 2				12	123
361994	1443268	PF05385	Adeno_E4	Mastadenovirus early E4 13 kDa protein	Human adenovirus 2				4	108
361994	1443279	PF03376	Adeno_E3B	Adenovirus E3B protein	Human adenovirus 2				55	120
361994	1443279	PF01312	Bac_export_2	FlhB HrpN YscU SpaS Family		Bacteria	Eukaryota		29	105
361994	1443279	PF00122	E1-E2_ATPase	E1-E2 ATPase		Bacteria	Eukaryota	Archaea	19	91
361994	1443279	PF12420	DUF3671	Protein of unknown function			Plasmodium (Plasmodium)		19	94
361994	1443271	PF05248	Adeno_E3A	Adenovirus E3A	Human adenovirus 2				2	104
363015	1446216	PF03175	DNA_pol_B_2	DNA polymerase type B, organellar and viral	Viruses	Bacteria	Eukaryota	Archaea	432	913
363015	1446216	PF00136	DNA_pol_B	DNA polymerase family B	Viruses	Bacteria	Eukaryota	Archaea	989	1013
363015	1446216	PF01612	DNA_pol_A_exo1	3'-5' exonuclease	dsDNA viruses, no RNA stage	Bacteria	Eukaryota	Methanosarcina lacustris Z-7289	547	585
363015	1446197	PF02459	Adeno_terminal	Adenoviral DNA terminal protein	Adenoviridae		Eutrema salsugineum		56	595
363015	1446209	PF13297	Telomere_Sde2_2	Telomere stability C-terminal			Eukaryota		116	142
363015	1446209	PF02456	Adeno_IVa2	Adenovirus IVa2 protein	Adenoviridae	Firmicutes bacterium CAG:56	Lottia gigantea		82	361
363015	1446209	PF01637	ATPase_2	ATPase domain predominantly from Archaea		Bacteria	Eukaryota	Archaea	171	194
363015	1446209	PF03193	DUF258	Protein of unknown function, DUF258		Bacteria	Eukaryota	Archaea	156	193
363015	1446209	PF01580	FtsK_SpoIIIE	FtsK/SpoIIIE family	Siphoviridae	Bacteria	Eukaryota	Archaea	173	206
363015	1446209	PF00910	RNA_helicase	RNA helicase	Viruses	Bacteria	Eukaryota	Candidatus Nitrosoarchaeum limnia SFB1	174	195
363015	1446209	PF01443	Viral_helicase1	Viral (Superfamily 1) RNA helicase	Viruses	Bacteria	Eukaryota		174	224
363015	1446209	PF05729	NACHT	NACHT domain		Bacteria	Eukaryota	Euryarchaeota	174	221
363015	1446209	PF13173	AAA_14	AAA domain		Bacteria	Eukaryota	Archaea	173	198
363015	1446209	PF13191	AAA_16	AAA ATPase domain		Bacteria	Eukaryota	Archaea	171	192
363015	1446209	PF13401	AAA_22	AAA domain	Viruses	Bacteria	Eukaryota	Archaea	172	205
363015	1446209	PF00005	ABC_tran	ABC transporter	dsDNA viruses, no RNA stage	Bacteria	Eukaryota	Archaea	174	203
363015	1446214	PF03052	Adeno_52K	Adenoviral protein L1 52/55-kDa	Adenoviridae				46	244
363015	1446193	PF03840	SecG	Preprotein translocase SecG subunit		Bacteria	Eukaryota		123	162
363015	1446193	PF03052	Adeno_52K	Adenoviral protein L1 52/55-kDa	Adenoviridae				78	189
363015	1446193	PF15012	DUF4519	Domain of unknown function (DUF4519)			Metazoa		117	136
363015	1446193	PF07219	HemY_N	HemY protein N-terminus		Bacteria			119	173
363015	1446199	PF03455	dDENN	dDENN domain			Eukaryota		33	60
364067	1449162	PF02438	Adeno_100	Late 100kD protein	Adenoviridae		Saccharomyces cerevisiae FostersB		86	678
364067	1449161	PF03728	Viral_DNA_Zn_bi	Viral DNA-binding protein, zinc binding domain	Adenoviridae				352	446
364067	1449161	PF02236	Viral_DNA_bi	Viral DNA-binding protein, all alpha domain	Adenoviridae				141	217
364067	1449153	PF01310	Adeno_PVIII	Adenovirus hexon associated protein, protein VIII	Adenoviridae				24	211
364067	1449153	PF15366	DUF4597	Domain of unknown function (DUF4597)			Mammalia		105	127
364067	1449152	PF03896	TRAP_alpha	Translocon-associated protein (TRAP), alpha subunit			Eukaryota		5	86
364067	1449152	PF02724	CDC45	CDC45-like protein			Eukaryota		32	118
364067	1449152	PF11081	DUF2890	Protein of unknown function (DUF2890)	Adenoviridae	Oligotropha carboxidovorans OM5	Eukaryota		29	177
364067	1449152	PF09598	Stm1_N	Stm1			Eukaryota		64	109
364067	1449158	PF11081	DUF2890	Protein of unknown function (DUF2890)	Adenoviridae	Oligotropha carboxidovorans OM5	Eukaryota		40	133
364067	1449158	PF15411	PH_10	Pleckstrin homology domain			Opisthokonta		40	117
363014	1446189	PF02703	Adeno_E1A	Early E1A protein	Human adenovirus 2				183	237
363014	1446188	PF04623	Adeno_E1B_55K_N	Adenovirus E1B protein N-terminus	Human adenovirus 2				1	53
363014	1446188	PF01696	Adeno_E1B_55K	Adenovirus EB1 55K protein / large t-antigen	Adenoviridae	Actinobacteria	Strigomonas culicis		90	182
363014	1446190	PF01691	Adeno_E1B_19K	Adenovirus E1B 19K protein / small t-antigen	Human adenovirus 2				2	134
363014	1446190	PF11099	M11L	Apoptosis regulator M11L like	Chordopoxvirinae				37	119
363014	1446187	PF02703	Adeno_E1A	Early E1A protein	Human adenovirus 2				31	97
361347	1441316	PF03678	Adeno_hexon_C	Hexon, adenovirus major coat protein, C-terminal domain	Adenoviridae				622	844
361347	1441316	PF01065	Adeno_hexon	Hexon, adenovirus major coat protein, N-terminal domain	Adenoviridae				61	563
361347	1441336	PF02455	Hex_IIIa	Hexon-associated protein (IIIa)	Adenoviridae	Mycobacterium parascrofulaceum ATCC BAA-614			533	572
361347	1441327	PF03676	UPF0183	Uncharacterised protein family (UPF0183)			Eukaryota		170	216
361347	1441327	PF01686	Adeno_Penton_B	Adenovirus penton base protein	Adenoviridae				85	555
361347	1441328	PF03910	Adeno_PV	Adenovirus minor core protein PV	Human adenovirus 2				61	389
361347	1441328	PF02956	TT_ORF1	TT viral orf 1	Anelloviridae		Eimeria mitis		320	390
361347	1441315	PF02993	MCPVI	Minor capsid protein VI	Adenoviridae				6	260
361347	1441338	PF00770	Peptidase_C5	Adenovirus endoprotease	Adenoviridae		Lottia gigantea		34	212
361347	1441338	PF02902	Peptidase_C48	Ulp1 protease family, C-terminal catalytic domain	dsDNA viruses, no RNA stage	Bacteria	Eukaryota		64	157
361347	1441337	PF03228	Adeno_VII	Adenoviral core protein VII	Adenoviridae				17	128
361347	1441310	PF12672	DUF3793	Protein of unknown function (DUF3793)		Bacteria		Candidatus Methanomassiliicoccus intestinalis Issoire-Mx1	27	91
361347	1441324	PF00123	Hormone_2	Peptide hormone			Euteleostomi		18	32
361347	1441332	PF01041	DegT_DnrJ_EryC1	DegT/DnrJ/EryC1/StrS aminotransferase family	Acanthamoeba polyphaga mimivirus	Bacteria	Eukaryota	Archaea	40	87
361347	1441314	PF05829	Adeno_PX	Adenovirus late L2 mu core protein (Protein X)	Adenoviridae				43	79
361347	1441312	PF15859	DEC1	Deleted in esophageal cancer 1 family			Simiiformes		4	31
361347	1441323	PF17121	zf-C3HC4_5	Zinc finger, C3HC4 type (RING finger)			Eukaryota		13	33
364062	1449117	PF03678	Adeno_hexon_C	Hexon, adenovirus major coat protein, C-terminal domain	Adenoviridae				622	844
364062	1449117	PF01065	Adeno_hexon	Hexon, adenovirus major coat protein, N-terminal domain	Adenoviridae				61	563
364062	1449136	PF02455	Hex_IIIa	Hexon-associated protein (IIIa)	Adenoviridae	Mycobacterium parascrofulaceum ATCC BAA-614			533	572
364062	1449123	PF03676	UPF0183	Uncharacterised protein family (UPF0183)			Eukaryota		170	216
364062	1449123	PF01686	Adeno_Penton_B	Adenovirus penton base protein	Adenoviridae				85	555
364062	1449124	PF03910	Adeno_PV	Adenovirus minor core protein PV	Human adenovirus 2				61	389
364062	1449124	PF02956	TT_ORF1	TT viral orf 1	Anelloviridae		Eimeria mitis		320	390
364062	1449116	PF02993	MCPVI	Minor capsid protein VI	Adenoviridae				6	260
364062	1449138	PF00770	Peptidase_C5	Adenovirus endoprotease	Adenoviridae		Lottia gigantea		34	212
364062	1449138	PF02902	Peptidase_C48	Ulp1 protease family, C-terminal catalytic domain	dsDNA viruses, no RNA stage	Bacteria	Eukaryota		64	157
364062	1449137	PF03228	Adeno_VII	Adenoviral core protein VII	Adenoviridae				17	128
364062	1449127	PF01476	LysM	LysM domain	Caudovirales	Bacteria	Eukaryota	Archaea	82	101
364062	1449127	PF13416	SBP_bac_8	Bacterial extracellular solute-binding protein		Bacteria	Eukaryota	Archaea	6	151
364062	1449127	PF01547	SBP_bac_1	Bacterial extracellular solute-binding protein		Bacteria	Eukaryota	Archaea	13	147
364062	1449121	PF12672	DUF3793	Protein of unknown function (DUF3793)		Bacteria		Candidatus Methanomassiliicoccus intestinalis Issoire-Mx1	27	91
364062	1449133	PF00123	Hormone_2	Peptide hormone			Euteleostomi		18	32
364062	1449109	PF01041	DegT_DnrJ_EryC1	DegT/DnrJ/EryC1/StrS aminotransferase family	Acanthamoeba polyphaga mimivirus	Bacteria	Eukaryota	Archaea	40	87
364062	1449115	PF05829	Adeno_PX	Adenovirus late L2 mu core protein (Protein X)	Adenoviridae				43	79
364062	1449113	PF15859	DEC1	Deleted in esophageal cancer 1 family			Simiiformes		4	31
364062	1449132	PF17121	zf-C3HC4_5	Zinc finger, C3HC4 type (RING finger)			Eukaryota		13	33
365135	1452187	PF03175	DNA_pol_B_2	DNA polymerase type B, organellar and viral	Viruses	Bacteria	Eukaryota	Archaea	432	812
365135	1452187	PF01612	DNA_pol_A_exo1	3'-5' exonuclease	dsDNA viruses, no RNA stage	Bacteria	Eukaryota	Methanosarcina lacustris Z-7289	547	585
365135	1452171	PF02459	Adeno_terminal	Adenoviral DNA terminal protein	Adenoviridae		Eutrema salsugineum		56	595
365135	1452185	PF03052	Adeno_52K	Adenoviral protein L1 52/55-kDa	Adenoviridae				46	244
365135	1452167	PF03840	SecG	Preprotein translocase SecG subunit		Bacteria	Eukaryota		123	162
365135	1452167	PF03052	Adeno_52K	Adenoviral protein L1 52/55-kDa	Adenoviridae				78	189
365135	1452167	PF15012	DUF4519	Domain of unknown function (DUF4519)			Metazoa		117	136
365135	1452167	PF07219	HemY_N	HemY protein N-terminus		Bacteria			119	173
363012	1446179	PF06756	S19	Chorion protein S19 C-terminal			Schizophora		78	115
363012	1446179	PF00692	dUTPase	dUTPase	Viruses	Bacteria	Eukaryota	Archaea	21	119
363012	1446180	PF06931	Adeno_E4_ORF3	Mastadenovirus E4 ORF3 protein	Human adenovirus 2				12	123
363012	1446177	PF05385	Adeno_E4	Mastadenovirus early E4 13 kDa protein	Human adenovirus 2				4	108
363012	1446178	PF00382	TFIIB	Transcription factor TFIIB repeat	dsDNA viruses, no RNA stage	Parcubacteria (Yanofskybacteria) bacterium GW2011_GWA1_39_13	Eukaryota	Archaea	56	83
366131	1454941	PF01696	Adeno_E1B_55K	Adenovirus EB1 55K protein / large t-antigen	Adenoviridae	Actinobacteria	Strigomonas culicis		1	296
366131	1454941	PF13229	Beta_helix	Right handed beta helix region	Caudovirales	Bacteria	Eukaryota	Archaea	34	136
366131	1454942	PF03955	Adeno_PIX	Adenovirus hexon-associated protein (IX)	Human adenovirus 2				22	129
366131	1454942	PF05531	NPV_P10	Nucleopolyhedrovirus P10 protein	Rachiplusia ou MNPV (strain R1)	Microcystis aeruginosa NIES-843			116	148
366131	1454942	PF13036	LpoB	Peptidoglycan-synthase activator LpoB		Bacteria	Opisthokonta		79	105
366131	1454937	PF02456	Adeno_IVa2	Adenovirus IVa2 protein	Adenoviridae	Firmicutes bacterium CAG:56	Lottia gigantea		1	102
366121	1454899	PF03678	Adeno_hexon_C	Hexon, adenovirus major coat protein, C-terminal domain	Adenoviridae				622	844
366121	1454899	PF01065	Adeno_hexon	Hexon, adenovirus major coat protein, N-terminal domain	Adenoviridae				61	563
366121	1454907	PF03910	Adeno_PV	Adenovirus minor core protein PV	Human adenovirus 2				61	389
366121	1454907	PF02956	TT_ORF1	TT viral orf 1	Anelloviridae		Eimeria mitis		320	390
366121	1454906	PF01686	Adeno_Penton_B	Adenovirus penton base protein	Adenoviridae				1	340
366121	1454898	PF02993	MCPVI	Minor capsid protein VI	Adenoviridae				6	260
366121	1454888	PF00770	Peptidase_C5	Adenovirus endoprotease	Adenoviridae		Lottia gigantea		34	212
366121	1454888	PF02902	Peptidase_C48	Ulp1 protease family, C-terminal catalytic domain	dsDNA viruses, no RNA stage	Bacteria	Eukaryota		64	157
366121	1454887	PF03228	Adeno_VII	Adenoviral core protein VII	Adenoviridae				17	128
366121	1454895	PF00123	Hormone_2	Peptide hormone			Euteleostomi		18	32
366121	1454902	PF01041	DegT_DnrJ_EryC1	DegT/DnrJ/EryC1/StrS aminotransferase family	Acanthamoeba polyphaga mimivirus	Bacteria	Eukaryota	Archaea	40	87
366121	1454897	PF05829	Adeno_PX	Adenovirus late L2 mu core protein (Protein X)	Adenoviridae				43	79
366121	1454894	PF17121	zf-C3HC4_5	Zinc finger, C3HC4 type (RING finger)			Eukaryota		13	33
361353	1441362	PF00608	Adeno_shaft	Adenoviral fibre protein (repeat/shaft region)	Adenoviridae				66	98
361353	1441362	PF00541	Adeno_knob	Adenoviral fibre protein (knob domain)	Human adenovirus 2				113	286
361353	1441360	PF04528	Adeno_E4_34	Adenovirus early E4 34 kDa protein conserved region	Human adenovirus 2				100	243
365126	1452129	PF03678	Adeno_hexon_C	Hexon, adenovirus major coat protein, C-terminal domain	Adenoviridae				622	844
365126	1452129	PF01065	Adeno_hexon	Hexon, adenovirus major coat protein, N-terminal domain	Adenoviridae				61	563
365126	1452138	PF03910	Adeno_PV	Adenovirus minor core protein PV	Human adenovirus 2				61	389
365126	1452138	PF02956	TT_ORF1	TT viral orf 1	Anelloviridae		Eimeria mitis		320	390
365126	1452128	PF02993	MCPVI	Minor capsid protein VI	Adenoviridae				6	260
365126	1452124	PF00770	Peptidase_C5	Adenovirus endoprotease	Adenoviridae		Lottia gigantea		34	212
365126	1452124	PF02902	Peptidase_C48	Ulp1 protease family, C-terminal catalytic domain	dsDNA viruses, no RNA stage	Bacteria	Eukaryota		64	157
365126	1452123	PF03228	Adeno_VII	Adenoviral core protein VII	Adenoviridae				17	128
365126	1452130	PF01476	LysM	LysM domain	Caudovirales	Bacteria	Eukaryota	Archaea	82	101
365126	1452130	PF13416	SBP_bac_8	Bacterial extracellular solute-binding protein		Bacteria	Eukaryota	Archaea	6	151
365126	1452130	PF01547	SBP_bac_1	Bacterial extracellular solute-binding protein		Bacteria	Eukaryota	Archaea	13	147
365126	1452137	PF01686	Adeno_Penton_B	Adenovirus penton base protein	Adenoviridae				1	140
365126	1452136	PF00123	Hormone_2	Peptide hormone			Euteleostomi		18	32
365126	1452119	PF01041	DegT_DnrJ_EryC1	DegT/DnrJ/EryC1/StrS aminotransferase family	Acanthamoeba polyphaga mimivirus	Bacteria	Eukaryota	Archaea	40	87
365126	1452127	PF05829	Adeno_PX	Adenovirus late L2 mu core protein (Protein X)	Adenoviridae				43	79
365126	1452135	PF17121	zf-C3HC4_5	Zinc finger, C3HC4 type (RING finger)			Eukaryota		13	33
Nucleotide Sequences
Aminoacid Sequences
BACK TO SUMMARY

## Sheet: 2
Bacteroides vulgatus
Taxid	821
Abundance	361073
Contigs	2624
Orfs	8527
Contigs
Contig_ID	Length	Abundance	Abundance/Length	Assignment
365131	1534	19109	12.457	Bacteroides vulgatus
361988	763	14764	19.3499	Bacteroides vulgatus ATCC 8482
364077	4930	3287	0.666734	Bacteroides vulgatus ATCC 8482
361354	9929	2676	0.269514	Bacteroides vulgatus ATCC 8482
364116	1081	2646	2.44773	Bacteroides vulgatus ATCC 8482
362000	3119	2169	0.695415	Bacteroides vulgatus
364202	2400	1809	0.75375	Bacteroides vulgatus ATCC 8482
361379	4807	1799	0.374246	Bacteroides vulgatus
362164	4477	928	0.207282	Bacteroides vulgatus
364307	3992	900	0.225451	Bacteroides vulgatus
361997	5539	878	0.158512	Bacteroides vulgatus
366141	1343	862	0.641847	Bacteroides vulgatus
364126	4552	816	0.179262	Bacteroides vulgatus
361375	4029	808	0.200546	Bacteroides vulgatus
364106	4206	783	0.186163	Bacteroides vulgatus
364243	508	778	1.5315	Bacteroides vulgatus
365444	5126	762	0.148654	Bacteroides vulgatus ATCC 8482
361391	3467	761	0.219498	Bacteroides vulgatus
363029	4404	724	0.164396	Bacteroides vulgatus
361382	4040	721	0.178465	Bacteroides vulgatus
364513	3853	705	0.182974	Bacteroides vulgatus
365206	4571	647	0.141545	Bacteroides vulgatus ATCC 8482
363298	3605	645	0.178918	Bacteroides vulgatus
362103	4318	643	0.148912	Bacteroides vulgatus ATCC 8482
361523	1865	642	0.344236	Bacteroides vulgatus ATCC 8482
363033	4315	632	0.146466	Bacteroides vulgatus
363143	2763	632	0.228737	Bacteroides vulgatus
361428	1263	609	0.482185	Bacteroides vulgatus ATCC 8482
361453	3594	608	0.169171	Bacteroides vulgatus
362199	2545	601	0.236149	Bacteroides vulgatus
364232	3748	590	0.157417	Bacteroides vulgatus ATCC 8482
363007	2280	584	0.25614	Bacteroides vulgatus ATCC 8482
365143	2969	581	0.195689	Bacteroides vulgatus
365505	2016	540	0.267857	Bacteroides vulgatus ATCC 8482
366194	3407	538	0.15791	Bacteroides vulgatus
362100	2714	537	0.197863	Bacteroides vulgatus
365176	2846	535	0.187983	Bacteroides vulgatus
365286	2351	523	0.222459	Bacteroides vulgatus
361369	3061	519	0.169552	Bacteroides vulgatus
364262	3129	507	0.162033	Bacteroides vulgatus
365663	2208	505	0.228714	Bacteroides vulgatus ATCC 8482
366276	3238	502	0.155034	Bacteroides vulgatus ATCC 8482
364143	2504	498	0.198882	Bacteroides vulgatus ATCC 8482
366548	2387	494	0.206954	Bacteroides vulgatus
366584	3435	491	0.14294	Bacteroides vulgatus
364380	3330	491	0.147447	Bacteroides vulgatus
361530	2722	483	0.177443	Bacteroides vulgatus
363247	2602	462	0.177556	Bacteroides vulgatus
365253	2694	459	0.170379	Bacteroides vulgatus
361399	3672	452	0.123094	Bacteroides vulgatus
365648	2627	451	0.171679	Bacteroides vulgatus ATCC 8482
364661	1729	451	0.260844	Bacteroides vulgatus
363185	2964	450	0.151822	Bacteroides vulgatus
361485	2014	446	0.22145	Bacteroides vulgatus ATCC 8482
363420	1994	441	0.221163	Bacteroides vulgatus
364122	3527	440	0.124752	Bacteroides vulgatus
362285	2153	438	0.203437	Bacteroides vulgatus
363402	2321	435	0.187419	Bacteroides vulgatus
363129	3245	434	0.133744	Bacteroides vulgatus
366461	2466	434	0.175994	Bacteroides vulgatus
366341	3379	432	0.127848	Bacteroides vulgatus
366325	3056	429	0.14038	Bacteroides vulgatus
364694	2708	427	0.157681	Bacteroides vulgatus ATCC 8482
364392	2683	423	0.157659	Bacteroides vulgatus
365291	2743	423	0.154211	Bacteroides vulgatus
362207	2549	419	0.164378	Bacteroides vulgatus ATCC 8482
366756	2564	417	0.162637	Bacteroides vulgatus ATCC 8482
366369	2292	416	0.181501	Bacteroides vulgatus
365128	2205	414	0.187755	Bacteroides vulgatus ATCC 8482
365613	2894	414	0.143055	Bacteroides vulgatus
365351	1924	410	0.213098	Bacteroides vulgatus
364229	2208	408	0.184783	Bacteroides vulgatus
363709	2965	408	0.137605	Bacteroides vulgatus
366250	2401	406	0.169096	Bacteroides vulgatus
365796	2803	404	0.144131	Bacteroides vulgatus
364145	1745	403	0.230946	Bacteroides vulgatus ATCC 8482
361408	2664	403	0.151276	Bacteroides vulgatus
363162	2074	402	0.193828	Bacteroides vulgatus
363156	2279	398	0.174638	Bacteroides vulgatus
366185	2807	396	0.141076	Bacteroides vulgatus
363362	2270	394	0.173568	Bacteroides vulgatus ATCC 8482
363131	3025	394	0.130248	Bacteroides vulgatus
364279	2355	393	0.166879	Bacteroides vulgatus ATCC 8482
366973	2184	389	0.178114	Bacteroides vulgatus
366613	2784	386	0.138649	Bacteroides vulgatus ATCC 8482
366629	2255	386	0.171175	Bacteroides vulgatus ATCC 8482
361402	3365	384	0.114116	Bacteroides vulgatus
365312	1823	384	0.210642	Bacteroides vulgatus
364208	2404	382	0.158902	Bacteroides vulgatus ATCC 8482
366177	2666	381	0.142911	Bacteroides vulgatus ATCC 8482
361367	2901	380	0.130989	Bacteroides vulgatus ATCC 8482
363126	1931	378	0.195753	Bacteroides vulgatus
365174	2794	376	0.134574	Bacteroides vulgatus
365243	2987	376	0.125879	Bacteroides vulgatus
365480	1497	376	0.251169	Bacteroides vulgatus
362301	2706	375	0.138581	Bacteroides vulgatus ATCC 8482
364784	1706	375	0.219812	Bacteroides vulgatus ATCC 8482
366296	2611	375	0.143623	Bacteroides vulgatus
363027	2076	375	0.180636	Bacteroides vulgatus ATCC 8482
365222	1051	374	0.355852	Bacteroides vulgatus ATCC 8482
362203	2088	370	0.177203	Bacteroides vulgatus ATCC 8482
362348	1519	364	0.239631	Bacteroides vulgatus
361407	2133	363	0.170183	Bacteroides vulgatus ATCC 8482
361764	2139	363	0.169705	Bacteroides vulgatus
365283	2640	363	0.1375	Bacteroides vulgatus
366641	2528	362	0.143196	Bacteroides vulgatus ATCC 8482
361489	1840	360	0.195652	Bacteroides vulgatus ATCC 8482
365387	1277	359	0.281128	Bacteroides vulgatus ATCC 8482
362028	2100	358	0.170476	Bacteroides vulgatus
362543	1566	356	0.227331	Bacteroides vulgatus
365141	1786	351	0.196529	Bacteroides vulgatus
364161	1852	349	0.188445	Bacteroides vulgatus ATCC 8482
365204	1864	346	0.185622	Bacteroides vulgatus
366281	1574	345	0.219187	Bacteroides vulgatus
366481	2122	344	0.162111	Bacteroides vulgatus ATCC 8482
365268	2296	343	0.14939	Bacteroides vulgatus
362068	3252	342	0.105166	Bacteroides vulgatus ATCC 8482
363031	1468	340	0.231608	Bacteroides vulgatus
364125	1437	339	0.235908	Bacteroides vulgatus
364233	2687	339	0.126163	Bacteroides vulgatus ATCC 8482
364467	1041	338	0.324688	Bacteroides vulgatus ATCC 8482
366209	1825	337	0.184658	Bacteroides vulgatus
362001	1137	336	0.295515	Bacteroides vulgatus ATCC 8482
362074	2021	336	0.166254	Bacteroides vulgatus ATCC 8482
362151	1379	333	0.241479	Bacteroides vulgatus
365171	2101	333	0.158496	Bacteroides vulgatus
366579	2879	332	0.115318	Bacteroides vulgatus
361388	2771	332	0.119812	Bacteroides vulgatus
363097	2044	330	0.161448	Bacteroides vulgatus ATCC 8482
365186	2107	329	0.156146	Bacteroides vulgatus ATCC 8482
364238	1774	327	0.184329	Bacteroides vulgatus
364294	2438	325	0.133306	Bacteroides vulgatus
363325	1824	325	0.17818	Bacteroides vulgatus
363375	1963	324	0.165053	Bacteroides vulgatus
365647	1264	323	0.255538	Bacteroides vulgatus
362260	1900	323	0.17	Bacteroides vulgatus
363279	2524	323	0.127971	Bacteroides vulgatus
366247	1959	322	0.16437	Bacteroides vulgatus ATCC 8482
366206	3160	320	0.101266	Bacteroides vulgatus
365159	1886	320	0.169671	Bacteroides vulgatus
361466	1676	320	0.190931	Bacteroides vulgatus ATCC 8482
365287	1674	318	0.189964	Bacteroides vulgatus
361457	2176	314	0.144301	Bacteroides vulgatus
362617	2045	313	0.153056	Bacteroides vulgatus ATCC 8482
362050	2198	312	0.141947	Bacteroides vulgatus
365694	2231	312	0.139848	Bacteroides vulgatus
363032	2536	311	0.122634	Bacteroides vulgatus
364313	2191	310	0.141488	Bacteroides vulgatus
362317	2265	308	0.135982	Bacteroides vulgatus
365238	2282	308	0.134969	Bacteroides vulgatus
365398	1412	308	0.21813	Bacteroides vulgatus
366870	1644	306	0.186131	Bacteroides vulgatus
362354	1690	305	0.180473	Bacteroides vulgatus
366383	2339	304	0.12997	Bacteroides vulgatus ATCC 8482
366260	2352	304	0.129252	Bacteroides vulgatus ATCC 8482
362102	2145	302	0.140793	Bacteroides vulgatus ATCC 8482
362195	1522	302	0.198423	Bacteroides vulgatus ATCC 8482
361582	1767	302	0.170911	Bacteroides vulgatus ATCC 8482
361476	2143	302	0.140924	Bacteroides vulgatus
365557	1925	302	0.156883	Bacteroides vulgatus ATCC 8482
366218	1956	302	0.154397	Bacteroides vulgatus ATCC 8482
365552	2292	300	0.13089	Bacteroides vulgatus ATCC 8482
362498	1997	299	0.149725	Bacteroides vulgatus
361564	1786	298	0.166853	Bacteroides vulgatus ATCC 8482
366544	2398	297	0.123853	Bacteroides vulgatus
366356	1695	297	0.175221	Bacteroides vulgatus ATCC 8482
362106	1713	297	0.17338	Bacteroides vulgatus ATCC 8482
365153	1696	295	0.173939	Bacteroides vulgatus
363176	1814	293	0.161521	Bacteroides vulgatus
364130	1518	292	0.192358	Bacteroides vulgatus ATCC 8482
363039	2366	291	0.122992	Bacteroides vulgatus ATCC 8482
363197	1300	291	0.223846	Bacteroides vulgatus ATCC 8482
366471	2088	291	0.139368	Bacteroides vulgatus ATCC 8482
362044	1830	291	0.159016	Bacteroides vulgatus
366774	2270	290	0.127753	Bacteroides vulgatus
361355	2031	290	0.142787	Bacteroides vulgatus
363135	1322	289	0.218608	Bacteroides vulgatus
362210	2091	289	0.138211	Bacteroides vulgatus ATCC 8482
363336	1711	288	0.168323	Bacteroides vulgatus
365166	818	287	0.350856	Bacteroides vulgatus ATCC 8482
365448	1547	287	0.18552	Bacteroides vulgatus
364391	1114	287	0.25763	Bacteroides vulgatus ATCC 8482
366423	1882	286	0.151966	Bacteroides vulgatus ATCC 8482
366202	1851	285	0.153971	Bacteroides vulgatus
366203	2222	285	0.128263	Bacteroides vulgatus
366358	1672	283	0.169258	Bacteroides vulgatus
363409	1453	282	0.194081	Bacteroides vulgatus
362585	1457	282	0.193548	Bacteroides vulgatus ATCC 8482
364351	2672	280	0.10479	Bacteroides vulgatus
364374	2387	280	0.117302	Bacteroides vulgatus ATCC 8482
362105	1640	280	0.170732	Bacteroides vulgatus
362487	1758	279	0.158703	Bacteroides vulgatus
362209	2160	278	0.128704	Bacteroides vulgatus ATCC 8482
364081	2163	277	0.128063	Bacteroides vulgatus
366242	1661	276	0.166165	Bacteroides vulgatus
361578	1695	276	0.162832	Bacteroides vulgatus
365194	1464	275	0.187842	Bacteroides vulgatus
362329	1634	275	0.168299	Bacteroides vulgatus
361696	1421	274	0.192822	Bacteroides vulgatus
366428	1166	273	0.234134	Bacteroides vulgatus
363236	2207	273	0.123697	Bacteroides vulgatus ATCC 8482
366443	1273	273	0.214454	Bacteroides vulgatus ATCC 8482
361726	1825	273	0.149589	Bacteroides vulgatus
362171	1244	272	0.21865	Bacteroides vulgatus
362169	1517	272	0.179301	Bacteroides vulgatus
362720	1516	270	0.1781	Bacteroides vulgatus ATCC 8482
366189	1985	268	0.135013	Bacteroides vulgatus
365170	1984	268	0.135081	Bacteroides vulgatus ATCC 8482
361487	1859	268	0.144164	Bacteroides vulgatus
363322	2015	267	0.132506	Bacteroides vulgatus
366601	1921	266	0.13847	Bacteroides vulgatus
362253	1527	266	0.174198	Bacteroides vulgatus ATCC 8482
365528	1590	266	0.167296	Bacteroides vulgatus
363270	2002	266	0.132867	Bacteroides vulgatus ATCC 8482
366525	2389	265	0.110925	Bacteroides vulgatus
365660	2357	265	0.112431	Bacteroides vulgatus
364192	1928	264	0.136929	Bacteroides vulgatus ATCC 8482
365336	2031	263	0.129493	Bacteroides vulgatus ATCC 8482
362449	2189	263	0.120146	Bacteroides vulgatus
362326	1486	262	0.176312	Bacteroides vulgatus ATCC 8482
364104	1657	262	0.158117	Bacteroides vulgatus ATCC 8482
365465	1981	261	0.131752	Bacteroides vulgatus
364158	1961	260	0.132585	Bacteroides vulgatus
365386	1739	260	0.149511	Bacteroides vulgatus
362139	1526	259	0.169725	Bacteroides vulgatus
363223	1863	259	0.139023	Bacteroides vulgatus ATCC 8482
365340	1366	258	0.188873	Bacteroides vulgatus
364451	1323	258	0.195011	Bacteroides vulgatus
366323	1476	257	0.174119	Bacteroides vulgatus
365509	1276	257	0.201411	Bacteroides vulgatus ATCC 8482
362163	1683	257	0.152704	Bacteroides vulgatus
365346	1541	257	0.166775	Bacteroides vulgatus ATCC 8482
365514	1294	256	0.197836	Bacteroides vulgatus
366526	1678	256	0.152563	Bacteroides vulgatus ATCC 8482
362178	1493	255	0.170797	Bacteroides vulgatus ATCC 8482
362465	1394	255	0.182927	Bacteroides vulgatus
365284	1743	255	0.146299	Bacteroides vulgatus ATCC 8482
363127	2452	255	0.103997	Bacteroides vulgatus
362681	1400	253	0.180714	Bacteroides vulgatus
361349	1759	252	0.143263	Bacteroides vulgatus ATCC 8482
361482	2939	251	0.0854032	Bacteroides vulgatus ATCC 8482
362239	1667	251	0.15057	Bacteroides vulgatus ATCC 8482
364470	1470	251	0.170748	Bacteroides vulgatus ATCC 8482
364085	2184	251	0.114927	Bacteroides vulgatus ATCC 8482
366274	1969	250	0.126968	Bacteroides vulgatus ATCC 8482
364518	1574	250	0.158831	Bacteroides vulgatus ATCC 8482
361360	1783	250	0.140213	Bacteroides vulgatus ATCC 8482
363152	1453	250	0.172058	Bacteroides vulgatus
364319	1673	249	0.148834	Bacteroides vulgatus
364362	1999	249	0.124562	Bacteroides vulgatus ATCC 8482
366137	1386	248	0.178932	Bacteroides vulgatus ATCC 8482
365245	1451	248	0.170917	Bacteroides vulgatus
363465	1435	247	0.172125	Bacteroides vulgatus
366552	1085	246	0.226728	Bacteroides vulgatus
363225	2004	246	0.122754	Bacteroides vulgatus
363037	2199	246	0.111869	Bacteroides vulgatus
364078	1658	245	0.147768	Bacteroides vulgatus
364416	1757	244	0.138873	Bacteroides vulgatus ATCC 8482
362067	1958	244	0.124617	Bacteroides vulgatus
366728	1617	243	0.150278	Bacteroides vulgatus
365230	1766	242	0.137033	Bacteroides vulgatus
366294	1488	241	0.161962	Bacteroides vulgatus ATCC 8482
366744	1470	240	0.163265	Bacteroides vulgatus ATCC 8482
362146	1801	239	0.132704	Bacteroides vulgatus
365453	2103	239	0.113647	Bacteroides vulgatus ATCC 8482
364092	2141	239	0.11163	Bacteroides vulgatus
363552	1501	238	0.158561	Bacteroides vulgatus ATCC 8482
362082	1768	238	0.134615	Bacteroides vulgatus ATCC 8482
363081	1441	238	0.165163	Bacteroides vulgatus
364488	1799	237	0.13174	Bacteroides vulgatus
365223	1377	237	0.172113	Bacteroides vulgatus
363652	1496	237	0.158422	Bacteroides vulgatus
363177	1465	237	0.161775	Bacteroides vulgatus
364396	2092	237	0.113289	Bacteroides vulgatus
363242	1168	236	0.202055	Bacteroides vulgatus
366273	1948	236	0.12115	Bacteroides vulgatus
363925	1089	235	0.215794	Bacteroides vulgatus
363305	1454	235	0.161623	Bacteroides vulgatus
363429	1510	235	0.155629	Bacteroides vulgatus ATCC 8482
362081	1545	234	0.151456	Bacteroides vulgatus
363199	1800	234	0.13	Bacteroides vulgatus
361765	1282	232	0.180967	Bacteroides vulgatus ATCC 8482
361461	2162	232	0.107308	Bacteroides vulgatus
365310	1494	232	0.155288	Bacteroides vulgatus
361802	1702	232	0.13631	Bacteroides vulgatus ATCC 8482
362376	1856	232	0.125	Bacteroides vulgatus ATCC 8482
364495	1439	231	0.160528	Bacteroides vulgatus
361378	1471	231	0.157036	Bacteroides vulgatus
366127	1460	231	0.158219	Bacteroides vulgatus
362460	1709	231	0.135167	Bacteroides vulgatus
361664	1754	230	0.131129	Bacteroides vulgatus
366622	1338	229	0.171151	Bacteroides vulgatus
361356	1140	229	0.200877	Bacteroides vulgatus
361381	1908	229	0.120021	Bacteroides vulgatus ATCC 8482
364395	1263	229	0.181314	Bacteroides vulgatus
363207	2002	229	0.114386	Bacteroides vulgatus
361553	1602	228	0.142322	Bacteroides vulgatus
366140	1784	228	0.127803	Bacteroides vulgatus
363463	1616	228	0.141089	Bacteroides vulgatus
363114	1795	228	0.127019	Bacteroides vulgatus
363093	1030	227	0.220388	Bacteroides vulgatus
365335	813	227	0.279213	Bacteroides vulgatus ATCC 8482
365155	1009	227	0.224975	Bacteroides vulgatus
364366	1213	227	0.187139	Bacteroides vulgatus
362085	1700	226	0.132941	Bacteroides vulgatus ATCC 8482
363056	2083	225	0.108017	Bacteroides vulgatus ATCC 8482
365327	1473	225	0.152749	Bacteroides vulgatus
364189	1988	225	0.113179	Bacteroides vulgatus
361548	1420	225	0.158451	Bacteroides vulgatus ATCC 8482
365266	2106	224	0.106363	Bacteroides vulgatus
365758	1286	224	0.174184	Bacteroides vulgatus ATCC 8482
364385	803	224	0.278954	Bacteroides vulgatus
362668	1587	224	0.141147	Bacteroides vulgatus
361627	1596	223	0.139724	Bacteroides vulgatus
361586	1748	223	0.127574	Bacteroides vulgatus
365807	1648	222	0.134709	Bacteroides vulgatus
364530	2004	222	0.110778	Bacteroides vulgatus
364124	1060	222	0.209434	Bacteroides vulgatus ATCC 8482
365167	1604	221	0.137781	Bacteroides vulgatus
366239	1642	221	0.134592	Bacteroides vulgatus ATCC 8482
362687	1151	220	0.191138	Bacteroides vulgatus ATCC 8482
363115	1766	220	0.124575	Bacteroides vulgatus ATCC 8482
361483	1794	220	0.122631	Bacteroides vulgatus ATCC 8482
366519	1708	220	0.128806	Bacteroides vulgatus
363165	1483	220	0.148348	Bacteroides vulgatus ATCC 8482
364187	1348	219	0.162463	Bacteroides vulgatus
364778	1321	219	0.165783	Bacteroides vulgatus ATCC 8482
363260	1508	219	0.145225	Bacteroides vulgatus ATCC 8482
363281	1463	219	0.149692	Bacteroides vulgatus
362540	690	218	0.315942	Bacteroides vulgatus ATCC 8482
364605	1469	217	0.14772	Bacteroides vulgatus
362657	991	217	0.218971	Bacteroides vulgatus ATCC 8482
363526	1351	216	0.159882	Bacteroides vulgatus
363433	1911	216	0.11303	Bacteroides vulgatus
361644	1676	216	0.128878	Bacteroides vulgatus ATCC 8482
362282	1797	215	0.119644	Bacteroides vulgatus ATCC 8482
366392	1286	214	0.166407	Bacteroides vulgatus ATCC 8482
366170	1311	214	0.163234	Bacteroides vulgatus
363212	1747	214	0.122496	Bacteroides vulgatus
365317	1441	213	0.147814	Bacteroides vulgatus
364091	1942	212	0.109166	Bacteroides vulgatus
362550	887	211	0.23788	Bacteroides vulgatus
364423	1438	211	0.146732	Bacteroides vulgatus ATCC 8482
364286	1767	210	0.118846	Bacteroides vulgatus
362618	1679	210	0.125074	Bacteroides vulgatus
363290	1733	209	0.1206	Bacteroides vulgatus
364511	1188	208	0.175084	Bacteroides vulgatus
362137	1529	208	0.136037	Bacteroides vulgatus
366574	1951	208	0.106612	Bacteroides vulgatus
362392	1771	208	0.117448	Bacteroides vulgatus
364147	1394	207	0.148494	Bacteroides vulgatus ATCC 8482
361373	1605	207	0.128972	Bacteroides vulgatus ATCC 8482
365297	1055	207	0.196209	Bacteroides vulgatus ATCC 8482
364411	1268	207	0.163249	Bacteroides vulgatus
364063	1297	207	0.159599	Bacteroides vulgatus ATCC 8482
366486	1449	206	0.142167	Bacteroides vulgatus
364293	1467	206	0.140423	Bacteroides vulgatus ATCC 8482
365234	1879	206	0.109633	Bacteroides vulgatus ATCC 8482
363703	1120	206	0.183929	Bacteroides vulgatus
365391	1719	206	0.119837	Bacteroides vulgatus ATCC 8482
365319	1610	206	0.12795	Bacteroides vulgatus
364250	1696	206	0.121462	Bacteroides vulgatus ATCC 8482
363464	1191	205	0.172124	Bacteroides vulgatus
364373	1965	205	0.104326	Bacteroides vulgatus
364353	1040	205	0.197115	Bacteroides vulgatus ATCC 8482
366408	923	205	0.222102	Bacteroides vulgatus
361622	1485	205	0.138047	Bacteroides vulgatus ATCC 8482
366340	1744	205	0.117546	Bacteroides vulgatus
363553	1465	205	0.139932	Bacteroides vulgatus
366225	2032	204	0.100394	Bacteroides vulgatus
364523	1305	204	0.156322	Bacteroides vulgatus
364225	1690	204	0.12071	Bacteroides vulgatus
364263	1309	204	0.155844	Bacteroides vulgatus
361682	1330	203	0.152632	Bacteroides vulgatus
362744	1605	203	0.12648	Bacteroides vulgatus ATCC 8482
364399	1601	203	0.126796	Bacteroides vulgatus
363536	1175	203	0.172766	Bacteroides vulgatus
363448	1225	202	0.164898	Bacteroides vulgatus ATCC 8482
364608	954	202	0.21174	Bacteroides vulgatus ATCC 8482
361810	1231	202	0.164094	Bacteroides vulgatus
361435	815	202	0.247853	Bacteroides vulgatus
362110	1219	202	0.16571	Bacteroides vulgatus ATCC 8482
362508	1566	201	0.128352	Bacteroides vulgatus
362320	2020	201	0.099505	Bacteroides vulgatus ATCC 8482
361730	1882	201	0.106801	Bacteroides vulgatus
366134	1563	201	0.128599	Bacteroides vulgatus ATCC 8482
364397	1225	200	0.163265	Bacteroides vulgatus ATCC 8482
363518	1967	200	0.101678	Bacteroides vulgatus ATCC 8482
362220	1392	200	0.143678	Bacteroides vulgatus
364268	1168	200	0.171233	Bacteroides vulgatus
364669	1586	200	0.126103	Bacteroides vulgatus
366770	1258	200	0.158983	Bacteroides vulgatus ATCC 8482
364358	1270	199	0.156693	Bacteroides vulgatus
362101	1350	199	0.147407	Bacteroides vulgatus ATCC 8482
363277	1570	199	0.126752	Bacteroides vulgatus ATCC 8482
365867	1511	198	0.131039	Bacteroides vulgatus
366327	919	198	0.215452	Bacteroides vulgatus
362312	1485	198	0.133333	Bacteroides vulgatus
364281	1303	198	0.151957	Bacteroides vulgatus
365470	2015	197	0.0977667	Bacteroides vulgatus
365248	1536	197	0.128255	Bacteroides vulgatus
364542	1395	197	0.141219	Bacteroides vulgatus
361834	1449	197	0.135956	Bacteroides vulgatus
364255	1236	197	0.159385	Bacteroides vulgatus
366258	1594	196	0.122961	Bacteroides vulgatus ATCC 8482
365273	1596	196	0.122807	Bacteroides vulgatus ATCC 8482
366145	1748	196	0.112128	Bacteroides vulgatus
365210	1244	196	0.157556	Bacteroides vulgatus ATCC 8482
364261	2032	195	0.0959646	Bacteroides vulgatus
366269	1555	193	0.124116	Bacteroides vulgatus ATCC 8482
362245	670	191	0.285075	Bacteroides vulgatus
363188	1566	191	0.121967	Bacteroides vulgatus ATCC 8482
362109	993	191	0.192346	Bacteroides vulgatus ATCC 8482
362069	1756	191	0.10877	Bacteroides vulgatus
365522	1708	191	0.111827	Bacteroides vulgatus
364657	1400	191	0.136429	Bacteroides vulgatus
365237	1031	191	0.185257	Bacteroides vulgatus
364252	1480	190	0.128378	Bacteroides vulgatus ATCC 8482
363770	1224	190	0.155229	Bacteroides vulgatus ATCC 8482
366484	932	189	0.20279	Bacteroides vulgatus
363385	1866	189	0.101286	Bacteroides vulgatus
365554	1448	188	0.129834	Bacteroides vulgatus ATCC 8482
365247	1333	188	0.141035	Bacteroides vulgatus
365277	2194	188	0.0856882	Bacteroides vulgatus ATCC 8482
363011	1378	188	0.13643	Bacteroides vulgatus
366567	1321	188	0.142316	Bacteroides vulgatus
366213	968	188	0.194215	Bacteroides vulgatus ATCC 8482
365521	620	187	0.301613	Bacteroides vulgatus
365299	1108	187	0.168773	Bacteroides vulgatus
366147	1314	187	0.142314	Bacteroides vulgatus
361932	1437	186	0.129436	Bacteroides vulgatus
366668	612	185	0.302288	Bacteroides vulgatus
365575	1382	185	0.133864	Bacteroides vulgatus
366308	717	185	0.25802	Bacteroides vulgatus
362011	1095	185	0.16895	Bacteroides vulgatus
362086	1265	185	0.146245	Bacteroides vulgatus ATCC 8482
363263	979	184	0.187947	Bacteroides vulgatus ATCC 8482
363243	1435	184	0.128223	Bacteroides vulgatus
364705	1448	184	0.127072	Bacteroides vulgatus ATCC 8482
361877	1429	183	0.128062	Bacteroides vulgatus ATCC 8482
364069	1146	183	0.159686	Bacteroides vulgatus
363388	1777	183	0.102983	Bacteroides vulgatus ATCC 8482
366736	1166	183	0.156947	Bacteroides vulgatus
365954	1426	183	0.128331	Bacteroides vulgatus
365578	1329	183	0.137698	Bacteroides vulgatus
361725	1097	183	0.166819	Bacteroides vulgatus
364447	1717	183	0.106581	Bacteroides vulgatus ATCC 8482
363235	1251	183	0.146283	Bacteroides vulgatus
361709	1016	182	0.179134	Bacteroides vulgatus
362039	1518	182	0.119895	Bacteroides vulgatus ATCC 8482
362430	1504	182	0.121011	Bacteroides vulgatus
362416	1171	181	0.154569	Bacteroides vulgatus
365285	1419	181	0.127555	Bacteroides vulgatus
363128	1700	181	0.106471	Bacteroides vulgatus ATCC 8482
364347	1435	181	0.126132	Bacteroides vulgatus
364444	1519	180	0.118499	Bacteroides vulgatus
366535	1128	180	0.159574	Bacteroides vulgatus
362558	1335	180	0.134831	Bacteroides vulgatus
364142	1230	180	0.146341	Bacteroides vulgatus ATCC 8482
365231	1246	179	0.14366	Bacteroides vulgatus
362150	1020	179	0.17549	Bacteroides vulgatus
364065	1169	179	0.153122	Bacteroides vulgatus
364673	1195	179	0.149791	Bacteroides vulgatus ATCC 8482
361384	726	178	0.245179	Bacteroides vulgatus
364421	1150	178	0.154783	Bacteroides vulgatus ATCC 8482
362475	1194	178	0.149079	Bacteroides vulgatus
365477	947	178	0.187962	Bacteroides vulgatus ATCC 8482
365328	1631	178	0.109135	Bacteroides vulgatus
365212	1009	177	0.175421	Bacteroides vulgatus ATCC 8482
365380	994	177	0.178068	Bacteroides vulgatus ATCC 8482
362624	1369	177	0.129291	Bacteroides vulgatus
364101	1109	177	0.159603	Bacteroides vulgatus
365546	1183	177	0.14962	Bacteroides vulgatus ATCC 8482
366431	1346	177	0.131501	Bacteroides vulgatus ATCC 8482
365649	1315	176	0.13384	Bacteroides vulgatus ATCC 8482
363612	1321	176	0.133232	Bacteroides vulgatus
362432	1157	176	0.152118	Bacteroides vulgatus ATCC 8482
361602	1243	176	0.141593	Bacteroides vulgatus
363387	1247	175	0.140337	Bacteroides vulgatus
364719	1396	175	0.125358	Bacteroides vulgatus ATCC 8482
364214	1140	175	0.153509	Bacteroides vulgatus
363024	1394	175	0.125538	Bacteroides vulgatus
364205	951	175	0.184017	Bacteroides vulgatus ATCC 8482
363419	1351	174	0.128793	Bacteroides vulgatus
364171	1291	174	0.134779	Bacteroides vulgatus
363019	795	174	0.218868	Bacteroides vulgatus
361493	967	173	0.178904	Bacteroides vulgatus ATCC 8482
361588	1392	173	0.124282	Bacteroides vulgatus
362530	1102	173	0.156987	Bacteroides vulgatus ATCC 8482
364454	963	172	0.178609	Bacteroides vulgatus
364557	1305	172	0.131801	Bacteroides vulgatus ATCC 8482
365476	980	172	0.17551	Bacteroides vulgatus ATCC 8482
362230	1365	172	0.126007	Bacteroides vulgatus
366416	1471	172	0.116927	Bacteroides vulgatus ATCC 8482
364338	1223	172	0.140638	Bacteroides vulgatus
362212	1263	172	0.136184	Bacteroides vulgatus
365200	1083	172	0.158818	Bacteroides vulgatus ATCC 8482
365713	1252	172	0.13738	Bacteroides vulgatus
365250	1414	171	0.120934	Bacteroides vulgatus
363440	1233	171	0.138686	Bacteroides vulgatus
365179	1628	171	0.105037	Bacteroides vulgatus ATCC 8482
365181	1646	171	0.103888	Bacteroides vulgatus
362213	1062	171	0.161017	Bacteroides vulgatus
362122	991	171	0.172553	Bacteroides vulgatus ATCC 8482
364652	1199	171	0.142619	Bacteroides vulgatus
364332	1492	170	0.113941	Bacteroides vulgatus
366765	1163	170	0.146174	Bacteroides vulgatus
364697	1141	169	0.148116	Bacteroides vulgatus
362070	1720	169	0.0982558	Bacteroides vulgatus
362125	1203	169	0.140482	Bacteroides vulgatus ATCC 8482
366678	1354	169	0.124815	Bacteroides vulgatus
363610	1004	169	0.168327	Bacteroides vulgatus
366797	1425	169	0.118596	Bacteroides vulgatus
363140	927	169	0.182309	Bacteroides vulgatus
363312	871	169	0.19403	Bacteroides vulgatus ATCC 8482
363600	1047	168	0.160458	Bacteroides vulgatus
361504	1495	168	0.112375	Bacteroides vulgatus
363522	1271	168	0.132179	Bacteroides vulgatus
364166	1364	168	0.123167	Bacteroides vulgatus
366882	1009	167	0.16551	Bacteroides vulgatus
362367	1438	167	0.116134	Bacteroides vulgatus ATCC 8482
365739	1002	167	0.166667	Bacteroides vulgatus ATCC 8482
363171	1417	167	0.117855	Bacteroides vulgatus
364477	634	167	0.263407	Bacteroides vulgatus
366078	914	167	0.182713	Bacteroides vulgatus ATCC 8482
366201	962	167	0.173597	Bacteroides vulgatus
362824	1082	167	0.154344	Bacteroides vulgatus
363028	919	167	0.181719	Bacteroides vulgatus
362415	1254	166	0.132376	Bacteroides vulgatus
365318	1032	166	0.160853	Bacteroides vulgatus
364167	1148	165	0.143728	Bacteroides vulgatus
363845	973	165	0.169579	Bacteroides vulgatus ATCC 8482
366676	1299	165	0.127021	Bacteroides vulgatus ATCC 8482
365472	1099	165	0.150136	Bacteroides vulgatus
366354	1123	165	0.146928	Bacteroides vulgatus
362331	1132	165	0.14576	Bacteroides vulgatus
362316	1081	164	0.151711	Bacteroides vulgatus
364693	1084	164	0.151292	Bacteroides vulgatus
365252	885	164	0.185311	Bacteroides vulgatus
364648	1643	164	0.0998174	Bacteroides vulgatus ATCC 8482
365215	1152	163	0.141493	Bacteroides vulgatus
363282	1041	163	0.15658	Bacteroides vulgatus
366450	1362	163	0.119677	Bacteroides vulgatus ATCC 8482
366136	1873	163	0.0870262	Bacteroides vulgatus
363090	1552	163	0.105026	Bacteroides vulgatus
366438	964	163	0.169087	Bacteroides vulgatus
366163	1090	163	0.149541	Bacteroides vulgatus
365743	828	162	0.195652	Bacteroides vulgatus
363594	884	162	0.183258	Bacteroides vulgatus ATCC 8482
365723	1067	162	0.151828	Bacteroides vulgatus
365695	1116	162	0.145161	Bacteroides vulgatus
362147	1311	162	0.12357	Bacteroides vulgatus
363175	1461	162	0.110883	Bacteroides vulgatus ATCC 8482
366171	1686	162	0.0960854	Bacteroides vulgatus
362659	1541	161	0.104478	Bacteroides vulgatus ATCC 8482
361585	932	161	0.172747	Bacteroides vulgatus
365656	1838	161	0.0875952	Bacteroides vulgatus
361723	900	160	0.177778	Bacteroides vulgatus
365165	865	160	0.184971	Bacteroides vulgatus
363492	979	160	0.163432	Bacteroides vulgatus ATCC 8482
363521	1029	160	0.155491	Bacteroides vulgatus ATCC 8482
366492	1187	160	0.134794	Bacteroides vulgatus ATCC 8482
366553	849	159	0.187279	Bacteroides vulgatus
364461	1655	159	0.0960725	Bacteroides vulgatus
363180	912	159	0.174342	Bacteroides vulgatus ATCC 8482
365368	963	159	0.165109	Bacteroides vulgatus ATCC 8482
362360	955	158	0.165445	Bacteroides vulgatus
364844	746	158	0.211796	Bacteroides vulgatus ATCC 8482
361511	755	158	0.209272	Bacteroides vulgatus
364266	806	158	0.19603	Bacteroides vulgatus
366493	982	158	0.160896	Bacteroides vulgatus ATCC 8482
366285	978	158	0.161554	Bacteroides vulgatus
362386	1129	158	0.139947	Bacteroides vulgatus
366551	1193	158	0.132439	Bacteroides vulgatus ATCC 8482
364469	1168	158	0.135274	Bacteroides vulgatus
363812	1544	158	0.102332	Bacteroides vulgatus
366289	975	157	0.161026	Bacteroides vulgatus
366324	1332	157	0.117868	Bacteroides vulgatus
362620	1011	157	0.155292	Bacteroides vulgatus
363576	1125	157	0.139556	Bacteroides vulgatus
366393	1205	157	0.13029	Bacteroides vulgatus ATCC 8482
362156	1257	157	0.124901	Bacteroides vulgatus
366152	1131	157	0.138815	Bacteroides vulgatus
362869	1297	157	0.121049	Bacteroides vulgatus ATCC 8482
361509	856	156	0.182243	Bacteroides vulgatus ATCC 8482
362310	1515	156	0.10297	Bacteroides vulgatus
362636	1258	156	0.124006	Bacteroides vulgatus
365452	1182	156	0.13198	Bacteroides vulgatus
361641	1357	156	0.114959	Bacteroides vulgatus
365523	1087	156	0.143514	Bacteroides vulgatus
365750	713	156	0.218794	Bacteroides vulgatus ATCC 8482
361443	1227	156	0.127139	Bacteroides vulgatus ATCC 8482
361423	1101	156	0.141689	Bacteroides vulgatus
366607	965	156	0.161658	Bacteroides vulgatus ATCC 8482
366348	1477	155	0.104942	Bacteroides vulgatus
363574	953	155	0.162644	Bacteroides vulgatus
363965	1049	155	0.14776	Bacteroides vulgatus
365490	1434	155	0.108089	Bacteroides vulgatus
366483	1112	155	0.139388	Bacteroides vulgatus
362437	648	154	0.237654	Bacteroides vulgatus
366404	1175	154	0.131064	Bacteroides vulgatus
362075	1285	154	0.119844	Bacteroides vulgatus
363154	1251	154	0.123102	Bacteroides vulgatus ATCC 8482
361542	1200	154	0.128333	Bacteroides vulgatus
361392	732	154	0.210383	Bacteroides vulgatus
366699	1360	154	0.113235	Bacteroides vulgatus
365721	1374	154	0.112082	Bacteroides vulgatus ATCC 8482
362251	1161	153	0.131783	Bacteroides vulgatus ATCC 8482
365720	1487	153	0.102892	Bacteroides vulgatus ATCC 8482
366539	1081	153	0.141536	Bacteroides vulgatus
363370	1136	153	0.134683	Bacteroides vulgatus
362411	982	153	0.155804	Bacteroides vulgatus
364412	1294	152	0.117465	Bacteroides vulgatus
362127	1228	152	0.123779	Bacteroides vulgatus ATCC 8482
364546	1360	152	0.111765	Bacteroides vulgatus ATCC 8482
362184	965	152	0.157513	Bacteroides vulgatus
363259	865	152	0.175723	Bacteroides vulgatus
366364	877	152	0.173318	Bacteroides vulgatus
364598	1067	152	0.142455	Bacteroides vulgatus
363065	1304	152	0.116564	Bacteroides vulgatus ATCC 8482
363172	1175	151	0.128511	Bacteroides vulgatus
363155	1333	151	0.113278	Bacteroides vulgatus
363478	923	151	0.163597	Bacteroides vulgatus ATCC 8482
365631	705	151	0.214184	Bacteroides vulgatus
366161	1208	151	0.125	Bacteroides vulgatus
365487	1011	151	0.149357	Bacteroides vulgatus ATCC 8482
362243	1191	150	0.125945	Bacteroides vulgatus ATCC 8482
365518	1187	150	0.126369	Bacteroides vulgatus
363288	1134	150	0.132275	Bacteroides vulgatus ATCC 8482
364749	1271	150	0.118017	Bacteroides vulgatus
362435	1432	150	0.104749	Bacteroides vulgatus ATCC 8482
363746	573	150	0.26178	Bacteroides vulgatus ATCC 8482
366182	1370	150	0.109489	Bacteroides vulgatus
363272	978	149	0.152352	Bacteroides vulgatus
362874	681	149	0.218796	Bacteroides vulgatus
366686	1558	149	0.0956354	Bacteroides vulgatus ATCC 8482
362494	1136	149	0.131162	Bacteroides vulgatus ATCC 8482
362237	1185	149	0.125738	Bacteroides vulgatus
363548	904	149	0.164823	Bacteroides vulgatus ATCC 8482
364175	1220	149	0.122131	Bacteroides vulgatus ATCC 8482
365193	1763	148	0.0839478	Bacteroides vulgatus
365755	750	148	0.197333	Bacteroides vulgatus ATCC 8482
364282	1239	148	0.119451	Bacteroides vulgatus
365752	692	148	0.213873	Bacteroides vulgatus ATCC 8482
361663	844	148	0.175355	Bacteroides vulgatus
365637	917	148	0.161396	Bacteroides vulgatus ATCC 8482
362314	1345	148	0.110037	Bacteroides vulgatus ATCC 8482
361711	1038	147	0.141618	Bacteroides vulgatus
361781	997	147	0.147442	Bacteroides vulgatus
365144	1421	147	0.103448	Bacteroides vulgatus ATCC 8482
362077	1061	147	0.138549	Bacteroides vulgatus
361397	1322	147	0.111195	Bacteroides vulgatus
362706	906	147	0.162252	Bacteroides vulgatus ATCC 8482
363720	1354	147	0.108567	Bacteroides vulgatus
364726	1051	146	0.138915	Bacteroides vulgatus ATCC 8482
363511	688	146	0.212209	Bacteroides vulgatus ATCC 8482
366748	1776	146	0.0822072	Bacteroides vulgatus
364769	1208	146	0.120861	Bacteroides vulgatus
366162	1236	146	0.118123	Bacteroides vulgatus
365414	1347	146	0.108389	Bacteroides vulgatus
365550	1027	146	0.142162	Bacteroides vulgatus ATCC 8482
362344	1374	146	0.106259	Bacteroides vulgatus
366490	1113	145	0.130279	Bacteroides vulgatus ATCC 8482
363390	665	145	0.218045	Bacteroides vulgatus
362463	841	145	0.172414	Bacteroides vulgatus
361945	998	145	0.145291	Bacteroides vulgatus ATCC 8482
362054	887	145	0.163472	Bacteroides vulgatus
362456	1245	145	0.116466	Bacteroides vulgatus
361403	1181	145	0.122777	Bacteroides vulgatus ATCC 8482
366798	1065	145	0.13615	Bacteroides vulgatus
366051	700	145	0.207143	Bacteroides vulgatus
362189	894	145	0.162192	Bacteroides vulgatus
366731	1154	145	0.12565	Bacteroides vulgatus
361416	1593	144	0.0903955	Bacteroides vulgatus ATCC 8482
361471	1474	144	0.0976934	Bacteroides vulgatus
366453	532	144	0.270677	Bacteroides vulgatus
361812	1223	144	0.117743	Bacteroides vulgatus
361433	912	143	0.156798	Bacteroides vulgatus ATCC 8482
362649	953	143	0.150052	Bacteroides vulgatus
364621	1176	143	0.121599	Bacteroides vulgatus ATCC 8482
361587	1597	143	0.0895429	Bacteroides vulgatus
363051	909	143	0.157316	Bacteroides vulgatus ATCC 8482
365463	1006	143	0.142147	Bacteroides vulgatus
364405	1053	143	0.135802	Bacteroides vulgatus
365192	837	143	0.170848	Bacteroides vulgatus ATCC 8482
365921	1495	142	0.0949833	Bacteroides vulgatus
361783	1136	142	0.125	Bacteroides vulgatus ATCC 8482
363167	2021	142	0.0702622	Bacteroides vulgatus ATCC 8482
366368	1305	142	0.108812	Bacteroides vulgatus ATCC 8482
364703	1094	142	0.129799	Bacteroides vulgatus
363454	1176	141	0.119898	Bacteroides vulgatus ATCC 8482
362685	803	141	0.175592	Bacteroides vulgatus ATCC 8482
365413	1219	140	0.114848	Bacteroides vulgatus
366470	1201	140	0.11657	Bacteroides vulgatus
366878	755	140	0.18543	Bacteroides vulgatus
362722	752	140	0.18617	Bacteroides vulgatus
364659	933	140	0.150054	Bacteroides vulgatus ATCC 8482
363218	983	139	0.141404	Bacteroides vulgatus
364361	1071	139	0.129785	Bacteroides vulgatus
361625	1553	139	0.0895042	Bacteroides vulgatus
364615	1174	139	0.118399	Bacteroides vulgatus
363192	595	139	0.233613	Bacteroides vulgatus ATCC 8482
366422	1102	139	0.126134	Bacteroides vulgatus
361710	1052	138	0.131179	Bacteroides vulgatus
363036	1413	138	0.0976645	Bacteroides vulgatus ATCC 8482
365235	1120	138	0.123214	Bacteroides vulgatus ATCC 8482
363840	1224	138	0.112745	Bacteroides vulgatus
361754	1177	137	0.116398	Bacteroides vulgatus ATCC 8482
364240	1016	137	0.134843	Bacteroides vulgatus
362644	1015	137	0.134975	Bacteroides vulgatus ATCC 8482
362575	1217	137	0.112572	Bacteroides vulgatus
362066	1045	137	0.1311	Bacteroides vulgatus
361510	786	137	0.1743	Bacteroides vulgatus ATCC 8482
365209	609	136	0.223317	Bacteroides vulgatus
365154	1345	136	0.101115	Bacteroides vulgatus ATCC 8482
363443	992	136	0.137097	Bacteroides vulgatus
366750	1143	136	0.118985	Bacteroides vulgatus ATCC 8482
365404	849	136	0.160188	Bacteroides vulgatus
366357	797	136	0.17064	Bacteroides vulgatus
364393	1324	136	0.102719	Bacteroides vulgatus
364144	1010	136	0.134653	Bacteroides vulgatus ATCC 8482
362306	1205	136	0.112863	Bacteroides vulgatus
364217	1051	136	0.129401	Bacteroides vulgatus
362819	965	135	0.139896	Bacteroides vulgatus ATCC 8482
366884	659	135	0.204856	Bacteroides vulgatus ATCC 8482
362710	622	135	0.217042	Bacteroides vulgatus
362281	806	135	0.167494	Bacteroides vulgatus
364096	1355	135	0.099631	Bacteroides vulgatus ATCC 8482
361758	696	135	0.193966	Bacteroides vulgatus ATCC 8482
364088	898	135	0.150334	Bacteroides vulgatus
364434	890	134	0.150562	Bacteroides vulgatus
362977	592	134	0.226351	Bacteroides vulgatus
366441	860	134	0.155814	Bacteroides vulgatus ATCC 8482
363083	1478	134	0.0906631	Bacteroides vulgatus
361756	668	134	0.200599	Bacteroides vulgatus ATCC 8482
363941	944	134	0.141949	Bacteroides vulgatus
361888	1138	134	0.11775	Bacteroides vulgatus
362919	566	134	0.236749	Bacteroides vulgatus
362272	1423	134	0.0941673	Bacteroides vulgatus
365534	913	134	0.146769	Bacteroides vulgatus
363593	701	134	0.191155	Bacteroides vulgatus ATCC 8482
366275	1357	134	0.0987472	Bacteroides vulgatus
362471	1113	134	0.120395	Bacteroides vulgatus ATCC 8482
366272	783	134	0.171137	Bacteroides vulgatus
363326	1074	133	0.123836	Bacteroides vulgatus
363237	1083	133	0.122807	Bacteroides vulgatus
362288	1461	133	0.0910335	Bacteroides vulgatus ATCC 8482
365371	797	133	0.166876	Bacteroides vulgatus
365410	869	133	0.153049	Bacteroides vulgatus
361541	1857	132	0.0710824	Bacteroides vulgatus ATCC 8482
363663	757	132	0.174373	Bacteroides vulgatus
363545	929	132	0.142088	Bacteroides vulgatus ATCC 8482
365282	1457	131	0.0899108	Bacteroides vulgatus ATCC 8482
366724	1160	131	0.112931	Bacteroides vulgatus
363119	802	131	0.163342	Bacteroides vulgatus ATCC 8482
364504	893	131	0.146697	Bacteroides vulgatus
363411	1036	130	0.125483	Bacteroides vulgatus
363608	704	130	0.184659	Bacteroides vulgatus
363500	1199	130	0.108424	Bacteroides vulgatus
362031	1125	130	0.115556	Bacteroides vulgatus ATCC 8482
364487	1066	130	0.121951	Bacteroides vulgatus ATCC 8482
361998	820	130	0.158537	Bacteroides vulgatus ATCC 8482
365658	1039	130	0.12512	Bacteroides vulgatus
363221	661	130	0.196672	Bacteroides vulgatus ATCC 8482
364952	643	129	0.200622	Bacteroides vulgatus ATCC 8482
361822	929	129	0.138859	Bacteroides vulgatus
361824	1527	129	0.0844794	Bacteroides vulgatus
366179	1030	129	0.125243	Bacteroides vulgatus
363219	933	129	0.138264	Bacteroides vulgatus
365251	925	129	0.139459	Bacteroides vulgatus
366068	1070	129	0.120561	Bacteroides vulgatus
362257	1029	129	0.125364	Bacteroides vulgatus ATCC 8482
364080	857	129	0.150525	Bacteroides vulgatus
362572	1226	129	0.10522	Bacteroides vulgatus ATCC 8482
365217	871	129	0.148106	Bacteroides vulgatus
364539	964	129	0.133817	Bacteroides vulgatus
364667	1349	128	0.0948851	Bacteroides vulgatus
362018	1123	128	0.11398	Bacteroides vulgatus ATCC 8482
362333	1060	128	0.120755	Bacteroides vulgatus ATCC 8482
364089	964	128	0.13278	Bacteroides vulgatus
363640	1243	128	0.102977	Bacteroides vulgatus
362071	855	128	0.149708	Bacteroides vulgatus ATCC 8482
361350	1201	128	0.106578	Bacteroides vulgatus
364290	1214	128	0.105437	Bacteroides vulgatus
366012	819	127	0.155067	Bacteroides vulgatus ATCC 8482
363557	778	127	0.163239	Bacteroides vulgatus
362328	1005	127	0.126368	Bacteroides vulgatus
363378	587	127	0.216354	Bacteroides vulgatus
364401	907	127	0.140022	Bacteroides vulgatus
365198	1514	127	0.0838838	Bacteroides vulgatus
364099	1263	127	0.100554	Bacteroides vulgatus
364944	789	126	0.159696	Bacteroides vulgatus
364197	696	126	0.181034	Bacteroides vulgatus
365510	794	126	0.15869	Bacteroides vulgatus
366374	1170	126	0.107692	Bacteroides vulgatus
364179	1203	126	0.104738	Bacteroides vulgatus
363889	770	126	0.163636	Bacteroides vulgatus
365657	946	126	0.133192	Bacteroides vulgatus
364371	1015	126	0.124138	Bacteroides vulgatus ATCC 8482
363525	1396	126	0.0902579	Bacteroides vulgatus ATCC 8482
364127	1136	126	0.110915	Bacteroides vulgatus
363569	1151	126	0.10947	Bacteroides vulgatus ATCC 8482
361757	668	125	0.187126	Bacteroides vulgatus
365830	1034	125	0.12089	Bacteroides vulgatus
365003	1102	125	0.11343	Bacteroides vulgatus
365458	961	125	0.130073	Bacteroides vulgatus
363379	794	125	0.157431	Bacteroides vulgatus ATCC 8482
363124	925	125	0.135135	Bacteroides vulgatus
364221	1794	125	0.0696767	Bacteroides vulgatus ATCC 8482
364132	1194	125	0.10469	Bacteroides vulgatus ATCC 8482
361724	767	124	0.161669	Bacteroides vulgatus ATCC 8482
362170	1012	124	0.12253	Bacteroides vulgatus
362355	926	124	0.133909	Bacteroides vulgatus
363094	943	124	0.131495	Bacteroides vulgatus
364835	760	124	0.163158	Bacteroides vulgatus
362019	748	124	0.165775	Bacteroides vulgatus
365447	1019	124	0.121688	Bacteroides vulgatus ATCC 8482
366300	991	124	0.125126	Bacteroides vulgatus
362175	1403	124	0.088382	Bacteroides vulgatus ATCC 8482
365366	742	124	0.167116	Bacteroides vulgatus
366962	896	124	0.138393	Bacteroides vulgatus ATCC 8482
362882	590	124	0.210169	Bacteroides vulgatus
362079	818	123	0.150367	Bacteroides vulgatus
363509	1463	123	0.0840738	Bacteroides vulgatus
366687	817	123	0.150551	Bacteroides vulgatus
365793	985	123	0.124873	Bacteroides vulgatus
364501	675	123	0.182222	Bacteroides vulgatus
366958	756	123	0.162698	Bacteroides vulgatus ATCC 8482
363508	683	123	0.180088	Bacteroides vulgatus
366191	913	122	0.133625	Bacteroides vulgatus ATCC 8482
364564	1328	122	0.0918675	Bacteroides vulgatus
366193	894	122	0.136465	Bacteroides vulgatus ATCC 8482
362008	1237	122	0.0986257	Bacteroides vulgatus
365486	1142	122	0.10683	Bacteroides vulgatus ATCC 8482
366243	1169	122	0.104363	Bacteroides vulgatus ATCC 8482
363537	1051	122	0.11608	Bacteroides vulgatus
366628	750	122	0.162667	Bacteroides vulgatus ATCC 8482
366753	1329	121	0.0910459	Bacteroides vulgatus
365579	1096	121	0.110401	Bacteroides vulgatus
365178	553	121	0.218807	Bacteroides vulgatus
363542	1198	121	0.101002	Bacteroides vulgatus
363613	1018	121	0.118861	Bacteroides vulgatus
361543	1022	121	0.118395	Bacteroides vulgatus ATCC 8482
364770	649	121	0.186441	Bacteroides vulgatus ATCC 8482
364070	1263	121	0.0958036	Bacteroides vulgatus
363916	867	121	0.139562	Bacteroides vulgatus
366184	732	121	0.165301	Bacteroides vulgatus
365485	839	121	0.144219	Bacteroides vulgatus ATCC 8482
364753	1523	121	0.0794485	Bacteroides vulgatus ATCC 8482
366599	681	120	0.176211	Bacteroides vulgatus
361836	556	120	0.215827	Bacteroides vulgatus ATCC 8482
364997	1002	120	0.11976	Bacteroides vulgatus ATCC 8482
366692	688	120	0.174419	Bacteroides vulgatus
365716	607	120	0.197694	Bacteroides vulgatus
362359	723	120	0.165975	Bacteroides vulgatus
366362	1008	120	0.119048	Bacteroides vulgatus ATCC 8482
365710	1124	120	0.106762	Bacteroides vulgatus
365475	597	120	0.201005	Bacteroides vulgatus ATCC 8482
366540	1146	120	0.104712	Bacteroides vulgatus ATCC 8482
362165	844	119	0.140995	Bacteroides vulgatus
366530	1139	119	0.104478	Bacteroides vulgatus
362745	1158	119	0.102763	Bacteroides vulgatus ATCC 8482
366462	1288	119	0.0923913	Bacteroides vulgatus ATCC 8482
361481	1028	119	0.115759	Bacteroides vulgatus
365263	790	119	0.150633	Bacteroides vulgatus ATCC 8482
361640	696	119	0.170977	Bacteroides vulgatus ATCC 8482
367090	796	119	0.149497	Bacteroides vulgatus ATCC 8482
361594	568	119	0.209507	Bacteroides vulgatus ATCC 8482
366911	1158	119	0.102763	Bacteroides vulgatus
365489	885	119	0.134463	Bacteroides vulgatus ATCC 8482
363432	740	119	0.160811	Bacteroides vulgatus
363438	958	119	0.124217	Bacteroides vulgatus
366727	776	119	0.153351	Bacteroides vulgatus
361532	1346	119	0.0884101	Bacteroides vulgatus ATCC 8482
361695	992	119	0.11996	Bacteroides vulgatus ATCC 8482
364820	1418	118	0.0832158	Bacteroides vulgatus
362792	1145	118	0.103057	Bacteroides vulgatus
366013	858	118	0.137529	Bacteroides vulgatus
361445	677	118	0.174298	Bacteroides vulgatus
362338	1054	118	0.111954	Bacteroides vulgatus ATCC 8482
364382	905	118	0.130387	Bacteroides vulgatus ATCC 8482
362055	1137	118	0.103782	Bacteroides vulgatus
365203	909	118	0.129813	Bacteroides vulgatus
367057	680	118	0.173529	Bacteroides vulgatus
366457	1151	118	0.10252	Bacteroides vulgatus
363878	544	118	0.216912	Bacteroides vulgatus
364556	816	118	0.144608	Bacteroides vulgatus
365265	1403	117	0.0833927	Bacteroides vulgatus
366174	1006	117	0.116302	Bacteroides vulgatus ATCC 8482
364284	577	117	0.202773	Bacteroides vulgatus
364902	655	117	0.178626	Bacteroides vulgatus ATCC 8482
366311	1426	117	0.0820477	Bacteroides vulgatus
362149	646	117	0.181115	Bacteroides vulgatus ATCC 8482
365966	1024	117	0.114258	Bacteroides vulgatus
363635	1208	117	0.0968543	Bacteroides vulgatus
361418	737	117	0.158752	Bacteroides vulgatus
363099	1220	117	0.0959016	Bacteroides vulgatus
361646	1221	117	0.0958231	Bacteroides vulgatus
362758	1064	116	0.109023	Bacteroides vulgatus
365421	1136	116	0.102113	Bacteroides vulgatus
361694	862	116	0.134571	Bacteroides vulgatus ATCC 8482
364741	818	116	0.141809	Bacteroides vulgatus ATCC 8482
361702	503	116	0.230616	Bacteroides vulgatus
363585	1161	116	0.0999139	Bacteroides vulgatus
361380	1470	116	0.0789116	Bacteroides vulgatus
362205	1028	116	0.11284	Bacteroides vulgatus
364321	877	116	0.132269	Bacteroides vulgatus ATCC 8482
364301	762	116	0.152231	Bacteroides vulgatus ATCC 8482
361657	832	116	0.139423	Bacteroides vulgatus
362379	1164	116	0.0996564	Bacteroides vulgatus
363910	821	116	0.141291	Bacteroides vulgatus
365665	790	115	0.14557	Bacteroides vulgatus ATCC 8482
366135	1065	115	0.107981	Bacteroides vulgatus
363064	1039	115	0.110683	Bacteroides vulgatus ATCC 8482
364445	932	115	0.123391	Bacteroides vulgatus
362241	943	115	0.121951	Bacteroides vulgatus
365229	951	115	0.120925	Bacteroides vulgatus
365321	944	115	0.121822	Bacteroides vulgatus
363449	504	115	0.228175	Bacteroides vulgatus
366511	970	115	0.118557	Bacteroides vulgatus
363150	1298	115	0.0885978	Bacteroides vulgatus ATCC 8482
364534	899	115	0.12792	Bacteroides vulgatus
362457	967	115	0.118925	Bacteroides vulgatus ATCC 8482
364172	875	115	0.131429	Bacteroides vulgatus ATCC 8482
363562	635	115	0.181102	Bacteroides vulgatus
362545	645	115	0.178295	Bacteroides vulgatus
362735	724	115	0.15884	Bacteroides vulgatus
364654	1212	115	0.0948845	Bacteroides vulgatus
362269	1077	115	0.106778	Bacteroides vulgatus
363050	875	115	0.131429	Bacteroides vulgatus
361832	824	115	0.139563	Bacteroides vulgatus
365254	1006	115	0.114314	Bacteroides vulgatus
366233	981	114	0.116208	Bacteroides vulgatus ATCC 8482
361856	1121	114	0.101695	Bacteroides vulgatus
365606	793	114	0.143758	Bacteroides vulgatus
366401	835	114	0.136527	Bacteroides vulgatus
362709	832	114	0.137019	Bacteroides vulgatus
362568	752	114	0.151596	Bacteroides vulgatus
363876	889	114	0.128234	Bacteroides vulgatus ATCC 8482
365675	1455	114	0.0783505	Bacteroides vulgatus
362702	868	114	0.131336	Bacteroides vulgatus
362616	795	114	0.143396	Bacteroides vulgatus
363887	536	114	0.212687	Bacteroides vulgatus
364404	781	114	0.145967	Bacteroides vulgatus
365641	1042	114	0.109405	Bacteroides vulgatus
361421	1245	114	0.0915663	Bacteroides vulgatus
366303	1281	114	0.088993	Bacteroides vulgatus
365168	1033	113	0.10939	Bacteroides vulgatus
363210	703	113	0.16074	Bacteroides vulgatus
362132	841	113	0.134364	Bacteroides vulgatus ATCC 8482
366345	654	113	0.172783	Bacteroides vulgatus
365587	1062	113	0.106403	Bacteroides vulgatus
362445	695	113	0.16259	Bacteroides vulgatus
365376	1006	113	0.112326	Bacteroides vulgatus
362339	1092	113	0.10348	Bacteroides vulgatus ATCC 8482
361426	607	113	0.186161	Bacteroides vulgatus ATCC 8482
363426	803	112	0.139477	Bacteroides vulgatus ATCC 8482
362766	511	112	0.219178	Bacteroides vulgatus
365303	1000	112	0.112	Bacteroides vulgatus
366741	886	112	0.126411	Bacteroides vulgatus ATCC 8482
366790	656	112	0.170732	Bacteroides vulgatus
364155	883	112	0.12684	Bacteroides vulgatus
365419	868	112	0.129032	Bacteroides vulgatus
364406	884	112	0.126697	Bacteroides vulgatus
363819	683	112	0.163982	Bacteroides vulgatus
361653	620	112	0.180645	Bacteroides vulgatus
366306	1202	112	0.093178	Bacteroides vulgatus
365428	1419	112	0.0789288	Bacteroides vulgatus
361480	659	112	0.169954	Bacteroides vulgatus ATCC 8482
363597	849	112	0.13192	Bacteroides vulgatus
363616	1219	112	0.0918786	Bacteroides vulgatus
361460	988	112	0.11336	Bacteroides vulgatus
366318	1183	112	0.0946746	Bacteroides vulgatus ATCC 8482
364437	905	112	0.123757	Bacteroides vulgatus
365933	1010	111	0.109901	Bacteroides vulgatus
362202	1116	111	0.0994624	Bacteroides vulgatus
367051	575	111	0.193043	Bacteroides vulgatus ATCC 8482
364742	958	111	0.115866	Bacteroides vulgatus
364315	728	111	0.152473	Bacteroides vulgatus ATCC 8482
364112	819	111	0.135531	Bacteroides vulgatus ATCC 8482
365146	707	111	0.157001	Bacteroides vulgatus ATCC 8482
362304	840	111	0.132143	Bacteroides vulgatus
363186	833	111	0.133253	Bacteroides vulgatus
365814	907	111	0.122381	Bacteroides vulgatus
363901	883	111	0.125708	Bacteroides vulgatus
365666	1087	111	0.102116	Bacteroides vulgatus
363729	711	111	0.156118	Bacteroides vulgatus
365567	762	111	0.145669	Bacteroides vulgatus
361598	836	111	0.132775	Bacteroides vulgatus
365438	1117	110	0.0984781	Bacteroides vulgatus ATCC 8482
366086	873	110	0.126002	Bacteroides vulgatus
364834	874	110	0.125858	Bacteroides vulgatus
365624	915	110	0.120219	Bacteroides vulgatus
363912	1034	110	0.106383	Bacteroides vulgatus
363200	892	110	0.123318	Bacteroides vulgatus
362118	1000	110	0.11	Bacteroides vulgatus
362696	971	110	0.113285	Bacteroides vulgatus
364394	1103	110	0.099728	Bacteroides vulgatus
362099	1232	110	0.0892857	Bacteroides vulgatus
364537	881	110	0.124858	Bacteroides vulgatus
364277	689	109	0.1582	Bacteroides vulgatus
362506	1062	109	0.102637	Bacteroides vulgatus
362026	1282	109	0.0850234	Bacteroides vulgatus
362020	971	109	0.112255	Bacteroides vulgatus ATCC 8482
366256	1141	109	0.0955302	Bacteroides vulgatus
364561	560	109	0.194643	Bacteroides vulgatus
363184	575	109	0.189565	Bacteroides vulgatus ATCC 8482
366876	793	108	0.136192	Bacteroides vulgatus
364200	850	108	0.127059	Bacteroides vulgatus
365846	899	108	0.120133	Bacteroides vulgatus
363760	1006	108	0.107356	Bacteroides vulgatus ATCC 8482
364372	797	108	0.135508	Bacteroides vulgatus
363531	951	108	0.113565	Bacteroides vulgatus ATCC 8482
363991	847	108	0.127509	Bacteroides vulgatus ATCC 8482
363459	623	108	0.173355	Bacteroides vulgatus
362291	636	108	0.169811	Bacteroides vulgatus
366329	750	107	0.142667	Bacteroides vulgatus ATCC 8482
361389	1145	107	0.0934498	Bacteroides vulgatus
365462	735	107	0.145578	Bacteroides vulgatus
364426	938	107	0.114072	Bacteroides vulgatus
362956	592	107	0.180743	Bacteroides vulgatus
365980	949	107	0.11275	Bacteroides vulgatus
361527	1021	107	0.104799	Bacteroides vulgatus ATCC 8482
365640	589	107	0.181664	Bacteroides vulgatus ATCC 8482
366868	1225	107	0.0873469	Bacteroides vulgatus
364356	933	107	0.114684	Bacteroides vulgatus ATCC 8482
366499	1243	107	0.0860821	Bacteroides vulgatus
367048	954	107	0.112159	Bacteroides vulgatus
362173	716	107	0.149441	Bacteroides vulgatus ATCC 8482
363947	814	106	0.130221	Bacteroides vulgatus ATCC 8482
364683	1213	106	0.0873866	Bacteroides vulgatus
364811	1064	106	0.0996241	Bacteroides vulgatus ATCC 8482
362604	821	106	0.129111	Bacteroides vulgatus
362399	1332	106	0.0795796	Bacteroides vulgatus ATCC 8482
364690	985	106	0.107614	Bacteroides vulgatus
365348	962	106	0.110187	Bacteroides vulgatus ATCC 8482
363865	1057	106	0.100284	Bacteroides vulgatus
362743	852	106	0.124413	Bacteroides vulgatus
362676	829	106	0.127865	Bacteroides vulgatus ATCC 8482
362080	625	106	0.1696	Bacteroides vulgatus
364359	1083	106	0.0978763	Bacteroides vulgatus
363428	687	106	0.154294	Bacteroides vulgatus ATCC 8482
365890	902	106	0.117517	Bacteroides vulgatus ATCC 8482
363493	751	106	0.141145	Bacteroides vulgatus ATCC 8482
362549	1275	106	0.0831373	Bacteroides vulgatus
361631	825	105	0.127273	Bacteroides vulgatus ATCC 8482
364740	519	105	0.202312	Bacteroides vulgatus
364507	894	105	0.11745	Bacteroides vulgatus
363023	552	105	0.190217	Bacteroides vulgatus
362273	976	105	0.107582	Bacteroides vulgatus ATCC 8482
362646	751	105	0.139814	Bacteroides vulgatus
363718	878	105	0.11959	Bacteroides vulgatus
366240	1258	105	0.0834658	Bacteroides vulgatus
364540	893	105	0.117581	Bacteroides vulgatus
364887	1043	105	0.100671	Bacteroides vulgatus
365900	584	105	0.179795	Bacteroides vulgatus
365582	817	105	0.128519	Bacteroides vulgatus
365495	790	105	0.132911	Bacteroides vulgatus
366944	666	104	0.156156	Bacteroides vulgatus
361508	1238	104	0.0840065	Bacteroides vulgatus
365615	791	104	0.131479	Bacteroides vulgatus
361528	621	104	0.167472	Bacteroides vulgatus
362612	617	104	0.168558	Bacteroides vulgatus
366969	810	104	0.128395	Bacteroides vulgatus
364378	802	104	0.129676	Bacteroides vulgatus
363435	1066	104	0.097561	Bacteroides vulgatus
362830	980	104	0.106122	Bacteroides vulgatus
363399	591	104	0.175973	Bacteroides vulgatus ATCC 8482
363256	629	104	0.165342	Bacteroides vulgatus
366339	712	104	0.146067	Bacteroides vulgatus
365571	1224	104	0.0849673	Bacteroides vulgatus
366794	699	104	0.148784	Bacteroides vulgatus
364465	871	103	0.118255	Bacteroides vulgatus
363404	886	103	0.116253	Bacteroides vulgatus
366737	1050	103	0.0980952	Bacteroides vulgatus
365629	792	103	0.130051	Bacteroides vulgatus
366192	1570	103	0.0656051	Bacteroides vulgatus ATCC 8482
364827	719	103	0.143255	Bacteroides vulgatus ATCC 8482
362181	1072	103	0.0960821	Bacteroides vulgatus
364679	1106	103	0.0931284	Bacteroides vulgatus
366517	1053	103	0.0978158	Bacteroides vulgatus ATCC 8482
366803	877	103	0.117446	Bacteroides vulgatus ATCC 8482
363113	704	103	0.146307	Bacteroides vulgatus
365339	885	103	0.116384	Bacteroides vulgatus
366696	1077	103	0.095636	Bacteroides vulgatus
363061	773	103	0.133247	Bacteroides vulgatus
361818	770	103	0.133766	Bacteroides vulgatus
362902	515	102	0.198058	Bacteroides vulgatus ATCC 8482
361376	799	102	0.12766	Bacteroides vulgatus
362049	607	102	0.16804	Bacteroides vulgatus ATCC 8482
366857	556	102	0.183453	Bacteroides vulgatus
365938	977	102	0.104401	Bacteroides vulgatus ATCC 8482
364516	937	102	0.108858	Bacteroides vulgatus ATCC 8482
365164	615	102	0.165854	Bacteroides vulgatus
366570	975	102	0.104615	Bacteroides vulgatus
362133	534	102	0.191011	Bacteroides vulgatus ATCC 8482
365553	1192	102	0.0855705	Bacteroides vulgatus
361684	953	102	0.10703	Bacteroides vulgatus
363018	886	102	0.115124	Bacteroides vulgatus ATCC 8482
363406	613	102	0.166395	Bacteroides vulgatus ATCC 8482
364244	698	102	0.146132	Bacteroides vulgatus ATCC 8482
366704	743	102	0.137281	Bacteroides vulgatus
366716	613	102	0.166395	Bacteroides vulgatus
364977	1057	102	0.0964995	Bacteroides vulgatus
361685	984	102	0.103659	Bacteroides vulgatus
365140	638	101	0.158307	Bacteroides vulgatus ATCC 8482
365611	1104	101	0.0914855	Bacteroides vulgatus
365162	692	101	0.145954	Bacteroides vulgatus
364595	770	101	0.131169	Bacteroides vulgatus ATCC 8482
362569	733	101	0.13779	Bacteroides vulgatus ATCC 8482
366957	669	101	0.150972	Bacteroides vulgatus ATCC 8482
363581	667	101	0.151424	Bacteroides vulgatus
362057	841	101	0.120095	Bacteroides vulgatus
365147	724	101	0.139503	Bacteroides vulgatus
364816	1085	101	0.0930876	Bacteroides vulgatus
363333	807	101	0.125155	Bacteroides vulgatus
363902	518	101	0.194981	Bacteroides vulgatus ATCC 8482
362765	688	101	0.146802	Bacteroides vulgatus ATCC 8482
362736	726	101	0.139118	Bacteroides vulgatus
362453	847	101	0.119244	Bacteroides vulgatus
362422	851	101	0.118684	Bacteroides vulgatus
365605	843	101	0.11981	Bacteroides vulgatus
366619	794	100	0.125945	Bacteroides vulgatus ATCC 8482
365596	830	100	0.120482	Bacteroides vulgatus
364064	941	100	0.10627	Bacteroides vulgatus
362468	776	100	0.128866	Bacteroides vulgatus
365711	817	100	0.122399	Bacteroides vulgatus ATCC 8482
362089	823	100	0.121507	Bacteroides vulgatus
362513	795	100	0.125786	Bacteroides vulgatus
366344	686	100	0.145773	Bacteroides vulgatus
361496	1055	100	0.0947867	Bacteroides vulgatus
366998	670	100	0.149254	Bacteroides vulgatus
366322	771	100	0.129702	Bacteroides vulgatus
362631	1191	100	0.0839631	Bacteroides vulgatus
366645	906	100	0.110375	Bacteroides vulgatus
361751	682	100	0.146628	Bacteroides vulgatus
366820	975	100	0.102564	Bacteroides vulgatus
366943	924	99	0.107143	Bacteroides vulgatus
362751	788	99	0.125635	Bacteroides vulgatus ATCC 8482
365799	950	99	0.104211	Bacteroides vulgatus
362346	842	99	0.117577	Bacteroides vulgatus
363730	763	99	0.129751	Bacteroides vulgatus ATCC 8482
363598	1080	99	0.0916667	Bacteroides vulgatus
362927	527	99	0.187856	Bacteroides vulgatus ATCC 8482
363138	872	99	0.113532	Bacteroides vulgatus
365457	886	99	0.111738	Bacteroides vulgatus
365270	820	99	0.120732	Bacteroides vulgatus ATCC 8482
362542	730	99	0.135616	Bacteroides vulgatus
364308	680	99	0.145588	Bacteroides vulgatus ATCC 8482
362560	747	99	0.13253	Bacteroides vulgatus
361825	1037	99	0.0954677	Bacteroides vulgatus
363079	845	99	0.11716	Bacteroides vulgatus
366190	868	99	0.114055	Bacteroides vulgatus
365133	844	99	0.117299	Bacteroides vulgatus ATCC 8482
363968	793	99	0.124842	Bacteroides vulgatus
362961	854	98	0.114754	Bacteroides vulgatus
365334	1079	98	0.0908248	Bacteroides vulgatus
363049	1134	98	0.0864198	Bacteroides vulgatus
363082	696	98	0.140805	Bacteroides vulgatus ATCC 8482
363386	995	98	0.0984925	Bacteroides vulgatus ATCC 8482
366132	896	98	0.109375	Bacteroides vulgatus
366165	769	98	0.127438	Bacteroides vulgatus
365365	962	98	0.101871	Bacteroides vulgatus ATCC 8482
365467	625	98	0.1568	Bacteroides vulgatus
362366	633	98	0.154818	Bacteroides vulgatus
365818	952	98	0.102941	Bacteroides vulgatus ATCC 8482
364593	756	98	0.12963	Bacteroides vulgatus ATCC 8482
361357	579	98	0.169257	Bacteroides vulgatus
366309	916	98	0.106987	Bacteroides vulgatus ATCC 8482
365987	1026	98	0.0955166	Bacteroides vulgatus
365560	795	98	0.12327	Bacteroides vulgatus ATCC 8482
366156	1168	98	0.0839041	Bacteroides vulgatus
365961	719	98	0.1363	Bacteroides vulgatus
365837	865	97	0.112139	Bacteroides vulgatus
367075	687	97	0.141194	Bacteroides vulgatus
363826	1002	97	0.0968064	Bacteroides vulgatus
363672	1164	97	0.0833333	Bacteroides vulgatus
363339	975	97	0.0994872	Bacteroides vulgatus
364352	1090	97	0.0889908	Bacteroides vulgatus ATCC 8482
363469	877	97	0.110604	Bacteroides vulgatus ATCC 8482
365392	1068	97	0.090824	Bacteroides vulgatus ATCC 8482
362679	907	97	0.106946	Bacteroides vulgatus
363255	974	97	0.0995893	Bacteroides vulgatus ATCC 8482
364004	664	97	0.146084	Bacteroides vulgatus ATCC 8482
363847	1016	97	0.0954724	Bacteroides vulgatus
366366	1062	96	0.0903955	Bacteroides vulgatus
365819	1059	96	0.0906516	Bacteroides vulgatus
366249	880	96	0.109091	Bacteroides vulgatus ATCC 8482
363234	767	96	0.125163	Bacteroides vulgatus ATCC 8482
362805	859	96	0.111758	Bacteroides vulgatus
362941	832	96	0.115385	Bacteroides vulgatus
362062	999	96	0.0960961	Bacteroides vulgatus
364424	769	96	0.124837	Bacteroides vulgatus
363173	676	96	0.142012	Bacteroides vulgatus ATCC 8482
361517	743	96	0.129206	Bacteroides vulgatus
366583	653	96	0.147014	Bacteroides vulgatus
365733	1019	96	0.09421	Bacteroides vulgatus
366405	619	96	0.155089	Bacteroides vulgatus
367047	589	96	0.162988	Bacteroides vulgatus
363682	666	96	0.144144	Bacteroides vulgatus
363006	1259	96	0.076251	Bacteroides vulgatus
366402	1234	95	0.0769854	Bacteroides vulgatus
361659	778	95	0.122108	Bacteroides vulgatus
362598	989	95	0.0960566	Bacteroides vulgatus ATCC 8482
362006	902	95	0.105322	Bacteroides vulgatus
363691	1121	95	0.0847458	Bacteroides vulgatus ATCC 8482
361914	1049	95	0.0905624	Bacteroides vulgatus
361854	674	95	0.14095	Bacteroides vulgatus
364273	847	95	0.112161	Bacteroides vulgatus
365298	1211	95	0.0784476	Bacteroides vulgatus
363121	598	95	0.158863	Bacteroides vulgatus ATCC 8482
365396	854	95	0.111241	Bacteroides vulgatus ATCC 8482
361770	899	95	0.105673	Bacteroides vulgatus ATCC 8482
365149	731	95	0.129959	Bacteroides vulgatus
361936	843	95	0.112693	Bacteroides vulgatus
366410	746	95	0.127346	Bacteroides vulgatus ATCC 8482
363109	976	94	0.0963115	Bacteroides vulgatus
366133	628	94	0.149682	Bacteroides vulgatus
363935	679	94	0.138439	Bacteroides vulgatus
366775	897	94	0.104794	Bacteroides vulgatus
365530	913	94	0.102957	Bacteroides vulgatus
364625	989	94	0.0950455	Bacteroides vulgatus ATCC 8482
364610	617	94	0.15235	Bacteroides vulgatus
366690	688	94	0.136628	Bacteroides vulgatus
363755	586	94	0.16041	Bacteroides vulgatus
362582	593	94	0.158516	Bacteroides vulgatus
366216	724	94	0.129834	Bacteroides vulgatus
366020	666	94	0.141141	Bacteroides vulgatus ATCC 8482
361826	946	94	0.0993658	Bacteroides vulgatus
364658	731	94	0.128591	Bacteroides vulgatus
366288	926	94	0.101512	Bacteroides vulgatus ATCC 8482
365686	1008	94	0.093254	Bacteroides vulgatus
364509	1133	93	0.082083	Bacteroides vulgatus
366666	872	93	0.106651	Bacteroides vulgatus ATCC 8482
364164	838	93	0.110979	Bacteroides vulgatus ATCC 8482
361571	608	93	0.152961	Bacteroides vulgatus
365513	717	93	0.129707	Bacteroides vulgatus
366953	584	93	0.159247	Bacteroides vulgatus
362588	876	93	0.106164	Bacteroides vulgatus
366146	680	93	0.136765	Bacteroides vulgatus
367040	968	93	0.0960744	Bacteroides vulgatus ATCC 8482
365239	918	93	0.101307	Bacteroides vulgatus ATCC 8482
364468	1648	93	0.056432	Bacteroides vulgatus ATCC 8482
363052	734	93	0.126703	Bacteroides vulgatus
363651	581	93	0.160069	Bacteroides vulgatus
362197	689	93	0.134978	Bacteroides vulgatus
363088	583	93	0.15952	Bacteroides vulgatus
366637	817	93	0.113831	Bacteroides vulgatus ATCC 8482
363233	749	93	0.124166	Bacteroides vulgatus ATCC 8482
364674	864	93	0.107639	Bacteroides vulgatus ATCC 8482
365714	866	93	0.10739	Bacteroides vulgatus
364363	965	93	0.0963731	Bacteroides vulgatus ATCC 8482
366883	775	93	0.12	Bacteroides vulgatus
363319	829	93	0.112183	Bacteroides vulgatus
363342	723	93	0.128631	Bacteroides vulgatus ATCC 8482
363699	683	93	0.136164	Bacteroides vulgatus ATCC 8482
364440	1179	93	0.0788804	Bacteroides vulgatus ATCC 8482
366916	1004	92	0.0916335	Bacteroides vulgatus
364191	817	92	0.112607	Bacteroides vulgatus
362760	781	92	0.117798	Bacteroides vulgatus
366657	963	92	0.0955348	Bacteroides vulgatus
361803	815	92	0.112883	Bacteroides vulgatus
362699	739	92	0.124493	Bacteroides vulgatus ATCC 8482
366801	922	92	0.0997831	Bacteroides vulgatus
365236	863	92	0.106605	Bacteroides vulgatus
365691	717	92	0.128312	Bacteroides vulgatus
362318	863	92	0.106605	Bacteroides vulgatus ATCC 8482
361970	905	92	0.101657	Bacteroides vulgatus
362753	705	92	0.130496	Bacteroides vulgatus ATCC 8482
361665	853	91	0.106682	Bacteroides vulgatus ATCC 8482
364877	750	91	0.121333	Bacteroides vulgatus
364245	795	91	0.114465	Bacteroides vulgatus
364562	743	91	0.122476	Bacteroides vulgatus
364157	682	91	0.133431	Bacteroides vulgatus
362452	686	91	0.132653	Bacteroides vulgatus ATCC 8482
362713	622	91	0.146302	Bacteroides vulgatus ATCC 8482
363602	930	91	0.0978495	Bacteroides vulgatus
364996	799	91	0.113892	Bacteroides vulgatus ATCC 8482
363596	1178	91	0.0772496	Bacteroides vulgatus ATCC 8482
366597	1098	91	0.082878	Bacteroides vulgatus ATCC 8482
364762	826	91	0.110169	Bacteroides vulgatus ATCC 8482
363909	662	90	0.135952	Bacteroides vulgatus ATCC 8482
361579	817	90	0.110159	Bacteroides vulgatus
366964	696	90	0.12931	Bacteroides vulgatus
367013	925	90	0.0972973	Bacteroides vulgatus
361450	1245	90	0.0722892	Bacteroides vulgatus
364336	804	90	0.11194	Bacteroides vulgatus ATCC 8482
361745	833	90	0.108043	Bacteroides vulgatus ATCC 8482
364460	754	90	0.119363	Bacteroides vulgatus
362420	548	90	0.164234	Bacteroides vulgatus ATCC 8482
361491	742	90	0.121294	Bacteroides vulgatus
363461	945	90	0.0952381	Bacteroides vulgatus ATCC 8482
364989	750	90	0.12	Bacteroides vulgatus ATCC 8482
362459	833	90	0.108043	Bacteroides vulgatus ATCC 8482
364613	1057	90	0.0851466	Bacteroides vulgatus
366379	704	90	0.127841	Bacteroides vulgatus ATCC 8482
366559	624	90	0.144231	Bacteroides vulgatus
362807	961	90	0.0936524	Bacteroides vulgatus
362183	1099	90	0.0818926	Bacteroides vulgatus
361390	709	90	0.126939	Bacteroides vulgatus
362330	962	89	0.0925156	Bacteroides vulgatus ATCC 8482
362160	1026	89	0.0867446	Bacteroides vulgatus
361550	709	89	0.125529	Bacteroides vulgatus ATCC 8482
363085	888	89	0.100225	Bacteroides vulgatus
366757	842	89	0.105701	Bacteroides vulgatus
364006	503	89	0.176938	Bacteroides vulgatus ATCC 8482
363745	719	89	0.123783	Bacteroides vulgatus
366546	596	89	0.149329	Bacteroides vulgatus
365628	843	88	0.104389	Bacteroides vulgatus
362286	1057	88	0.0832545	Bacteroides vulgatus
365797	973	88	0.0904419	Bacteroides vulgatus
363475	502	88	0.175299	Bacteroides vulgatus ATCC 8482
364982	793	88	0.110971	Bacteroides vulgatus ATCC 8482
363660	673	88	0.130758	Bacteroides vulgatus ATCC 8482
365989	1108	88	0.0794224	Bacteroides vulgatus
361925	940	88	0.093617	Bacteroides vulgatus
362623	831	88	0.105897	Bacteroides vulgatus ATCC 8482
365326	720	88	0.122222	Bacteroides vulgatus ATCC 8482
365508	827	88	0.106409	Bacteroides vulgatus ATCC 8482
362611	612	88	0.143791	Bacteroides vulgatus
365449	918	88	0.0958606	Bacteroides vulgatus ATCC 8482
365925	740	88	0.118919	Bacteroides vulgatus
363868	964	87	0.090249	Bacteroides vulgatus
365261	1084	87	0.0802583	Bacteroides vulgatus
366874	649	87	0.134052	Bacteroides vulgatus
365529	850	87	0.102353	Bacteroides vulgatus
362747	781	87	0.111396	Bacteroides vulgatus
362578	878	87	0.0990888	Bacteroides vulgatus
361635	729	87	0.119342	Bacteroides vulgatus
361385	1150	87	0.0756522	Bacteroides vulgatus
364664	648	87	0.134259	Bacteroides vulgatus
366390	604	87	0.14404	Bacteroides vulgatus ATCC 8482
363329	506	87	0.171937	Bacteroides vulgatus
364649	886	87	0.0981941	Bacteroides vulgatus ATCC 8482
366927	603	87	0.144279	Bacteroides vulgatus
364436	671	87	0.129657	Bacteroides vulgatus ATCC 8482
366764	698	87	0.124642	Bacteroides vulgatus
366885	753	87	0.115538	Bacteroides vulgatus ATCC 8482
365484	736	87	0.118207	Bacteroides vulgatus ATCC 8482
366196	778	86	0.11054	Bacteroides vulgatus
365591	1029	86	0.0835763	Bacteroides vulgatus
363072	551	86	0.15608	Bacteroides vulgatus ATCC 8482
365466	725	86	0.118621	Bacteroides vulgatus
365157	1308	86	0.0657492	Bacteroides vulgatus ATCC 8482
363335	738	86	0.116531	Bacteroides vulgatus
366502	662	86	0.129909	Bacteroides vulgatus
361372	735	86	0.117007	Bacteroides vulgatus
361363	886	86	0.0970655	Bacteroides vulgatus
362046	781	86	0.110115	Bacteroides vulgatus
364375	1005	86	0.0855721	Bacteroides vulgatus ATCC 8482
364580	929	86	0.0925727	Bacteroides vulgatus
366659	755	86	0.113907	Bacteroides vulgatus
363196	870	86	0.0988506	Bacteroides vulgatus
362381	705	86	0.121986	Bacteroides vulgatus ATCC 8482
366229	932	86	0.0922747	Bacteroides vulgatus ATCC 8482
362764	670	86	0.128358	Bacteroides vulgatus ATCC 8482
362822	870	85	0.0977011	Bacteroides vulgatus
365520	780	85	0.108974	Bacteroides vulgatus
361676	631	85	0.134707	Bacteroides vulgatus ATCC 8482
366909	767	85	0.110821	Bacteroides vulgatus
364548	631	85	0.134707	Bacteroides vulgatus
364219	639	85	0.13302	Bacteroides vulgatus
363308	1061	85	0.0801131	Bacteroides vulgatus
361505	870	85	0.0977011	Bacteroides vulgatus
362654	838	85	0.101432	Bacteroides vulgatus
366984	637	85	0.133438	Bacteroides vulgatus
361484	725	85	0.117241	Bacteroides vulgatus
365315	686	85	0.123907	Bacteroides vulgatus ATCC 8482
366367	860	85	0.0988372	Bacteroides vulgatus ATCC 8482
366620	939	85	0.0905218	Bacteroides vulgatus
366439	698	85	0.121777	Bacteroides vulgatus
364533	934	85	0.0910064	Bacteroides vulgatus ATCC 8482
366183	761	84	0.110381	Bacteroides vulgatus ATCC 8482
364656	815	84	0.103067	Bacteroides vulgatus
361890	771	84	0.108949	Bacteroides vulgatus ATCC 8482
366469	931	84	0.0902256	Bacteroides vulgatus
363696	733	84	0.114598	Bacteroides vulgatus ATCC 8482
366729	684	84	0.122807	Bacteroides vulgatus
364148	530	84	0.158491	Bacteroides vulgatus
366733	597	84	0.140704	Bacteroides vulgatus
365763	541	84	0.155268	Bacteroides vulgatus
365842	748	84	0.112299	Bacteroides vulgatus
362337	664	84	0.126506	Bacteroides vulgatus
365607	866	84	0.0969977	Bacteroides vulgatus ATCC 8482
363940	764	84	0.109948	Bacteroides vulgatus
362989	598	84	0.140468	Bacteroides vulgatus
361990	1011	84	0.0830861	Bacteroides vulgatus
362003	604	84	0.139073	Bacteroides vulgatus ATCC 8482
365300	773	84	0.108668	Bacteroides vulgatus ATCC 8482
364432	865	84	0.0971098	Bacteroides vulgatus ATCC 8482
362960	738	84	0.113821	Bacteroides vulgatus ATCC 8482
363285	1280	84	0.065625	Bacteroides vulgatus ATCC 8482
364725	1006	84	0.083499	Bacteroides vulgatus
365307	1060	84	0.0792453	Bacteroides vulgatus ATCC 8482
365249	545	84	0.154128	Bacteroides vulgatus
364571	687	84	0.122271	Bacteroides vulgatus ATCC 8482
364323	645	84	0.130233	Bacteroides vulgatus ATCC 8482
364979	986	84	0.0851927	Bacteroides vulgatus
363843	805	84	0.104348	Bacteroides vulgatus
365687	749	84	0.11215	Bacteroides vulgatus
364624	794	83	0.104534	Bacteroides vulgatus ATCC 8482
364963	570	83	0.145614	Bacteroides vulgatus
366910	1103	83	0.0752493	Bacteroides vulgatus
364140	566	83	0.146643	Bacteroides vulgatus
365564	895	83	0.0927374	Bacteroides vulgatus
364928	762	83	0.108924	Bacteroides vulgatus
366124	796	83	0.104271	Bacteroides vulgatus ATCC 8482
364003	514	83	0.161479	Bacteroides vulgatus
362296	697	83	0.119082	Bacteroides vulgatus
362493	939	83	0.0883919	Bacteroides vulgatus
366477	863	83	0.0961761	Bacteroides vulgatus
366595	731	83	0.113543	Bacteroides vulgatus
366722	963	83	0.086189	Bacteroides vulgatus
366822	691	83	0.120116	Bacteroides vulgatus ATCC 8482
361531	813	83	0.102091	Bacteroides vulgatus
364852	638	83	0.130094	Bacteroides vulgatus
366937	1080	83	0.0768519	Bacteroides vulgatus
364502	1102	83	0.0753176	Bacteroides vulgatus
361861	1229	82	0.0667209	Bacteroides vulgatus ATCC 8482
366144	840	82	0.097619	Bacteroides vulgatus ATCC 8482
364525	559	82	0.146691	Bacteroides vulgatus
362557	965	82	0.0849741	Bacteroides vulgatus
363103	590	82	0.138983	Bacteroides vulgatus
364738	719	82	0.114047	Bacteroides vulgatus
361555	1076	82	0.0762082	Bacteroides vulgatus ATCC 8482
363181	1140	82	0.0719298	Bacteroides vulgatus ATCC 8482
361967	610	82	0.134426	Bacteroides vulgatus
362574	655	82	0.125191	Bacteroides vulgatus ATCC 8482
366342	759	82	0.108037	Bacteroides vulgatus ATCC 8482
364270	742	82	0.110512	Bacteroides vulgatus
363149	973	82	0.0842754	Bacteroides vulgatus
363693	823	82	0.0996355	Bacteroides vulgatus
363698	691	82	0.118669	Bacteroides vulgatus
361572	849	82	0.0965842	Bacteroides vulgatus ATCC 8482
366636	654	82	0.125382	Bacteroides vulgatus ATCC 8482
362352	817	82	0.100367	Bacteroides vulgatus ATCC 8482
365256	794	82	0.103275	Bacteroides vulgatus ATCC 8482
366363	856	82	0.0957944	Bacteroides vulgatus ATCC 8482
363514	720	82	0.113889	Bacteroides vulgatus
362263	1004	81	0.0806773	Bacteroides vulgatus
365974	834	81	0.0971223	Bacteroides vulgatus
363583	921	81	0.0879479	Bacteroides vulgatus
361451	515	81	0.157282	Bacteroides vulgatus
366970	866	81	0.0935335	Bacteroides vulgatus
363836	720	81	0.1125	Bacteroides vulgatus
361656	894	81	0.090604	Bacteroides vulgatus
362497	927	81	0.0873786	Bacteroides vulgatus
366792	655	81	0.123664	Bacteroides vulgatus
361819	1381	81	0.0586531	Bacteroides vulgatus
365580	717	81	0.112971	Bacteroides vulgatus ATCC 8482
361853	740	81	0.109459	Bacteroides vulgatus ATCC 8482
362904	878	81	0.0922551	Bacteroides vulgatus ATCC 8482
362515	831	81	0.0974729	Bacteroides vulgatus
364569	739	81	0.109608	Bacteroides vulgatus
365093	644	81	0.125776	Bacteroides vulgatus
366573	692	81	0.117052	Bacteroides vulgatus
365434	1106	81	0.0732369	Bacteroides vulgatus ATCC 8482
364379	1160	80	0.0689655	Bacteroides vulgatus
362418	855	80	0.0935673	Bacteroides vulgatus
366090	615	80	0.130081	Bacteroides vulgatus ATCC 8482
362570	883	80	0.0906002	Bacteroides vulgatus
361603	839	80	0.0953516	Bacteroides vulgatus ATCC 8482
365456	971	80	0.0823893	Bacteroides vulgatus ATCC 8482
366166	1095	80	0.0730594	Bacteroides vulgatus ATCC 8482
366633	634	80	0.126183	Bacteroides vulgatus
363160	557	80	0.143627	Bacteroides vulgatus ATCC 8482
363393	753	80	0.106242	Bacteroides vulgatus
365519	952	80	0.0840336	Bacteroides vulgatus ATCC 8482
365375	863	80	0.0926999	Bacteroides vulgatus
365717	700	80	0.114286	Bacteroides vulgatus
364492	838	80	0.0954654	Bacteroides vulgatus
363807	592	80	0.135135	Bacteroides vulgatus
361522	661	80	0.121029	Bacteroides vulgatus
361689	667	80	0.11994	Bacteroides vulgatus
365917	837	80	0.0955795	Bacteroides vulgatus
362083	763	80	0.104849	Bacteroides vulgatus
361859	743	80	0.107672	Bacteroides vulgatus ATCC 8482
364169	984	79	0.0802846	Bacteroides vulgatus ATCC 8482
364227	566	79	0.139576	Bacteroides vulgatus ATCC 8482
364389	667	79	0.118441	Bacteroides vulgatus
362928	600	79	0.131667	Bacteroides vulgatus
363732	920	79	0.0858696	Bacteroides vulgatus
365937	723	79	0.109267	Bacteroides vulgatus
366854	636	79	0.124214	Bacteroides vulgatus
364766	642	79	0.123053	Bacteroides vulgatus
362412	717	79	0.110181	Bacteroides vulgatus ATCC 8482
361361	666	78	0.117117	Bacteroides vulgatus
364686	836	78	0.0933014	Bacteroides vulgatus ATCC 8482
363483	533	78	0.146341	Bacteroides vulgatus
362635	847	78	0.0920897	Bacteroides vulgatus
361857	569	78	0.137083	Bacteroides vulgatus
364806	610	78	0.127869	Bacteroides vulgatus
364614	595	78	0.131092	Bacteroides vulgatus
362544	725	78	0.107586	Bacteroides vulgatus
363756	706	78	0.110482	Bacteroides vulgatus
364162	967	78	0.0806618	Bacteroides vulgatus ATCC 8482
365055	859	78	0.0908033	Bacteroides vulgatus ATCC 8482
364733	635	78	0.122835	Bacteroides vulgatus
364554	620	78	0.125806	Bacteroides vulgatus
366246	940	78	0.0829787	Bacteroides vulgatus ATCC 8482
364780	646	78	0.120743	Bacteroides vulgatus
366355	838	78	0.0930788	Bacteroides vulgatus
363550	994	78	0.0784708	Bacteroides vulgatus
366320	675	78	0.115556	Bacteroides vulgatus
363355	543	78	0.143646	Bacteroides vulgatus
362712	915	77	0.084153	Bacteroides vulgatus
363578	925	77	0.0832432	Bacteroides vulgatus ATCC 8482
363363	710	77	0.108451	Bacteroides vulgatus ATCC 8482
366772	828	77	0.0929952	Bacteroides vulgatus
366913	731	77	0.105335	Bacteroides vulgatus ATCC 8482
365670	966	77	0.0797101	Bacteroides vulgatus
363913	865	77	0.0890173	Bacteroides vulgatus
365080	525	77	0.146667	Bacteroides vulgatus ATCC 8482
361874	590	77	0.130508	Bacteroides vulgatus ATCC 8482
363347	600	77	0.128333	Bacteroides vulgatus ATCC 8482
364958	811	77	0.0949445	Bacteroides vulgatus
362198	671	77	0.114754	Bacteroides vulgatus
365599	657	77	0.117199	Bacteroides vulgatus
365800	1204	77	0.0639535	Bacteroides vulgatus
363092	965	77	0.0797927	Bacteroides vulgatus
364630	577	77	0.133449	Bacteroides vulgatus
364671	670	77	0.114925	Bacteroides vulgatus
361716	956	77	0.0805439	Bacteroides vulgatus
361721	804	77	0.0957711	Bacteroides vulgatus ATCC 8482
365945	832	76	0.0913462	Bacteroides vulgatus
363352	967	76	0.0785936	Bacteroides vulgatus
363817	700	76	0.108571	Bacteroides vulgatus
366900	809	76	0.0939431	Bacteroides vulgatus ATCC 8482
363832	636	76	0.119497	Bacteroides vulgatus
362390	856	76	0.088785	Bacteroides vulgatus
361577	980	76	0.077551	Bacteroides vulgatus
362233	809	76	0.0939431	Bacteroides vulgatus
365748	673	76	0.112927	Bacteroides vulgatus ATCC 8482
364748	948	76	0.0801688	Bacteroides vulgatus
362393	821	76	0.09257	Bacteroides vulgatus ATCC 8482
363365	1543	76	0.0492547	Bacteroides vulgatus ATCC 8482
362536	707	76	0.107496	Bacteroides vulgatus
365408	622	76	0.122186	Bacteroides vulgatus
364591	582	76	0.130584	Bacteroides vulgatus
364581	537	76	0.141527	Bacteroides vulgatus
362009	554	76	0.137184	Bacteroides vulgatus ATCC 8482
364938	939	76	0.0809372	Bacteroides vulgatus
363722	1105	76	0.0687783	Bacteroides vulgatus
366023	634	76	0.119874	Bacteroides vulgatus
361626	1094	76	0.0694698	Bacteroides vulgatus ATCC 8482
364927	963	76	0.07892	Bacteroides vulgatus ATCC 8482
364418	592	75	0.126689	Bacteroides vulgatus
361873	591	75	0.126904	Bacteroides vulgatus ATCC 8482
364953	630	75	0.119048	Bacteroides vulgatus
366515	1065	75	0.0704225	Bacteroides vulgatus ATCC 8482
365331	649	75	0.115562	Bacteroides vulgatus ATCC 8482
363084	994	75	0.0754527	Bacteroides vulgatus
361575	754	75	0.0994695	Bacteroides vulgatus
364662	786	75	0.0954198	Bacteroides vulgatus
362589	756	75	0.0992063	Bacteroides vulgatus ATCC 8482
364128	809	75	0.092707	Bacteroides vulgatus ATCC 8482
362023	922	75	0.0813449	Bacteroides vulgatus
365515	685	75	0.109489	Bacteroides vulgatus
362522	1052	74	0.0703422	Bacteroides vulgatus
363967	998	74	0.0741483	Bacteroides vulgatus ATCC 8482
364109	931	74	0.0794844	Bacteroides vulgatus
363244	576	74	0.128472	Bacteroides vulgatus
365474	624	74	0.11859	Bacteroides vulgatus ATCC 8482
365885	1070	74	0.0691589	Bacteroides vulgatus
363348	714	74	0.103641	Bacteroides vulgatus
363227	742	74	0.0997305	Bacteroides vulgatus
365978	685	74	0.108029	Bacteroides vulgatus ATCC 8482
361788	935	74	0.0791444	Bacteroides vulgatus ATCC 8482
362371	767	74	0.0964798	Bacteroides vulgatus
362637	920	74	0.0804348	Bacteroides vulgatus
364131	627	74	0.118022	Bacteroides vulgatus
361847	717	74	0.103208	Bacteroides vulgatus
362423	787	74	0.094028	Bacteroides vulgatus
363733	623	74	0.11878	Bacteroides vulgatus
365911	680	74	0.108824	Bacteroides vulgatus
366578	960	74	0.0770833	Bacteroides vulgatus
366087	658	74	0.112462	Bacteroides vulgatus
364302	701	73	0.104137	Bacteroides vulgatus ATCC 8482
361686	863	73	0.0845886	Bacteroides vulgatus ATCC 8482
366850	793	73	0.0920555	Bacteroides vulgatus
366411	660	73	0.110606	Bacteroides vulgatus
365173	846	73	0.0862884	Bacteroides vulgatus
362719	1001	73	0.0729271	Bacteroides vulgatus
363787	693	73	0.105339	Bacteroides vulgatus
363070	929	73	0.0785791	Bacteroides vulgatus
364783	886	73	0.0823928	Bacteroides vulgatus
364448	533	73	0.136961	Bacteroides vulgatus
364472	974	73	0.0749487	Bacteroides vulgatus
363489	850	73	0.0858824	Bacteroides vulgatus
362836	832	72	0.0865385	Bacteroides vulgatus
365965	505	72	0.142574	Bacteroides vulgatus
361569	786	72	0.0916031	Bacteroides vulgatus
365707	946	72	0.0761099	Bacteroides vulgatus
366661	835	72	0.0862275	Bacteroides vulgatus
364496	621	72	0.115942	Bacteroides vulgatus
364998	772	72	0.0932642	Bacteroides vulgatus ATCC 8482
362840	534	72	0.134831	Bacteroides vulgatus ATCC 8482
365992	629	72	0.114467	Bacteroides vulgatus
365305	579	72	0.124352	Bacteroides vulgatus ATCC 8482
365090	664	72	0.108434	Bacteroides vulgatus
364973	516	72	0.139535	Bacteroides vulgatus ATCC 8482
366751	667	72	0.107946	Bacteroides vulgatus ATCC 8482
364194	599	72	0.1202	Bacteroides vulgatus
362403	816	72	0.0882353	Bacteroides vulgatus
366847	634	72	0.113565	Bacteroides vulgatus
362641	531	72	0.135593	Bacteroides vulgatus
365382	632	72	0.113924	Bacteroides vulgatus ATCC 8482
364474	799	72	0.0901126	Bacteroides vulgatus ATCC 8482
362949	547	72	0.131627	Bacteroides vulgatus
365815	722	72	0.099723	Bacteroides vulgatus ATCC 8482
361348	844	72	0.0853081	Bacteroides vulgatus
361503	792	72	0.0909091	Bacteroides vulgatus ATCC 8482
361613	825	72	0.0872727	Bacteroides vulgatus
361707	889	72	0.0809899	Bacteroides vulgatus ATCC 8482
364767	810	72	0.0888889	Bacteroides vulgatus ATCC 8482
361633	578	72	0.124567	Bacteroides vulgatus
361617	692	71	0.102601	Bacteroides vulgatus ATCC 8482
363638	955	71	0.0743455	Bacteroides vulgatus ATCC 8482
365062	874	71	0.0812357	Bacteroides vulgatus
365654	1035	71	0.068599	Bacteroides vulgatus
361977	682	71	0.104106	Bacteroides vulgatus
363307	1001	71	0.0709291	Bacteroides vulgatus
366740	666	71	0.106607	Bacteroides vulgatus
363799	919	71	0.0772579	Bacteroides vulgatus ATCC 8482
363284	651	71	0.109063	Bacteroides vulgatus
362116	832	71	0.0853365	Bacteroides vulgatus ATCC 8482
364226	544	71	0.130515	Bacteroides vulgatus
363153	610	71	0.116393	Bacteroides vulgatus
364790	751	71	0.0945406	Bacteroides vulgatus
367094	663	71	0.107089	Bacteroides vulgatus
362778	834	71	0.0851319	Bacteroides vulgatus ATCC 8482
362787	677	71	0.104874	Bacteroides vulgatus
363495	798	71	0.0889724	Bacteroides vulgatus ATCC 8482
364843	564	70	0.124113	Bacteroides vulgatus ATCC 8482
364878	770	70	0.0909091	Bacteroides vulgatus ATCC 8482
365786	778	70	0.0899743	Bacteroides vulgatus
363195	559	70	0.125224	Bacteroides vulgatus
366565	786	70	0.0890585	Bacteroides vulgatus ATCC 8482
362204	583	70	0.120069	Bacteroides vulgatus ATCC 8482
363978	816	70	0.0857843	Bacteroides vulgatus ATCC 8482
366828	729	70	0.0960219	Bacteroides vulgatus
364903	865	70	0.0809249	Bacteroides vulgatus
366222	534	70	0.131086	Bacteroides vulgatus
362779	765	70	0.0915033	Bacteroides vulgatus
366271	628	70	0.111465	Bacteroides vulgatus
363311	720	70	0.0972222	Bacteroides vulgatus
362695	534	70	0.131086	Bacteroides vulgatus
366856	705	70	0.0992908	Bacteroides vulgatus
363356	569	70	0.123023	Bacteroides vulgatus ATCC 8482
364168	760	70	0.0921053	Bacteroides vulgatus
365367	961	70	0.0728408	Bacteroides vulgatus ATCC 8482
361544	632	70	0.110759	Bacteroides vulgatus
367049	664	70	0.105422	Bacteroides vulgatus ATCC 8482
363870	596	70	0.11745	Bacteroides vulgatus
364256	950	70	0.0736842	Bacteroides vulgatus
362429	762	70	0.0918635	Bacteroides vulgatus
366653	691	70	0.101302	Bacteroides vulgatus ATCC 8482
367009	584	70	0.119863	Bacteroides vulgatus
362486	638	70	0.109718	Bacteroides vulgatus
361690	560	69	0.123214	Bacteroides vulgatus ATCC 8482
365798	593	69	0.116358	Bacteroides vulgatus
362315	735	69	0.0938776	Bacteroides vulgatus ATCC 8482
363603	739	69	0.0933694	Bacteroides vulgatus ATCC 8482
364100	700	69	0.0985714	Bacteroides vulgatus
366989	993	69	0.0694864	Bacteroides vulgatus ATCC 8482
362587	732	69	0.0942623	Bacteroides vulgatus ATCC 8482
362274	883	69	0.0781427	Bacteroides vulgatus
362939	613	69	0.112561	Bacteroides vulgatus
365775	821	69	0.0840438	Bacteroides vulgatus ATCC 8482
363267	627	69	0.110048	Bacteroides vulgatus
365102	682	69	0.101173	Bacteroides vulgatus
363763	574	69	0.120209	Bacteroides vulgatus
363997	512	68	0.132812	Bacteroides vulgatus
364828	890	68	0.0764045	Bacteroides vulgatus
364992	572	68	0.118881	Bacteroides vulgatus ATCC 8482
363096	603	68	0.112769	Bacteroides vulgatus ATCC 8482
363187	556	68	0.122302	Bacteroides vulgatus
365833	621	68	0.109501	Bacteroides vulgatus ATCC 8482
365829	810	68	0.0839506	Bacteroides vulgatus ATCC 8482
365817	650	68	0.104615	Bacteroides vulgatus
365639	759	68	0.0895916	Bacteroides vulgatus
361739	557	68	0.122083	Bacteroides vulgatus
363543	596	68	0.114094	Bacteroides vulgatus ATCC 8482
365973	772	68	0.0880829	Bacteroides vulgatus ATCC 8482
362113	715	68	0.0951049	Bacteroides vulgatus
365161	716	68	0.0949721	Bacteroides vulgatus
365777	816	68	0.0833333	Bacteroides vulgatus ATCC 8482
366138	705	68	0.0964539	Bacteroides vulgatus
362511	717	68	0.0948396	Bacteroides vulgatus
364236	1587	68	0.0428481	Bacteroides vulgatus ATCC 8482
361362	790	68	0.0860759	Bacteroides vulgatus
366302	571	68	0.119089	Bacteroides vulgatus ATCC 8482
366566	548	68	0.124088	Bacteroides vulgatus
364568	900	68	0.0755556	Bacteroides vulgatus ATCC 8482
362563	566	68	0.120141	Bacteroides vulgatus
365977	648	68	0.104938	Bacteroides vulgatus ATCC 8482
363789	665	68	0.102256	Bacteroides vulgatus ATCC 8482
365271	752	68	0.0904255	Bacteroides vulgatus
365774	1043	68	0.0651965	Bacteroides vulgatus ATCC 8482
363315	771	67	0.0869001	Bacteroides vulgatus
362697	726	67	0.0922865	Bacteroides vulgatus
366427	680	67	0.0985294	Bacteroides vulgatus ATCC 8482
367083	665	67	0.100752	Bacteroides vulgatus ATCC 8482
362634	899	67	0.0745273	Bacteroides vulgatus ATCC 8482
363795	644	67	0.104037	Bacteroides vulgatus ATCC 8482
365975	505	67	0.132673	Bacteroides vulgatus
362750	874	67	0.076659	Bacteroides vulgatus
362714	1440	67	0.0465278	Bacteroides vulgatus ATCC 8482
366164	1033	67	0.0648596	Bacteroides vulgatus
366282	687	67	0.0975255	Bacteroides vulgatus ATCC 8482
363776	688	67	0.0973837	Bacteroides vulgatus
364709	757	67	0.0885073	Bacteroides vulgatus
365183	573	67	0.116928	Bacteroides vulgatus
366290	652	67	0.102761	Bacteroides vulgatus
366238	848	67	0.0790094	Bacteroides vulgatus ATCC 8482
363719	575	67	0.116522	Bacteroides vulgatus
365572	676	67	0.0991124	Bacteroides vulgatus
361864	529	67	0.126654	Bacteroides vulgatus
363875	509	66	0.129666	Bacteroides vulgatus
366199	861	66	0.0766551	Bacteroides vulgatus ATCC 8482
366965	775	66	0.0851613	Bacteroides vulgatus
366429	676	66	0.0976331	Bacteroides vulgatus ATCC 8482
365547	888	66	0.0743243	Bacteroides vulgatus ATCC 8482
364586	966	66	0.068323	Bacteroides vulgatus
362995	517	66	0.12766	Bacteroides vulgatus ATCC 8482
365233	821	66	0.0803898	Bacteroides vulgatus
364893	961	66	0.0686785	Bacteroides vulgatus ATCC 8482
364829	614	66	0.107492	Bacteroides vulgatus ATCC 8482
365096	820	66	0.0804878	Bacteroides vulgatus
366371	767	66	0.0860495	Bacteroides vulgatus
365493	626	66	0.105431	Bacteroides vulgatus ATCC 8482
366291	903	66	0.0730897	Bacteroides vulgatus
364146	611	66	0.10802	Bacteroides vulgatus
361377	833	66	0.0792317	Bacteroides vulgatus ATCC 8482
363900	686	66	0.0962099	Bacteroides vulgatus
361949	587	66	0.112436	Bacteroides vulgatus
363102	659	66	0.100152	Bacteroides vulgatus
364235	819	66	0.0805861	Bacteroides vulgatus
365088	805	66	0.0819876	Bacteroides vulgatus ATCC 8482
361958	697	66	0.0946915	Bacteroides vulgatus
366333	693	66	0.0952381	Bacteroides vulgatus ATCC 8482
363772	979	66	0.0674157	Bacteroides vulgatus
362772	568	66	0.116197	Bacteroides vulgatus
365402	664	66	0.0993976	Bacteroides vulgatus
364009	750	66	0.088	Bacteroides vulgatus ATCC 8482
361975	585	66	0.112821	Bacteroides vulgatus
363145	510	66	0.129412	Bacteroides vulgatus
366592	829	65	0.0784077	Bacteroides vulgatus
363349	546	65	0.119048	Bacteroides vulgatus ATCC 8482
362211	993	65	0.0654582	Bacteroides vulgatus ATCC 8482
361955	554	65	0.117329	Bacteroides vulgatus ATCC 8482
366802	587	65	0.110733	Bacteroides vulgatus
364636	895	65	0.0726257	Bacteroides vulgatus ATCC 8482
364745	570	65	0.114035	Bacteroides vulgatus
364660	502	65	0.129482	Bacteroides vulgatus ATCC 8482
362479	642	65	0.101246	Bacteroides vulgatus
363647	796	65	0.0816583	Bacteroides vulgatus
363809	845	65	0.0769231	Bacteroides vulgatus
361570	539	65	0.120594	Bacteroides vulgatus
363917	553	65	0.117541	Bacteroides vulgatus ATCC 8482
361760	741	65	0.0877193	Bacteroides vulgatus
362725	530	65	0.122642	Bacteroides vulgatus
363634	641	65	0.101404	Bacteroides vulgatus
364567	581	65	0.111876	Bacteroides vulgatus ATCC 8482
365882	832	65	0.078125	Bacteroides vulgatus
361971	770	64	0.0831169	Bacteroides vulgatus
366934	997	64	0.0641926	Bacteroides vulgatus
365034	620	64	0.103226	Bacteroides vulgatus
362689	661	64	0.096823	Bacteroides vulgatus ATCC 8482
363628	787	64	0.0813215	Bacteroides vulgatus
366310	519	64	0.123314	Bacteroides vulgatus
361495	673	64	0.0950966	Bacteroides vulgatus
362788	682	64	0.0938416	Bacteroides vulgatus
362464	744	64	0.0860215	Bacteroides vulgatus
366842	626	64	0.102236	Bacteroides vulgatus
363294	632	64	0.101266	Bacteroides vulgatus ATCC 8482
361884	768	64	0.0833333	Bacteroides vulgatus
365344	689	64	0.0928882	Bacteroides vulgatus
364634	834	64	0.0767386	Bacteroides vulgatus
365415	823	64	0.0777643	Bacteroides vulgatus ATCC 8482
366198	616	64	0.103896	Bacteroides vulgatus
365446	956	64	0.0669456	Bacteroides vulgatus
361786	610	64	0.104918	Bacteroides vulgatus
365471	685	64	0.0934307	Bacteroides vulgatus ATCC 8482
367069	618	64	0.10356	Bacteroides vulgatus
362130	653	64	0.0980092	Bacteroides vulgatus ATCC 8482
364330	823	63	0.0765492	Bacteroides vulgatus ATCC 8482
365671	621	63	0.101449	Bacteroides vulgatus
361654	646	63	0.0975232	Bacteroides vulgatus
362052	626	63	0.100639	Bacteroides vulgatus ATCC 8482
365682	589	63	0.106961	Bacteroides vulgatus
367065	563	63	0.111901	Bacteroides vulgatus
363295	728	63	0.0865385	Bacteroides vulgatus
365869	519	63	0.121387	Bacteroides vulgatus
363366	1006	63	0.0626243	Bacteroides vulgatus
364403	599	63	0.105175	Bacteroides vulgatus
364838	817	63	0.0771114	Bacteroides vulgatus ATCC 8482
361427	603	63	0.104478	Bacteroides vulgatus
361906	824	63	0.0764563	Bacteroides vulgatus
362383	678	63	0.0929204	Bacteroides vulgatus
364287	1015	63	0.062069	Bacteroides vulgatus ATCC 8482
366576	575	63	0.109565	Bacteroides vulgatus
364948	677	62	0.0915805	Bacteroides vulgatus
365023	620	62	0.1	Bacteroides vulgatus
364039	582	62	0.106529	Bacteroides vulgatus
365065	561	62	0.110517	Bacteroides vulgatus ATCC 8482
366022	514	62	0.120623	Bacteroides vulgatus ATCC 8482
361815	713	62	0.0869565	Bacteroides vulgatus
366834	817	62	0.0758874	Bacteroides vulgatus ATCC 8482
361706	607	62	0.102142	Bacteroides vulgatus
364241	696	62	0.0890805	Bacteroides vulgatus
363257	643	62	0.096423	Bacteroides vulgatus ATCC 8482
364260	525	62	0.118095	Bacteroides vulgatus ATCC 8482
361697	538	62	0.115242	Bacteroides vulgatus ATCC 8482
362345	769	62	0.0806242	Bacteroides vulgatus
365701	677	62	0.0915805	Bacteroides vulgatus
363275	807	62	0.0768278	Bacteroides vulgatus ATCC 8482
362952	742	62	0.083558	Bacteroides vulgatus
363555	714	62	0.0868347	Bacteroides vulgatus
362723	813	62	0.0762608	Bacteroides vulgatus
362918	555	62	0.111712	Bacteroides vulgatus
364527	818	62	0.0757946	Bacteroides vulgatus
362860	646	62	0.0959752	Bacteroides vulgatus
362843	572	62	0.108392	Bacteroides vulgatus
362834	558	62	0.111111	Bacteroides vulgatus ATCC 8482
366995	573	62	0.108202	Bacteroides vulgatus ATCC 8482
365540	846	62	0.0732861	Bacteroides vulgatus ATCC 8482
366523	686	62	0.090379	Bacteroides vulgatus
365420	576	62	0.107639	Bacteroides vulgatus
366585	547	62	0.113346	Bacteroides vulgatus
364578	584	62	0.106164	Bacteroides vulgatus
363343	622	62	0.0996785	Bacteroides vulgatus
366875	933	62	0.0664523	Bacteroides vulgatus ATCC 8482
362613	648	62	0.095679	Bacteroides vulgatus
362614	685	62	0.0905109	Bacteroides vulgatus
361901	598	61	0.102007	Bacteroides vulgatus
363328	594	61	0.102694	Bacteroides vulgatus ATCC 8482
363670	894	61	0.0682327	Bacteroides vulgatus ATCC 8482
365913	697	61	0.0875179	Bacteroides vulgatus ATCC 8482
362603	538	61	0.113383	Bacteroides vulgatus
364775	811	61	0.0752158	Bacteroides vulgatus ATCC 8482
365744	844	61	0.0722749	Bacteroides vulgatus ATCC 8482
363833	601	61	0.101498	Bacteroides vulgatus
362364	611	61	0.0998363	Bacteroides vulgatus ATCC 8482
366253	536	61	0.113806	Bacteroides vulgatus ATCC 8482
364681	613	61	0.0995106	Bacteroides vulgatus
362726	774	61	0.0788114	Bacteroides vulgatus ATCC 8482
364384	857	61	0.0711785	Bacteroides vulgatus ATCC 8482
361800	859	61	0.0710128	Bacteroides vulgatus
366518	797	61	0.076537	Bacteroides vulgatus
363724	854	61	0.0714286	Bacteroides vulgatus ATCC 8482
365260	682	61	0.0894428	Bacteroides vulgatus
366154	952	61	0.0640756	Bacteroides vulgatus
362187	553	60	0.108499	Bacteroides vulgatus ATCC 8482
361863	743	60	0.0807537	Bacteroides vulgatus
364503	566	60	0.106007	Bacteroides vulgatus
364872	689	60	0.0870827	Bacteroides vulgatus
365813	886	60	0.0677201	Bacteroides vulgatus
362776	721	60	0.0832178	Bacteroides vulgatus
366151	666	60	0.0900901	Bacteroides vulgatus
362833	622	60	0.096463	Bacteroides vulgatus ATCC 8482
363035	975	60	0.0615385	Bacteroides vulgatus ATCC 8482
364600	667	60	0.089955	Bacteroides vulgatus ATCC 8482
365372	762	60	0.0787402	Bacteroides vulgatus
363668	860	60	0.0697674	Bacteroides vulgatus ATCC 8482
363961	517	60	0.116054	Bacteroides vulgatus ATCC 8482
361753	677	60	0.0886263	Bacteroides vulgatus ATCC 8482
362619	771	60	0.077821	Bacteroides vulgatus ATCC 8482
363808	833	60	0.0720288	Bacteroides vulgatus
365190	650	60	0.0923077	Bacteroides vulgatus
366956	581	60	0.10327	Bacteroides vulgatus
365676	649	60	0.0924499	Bacteroides vulgatus
362073	667	60	0.089955	Bacteroides vulgatus
364723	598	60	0.100334	Bacteroides vulgatus
361787	715	60	0.0839161	Bacteroides vulgatus
365970	622	60	0.096463	Bacteroides vulgatus ATCC 8482
364541	782	60	0.0767263	Bacteroides vulgatus
365722	912	60	0.0657895	Bacteroides vulgatus
365736	845	60	0.0710059	Bacteroides vulgatus
365803	865	60	0.0693642	Bacteroides vulgatus ATCC 8482
361789	920	60	0.0652174	Bacteroides vulgatus
361681	577	60	0.103986	Bacteroides vulgatus
363780	673	59	0.0876672	Bacteroides vulgatus
366035	636	59	0.0927673	Bacteroides vulgatus
363205	973	59	0.0606372	Bacteroides vulgatus
364325	730	59	0.0808219	Bacteroides vulgatus
367029	571	59	0.103327	Bacteroides vulgatus
365653	562	59	0.104982	Bacteroides vulgatus ATCC 8482
367027	675	59	0.0874074	Bacteroides vulgatus
366894	531	59	0.111111	Bacteroides vulgatus
362048	564	59	0.10461	Bacteroides vulgatus
366120	781	59	0.0755442	Bacteroides vulgatus
363358	749	59	0.0787717	Bacteroides vulgatus ATCC 8482
363046	813	59	0.0725707	Bacteroides vulgatus
363080	597	59	0.0988275	Bacteroides vulgatus
361714	520	59	0.113462	Bacteroides vulgatus ATCC 8482
364529	719	59	0.0820584	Bacteroides vulgatus
365931	695	58	0.0834532	Bacteroides vulgatus ATCC 8482
366407	655	58	0.0885496	Bacteroides vulgatus
362256	582	58	0.0996564	Bacteroides vulgatus ATCC 8482
363671	768	58	0.0755208	Bacteroides vulgatus
364791	871	58	0.0665901	Bacteroides vulgatus ATCC 8482
362270	587	58	0.0988075	Bacteroides vulgatus
365754	629	58	0.0922099	Bacteroides vulgatus
365951	508	58	0.114173	Bacteroides vulgatus ATCC 8482
363264	686	58	0.0845481	Bacteroides vulgatus
363627	660	58	0.0878788	Bacteroides vulgatus
366425	881	58	0.0658343	Bacteroides vulgatus ATCC 8482
363619	704	58	0.0823864	Bacteroides vulgatus
367064	737	58	0.0786974	Bacteroides vulgatus ATCC 8482
367073	546	58	0.106227	Bacteroides vulgatus
366725	682	58	0.085044	Bacteroides vulgatus
365127	816	58	0.0710784	Bacteroides vulgatus ATCC 8482
366586	630	58	0.0920635	Bacteroides vulgatus
362032	669	58	0.0866966	Bacteroides vulgatus
365597	822	58	0.0705596	Bacteroides vulgatus ATCC 8482
366503	577	58	0.10052	Bacteroides vulgatus
364456	508	58	0.114173	Bacteroides vulgatus
366931	716	58	0.0810056	Bacteroides vulgatus
362458	587	58	0.0988075	Bacteroides vulgatus
364536	694	58	0.0835735	Bacteroides vulgatus
366893	521	58	0.111324	Bacteroides vulgatus
363942	569	58	0.101933	Bacteroides vulgatus
366606	793	58	0.07314	Bacteroides vulgatus
362809	507	57	0.112426	Bacteroides vulgatus
364483	685	57	0.0832117	Bacteroides vulgatus
363715	708	57	0.0805085	Bacteroides vulgatus ATCC 8482
366041	661	57	0.086233	Bacteroides vulgatus
366106	662	57	0.0861027	Bacteroides vulgatus
364651	595	57	0.0957983	Bacteroides vulgatus
362047	619	57	0.092084	Bacteroides vulgatus ATCC 8482
364714	899	57	0.0634038	Bacteroides vulgatus
366334	707	57	0.0806223	Bacteroides vulgatus ATCC 8482
366377	504	57	0.113095	Bacteroides vulgatus
364861	523	57	0.108987	Bacteroides vulgatus ATCC 8482
366514	590	57	0.0966102	Bacteroides vulgatus
363713	517	57	0.110251	Bacteroides vulgatus
365627	636	57	0.0896226	Bacteroides vulgatus ATCC 8482
365075	993	57	0.0574018	Bacteroides vulgatus
363251	881	57	0.0646992	Bacteroides vulgatus
361987	809	57	0.0704574	Bacteroides vulgatus
363054	601	57	0.0948419	Bacteroides vulgatus ATCC 8482
363962	514	57	0.110895	Bacteroides vulgatus ATCC 8482
361895	618	57	0.092233	Bacteroides vulgatus
362518	725	57	0.0786207	Bacteroides vulgatus
362290	578	56	0.0968858	Bacteroides vulgatus
363159	662	56	0.0845921	Bacteroides vulgatus
366351	779	56	0.071887	Bacteroides vulgatus
361953	720	56	0.0777778	Bacteroides vulgatus ATCC 8482
362609	861	56	0.0650407	Bacteroides vulgatus
361843	915	56	0.0612022	Bacteroides vulgatus ATCC 8482
365927	527	56	0.106262	Bacteroides vulgatus ATCC 8482
362529	653	56	0.085758	Bacteroides vulgatus
361974	501	56	0.111776	Bacteroides vulgatus
364188	577	56	0.0970537	Bacteroides vulgatus
365324	598	56	0.0936455	Bacteroides vulgatus
366864	791	56	0.0707965	Bacteroides vulgatus
361809	642	56	0.0872274	Bacteroides vulgatus
362119	580	56	0.0965517	Bacteroides vulgatus ATCC 8482
361771	514	56	0.108949	Bacteroides vulgatus
366844	502	56	0.111554	Bacteroides vulgatus
364813	627	56	0.0893142	Bacteroides vulgatus
365767	504	56	0.111111	Bacteroides vulgatus
362512	629	56	0.0890302	Bacteroides vulgatus
363794	741	56	0.0755735	Bacteroides vulgatus
366835	686	56	0.0816327	Bacteroides vulgatus ATCC 8482
367000	710	56	0.0788732	Bacteroides vulgatus
366580	709	56	0.0789845	Bacteroides vulgatus ATCC 8482
365083	528	56	0.106061	Bacteroides vulgatus ATCC 8482
366654	714	56	0.0784314	Bacteroides vulgatus
366796	719	56	0.077886	Bacteroides vulgatus ATCC 8482
363408	537	56	0.104283	Bacteroides vulgatus
361701	908	56	0.061674	Bacteroides vulgatus
364965	576	55	0.0954861	Bacteroides vulgatus ATCC 8482
364782	741	55	0.074224	Bacteroides vulgatus
363829	535	55	0.102804	Bacteroides vulgatus ATCC 8482
366760	802	55	0.0685786	Bacteroides vulgatus
365004	686	55	0.0801749	Bacteroides vulgatus
364805	595	55	0.092437	Bacteroides vulgatus
366646	650	55	0.0846154	Bacteroides vulgatus
365737	683	55	0.0805271	Bacteroides vulgatus
361892	505	55	0.108911	Bacteroides vulgatus
365290	718	55	0.0766017	Bacteroides vulgatus ATCC 8482
365678	746	55	0.0737265	Bacteroides vulgatus
366713	794	55	0.0692695	Bacteroides vulgatus
365276	553	54	0.0976492	Bacteroides vulgatus
363382	590	54	0.0915254	Bacteroides vulgatus
366460	724	54	0.0745856	Bacteroides vulgatus
362058	899	54	0.0600667	Bacteroides vulgatus ATCC 8482
363544	687	54	0.0786026	Bacteroides vulgatus
362235	631	54	0.0855784	Bacteroides vulgatus
362427	877	54	0.0615735	Bacteroides vulgatus
366000	890	54	0.0606742	Bacteroides vulgatus
[truncated: 19,965 more rows]
[truncated: 6 more columns]

## Sheet: 3
[Unassigned]
Taxid	-1
Abundance	159151
Contigs	2064
Orfs	4796
Contigs
Contig_ID	Length	Abundance	Abundance/Length	Assignment
362002	1477	5666	3.83615
364120	5551	3583	0.645469
364084	3006	2820	0.938124
363026	1553	1927	1.24082
362123	4020	1412	0.351244
363009	4193	1235	0.294539
361395	883	1184	1.34088
363310	2668	937	0.351199
366330	4321	897	0.207591
364123	3228	889	0.275403
366130	3224	798	0.247519
362043	3554	791	0.222566
366251	2048	785	0.383301
363369	4061	783	0.19281
364087	3746	732	0.195408
365148	4991	732	0.146664
364381	2269	721	0.317761
363055	4166	710	0.170427
366235	1566	693	0.442529
361386	1599	654	0.409006
366186	1323	623	0.470899
363071	1848	611	0.330628
363364	2714	596	0.219602
364083	1914	559	0.292059
363481	3024	553	0.18287
363005	2959	543	0.183508
364446	1936	534	0.275826
361549	3160	517	0.163608
362208	1864	517	0.277361
364086	1489	512	0.343855
362063	2609	509	0.195094
361556	3818	502	0.131482
364170	3114	499	0.160244
361446	2692	487	0.180906
366221	747	478	0.639893
364102	1970	464	0.235533
362157	2718	448	0.164827
366205	2100	416	0.198095
363025	1717	412	0.239953
364206	2671	407	0.152377
363089	3604	405	0.112375
364213	2412	394	0.16335
366382	1563	387	0.247601
361448	2193	387	0.176471
364115	1416	383	0.27048
362111	1056	381	0.360795
363306	2235	380	0.170022
365384	1707	378	0.221441
364094	2432	378	0.155428
366157	2249	372	0.165407
365738	2328	368	0.158076
363391	1093	366	0.334858
363041	1046	365	0.348948
362060	3012	365	0.121182
363292	1551	360	0.232108
362313	2010	348	0.173134
365227	2186	345	0.157823
365150	1658	342	0.206273
363344	2270	339	0.149339
361557	2054	332	0.161636
363351	2124	332	0.156309
365401	2523	330	0.130797
363330	1447	329	0.227367
363501	2426	326	0.134378
362092	1925	321	0.166753
365358	1426	306	0.214586
365172	2379	306	0.128625
363209	1425	304	0.213333
363573	1526	303	0.198558
365196	2022	296	0.14639
363087	2420	295	0.121901
365241	2162	293	0.135523
362064	1654	292	0.176542
361393	885	290	0.327684
366168	1856	285	0.153556
363331	1036	283	0.273166
363560	1350	281	0.208148
365600	1755	278	0.158405
363058	1566	276	0.176245
366505	2332	276	0.118353
366491	1692	276	0.163121
362267	1880	275	0.146277
365460	1594	258	0.161857
364572	1842	255	0.138436
366262	1844	254	0.137744
364369	1669	253	0.151588
364500	1585	251	0.15836
363744	1771	250	0.141163
363287	1045	250	0.239234
364431	1708	246	0.144028
364230	1283	241	0.187841
366479	878	235	0.267654
364911	1463	235	0.160629
365213	1620	234	0.144444
362045	1725	232	0.134493
362526	2032	232	0.114173
361519	2030	231	0.113793
365185	1289	230	0.178433
366126	1762	229	0.129966
366810	1485	225	0.151515
364650	905	225	0.248619
365512	2145	224	0.104429
365195	1520	223	0.146711
361452	1693	223	0.131719
363299	1033	222	0.214908
362185	1387	220	0.158616
363289	1355	220	0.162362
365347	1583	217	0.137081
365674	1077	216	0.200557
361666	1507	215	0.142668
363321	1420	214	0.150704
363137	1667	212	0.127175
362389	1221	211	0.172809
362670	1109	210	0.18936
361846	1504	208	0.138298
366945	1894	205	0.108237
361651	1516	200	0.131926
362266	1221	199	0.162981
364296	780	198	0.253846
364237	1017	197	0.193707
365494	1766	196	0.110985
365316	1880	195	0.103723
364215	1843	195	0.105806
362143	1107	194	0.175248
363697	605	194	0.320661
362305	1486	189	0.127187
362467	1272	186	0.146226
364680	1267	185	0.146014
361624	1211	184	0.151941
366473	1510	182	0.12053
362108	710	180	0.253521
362152	625	180	0.288
362640	1125	179	0.159111
363125	1724	176	0.102088
364758	945	176	0.186243
362552	1195	175	0.146444
363220	1384	174	0.125723
366762	1273	174	0.136685
365835	881	169	0.191827
366529	1271	169	0.132966
363158	905	168	0.185635
364522	1541	168	0.10902
361364	1268	168	0.132492
367102	1052	166	0.157795
361540	1940	166	0.085567
364278	1535	165	0.107492
366591	969	165	0.170279
362117	1491	165	0.110664
365981	674	164	0.243323
361609	1252	161	0.128594
363202	1470	161	0.109524
361896	1156	159	0.137543
366781	1324	157	0.11858
364594	1204	157	0.130399
361529	1441	156	0.108258
363427	1340	156	0.116418
364764	1229	155	0.126119
365264	1144	155	0.13549
365354	1424	155	0.108848
362401	1430	155	0.108392
366782	1206	154	0.127695
365764	1045	154	0.147368
361490	821	151	0.183922
363614	1151	151	0.13119
364633	943	150	0.159067
362656	793	149	0.187894
362265	919	148	0.161045
365411	761	147	0.193167
364710	915	147	0.160656
362950	1021	146	0.142997
362873	715	145	0.202797
362191	1567	145	0.0925335
361662	1831	145	0.0791917
361814	1234	145	0.117504
366426	654	144	0.220183
366571	1286	144	0.111975
361473	1699	144	0.0847557
365443	1761	144	0.0817717
361604	1353	143	0.105691
364464	1117	142	0.127126
362701	1386	141	0.101732
361441	1603	141	0.0879601
361648	975	141	0.144615
362014	1388	139	0.100144
363701	1300	137	0.105385
365715	1187	137	0.115417
366788	1022	135	0.132094
365537	1615	135	0.0835913
365383	1778	134	0.0753656
362061	1205	133	0.110373
363384	720	133	0.184722
365301	1130	133	0.117699
364134	762	132	0.173228
366292	693	131	0.189033
366706	1013	131	0.129319
366506	899	130	0.144605
366466	1607	130	0.0808961
363567	1237	129	0.104285
364072	1743	129	0.0740103
363524	960	129	0.134375
365536	1169	129	0.110351
366331	953	129	0.135362
365343	1323	128	0.0967498
366547	1484	128	0.0862534
366241	1664	128	0.0769231
366602	1086	128	0.117864
363201	1226	127	0.103589
364328	1409	126	0.0894251
365894	709	126	0.177715
363170	721	125	0.17337
362090	1031	125	0.121242
362496	894	125	0.139821
361935	1048	124	0.118321
365859	1323	124	0.0937264
366497	1187	123	0.103623
362439	891	123	0.138047
362541	1010	123	0.121782
363963	1028	122	0.118677
362264	1079	122	0.113068
364799	754	122	0.161804
364288	848	122	0.143868
362877	1260	121	0.0960317
365450	599	120	0.200334
362279	1375	120	0.0872727
363586	1005	119	0.118408
363565	1267	118	0.0931334
361520	1155	117	0.101299
365269	1159	116	0.100086
363564	778	116	0.1491
363679	1118	115	0.102862
364184	931	115	0.123523
363605	1230	115	0.0934959
365385	821	115	0.140073
364190	677	114	0.16839
364317	1101	114	0.103542
364818	982	114	0.11609
366789	1122	114	0.101604
365806	872	114	0.130734
364720	652	113	0.173313
365857	879	113	0.128555
362056	819	113	0.137973
361576	815	113	0.13865
366215	1615	113	0.069969
362596	951	113	0.118822
362347	920	113	0.122826
367079	978	112	0.114519
366204	760	112	0.147368
366388	589	112	0.190153
365205	777	112	0.144144
361398	530	111	0.209434
361750	1276	111	0.0869906
363098	1191	111	0.093199
363806	545	110	0.201835
364275	796	110	0.138191
364817	1235	110	0.0890688
365581	919	110	0.119695
365602	735	110	0.14966
365612	751	110	0.146471
366818	1080	108	0.1
364489	1119	108	0.0965147
366680	549	108	0.196721
361796	1386	107	0.0772006
363792	813	107	0.131611
366813	760	107	0.140789
363491	662	106	0.160121
367041	750	106	0.141333
362356	1264	106	0.0838608
363665	831	106	0.127557
366299	823	105	0.127582
365881	916	105	0.114629
366726	820	104	0.126829
364480	1092	104	0.0952381
362438	1036	104	0.100386
362553	963	104	0.107996
362128	997	104	0.104313
362148	1423	104	0.073085
363695	721	104	0.144244
362322	555	103	0.185586
365998	663	103	0.155354
363268	990	103	0.10404
366395	816	103	0.126225
363274	611	101	0.165303
365481	1003	101	0.100698
364311	1139	101	0.0886743
364298	981	101	0.102956
361605	1306	101	0.0773354
364280	955	100	0.104712
362863	744	100	0.134409
365812	1353	100	0.0739098
361762	1059	100	0.0944287
365302	695	99	0.142446
366831	1153	99	0.085863
367008	704	99	0.140625
364272	996	99	0.0993976
362674	1059	98	0.0925401
365464	698	98	0.140401
361580	765	98	0.128105
363304	1262	98	0.0776545
363899	736	96	0.130435
366685	1502	96	0.0639148
364856	963	96	0.0996885
364153	844	96	0.113744
361455	555	95	0.171171
364779	698	95	0.136103
366985	785	95	0.121019
363425	949	95	0.100105
366582	951	95	0.0998948
363318	1204	95	0.0789037
361704	1414	95	0.0671853
362813	1054	95	0.0901328
363797	840	95	0.113095
363615	746	94	0.126005
366695	698	94	0.13467
362798	1150	94	0.0817391
364746	1004	94	0.0936255
366432	974	93	0.0954825
364274	744	93	0.125
365942	926	93	0.100432
365851	1281	93	0.0725995
365169	697	93	0.133429
364588	1358	92	0.0677467
364428	1163	92	0.0791058
366924	1017	92	0.0904621
362783	785	92	0.117197
364355	596	92	0.154362
362516	1048	92	0.0877863
364073	1032	91	0.0881783
366556	793	91	0.114754
364030	657	91	0.138508
366181	894	91	0.10179
361502	994	91	0.0915493
364203	866	90	0.103926
364839	756	90	0.119048
366845	622	90	0.144695
364337	608	90	0.148026
366337	1210	90	0.0743802
366543	783	89	0.113665
363337	988	89	0.090081
366555	753	89	0.118194
365189	870	89	0.102299
363392	967	88	0.0910031
364251	610	88	0.144262
361507	754	88	0.116711
361595	1045	88	0.0842105
361736	850	88	0.103529
364320	1197	87	0.0726817
363757	671	87	0.129657
363636	991	87	0.0877901
364721	819	87	0.106227
365052	991	87	0.0877901
362391	896	87	0.0970982
366527	932	86	0.0922747
365018	749	86	0.11482
366739	829	86	0.103739
365373	1025	86	0.0839024
362307	740	86	0.116216
366252	539	86	0.159555
366929	1278	86	0.0672926
362224	535	86	0.160748
363368	1037	86	0.0829315
362555	838	86	0.102625
365427	916	86	0.0938865
366370	760	86	0.113158
364316	1233	86	0.0697486
363927	739	86	0.116373
365280	507	85	0.167653
364160	749	85	0.113485
366315	955	85	0.0890052
364535	585	84	0.14359
366848	691	84	0.121563
365160	782	84	0.107417
362217	849	84	0.0989399
366326	527	84	0.159393
365363	1119	84	0.075067
363675	1239	84	0.0677966
361844	1198	84	0.0701169
361501	883	83	0.0939977
363373	850	83	0.0976471
365313	660	83	0.125758
366712	979	83	0.0847804
363487	557	83	0.149013
366062	844	83	0.0983412
361827	998	83	0.0831663
365545	885	82	0.0926554
365805	1256	82	0.0652866
361429	1119	82	0.0732797
362180	840	82	0.097619
363611	680	82	0.120588
363286	696	82	0.117816
364364	807	82	0.101611
363472	965	82	0.0849741
363952	751	81	0.107856
362727	791	81	0.102402
363217	706	81	0.114731
364452	936	81	0.0865385
361410	841	81	0.0963139
364647	801	81	0.101124
366697	747	81	0.108434
361623	596	81	0.135906
365357	914	81	0.0886214
362168	768	81	0.105469
361449	925	81	0.0875676
363413	734	81	0.110354
362682	757	80	0.10568
364912	698	80	0.114613
361801	654	80	0.122324
365623	727	80	0.110041
364980	871	80	0.0918485
362472	681	80	0.117474
366254	861	80	0.0929152
362651	1097	80	0.0729262
364602	700	80	0.114286
365902	780	80	0.102564
364643	580	80	0.137931
365918	767	80	0.104302
362820	562	79	0.140569
363424	661	79	0.119516
362666	1070	79	0.0738318
363503	867	79	0.0911188
364981	670	78	0.116418
366598	1013	78	0.076999
366773	851	78	0.0916569
361374	1107	78	0.0704607
364331	825	78	0.0945455
366287	764	78	0.102094
363010	649	78	0.120185
365651	691	78	0.11288
366313	587	77	0.131175
366159	989	77	0.0778564
366808	1011	77	0.0761622
364018	635	77	0.12126
365379	769	77	0.10013
366180	653	77	0.117917
365570	811	77	0.0949445
365968	675	77	0.114074
362242	868	77	0.0887097
364259	736	77	0.10462
362521	869	76	0.0874568
365838	679	76	0.111929
363918	536	76	0.141791
366150	634	76	0.119874
361437	585	76	0.129915
364117	906	76	0.0838852
366178	622	76	0.122186
364858	1445	76	0.0525952
364365	626	76	0.121406
365132	594	75	0.126263
366608	702	75	0.106838
364239	868	75	0.0864055
363327	714	75	0.105042
363008	705	75	0.106383
362717	665	75	0.112782
366550	1125	75	0.0666667
362716	584	75	0.128425
366080	644	75	0.11646
365349	1191	75	0.0629723
365820	794	75	0.0944584
362595	804	75	0.0932836
362913	563	75	0.133215
364059	972	75	0.0771605
364305	1017	75	0.0737463
361744	887	75	0.0845547
363013	646	75	0.116099
365388	616	75	0.121753
364972	770	74	0.0961039
366618	713	74	0.103787
366960	812	74	0.091133
365288	676	74	0.109467
364913	629	74	0.117647
363407	580	74	0.127586
366951	619	74	0.119548
364486	768	74	0.0963542
361904	521	74	0.142035
365182	670	74	0.110448
363437	681	74	0.108664
361951	716	74	0.103352
364646	1203	74	0.0615129
366717	876	74	0.0844749
366999	672	73	0.108631
362842	736	73	0.0991848
362124	963	73	0.0758048
366332	1278	73	0.0571205
362361	894	73	0.0816555
363895	754	73	0.096817
365099	736	72	0.0978261
362724	1289	72	0.0558573
362483	860	72	0.0837209
364400	949	72	0.0758693
364640	955	72	0.0753927
365923	780	72	0.0923077
362013	1030	72	0.0699029
361467	720	72	0.1
365412	789	72	0.0912548
365854	1005	72	0.0716418
362388	972	72	0.0740741
362519	744	72	0.0967742
366852	620	71	0.114516
367062	772	71	0.0919689
364631	501	71	0.141717
366616	975	71	0.0728205
363214	549	71	0.129326
362225	816	71	0.0870098
363618	840	71	0.0845238
365374	1006	71	0.0705765
366590	812	71	0.0874384
361438	579	70	0.120898
366942	1003	70	0.0697906
364882	859	70	0.0814901
366670	772	70	0.0906736
364248	910	70	0.0769231
362547	986	70	0.0709939
365558	1069	70	0.0654818
366867	502	70	0.139442
363933	876	70	0.0799087
366380	674	70	0.103858
366031	716	70	0.0977654
363721	570	70	0.122807
362477	1127	70	0.0621118
366058	557	70	0.125673
364303	532	69	0.129699
366173	868	69	0.0794931
364376	786	69	0.0877863
366745	744	69	0.0927419
366472	767	69	0.0899609
364666	1042	69	0.0662188
367059	619	69	0.11147
361907	1008	69	0.0684524
361929	632	69	0.109177
364234	825	69	0.0836364
363447	876	68	0.0776256
364616	963	68	0.0706127
364573	894	68	0.0760626
364868	541	68	0.125693
363582	826	68	0.0823245
362911	903	68	0.0753045
366806	726	68	0.0936639
362608	632	68	0.107595
364176	809	68	0.0840544
363690	578	68	0.117647
364739	699	68	0.0972818
362473	996	67	0.0672691
363507	665	67	0.100752
363815	861	67	0.0778165
363748	526	67	0.127376
361464	612	66	0.107843
363702	834	66	0.0791367
366907	892	66	0.073991
361499	799	66	0.0826033
364755	586	66	0.112628
365063	618	66	0.106796
366635	707	66	0.0933522
363410	580	66	0.113793
364544	597	66	0.110553
361454	775	66	0.0851613
362053	755	66	0.0874172
362857	910	66	0.0725275
363416	723	66	0.0912863
362495	525	66	0.125714
363854	743	66	0.0888291
365332	994	66	0.0663984
365079	581	66	0.113597
362492	1162	66	0.0567986
366172	942	66	0.0700637
365047	603	66	0.109453
363981	793	66	0.0832282
363623	1230	65	0.0528455
363773	739	65	0.0879567
365050	545	65	0.119266
361371	702	65	0.0925926
361533	701	65	0.0927247
362775	669	65	0.0971599
362791	874	65	0.0743707
364763	517	65	0.125725
361776	596	65	0.10906
361554	935	65	0.0695187
364344	647	65	0.100464
365768	755	65	0.0860927
361574	645	65	0.100775
365922	644	65	0.100932
364670	596	65	0.10906
363446	700	65	0.0928571
361899	575	65	0.113043
365437	884	64	0.0723982
364884	699	64	0.0915594
362664	764	64	0.0837696
365831	736	64	0.0869565
363231	1015	64	0.0630542
364639	867	64	0.0738178
363183	606	64	0.105611
366533	682	64	0.0938416
361494	1085	64	0.0589862
361782	870	64	0.0735632
366714	553	64	0.115732
366920	807	64	0.0793061
361536	1060	64	0.0603774
364863	716	64	0.0893855
366684	878	64	0.0728929
366480	747	64	0.085676
362155	697	64	0.0918221
364442	1032	64	0.0620155
365843	638	64	0.100313
363134	627	64	0.102073
365356	1045	64	0.061244
365548	1214	64	0.0527183
366949	682	63	0.0923754
365311	746	63	0.0844504
366375	755	63	0.0834437
364269	571	63	0.110333
363301	907	63	0.0694598
361820	1191	63	0.0528967
364318	661	63	0.0953101
366504	676	63	0.0931953
363558	859	63	0.0733411
365369	551	63	0.114338
364113	627	63	0.100478
364314	684	63	0.0921053
363398	773	62	0.080207
362005	804	62	0.0771144
367032	584	62	0.106164
361515	782	62	0.0792839
365740	617	62	0.100486
365916	780	62	0.0794872
364466	957	62	0.0647858
364505	890	62	0.0696629
365697	837	62	0.0740741
365569	836	62	0.0741627
362584	747	62	0.0829987
365502	691	62	0.089725
362894	516	62	0.120155
365688	972	62	0.063786
363456	693	62	0.0894661
365932	589	62	0.105263
363216	504	62	0.123016
366494	1077	62	0.0575673
363607	578	61	0.105536
365342	605	61	0.100826
365821	736	61	0.0828804
363759	661	61	0.0922844
361607	768	61	0.0794271
363885	582	61	0.104811
365609	1024	61	0.0595703
363048	1119	61	0.054513
361559	528	61	0.11553
365461	807	61	0.0755886
362796	605	61	0.100826
365971	734	61	0.0831063
365908	898	61	0.0679287
361359	619	61	0.098546
361561	818	61	0.0745721
361882	532	60	0.112782
361620	860	60	0.0697674
363727	715	60	0.0839161
362142	842	60	0.0712589
365394	746	60	0.080429
362768	774	60	0.0775194
364954	709	60	0.0846262
366454	843	60	0.0711744
365683	910	60	0.0659341
364604	768	60	0.078125
364761	1172	60	0.0511945
363986	744	60	0.0806452
365626	810	60	0.0740741
364354	1013	60	0.05923
363683	524	60	0.114504
362036	611	59	0.096563
361552	627	59	0.0940989
362088	506	59	0.116601
362300	673	59	0.0876672
367020	636	59	0.0927673
362947	527	59	0.111954
366730	1043	59	0.0565676
366976	745	59	0.0791946
361766	783	59	0.0753512
365459	673	59	0.0876672
362303	954	59	0.0618449
363751	573	58	0.101222
361923	747	58	0.0776439
367063	717	58	0.0808926
366938	705	58	0.0822695
366718	971	58	0.0597322
364830	785	58	0.0738854
366860	898	58	0.064588
363844	925	58	0.0627027
366858	549	58	0.105647
364475	662	58	0.0876133
365745	838	58	0.0692124
366319	958	58	0.0605428
361891	1167	58	0.0497001
366776	713	58	0.0813464
362134	646	58	0.0897833
363823	603	58	0.0961857
365903	694	58	0.0835735
366617	781	58	0.0742638
365130	734	58	0.0790191
366939	747	58	0.0776439
361422	732	58	0.079235
362250	530	58	0.109434
364517	679	58	0.0854197
362763	1065	58	0.0544601
364612	601	58	0.0965058
366069	683	58	0.0849195
362289	521	58	0.111324
362848	652	58	0.0889571
361860	536	58	0.108209
366264	762	58	0.0761155
366482	799	58	0.0725907
363769	789	57	0.0722433
363519	882	57	0.0646259
362784	859	57	0.0663562
361683	790	57	0.0721519
365109	709	57	0.0803949
365098	615	57	0.0926829
365822	626	57	0.0910543
363589	544	57	0.104779
361404	734	57	0.0776567
361365	638	57	0.0893417
364619	803	57	0.0709838
366759	654	57	0.087156
363116	518	56	0.108108
362502	654	56	0.0856269
366879	783	56	0.0715198
361791	746	56	0.075067
361811	947	56	0.0591341
362284	691	56	0.081042
365747	738	56	0.0758808
366557	710	56	0.0788732
363626	554	56	0.101083
362517	931	56	0.0601504
364285	610	56	0.0918033
363728	721	56	0.0776699
362219	618	56	0.0906149
363622	706	56	0.0793201
364609	883	56	0.0634202
365593	772	56	0.0725389
365826	875	56	0.064
365874	732	56	0.0765027
365664	682	56	0.0821114
362025	845	56	0.0662722
362302	682	56	0.0821114
361667	781	56	0.0717029
366672	695	56	0.0805755
365024	683	56	0.0819912
365635	679	56	0.0824742
363194	683	56	0.0819912
365087	512	56	0.109375
366516	1023	55	0.0537634
363502	874	55	0.0629291
364107	585	55	0.0940171
364582	858	55	0.0641026
363517	677	55	0.0812408
366861	653	55	0.0842266
363977	627	55	0.0877193
363215	807	55	0.0681537
366568	718	54	0.0752089
366434	596	54	0.090604
362653	620	54	0.0870968
364825	750	54	0.072
366148	960	54	0.05625
364984	566	54	0.0954064
367074	573	54	0.0942408
365934	763	54	0.0707733
363939	629	54	0.0858506
365742	1097	54	0.0492252
362559	779	54	0.0693196
366887	710	54	0.0760563
364559	785	54	0.0687898
364265	606	54	0.0891089
362126	803	54	0.0672478
365959	849	54	0.0636042
364545	842	54	0.064133
366707	648	54	0.0833333
362275	636	53	0.0833333
363803	573	53	0.0924956
362441	659	53	0.0804249
362319	623	53	0.0850722
361394	561	53	0.0944742
366045	624	53	0.0849359
366650	665	53	0.0796992
367050	780	53	0.0679487
365492	599	53	0.0884808
362159	522	53	0.101533
366837	893	53	0.0593505
363631	655	53	0.080916
365556	923	53	0.0574215
363479	803	53	0.0660025
363920	626	53	0.0846645
363394	737	53	0.0719132
363245	1263	53	0.0419636
363271	792	53	0.0669192
361806	635	53	0.0834646
362922	916	52	0.0567686
366832	723	52	0.0719225
365345	550	52	0.0945455
366664	679	52	0.0765832
367131	539	52	0.096475
362599	754	52	0.0689655
365785	752	52	0.0691489
367031	781	52	0.0665813
365644	701	52	0.0741797
365543	756	52	0.0687831
366088	750	52	0.0693333
362174	590	52	0.0881356
365000	536	52	0.0970149
363417	674	52	0.0771513
364149	508	52	0.102362
362958	685	52	0.0759124
361871	591	52	0.0879865
363174	589	52	0.0882852
363837	621	52	0.0837359
363591	1029	52	0.0505345
365708	675	52	0.077037
366891	571	52	0.0910683
366005	728	52	0.0714286
363678	744	52	0.0698925
366187	676	52	0.0769231
365507	563	52	0.0923623
364357	821	52	0.0633374
364957	723	52	0.0719225
364137	690	52	0.0753623
363822	556	52	0.0935252
362826	865	52	0.0601156
364481	595	52	0.087395
365566	838	52	0.0620525
365709	585	51	0.0871795
362115	838	51	0.0608592
364228	533	51	0.0956848
363688	737	51	0.0691995
362141	609	51	0.0837438
363655	764	51	0.0667539
363468	742	51	0.0687332
366542	574	51	0.0888502
365856	769	51	0.0663199
364945	841	51	0.0606421
364812	652	51	0.0782209
365625	602	51	0.0847176
361643	641	51	0.0795632
365788	514	51	0.0992218
364937	535	51	0.0953271
366735	621	51	0.0821256
361939	749	51	0.0680908
362916	610	50	0.0819672
366698	668	50	0.0748503
364849	525	50	0.0952381
365563	635	50	0.0787402
363993	668	50	0.0748503
362278	620	50	0.0806452
363414	547	50	0.0914077
364519	907	50	0.0551268
366347	675	50	0.0740741
365949	720	50	0.0694444
366114	567	50	0.0881834
364757	640	50	0.078125
363269	829	50	0.0603136
364867	602	50	0.0830565
362964	816	50	0.0612745
364870	626	50	0.0798722
364034	508	50	0.0984252
364090	1044	50	0.0478927
363674	517	50	0.0967118
366420	911	50	0.0548847
362349	711	50	0.0703235
363566	776	50	0.064433
366562	582	50	0.0859107
361839	947	50	0.0527983
365728	781	50	0.0640205
366455	829	50	0.0603136
363455	704	49	0.0696023
365294	503	49	0.0974155
366265	576	49	0.0850694
362970	674	49	0.0727003
361876	650	49	0.0753846
365061	697	49	0.0703013
366435	584	49	0.0839041
366841	733	49	0.0668486
364340	512	49	0.0957031
366442	668	49	0.0733533
362258	540	49	0.0907407
363959	609	49	0.0804598
362299	571	49	0.0858144
366353	788	49	0.0621827
362378	534	49	0.0917603
365735	876	49	0.0559361
365943	819	49	0.0598291
363488	868	49	0.0564516
366360	612	48	0.0784314
366489	858	48	0.0559441
365255	818	48	0.0586797
367038	1011	48	0.0474777
361425	592	48	0.0810811
366266	626	48	0.0766773
362294	707	48	0.0678925
361465	757	48	0.0634082
366070	789	48	0.0608365
364060	723	48	0.06639
361488	725	48	0.0662069
366349	978	48	0.0490798
362567	533	48	0.0900563
365845	814	48	0.0589681
363042	846	48	0.0567376
362802	507	48	0.0946746
364182	508	48	0.0944882
366109	794	48	0.0604534
361524	704	48	0.0681818
363908	671	48	0.071535
363687	638	48	0.0752351
365156	711	48	0.0675105
362905	770	48	0.0623377
364908	556	48	0.0863309
363430	525	48	0.0914286
364715	729	48	0.0658436
366305	998	48	0.0480962
363389	712	48	0.0674157
363354	683	47	0.0688141
363943	538	47	0.0873606
362027	1043	47	0.0450623
365778	618	47	0.0760518
363664	623	47	0.0754414
366495	586	47	0.0802048
363316	553	47	0.084991
362342	895	47	0.052514
366447	726	47	0.0647383
365424	582	47	0.080756
361477	719	47	0.0653686
361472	618	47	0.0760518
363193	869	47	0.0540852
363076	663	47	0.0708899
364645	502	47	0.0936255
363476	639	47	0.0735524
366003	582	47	0.080756
363606	753	47	0.062417
365542	807	47	0.0582404
364599	693	47	0.0678211
362804	549	46	0.0837887
364430	551	46	0.0834846
363914	649	46	0.0708783
365886	900	46	0.0511111
361996	796	46	0.0577889
365661	605	46	0.0760331
365491	610	46	0.0754098
363253	714	46	0.0644258
364258	537	46	0.0856611
361660	616	46	0.0746753
367021	525	46	0.087619
364054	664	46	0.0692771
366554	705	46	0.0652482
364848	652	46	0.0705521
364701	684	46	0.0672515
365107	630	46	0.0730159
361835	600	46	0.0766667
362505	657	46	0.0700152
364029	699	46	0.0658083
364490	646	46	0.0712074
366771	573	46	0.0802792
362907	728	46	0.0631868
365005	632	46	0.0727848
363580	810	46	0.0567901
364491	688	46	0.0668605
364987	615	46	0.0747967
363736	978	46	0.0470348
365022	625	46	0.0736
365601	669	46	0.0687593
364907	863	46	0.0533024
363633	576	46	0.0798611
365053	712	46	0.0646067
366914	647	45	0.0695518
361793	593	45	0.0758853
362881	655	45	0.0687023
366656	662	45	0.0679758
366245	692	45	0.0650289
365561	743	45	0.0605653
362901	639	45	0.0704225
366793	700	45	0.0642857
366384	783	45	0.0574713
365771	573	45	0.078534
363415	708	45	0.0635593
361849	858	45	0.0524476
366634	686	45	0.0655977
361738	569	45	0.0790861
365650	548	45	0.0821168
366002	717	45	0.0627615
363034	761	45	0.0591327
362254	736	45	0.0611413
366589	546	45	0.0824176
366524	809	44	0.0543881
362343	558	44	0.078853
364291	706	44	0.0623229
366588	539	44	0.0816327
363067	535	44	0.082243
361922	574	44	0.0766551
366577	590	44	0.0745763
366110	749	44	0.058745
364455	535	44	0.082243
365152	513	44	0.08577
364678	1345	44	0.0327138
364638	653	44	0.0673813
361562	851	44	0.0517039
362982	623	44	0.070626
367052	760	44	0.0578947
364695	641	44	0.0686427
361535	998	44	0.0440882
365031	614	44	0.0716612
366424	536	44	0.0820896
366037	525	44	0.0838095
363239	571	44	0.0770578
361593	605	44	0.0727273
364008	502	44	0.0876494
366701	523	44	0.08413
363782	526	44	0.0836502
364750	582	44	0.0756014
364414	627	44	0.0701754
363579	538	44	0.0817844
362912	612	44	0.0718954
362854	671	44	0.0655738
363739	533	44	0.0825516
364016	667	44	0.065967
363191	514	44	0.0856031
365862	586	44	0.0750853
365562	690	44	0.0637681
366098	649	44	0.0677966
363254	581	44	0.0757315
364597	627	44	0.0701754
366026	600	44	0.0733333
364555	697	44	0.0631277
366778	880	44	0.05
365430	649	44	0.0677966
361647	502	44	0.0876494
365418	600	44	0.0733333
366767	600	44	0.0733333
365832	702	43	0.0612536
366212	1007	43	0.0427011
361795	980	43	0.0438776
362870	695	43	0.0618705
365619	537	43	0.0800745
364532	527	43	0.0815939
366488	688	43	0.0625
362610	576	43	0.0746528
365499	971	43	0.0442842
362818	554	43	0.0776173
366977	833	43	0.0516206
366015	593	43	0.0725126
361767	504	43	0.0853175
362638	547	43	0.0786106
362433	627	43	0.0685805
362509	703	43	0.0611664
363904	628	43	0.0684713
365947	524	43	0.0820611
365422	829	42	0.0506634
362144	615	42	0.0682927
363945	520	42	0.0807692
366522	780	42	0.0538462
366510	739	42	0.0568336
364037	549	42	0.0765027
362222	506	42	0.083004
362556	724	42	0.058011
363571	729	42	0.0576132
362992	595	42	0.0705882
362499	542	42	0.0774908
366915	672	42	0.0625
362461	988	42	0.0425101
365781	522	42	0.0804598
362571	839	42	0.0500596
366532	625	42	0.0672
362925	509	42	0.0825147
362892	629	42	0.0667727
362583	713	42	0.058906
365834	559	42	0.0751342
365734	671	42	0.0625931
365802	779	42	0.0539153
362601	572	42	0.0734266
363970	503	42	0.083499
365690	550	42	0.0763636
365441	753	42	0.0557769
364360	766	42	0.0548303
363934	566	42	0.0742049
362228	677	42	0.0620384
364910	752	42	0.0558511
365703	524	42	0.0801527
363001	527	42	0.0796964
366458	714	42	0.0588235
362078	784	42	0.0535714
362704	502	42	0.0836653
362658	667	42	0.0629685
364819	602	42	0.0697674
362652	505	42	0.0831683
364415	525	42	0.08
364224	651	42	0.0645161
364247	527	41	0.0777989
363685	503	41	0.0815109
361872	769	41	0.053316
364473	775	41	0.0529032
365573	712	41	0.0575843
367070	607	41	0.0675453
364449	682	41	0.0601173
366805	681	41	0.0602056
362476	672	41	0.0610119
362678	893	41	0.0459127
361933	501	41	0.0818363
361560	570	41	0.0719298
365211	512	41	0.0800781
363735	666	41	0.0615616
366758	680	41	0.0602941
364044	507	41	0.0808679
366032	570	40	0.0701754
365320	702	40	0.0569801
365652	501	40	0.0798403
363230	656	40	0.0609756
365333	574	40	0.0696864
363043	588	40	0.0680272
364771	582	40	0.0687285
362510	666	40	0.0600601
362965	508	40	0.0787402
366936	612	40	0.0653595
364971	665	40	0.0601504
366889	559	40	0.0715564
362935	663	40	0.0603318
364377	578	40	0.0692042
364626	761	40	0.0525624
362627	502	40	0.0796813
364788	557	40	0.0718133
366604	631	40	0.0633914
362853	643	40	0.0622084
366312	531	40	0.0753296
362690	771	40	0.0518807
364627	562	40	0.0711744
362993	627	40	0.0637959
364457	760	40	0.0526316
365525	571	40	0.0700525
366520	900	40	0.0444444
364462	609	40	0.0656814
363869	604	40	0.0662252
366863	684	40	0.0584795
366059	639	40	0.0625978
362131	561	40	0.0713012
365828	690	40	0.057971
366702	568	40	0.0704225
363148	892	40	0.044843
361792	503	40	0.0795229
362887	1038	40	0.0385356
361545	662	40	0.060423
362839	535	40	0.0747664
362847	879	40	0.0455063
366440	759	40	0.0527009
362845	662	40	0.060423
365121	533	40	0.0750469
365067	545	40	0.0733945
362849	669	40	0.0597907
365082	515	40	0.0776699
365073	615	40	0.0650407
363750	686	40	0.058309
363360	752	40	0.0531915
364515	869	39	0.0448792
364506	690	39	0.0565217
365680	511	39	0.0763209
364141	689	39	0.0566038
362373	650	39	0.06
363178	526	39	0.0741445
362969	848	39	0.0459906
366075	561	39	0.0695187
362576	561	39	0.0695187
364900	556	39	0.0701439
362606	636	39	0.0613208
366906	551	39	0.0707804
364341	613	39	0.0636215
363924	708	39	0.0550847
364890	757	39	0.0515192
364716	660	39	0.0590909
363873	590	39	0.0661017
364706	728	39	0.0535714
365696	682	39	0.0571848
363423	537	38	0.0707635
366638	677	38	0.05613
366452	503	38	0.0755467
367082	677	38	0.05613
366036	583	38	0.0651801
361731	620	38	0.0612903
363872	615	38	0.0617886
365187	502	38	0.0756972
365972	524	38	0.0725191
366738	537	38	0.0707635
366446	527	38	0.0721063
365893	772	38	0.0492228
363151	760	38	0.05
362639	502	38	0.0756972
361747	602	38	0.0631229
363486	509	38	0.0746562
364736	521	38	0.0729367
365898	664	38	0.0572289
364642	556	38	0.0683453
362800	552	38	0.0688406
362963	685	38	0.0554745
366335	737	38	0.0515604
363992	512	38	0.0742188
363556	662	38	0.0574018
366826	500	38	0.076
362580	577	38	0.0658579
363657	669	38	0.0568012
362645	523	38	0.0726577
366615	547	38	0.0694698
364576	613	38	0.0619902
361352	572	38	0.0664336
361406	519	38	0.0732177
363771	565	38	0.0672566
366898	682	38	0.0557185
364025	555	38	0.0684685
362884	642	38	0.05919
364781	868	38	0.0437788
364866	755	38	0.0503311
364785	581	38	0.0654045
364035	541	38	0.0702403
366881	602	38	0.0631229
366829	520	38	0.0730769
361420	752	38	0.0505319
361886	1153	38	0.0329575
364264	650	38	0.0584615
366816	506	38	0.0750988
366815	524	38	0.0725191
361688	544	38	0.0698529
365689	530	38	0.0716981
363106	619	38	0.0613893
362261	531	38	0.0715631
362325	643	38	0.059098
362177	535	38	0.071028
365990	678	38	0.0560472
362311	542	37	0.0682657
364831	691	37	0.0535456
362914	556	37	0.0665468
363421	809	37	0.0457355
362397	656	37	0.0564024
366485	621	37	0.0595813
366749	601	37	0.0615641
361848	692	37	0.0534682
365362	551	37	0.0671506
361778	751	37	0.0492676
364111	507	37	0.0729783
366414	709	37	0.0521862
362683	542	37	0.0682657
364484	634	37	0.0583596
366415	535	37	0.0691589
364387	592	37	0.0625
366500	678	36	0.0530973
366747	637	36	0.0565149
363662	1238	36	0.0290792
366972	791	36	0.045512
362648	762	36	0.0472441
365218	669	36	0.0538117
363922	698	36	0.0515759
363919	559	36	0.0644007
363881	518	36	0.0694981
361948	658	36	0.0547112
363828	577	36	0.0623917
362520	682	36	0.0527859
366074	642	36	0.0560748
364772	538	36	0.0669145
363805	511	36	0.0704501
365865	690	36	0.0521739
363994	636	36	0.0566038
364180	534	36	0.0674157
361908	623	36	0.0577849
362731	609	36	0.0591133
363680	674	36	0.0534125
362746	673	36	0.0534918
363658	548	36	0.0656934
361589	582	36	0.0618557
364201	782	36	0.0460358
364601	507	36	0.0710059
362252	701	36	0.0513552
366787	597	36	0.0603015
363842	566	36	0.0636042
362277	637	36	0.0565149
366350	543	36	0.0662983
366093	578	36	0.0622837
365370	512	36	0.0703125
366623	524	36	0.0687023
365054	685	36	0.0525547
362592	574	36	0.0627178
367043	742	36	0.0485175
363164	924	36	0.038961
363157	751	36	0.0479361
362895	717	36	0.0502092
365604	546	36	0.0659341
362897	682	36	0.0527859
364986	825	36	0.0436364
362375	635	36	0.0566929
361729	596	36	0.0604027
362923	568	36	0.0633803
362838	1046	36	0.0344168
361675	520	36	0.0692308
365693	595	36	0.0605042
365983	711	36	0.0506329
366572	643	36	0.0559876
362968	870	36	0.0413793
365684	641	36	0.0561622
364644	557	36	0.064632
361537	804	35	0.0435323
366804	550	35	0.0636364
363974	765	35	0.0457516
363964	528	35	0.0662879
365895	594	35	0.0589226
362782	535	35	0.0654206
362021	726	35	0.0482094
365810	537	35	0.0651769
366475	700	35	0.05
363462	520	35	0.0673077
366403	699	35	0.0500715
363262	514	35	0.0680934
361978	525	34	0.0647619
364807	524	34	0.0648855
364919	557	34	0.0610413
362936	666	34	0.0510511
361434	574	34	0.0592334
365027	515	34	0.0660194
361768	649	34	0.0523883
361969	563	34	0.0603908
364756	792	34	0.0429293
364885	548	34	0.0620438
362891	557	34	0.0610413
362387	502	34	0.0677291
367030	601	34	0.0565724
366979	614	34	0.0553746
364010	556	34	0.0611511
363241	525	34	0.0647619
366188	706	34	0.0481586
364021	541	34	0.0628466
363888	640	34	0.053125
365757	853	34	0.0398593
364901	710	34	0.0478873
366947	603	34	0.0563847
361805	805	34	0.042236
363250	569	34	0.059754
361500	603	34	0.0563847
366564	657	34	0.0517504
361650	570	34	0.0596491
365123	689	34	0.0493469
363549	629	34	0.0540541
362593	617	34	0.0551053
364916	885	34	0.0384181
362975	848	34	0.0400943
362811	508	34	0.0669291
365662	950	34	0.0357895
362121	650	34	0.0523077
364899	517	34	0.065764
362803	712	34	0.0477528
364577	740	34	0.0459459
363030	718	34	0.0473538
362741	702	34	0.048433
366293	763	34	0.0445609
363694	518	34	0.0656371
363704	600	34	0.0566667
365142	637	34	0.0533752
365113	599	34	0.0567613
363708	571	34	0.0595447
363793	666	34	0.0510511
363892	549	34	0.0619308
366295	511	34	0.0665362
366630	678	34	0.0501475
362733	603	33	0.0547264
362667	577	33	0.0571924
361924	525	33	0.0628571
362708	709	33	0.0465444
362986	508	33	0.0649606
365451	527	33	0.0626186
364942	725	33	0.0455172
366033	612	33	0.0539216
365897	775	33	0.0425806
366321	524	33	0.0629771
361851	622	33	0.0530547
366752	559	33	0.059034
361821	688	33	0.0479651
365749	555	33	0.0594595
362227	536	33	0.0615672
366054	534	33	0.0617978
364312	566	33	0.0583039
366950	526	33	0.0627376
363403	540	33	0.0611111
366016	679	33	0.0486009
364156	671	33	0.0491803
364730	526	33	0.0627376
367025	532	33	0.0620301
362236	579	33	0.0569948
365784	751	33	0.0439414
366614	902	33	0.0365854
365811	696	33	0.0474138
361928	662	32	0.0483384
363896	603	32	0.053068
364587	518	32	0.0617761
367105	560	32	0.0571429
364271	535	32	0.0598131
366720	640	32	0.05
367109	646	32	0.0495356
366948	675	32	0.0474074
362655	514	32	0.0622568
366019	593	32	0.0539629
365359	691	32	0.0463097
361981	565	32	0.0566372
361979	586	32	0.0546075
366046	572	32	0.0559441
362632	576	32	0.0555556
364842	511	32	0.0626223
364560	509	32	0.0628684
361672	505	32	0.0633663
363572	830	32	0.0385542
363086	634	32	0.0504732
363714	527	32	0.0607211
364329	636	32	0.0503145
362238	552	32	0.057971
366836	657	32	0.0487062
363112	643	32	0.0497667
362926	694	32	0.0461095
362929	611	32	0.0523732
361905	613	32	0.0522023
364809	950	32	0.0336842
364048	536	32	0.0597015
362711	511	32	0.0626223
363457	557	32	0.0574506
366549	544	32	0.0588235
361897	540	32	0.0592593
366777	605	32	0.0528926
366115	542	32	0.0590406
365904	790	32	0.0405063
363609	648	32	0.0493827
365759	758	32	0.0422164
363766	538	32	0.0594796
364165	593	32	0.0539629
364283	735	32	0.0435374
362728	814	32	0.039312
366338	706	32	0.0453258
363107	676	32	0.0473373
364218	550	32	0.0581818
365642	699	32	0.0457797
365040	761	32	0.0420499
366709	662	32	0.0483384
361678	710	32	0.0450704
364253	600	32	0.0533333
365848	851	32	0.0376028
362482	616	32	0.0519481
365568	586	32	0.0546075
363021	684	32	0.0467836
365541	521	32	0.0614203
364051	602	32	0.0531561
366102	760	32	0.0421053
365539	577	32	0.0554593
366268	559	32	0.0572451
362407	575	32	0.0556522
363045	712	32	0.0449438
365177	507	32	0.0631164
364623	543	32	0.0589319
365216	654	32	0.0489297
363684	616	32	0.0519481
363587	589	32	0.0543294
366997	829	32	0.0386007
361735	630	32	0.0507937
364802	550	32	0.0581818
365105	560	31	0.0553571
365731	574	31	0.054007
363666	512	31	0.0605469
364717	509	31	0.0609037
364174	668	31	0.0464072
361413	522	31	0.059387
363496	679	31	0.0456554
363800	508	31	0.0610236
364999	522	31	0.059387
367123	801	31	0.0387016
364550	509	31	0.0609037
364850	572	31	0.0541958
366669	666	31	0.0465465
361698	602	30	0.0498339
363645	660	30	0.0454545
365378	597	30	0.0502513
366719	663	30	0.0452489
361618	560	30	0.0535714
362004	512	30	0.0585938
365432	780	30	0.0384615
361705	568	30	0.0528169
361715	872	30	0.0344037
365454	563	30	0.053286
362752	569	30	0.0527241
362861	560	30	0.0535714
363599	702	30	0.042735
364940	644	30	0.0465839
364620	633	30	0.0473934
366743	699	30	0.0429185
363561	595	30	0.0504202
364413	597	30	0.0502513
364606	662	30	0.0453172
363541	702	30	0.042735
362865	530	30	0.0566038
362408	703	30	0.0426743
363534	541	30	0.0554529
366050	536	30	0.0559701
362091	622	30	0.0482315
365544	666	30	0.045045
363929	657	30	0.0456621
366129	686	30	0.0437318
365095	574	30	0.0522648
364688	633	30	0.0473934
363995	587	30	0.0511073
364696	651	30	0.0460829
366624	625	30	0.048
365072	532	30	0.056391
361474	547	30	0.0548446
362866	501	30	0.0598802
363520	549	30	0.0546448
363764	522	30	0.0574713
366621	573	30	0.052356
362565	541	30	0.0554529
362537	599	30	0.0500835
364163	586	30	0.0511945
362767	515	30	0.0582524
365013	596	30	0.0503356
364924	573	30	0.052356
364837	564	30	0.0531915
366029	627	30	0.0478469
364499	566	30	0.0530035
363182	696	30	0.0431034
367033	697	30	0.0430416
363467	559	30	0.0536673
366091	628	30	0.0477707
367015	532	30	0.056391
363510	611	30	0.0490998
364946	507	30	0.0591716
361900	524	30	0.0572519
363338	584	30	0.0513699
362607	587	30	0.0511073
365953	535	30	0.0560748
361909	523	30	0.0573614
366101	524	30	0.0572519
362292	540	30	0.0555556
361960	504	30	0.0595238
364889	518	30	0.0579151
364859	567	30	0.0529101
363886	604	30	0.0496689
361921	593	30	0.0505902
366673	555	30	0.0540541
366057	545	30	0.0550459
363741	632	30	0.0474684
367114	627	29	0.046252
364665	645	29	0.0449612
363401	632	29	0.0458861
366558	683	29	0.0424597
364118	746	29	0.038874
362825	507	29	0.0571992
365906	594	29	0.0488215
361411	604	29	0.0480132
361442	927	29	0.0312837
364471	561	29	0.0516934
362357	550	29	0.0527273
364933	773	29	0.0375162
365017	715	29	0.0405594
365085	633	29	0.0458136
365595	568	29	0.0510563
363743	532	29	0.0545113
363529	629	29	0.0461049
362561	518	29	0.0559846
364420	576	29	0.0503472
362984	538	29	0.0539033
363604	661	29	0.0438729
363938	560	29	0.0517857
362774	644	28	0.0434783
366935	568	28	0.0492958
361915	643	28	0.0435459
362072	597	28	0.0469012
363166	674	28	0.041543
367115	503	28	0.055666
366611	794	28	0.0352645
364797	536	28	0.0522388
362201	593	28	0.0472175
364864	907	28	0.030871
363861	506	28	0.055336
365988	571	28	0.0490368
366662	558	28	0.0501792
363813	592	28	0.0472973
364001	614	28	0.0456026
364022	574	28	0.0487805
361858	764	28	0.0366492
363762	558	28	0.0501792
361769	524	28	0.0534351
362591	509	28	0.0550098
365112	558	28	0.0501792
365137	752	28	0.037234
365151	579	28	0.0483592
363686	517	28	0.0541586
364402	600	28	0.0466667
365240	554	28	0.0505415
364370	609	28	0.045977
366081	663	28	0.0422323
365292	633	28	0.0442338
361734	559	28	0.0500894
367010	527	28	0.0531309
363667	644	28	0.0434783
367005	582	28	0.04811
362994	617	28	0.0453809
366385	516	28	0.0542636
363637	547	28	0.0511883
361632	693	28	0.040404
366006	519	28	0.0539499
365423	751	28	0.0372836
366785	856	28	0.0327103
365429	626	28	0.0447284
365473	811	28	0.0345253
363535	783	28	0.0357599
361424	798	28	0.0350877
364193	512	28	0.0546875
364185	616	28	0.0454545
366811	610	28	0.0459016
365673	791	28	0.0353982
363777	537	28	0.0521415
366210	650	28	0.0430769
367039	506	28	0.055336
363198	798	28	0.0350877
366064	562	28	0.0498221
361930	603	28	0.0464345
364114	547	28	0.0511883
365872	587	28	0.0477002
362481	508	28	0.0551181
363345	546	28	0.0512821
363169	663	28	0.0422323
367018	580	28	0.0482759
362474	509	28	0.0550098
363283	592	28	0.0472973
364765	695	28	0.0402878
362374	573	28	0.0488656
366940	530	27	0.0509434
362691	572	27	0.0472028
366780	637	27	0.0423862
364339	609	27	0.044335
361870	525	27	0.0514286
365969	592	27	0.0456081
363796	703	27	0.0384068
366528	552	27	0.048913
363985	551	27	0.0490018
364668	507	27	0.0532544
362715	512	26	0.0507812
363539	713	26	0.0364656
366063	501	26	0.0518962
363147	502	26	0.0517928
365915	662	26	0.0392749
365863	556	26	0.0467626
362466	612	26	0.0424837
365124	577	26	0.0450607
362673	574	26	0.0452962
363444	579	26	0.044905
363431	505	26	0.0514851
367026	626	26	0.0415335
365852	673	26	0.038633
365700	596	26	0.0436242
361942	839	26	0.0309893
365614	504	26	0.0515873
362424	532	26	0.0488722
367002	534	26	0.0486891
361525	530	26	0.0490566
366284	575	26	0.0452174
363630	512	26	0.0507812
363937	566	26	0.0459364
366905	532	26	0.0488722
363642	555	26	0.0468468
361883	508	26	0.0511811
366224	542	26	0.0479705
362332	512	26	0.0507812
362786	528	26	0.0492424
361737	684	26	0.0380117
362196	539	26	0.0482375
364988	703	26	0.0369844
361837	513	26	0.0506823
362829	583	26	0.0445969
367085	686	26	0.0379009
363753	588	26	0.0442177
363016	714	26	0.0364146
365056	767	26	0.0338983
365035	613	26	0.0424144
363775	674	26	0.0385757
364419	666	26	0.039039
363810	583	26	0.0445969
362883	648	26	0.0401235
363846	518	26	0.0501931
363877	727	26	0.0357634
361926	636	26	0.0408805
364027	505	25	0.049505
364832	705	25	0.035461
366859	542	25	0.0461255
365741	602	25	0.0415282
366056	577	25	0.0433276
365533	596	25	0.0419463
363324	523	25	0.0478011
365455	616	25	0.0405844
363621	961	25	0.0260146
362739	549	25	0.0455373
365868	518	25	0.0482625
366094	587	25	0.0425894
364409	592	25	0.0422297
364966	635	25	0.0393701
362953	559	25	0.0447227
362293	576	25	0.0434028
365110	551	25	0.0453721
366105	530	25	0.0471698
362107	573	25	0.04363
365049	537	24	0.0446927
364854	514	24	0.0466926
362862	551	24	0.0435572
364774	548	24	0.0437956
366658	509	24	0.0471513
362850	618	24	0.038835
363749	503	24	0.0477137
367081	524	24	0.0458015
362158	588	24	0.0408163
361775	562	24	0.0427046
365100	622	24	0.0385852
363222	647	24	0.0370943
366952	517	24	0.0464217
365008	591	24	0.0406091
365201	661	24	0.0363086
365262	557	24	0.043088
365117	531	24	0.0451977
365306	698	24	0.034384
366317	548	24	0.0437956
361927	528	24	0.0454545
366048	659	24	0.0364188
361699	608	24	0.0394737
367034	506	24	0.0474308
363075	569	24	0.0421793
365325	568	24	0.0422535
364729	513	24	0.0467836
365341	517	24	0.0464217
364047	517	24	0.0464217
364386	659	24	0.0364188
366761	516	24	0.0465116
364917	792	24	0.030303
364744	699	24	0.0343348
366569	529	24	0.0453686
366888	527	24	0.0455408
364921	556	24	0.0431655
361583	550	24	0.0436364
363190	568	24	0.0422535
365496	516	24	0.0465116
362821	573	24	0.0418848
366897	511	24	0.0469667
366040	512	24	0.046875
361539	535	24	0.0448598
364752	517	24	0.0464217
364289	514	24	0.0466926
361964	674	24	0.0356083
364231	659	24	0.0364188
362504	514	24	0.0466926
365870	671	24	0.0357675
363513	550	24	0.0436364
365772	515	24	0.0466019
366824	545	24	0.0440367
367112	520	24	0.0461538
362943	539	24	0.0445269
367071	581	24	0.0413081
363203	657	24	0.0365297
362454	518	24	0.046332
366082	544	24	0.0441176
366821	505	24	0.0475248
364076	648	24	0.037037
363412	502	24	0.0478088
362622	561	24	0.0427807
366365	565	24	0.0424779
363445	636	23	0.0361635
365617	600	23	0.0383333
366259	513	23	0.0448343
364050	608	23	0.0378289
365503	521	23	0.0441459
367019	506	23	0.0454545
366049	573	23	0.0401396
361547	558	23	0.0412186
365407	532	23	0.0432331
364459	697	23	0.0329986
364932	527	23	0.0436433
363000	556	23	0.0413669
365946	627	23	0.0366826
366509	651	23	0.0353303
361878	665	23	0.0345865
362924	544	23	0.0422794
362951	596	22	0.0369128
366099	616	22	0.0357143
366694	572	22	0.0384615
361986	568	22	0.0387324
366412	749	22	0.0293725
361497	513	22	0.042885
363168	635	22	0.0346457
362186	502	22	0.0438247
362998	515	22	0.0427184
364538	512	22	0.0429688
362327	517	22	0.0425532
366413	546	22	0.040293
362335	570	22	0.0385965
363111	609	22	0.0361248
362385	571	22	0.0385289
361746	544	22	0.0404412
366734	579	22	0.0379965
365129	677	22	0.0324963
364292	517	22	0.0425532
365074	534	22	0.0411985
366478	602	22	0.0365449
364684	512	22	0.0429688
363648	721	22	0.0305132
366270	603	22	0.0364842
362042	639	22	0.0344288
366671	624	22	0.0352564
364585	506	22	0.0434783
362789	536	22	0.0410448
366200	625	22	0.0352
363003	577	22	0.0381282
364026	522	22	0.0421456
366895	561	22	0.0392157
362973	528	22	0.0416667
364019	568	22	0.0387324
365405	504	22	0.0436508
363830	535	22	0.0411215
365681	615	22	0.0357724
363957	592	22	0.0371622
363955	717	22	0.0306834
365841	502	22	0.0438247
365776	503	22	0.0437376
365982	731	22	0.0300958
366116	502	22	0.0438247
364865	529	22	0.0415879
364895	509	22	0.043222
367108	591	22	0.037225
362876	553	22	0.039783
367106	640	22	0.034375
365070	514	22	0.0428016
367036	556	22	0.0395683
365924	603	22	0.0364842
367053	572	22	0.0384615
367091	516	22	0.0426357
364847	582	22	0.0378007
361634	854	22	0.0257611
367054	545	22	0.040367
361889	619	22	0.0355412
366691	553	22	0.039783
365939	505	21	0.0415842
365633	800	21	0.02625
363353	511	21	0.0410959
363395	621	21	0.0338164
364494	552	21	0.0380435
366610	781	21	0.0268886
363801	604	21	0.0347682
366968	505	21	0.0415842
365353	614	20	0.0325733
364046	629	20	0.0317965
364808	635	20	0.0314961
363206	540	20	0.037037
364918	581	20	0.0344234
361816	509	20	0.0392927
362932	555	20	0.036036
362906	538	20	0.0371747
364815	741	20	0.0269906
361875	513	20	0.0389864
362633	556	20	0.0359712
367121	550	20	0.0363636
362629	654	20	0.030581
364906	542	20	0.0369004
362621	540	20	0.037037
362626	577	20	0.034662
361938	577	20	0.034662
367007	642	20	0.0311526
365967	500	20	0.04
365076	545	20	0.0366972
362749	571	20	0.0350263
365029	534	20	0.0374532
362974	584	20	0.0342466
363783	598	20	0.0334448
366043	524	20	0.0381679
363742	661	20	0.0302572
365125	502	20	0.0398406
365790	529	20	0.0378072
362469	539	20	0.0371058
364061	502	20	0.0398406
363973	594	20	0.03367
362451	518	20	0.03861
362450	582	20	0.0343643
362988	584	20	0.0342466
361799	524	20	0.0381679
365948	557	20	0.0359066
365632	509	20	0.0392927
365045	545	20	0.0366972
365097	639	20	0.0312989
364611	539	20	0.0371058
367096	527	20	0.0379507
364435	654	20	0.030581
363108	751	20	0.0266312
362188	697	20	0.0286944
366708	520	20	0.0384615
362855	528	20	0.0378788
365060	560	20	0.0357143
363923	522	20	0.0383142
361743	582	20	0.0343643
363144	623	20	0.0321027
361742	602	20	0.0332226
363314	510	20	0.0392157
365041	610	20	0.0327869
362216	503	20	0.0397614
366261	626	20	0.0319489
362491	527	20	0.0379507
364754	547	20	0.0365631
366231	622	19	0.0305466
365030	617	19	0.0307942
366067	548	19	0.0346715
362972	676	19	0.0281065
366766	517	19	0.0367505
365094	598	19	0.0317726
366819	530	19	0.0358491
363891	532	19	0.0357143
362065	523	19	0.0363289
363926	572	19	0.0332168
366561	549	19	0.0346084
364879	506	19	0.0375494
366930	595	19	0.0319328
366123	506	19	0.0375494
361968	686	18	0.0262391
365426	656	18	0.027439
363958	605	18	0.0297521
363969	561	18	0.0320856
361713	503	18	0.0357853
366096	539	18	0.0333952
364826	531	18	0.0338983
362677	585	18	0.0307692
364066	515	18	0.0349515
366104	690	18	0.026087
363948	515	18	0.0349515
365482	601	18	0.0299501
366990	539	18	0.0333952
366992	582	18	0.0309278
364955	531	18	0.0338983
366536	527	18	0.0341556
366996	504	18	0.0357143
362794	503	18	0.0357853
362446	605	18	0.0297521
363238	544	18	0.0330882
366085	559	18	0.0322004
365844	552	18	0.0326087
366387	564	18	0.0319149
362841	689	18	0.0261248
361655	625	18	0.0288
366047	561	18	0.0320856
365289	537	18	0.0335196
363838	661	18	0.0272315
361779	514	18	0.0350195
364257	528	18	0.0340909
365498	566	18	0.0318021
366873	520	18	0.0346154
363551	542	18	0.0332103
361463	594	18	0.030303
366014	501	18	0.0359281
363506	569	18	0.0316344
364592	564	18	0.0319149
363453	501	18	0.0359281
364563	531	18	0.0338983
365950	698	18	0.025788
365066	518	18	0.034749
362889	514	17	0.0330739
366278	536	17	0.0317164
366001	506	17	0.0335968
365011	509	17	0.0333988
363953	591	17	0.0287648
364800	688	17	0.0247093
363204	529	17	0.0321361
365322	584	16	0.0273973
365304	565	16	0.0283186
366451	500	16	0.032
361759	528	16	0.030303
366703	534	16	0.0299625
365995	553	16	0.0289331
361947	534	16	0.0299625
364049	627	16	0.0255183
361976	648	16	0.0246914
366612	632	16	0.0253165
366400	556	16	0.028777
362015	506	16	0.0316206
364751	508	16	0.0314961
366674	533	16	0.0300188
362323	543	16	0.0294659
362287	545	16	0.0293578
364549	519	16	0.0308285
364438	507	16	0.0315582
362436	621	16	0.0257649
364058	691	16	0.0231548
363477	565	16	0.0283186
366971	576	16	0.0277778
364846	547	16	0.0292505
367004	557	16	0.0287253
363317	534	16	0.0299625
365991	504	16	0.031746
365877	509	16	0.0314342
367093	567	16	0.0282187
367103	527	16	0.0303605
363320	663	16	0.0241327
364905	521	16	0.0307102
364926	539	16	0.0296846
363653	532	16	0.0300752
366066	519	16	0.0308285
364512	535	16	0.0299065
[truncated: 12,177 more rows]
[truncated: 6 more columns]

## Sheet: 4
Roseburia intestinalis
Taxid	166486
Abundance	37061
Contigs	771
Orfs	1926
Contigs
Contig_ID	Length	Abundance	Abundance/Length	Assignment
361351	2180	653	0.299541	Roseburia intestinalis XB6B4
361993	3967	601	0.1515	Roseburia intestinalis M50/1
365506	1292	595	0.460526	Roseburia intestinalis M50/1
366594	1452	214	0.147383	Roseburia intestinalis M50/1
361470	906	186	0.205298	Roseburia intestinalis M50/1
366227	1515	186	0.122772	Roseburia intestinalis M50/1
364139	1258	161	0.127981	Roseburia intestinalis M50/1
365259	1899	154	0.0810953	Roseburia intestinalis M50/1
364304	1696	147	0.0866745	Roseburia intestinalis M50/1
362095	995	143	0.143719	Roseburia intestinalis M50/1
363516	1326	136	0.102564	Roseburia intestinalis XB6B4
364150	1503	129	0.0858283	Roseburia intestinalis M50/1
364711	1278	126	0.0985915	Roseburia intestinalis XB6B4
366925	1642	126	0.0767357	Roseburia intestinalis M50/1
363530	1197	121	0.101086	Roseburia intestinalis XB6B4
363022	912	118	0.129386	Roseburia intestinalis XB6B4
365219	1295	118	0.0911197	Roseburia intestinalis M50/1
362628	1625	118	0.0726154	Roseburia intestinalis M50/1
362462	849	115	0.135453	Roseburia intestinalis XB6B4
362900	865	114	0.131792	Roseburia intestinalis M50/1
361637	1297	113	0.0871241	Roseburia intestinalis XB6B4
362662	1363	113	0.0829054	Roseburia intestinalis M50/1
366139	1054	109	0.103416	Roseburia intestinalis M50/1
365603	959	108	0.112617	Roseburia intestinalis M50/1
361513	1050	108	0.102857	Roseburia intestinalis XB6B4
363731	1220	107	0.0877049	Roseburia intestinalis M50/1
362022	1083	106	0.0978763	Roseburia intestinalis XB6B4
365952	1116	104	0.09319	Roseburia intestinalis XB6B4
362647	1144	104	0.0909091	Roseburia intestinalis XB6B4
366197	1504	101	0.0671543	Roseburia intestinalis XB6B4
365433	1128	101	0.089539	Roseburia intestinalis XB6B4
364276	755	99	0.131126	Roseburia intestinalis M50/1
365638	963	98	0.101765	Roseburia intestinalis XB6B4
365589	1141	98	0.0858896	Roseburia intestinalis M50/1
361902	1209	98	0.0810587	Roseburia intestinalis M50/1
361645	1009	96	0.0951437	Roseburia intestinalis M50/1
365590	1561	96	0.061499	Roseburia intestinalis XB6B4
361444	1040	96	0.0923077	Roseburia intestinalis M50/1
366021	757	95	0.125495	Roseburia intestinalis XB6B4
366644	1138	95	0.0834798	Roseburia intestinalis M50/1
362615	1171	94	0.0802733	Roseburia intestinalis M50/1
364974	976	93	0.0952869	Roseburia intestinalis M50/1
365272	708	91	0.128531	Roseburia intestinalis XB6B4
365770	1310	90	0.0687023	Roseburia intestinalis XB6B4
366941	1031	90	0.0872939	Roseburia intestinalis XB6B4
363434	812	90	0.110837	Roseburia intestinalis M50/1
366823	916	90	0.0982533	Roseburia intestinalis M50/1
364603	1054	89	0.0844402	Roseburia intestinalis XB6B4
364655	1059	89	0.0840415	Roseburia intestinalis M50/1
361615	937	89	0.094984	Roseburia intestinalis XB6B4
367077	785	89	0.113376	Roseburia intestinalis M50/1
361862	1107	88	0.0794941	Roseburia intestinalis M50/1
366581	883	88	0.0996602	Roseburia intestinalis M50/1
366160	632	88	0.139241	Roseburia intestinalis XB6B4
361458	803	87	0.108344	Roseburia intestinalis XB6B4
366642	831	87	0.104693	Roseburia intestinalis M50/1
362398	951	86	0.0904311	Roseburia intestinalis XB6B4
365021	1108	86	0.0776173	Roseburia intestinalis M50/1
363136	1114	85	0.0763016	Roseburia intestinalis XB6B4
361940	683	84	0.122987	Roseburia intestinalis XB6B4
362248	1007	84	0.0834161	Roseburia intestinalis M50/1
365705	1007	83	0.082423	Roseburia intestinalis XB6B4
361608	838	82	0.097852	Roseburia intestinalis XB6B4
364211	753	82	0.108898	Roseburia intestinalis XB6B4
364300	794	82	0.103275	Roseburia intestinalis XB6B4
366257	907	82	0.0904079	Roseburia intestinalis M50/1
364747	1104	81	0.0733696	Roseburia intestinalis XB6B4
361719	1175	80	0.0680851	Roseburia intestinalis XB6B4
362945	913	80	0.0876232	Roseburia intestinalis M50/1
361514	1034	79	0.0764023	Roseburia intestinalis M50/1
362190	935	79	0.084492	Roseburia intestinalis M50/1
362761	969	78	0.0804954	Roseburia intestinalis M50/1
365588	827	77	0.0931076	Roseburia intestinalis XB6B4
362762	887	77	0.0868095	Roseburia intestinalis XB6B4
363297	987	77	0.0780142	Roseburia intestinalis XB6B4
366541	785	77	0.0980892	Roseburia intestinalis XB6B4
364023	683	76	0.111274	Roseburia intestinalis M50/1
366236	789	76	0.0963245	Roseburia intestinalis M50/1
363856	748	76	0.101604	Roseburia intestinalis XB6B4
364133	1248	76	0.0608974	Roseburia intestinalis M50/1
362665	711	75	0.105485	Roseburia intestinalis M50/1
361526	551	75	0.136116	Roseburia intestinalis XB6B4
362363	1007	75	0.0744786	Roseburia intestinalis M50/1
361852	757	75	0.0990753	Roseburia intestinalis M50/1
366463	833	75	0.090036	Roseburia intestinalis M50/1
361670	878	75	0.0854214	Roseburia intestinalis M50/1
367045	811	74	0.0912454	Roseburia intestinalis XB6B4
365610	556	74	0.133094	Roseburia intestinalis XB6B4
365308	1347	74	0.0549369	Roseburia intestinalis M50/1
366869	792	74	0.0934343	Roseburia intestinalis XB6B4
364635	601	74	0.123128	Roseburia intestinalis XB6B4
363538	620	73	0.117742	Roseburia intestinalis M50/1
366689	783	72	0.091954	Roseburia intestinalis XB6B4
362104	878	72	0.0820046	Roseburia intestinalis M50/1
365876	902	72	0.0798226	Roseburia intestinalis XB6B4
363470	693	72	0.103896	Roseburia intestinalis XB6B4
363649	691	71	0.10275	Roseburia intestinalis XB6B4
364299	795	71	0.0893082	Roseburia intestinalis M50/1
361469	1030	71	0.068932	Roseburia intestinalis XB6B4
363864	658	71	0.107903	Roseburia intestinalis XB6B4
364181	1334	71	0.0532234	Roseburia intestinalis M50/1
362154	720	70	0.0972222	Roseburia intestinalis M50/1
364689	712	70	0.0983146	Roseburia intestinalis M50/1
366169	550	69	0.125455	Roseburia intestinalis M50/1
366507	665	69	0.103759	Roseburia intestinalis XB6B4
365861	639	69	0.107981	Roseburia intestinalis XB6B4
363863	581	68	0.11704	Roseburia intestinalis M50/1
366710	569	68	0.119508	Roseburia intestinalis XB6B4
364345	675	68	0.100741	Roseburia intestinalis XB6B4
366596	655	68	0.103817	Roseburia intestinalis XB6B4
363781	786	68	0.086514	Roseburia intestinalis M50/1
365574	880	68	0.0772727	Roseburia intestinalis XB6B4
366301	1074	68	0.0633147	Roseburia intestinalis XB6B4
367046	547	67	0.122486	Roseburia intestinalis XB6B4
361597	809	67	0.0828183	Roseburia intestinalis XB6B4
362370	537	67	0.124767	Roseburia intestinalis M50/1
361952	852	67	0.0786385	Roseburia intestinalis M50/1
362350	701	67	0.0955777	Roseburia intestinalis XB6B4
362440	702	67	0.0954416	Roseburia intestinalis M50/1
366908	505	67	0.132673	Roseburia intestinalis XB6B4
363484	731	67	0.0916553	Roseburia intestinalis M50/1
361596	864	67	0.0775463	Roseburia intestinalis M50/1
366436	1075	66	0.0613953	Roseburia intestinalis M50/1
364590	792	66	0.0833333	Roseburia intestinalis M50/1
362485	875	66	0.0754286	Roseburia intestinalis XB6B4
366498	1178	66	0.0560272	Roseburia intestinalis M50/1
364676	828	66	0.0797101	Roseburia intestinalis M50/1
362259	616	65	0.105519	Roseburia intestinalis XB6B4
366877	676	65	0.0961538	Roseburia intestinalis XB6B4
362037	646	65	0.100619	Roseburia intestinalis XB6B4
364306	621	65	0.10467	Roseburia intestinalis M50/1
365783	843	65	0.0771056	Roseburia intestinalis M50/1
365816	622	65	0.104502	Roseburia intestinalis XB6B4
366839	664	65	0.0978916	Roseburia intestinalis XB6B4
362478	849	64	0.0753828	Roseburia intestinalis XB6B4
365559	729	64	0.0877915	Roseburia intestinalis M50/1
363624	762	64	0.0839895	Roseburia intestinalis XB6B4
362368	933	64	0.0685959	Roseburia intestinalis XB6B4
364892	1021	64	0.0626836	Roseburia intestinalis XB6B4
362404	852	64	0.0751174	Roseburia intestinalis XB6B4
366007	718	64	0.0891365	Roseburia intestinalis XB6B4
362097	774	63	0.0813953	Roseburia intestinalis M50/1
365279	536	63	0.117537	Roseburia intestinalis XB6B4
366226	817	63	0.0771114	Roseburia intestinalis XB6B4
361913	740	63	0.0851351	Roseburia intestinalis XB6B4
362138	1159	62	0.0534944	Roseburia intestinalis M50/1
362098	564	62	0.109929	Roseburia intestinalis XB6B4
361573	598	62	0.103679	Roseburia intestinalis XB6B4
362395	590	62	0.105085	Roseburia intestinalis XB6B4
365531	669	62	0.0926756	Roseburia intestinalis XB6B4
363835	1028	62	0.0603113	Roseburia intestinalis M50/1
361601	776	62	0.0798969	Roseburia intestinalis M50/1
363189	607	62	0.102142	Roseburia intestinalis M50/1
366316	660	62	0.0939394	Roseburia intestinalis XB6B4
365524	786	62	0.0788804	Roseburia intestinalis XB6B4
362255	973	62	0.0637205	Roseburia intestinalis M50/1
362428	574	61	0.106272	Roseburia intestinalis XB6B4
365409	640	61	0.0953125	Roseburia intestinalis XB6B4
365389	815	60	0.0736196	Roseburia intestinalis XB6B4
363790	1004	60	0.059761	Roseburia intestinalis M50/1
365281	851	60	0.0705053	Roseburia intestinalis M50/1
362933	869	60	0.0690449	Roseburia intestinalis XB6B4
364898	714	60	0.0840336	Roseburia intestinalis M50/1
361887	555	60	0.108108	Roseburia intestinalis M50/1
363996	586	60	0.102389	Roseburia intestinalis XB6B4
364383	1095	60	0.0547945	Roseburia intestinalis M50/1
362166	648	60	0.0925926	Roseburia intestinalis XB6B4
362531	730	60	0.0821918	Roseburia intestinalis M50/1
366044	610	60	0.0983607	Roseburia intestinalis M50/1
362271	807	60	0.0743494	Roseburia intestinalis M50/1
366396	533	60	0.11257	Roseburia intestinalis M50/1
363211	694	60	0.0864553	Roseburia intestinalis XB6B4
365296	613	59	0.096248	Roseburia intestinalis M50/1
364685	751	59	0.0785619	Roseburia intestinalis XB6B4
361722	798	59	0.0739348	Roseburia intestinalis M50/1
366742	857	59	0.0688448	Roseburia intestinalis XB6B4
364110	760	59	0.0776316	Roseburia intestinalis XB6B4
363754	598	58	0.09699	Roseburia intestinalis M50/1
366679	741	58	0.0782726	Roseburia intestinalis XB6B4
365630	975	58	0.0594872	Roseburia intestinalis XB6B4
362770	631	58	0.0919176	Roseburia intestinalis M50/1
361610	685	58	0.0846715	Roseburia intestinalis XB6B4
362221	778	58	0.0745501	Roseburia intestinalis M50/1
362899	712	58	0.0814607	Roseburia intestinalis M50/1
363450	659	58	0.0880121	Roseburia intestinalis XB6B4
366279	769	58	0.0754226	Roseburia intestinalis M50/1
365958	973	57	0.0585817	Roseburia intestinalis M50/1
361761	758	57	0.0751979	Roseburia intestinalis XB6B4
367118	511	57	0.111546	Roseburia intestinalis XB6B4
361568	568	57	0.100352	Roseburia intestinalis M50/1
363905	569	57	0.100176	Roseburia intestinalis XB6B4
361534	871	57	0.065442	Roseburia intestinalis XB6B4
361728	522	57	0.109195	Roseburia intestinalis XB6B4
365944	897	57	0.0635452	Roseburia intestinalis M50/1
362193	861	57	0.0662021	Roseburia intestinalis XB6B4
365583	721	56	0.0776699	Roseburia intestinalis M50/1
366534	963	56	0.0581516	Roseburia intestinalis M50/1
365847	661	56	0.0847201	Roseburia intestinalis XB6B4
363639	698	56	0.0802292	Roseburia intestinalis XB6B4
365976	727	56	0.0770289	Roseburia intestinalis XB6B4
364082	500	56	0.112	Roseburia intestinalis XB6B4
361687	630	56	0.0888889	Roseburia intestinalis M50/1
361823	833	55	0.0660264	Roseburia intestinalis XB6B4
365228	974	55	0.0564682	Roseburia intestinalis XB6B4
366994	771	55	0.0713359	Roseburia intestinalis M50/1
362244	600	55	0.0916667	Roseburia intestinalis XB6B4
361944	769	55	0.0715215	Roseburia intestinalis M50/1
361368	878	54	0.0615034	Roseburia intestinalis M50/1
365866	528	54	0.102273	Roseburia intestinalis M50/1
365033	663	54	0.081448	Roseburia intestinalis M50/1
361813	751	54	0.0719041	Roseburia intestinalis XB6B4
362962	746	54	0.0723861	Roseburia intestinalis XB6B4
361808	948	54	0.056962	Roseburia intestinalis XB6B4
365120	531	54	0.101695	Roseburia intestinalis M50/1
363323	1086	54	0.0497238	Roseburia intestinalis M50/1
363499	513	54	0.105263	Roseburia intestinalis XB6B4
363980	720	54	0.075	Roseburia intestinalis XB6B4
362455	640	54	0.084375	Roseburia intestinalis XB6B4
365997	836	54	0.0645933	Roseburia intestinalis M50/1
366932	643	53	0.0824261	Roseburia intestinalis XB6B4
366376	985	53	0.0538071	Roseburia intestinalis XB6B4
361680	998	53	0.0531062	Roseburia intestinalis M50/1
362226	804	53	0.0659204	Roseburia intestinalis XB6B4
362447	512	53	0.103516	Roseburia intestinalis XB6B4
361658	575	53	0.0921739	Roseburia intestinalis XB6B4
362489	512	53	0.103516	Roseburia intestinalis XB6B4
365769	847	53	0.0625738	Roseburia intestinalis XB6B4
365668	607	52	0.0856672	Roseburia intestinalis XB6B4
366933	550	52	0.0945455	Roseburia intestinalis M50/1
361478	861	52	0.0603949	Roseburia intestinalis M50/1
365706	864	52	0.0601852	Roseburia intestinalis XB6B4
362295	558	52	0.09319	Roseburia intestinalis XB6B4
363984	577	52	0.0901213	Roseburia intestinalis XB6B4
366723	708	52	0.0734463	Roseburia intestinalis M50/1
361898	756	52	0.0687831	Roseburia intestinalis XB6B4
366314	518	52	0.100386	Roseburia intestinalis XB6B4
364607	644	52	0.0807453	Roseburia intestinalis XB6B4
365704	795	52	0.0654088	Roseburia intestinalis M50/1
362908	666	51	0.0765766	Roseburia intestinalis M50/1
363405	526	51	0.0969582	Roseburia intestinalis M50/1
366286	598	51	0.0852843	Roseburia intestinalis XB6B4
365905	580	51	0.087931	Roseburia intestinalis M50/1
364478	719	50	0.069541	Roseburia intestinalis M50/1
364476	670	50	0.0746269	Roseburia intestinalis M50/1
366919	560	50	0.0892857	Roseburia intestinalis XB6B4
362443	674	50	0.074184	Roseburia intestinalis M50/1
363458	872	50	0.0573394	Roseburia intestinalis XB6B4
364249	644	50	0.0776398	Roseburia intestinalis XB6B4
362692	874	50	0.0572082	Roseburia intestinalis XB6B4
362748	655	50	0.0763359	Roseburia intestinalis XB6B4
366343	663	50	0.0754148	Roseburia intestinalis XB6B4
365497	617	50	0.0810373	Roseburia intestinalis XB6B4
363740	515	50	0.0970874	Roseburia intestinalis M50/1
361691	744	50	0.0672043	Roseburia intestinalis M50/1
364575	825	50	0.0606061	Roseburia intestinalis M50/1
365007	817	49	0.0599755	Roseburia intestinalis M50/1
364057	546	49	0.0897436	Roseburia intestinalis M50/1
366677	529	49	0.0926276	Roseburia intestinalis M50/1
366378	723	49	0.0677732	Roseburia intestinalis XB6B4
366373	956	49	0.0512552	Roseburia intestinalis XB6B4
364727	530	49	0.0924528	Roseburia intestinalis M50/1
363068	660	49	0.0742424	Roseburia intestinalis XB6B4
361521	613	49	0.0799347	Roseburia intestinalis XB6B4
363133	607	49	0.0807249	Roseburia intestinalis M50/1
363820	791	49	0.0619469	Roseburia intestinalis XB6B4
361600	507	49	0.0966469	Roseburia intestinalis M50/1
363595	713	49	0.0687237	Roseburia intestinalis M50/1
366039	720	48	0.0666667	Roseburia intestinalis M50/1
364964	512	48	0.09375	Roseburia intestinalis M50/1
362979	991	48	0.0484359	Roseburia intestinalis M50/1
363232	661	48	0.0726172	Roseburia intestinalis M50/1
364823	582	48	0.0824742	Roseburia intestinalis XB6B4
361616	568	48	0.084507	Roseburia intestinalis XB6B4
364427	839	48	0.057211	Roseburia intestinalis M50/1
362140	775	48	0.0619355	Roseburia intestinalis XB6B4
363784	586	48	0.0819113	Roseburia intestinalis M50/1
364584	852	48	0.056338	Roseburia intestinalis XB6B4
366399	825	48	0.0581818	Roseburia intestinalis XB6B4
364528	555	48	0.0864865	Roseburia intestinalis XB6B4
363504	609	48	0.0788177	Roseburia intestinalis M50/1
365956	606	48	0.0792079	Roseburia intestinalis XB6B4
363779	739	48	0.0649526	Roseburia intestinalis XB6B4
364880	665	48	0.0721805	Roseburia intestinalis XB6B4
362721	537	48	0.0893855	Roseburia intestinalis M50/1
362268	537	48	0.0893855	Roseburia intestinalis XB6B4
362200	640	47	0.0734375	Roseburia intestinalis M50/1
361409	832	47	0.0564904	Roseburia intestinalis XB6B4
363903	562	47	0.0836299	Roseburia intestinalis XB6B4
363060	854	47	0.0550351	Roseburia intestinalis M50/1
362769	622	47	0.0755627	Roseburia intestinalis XB6B4
363601	659	47	0.0713202	Roseburia intestinalis XB6B4
363527	657	46	0.0700152	Roseburia intestinalis XB6B4
365616	663	46	0.0693816	Roseburia intestinalis XB6B4
364687	556	46	0.0827338	Roseburia intestinalis M50/1
362756	650	46	0.0707692	Roseburia intestinalis M50/1
363512	543	46	0.0847145	Roseburia intestinalis M50/1
366807	695	46	0.0661871	Roseburia intestinalis XB6B4
362875	583	46	0.0789022	Roseburia intestinalis M50/1
361383	711	46	0.0646976	Roseburia intestinalis M50/1
361918	796	46	0.0577889	Roseburia intestinalis XB6B4
363122	832	46	0.0552885	Roseburia intestinalis M50/1
364699	799	46	0.057572	Roseburia intestinalis XB6B4
365416	660	46	0.069697	Roseburia intestinalis XB6B4
366963	795	46	0.0578616	Roseburia intestinalis XB6B4
362566	661	46	0.0695915	Roseburia intestinalis XB6B4
362480	647	46	0.0710974	Roseburia intestinalis XB6B4
366219	570	46	0.0807018	Roseburia intestinalis XB6B4
364841	712	46	0.0646067	Roseburia intestinalis M50/1
362527	918	46	0.0501089	Roseburia intestinalis M50/1
362940	905	46	0.0508287	Roseburia intestinalis XB6B4
362852	545	46	0.0844037	Roseburia intestinalis M50/1
365669	592	45	0.0760135	Roseburia intestinalis XB6B4
366993	763	45	0.0589777	Roseburia intestinalis M50/1
366307	638	45	0.0705329	Roseburia intestinalis XB6B4
364514	531	45	0.0847458	Roseburia intestinalis XB6B4
366917	553	44	0.079566	Roseburia intestinalis XB6B4
362135	526	44	0.0836502	Roseburia intestinalis M50/1
362362	502	44	0.0876494	Roseburia intestinalis M50/1
364886	553	44	0.079566	Roseburia intestinalis M50/1
365395	764	44	0.0575916	Roseburia intestinalis M50/1
362012	515	44	0.0854369	Roseburia intestinalis XB6B4
366643	707	44	0.0622348	Roseburia intestinalis XB6B4
364498	555	44	0.0792793	Roseburia intestinalis M50/1
364618	690	44	0.0637681	Roseburia intestinalis XB6B4
363091	516	44	0.0852713	Roseburia intestinalis M50/1
366640	539	44	0.0816327	Roseburia intestinalis XB6B4
366195	708	44	0.0621469	Roseburia intestinalis XB6B4
366280	645	44	0.0682171	Roseburia intestinalis XB6B4
364822	573	44	0.0767888	Roseburia intestinalis XB6B4
365257	577	44	0.0762565	Roseburia intestinalis M50/1
364093	737	44	0.0597015	Roseburia intestinalis XB6B4
366175	732	44	0.0601093	Roseburia intestinalis XB6B4
365516	599	44	0.0734558	Roseburia intestinalis XB6B4
362920	820	44	0.0536585	Roseburia intestinalis M50/1
366809	664	44	0.0662651	Roseburia intestinalis XB6B4
363397	700	44	0.0628571	Roseburia intestinalis M50/1
364041	613	44	0.0717781	Roseburia intestinalis M50/1
365791	694	44	0.0634006	Roseburia intestinalis M50/1
366791	738	44	0.0596206	Roseburia intestinalis XB6B4
361720	813	44	0.0541205	Roseburia intestinalis M50/1
362832	619	44	0.0710824	Roseburia intestinalis XB6B4
363716	577	44	0.0762565	Roseburia intestinalis M50/1
366328	849	44	0.0518257	Roseburia intestinalis XB6B4
364135	641	43	0.0670827	Roseburia intestinalis M50/1
363944	616	43	0.0698052	Roseburia intestinalis XB6B4
364941	617	43	0.0696921	Roseburia intestinalis XB6B4
363332	733	43	0.058663	Roseburia intestinalis XB6B4
364949	725	43	0.0593103	Roseburia intestinalis M50/1
366538	573	43	0.0750436	Roseburia intestinalis XB6B4
361934	726	43	0.0592287	Roseburia intestinalis XB6B4
362231	586	43	0.0733788	Roseburia intestinalis XB6B4
363989	736	43	0.0584239	Roseburia intestinalis M50/1
363816	641	43	0.0670827	Roseburia intestinalis M50/1
364891	692	42	0.0606936	Roseburia intestinalis XB6B4
363575	613	42	0.0685155	Roseburia intestinalis XB6B4
364776	735	42	0.0571429	Roseburia intestinalis XB6B4
366352	591	42	0.071066	Roseburia intestinalis XB6B4
361965	599	42	0.0701169	Roseburia intestinalis M50/1
362380	686	42	0.0612245	Roseburia intestinalis XB6B4
363480	659	42	0.0637329	Roseburia intestinalis XB6B4
365048	546	42	0.0769231	Roseburia intestinalis M50/1
365780	741	42	0.0566802	Roseburia intestinalis XB6B4
365577	663	42	0.0633484	Roseburia intestinalis M50/1
365184	533	42	0.0787992	Roseburia intestinalis XB6B4
364570	505	42	0.0831683	Roseburia intestinalis M50/1
361748	726	42	0.0578512	Roseburia intestinalis M50/1
364032	568	42	0.0739437	Roseburia intestinalis M50/1
364909	527	42	0.0796964	Roseburia intestinalis XB6B4
366248	597	42	0.0703518	Roseburia intestinalis XB6B4
364874	541	42	0.077634	Roseburia intestinalis M50/1
361671	705	42	0.0595745	Roseburia intestinalis M50/1
361868	827	42	0.050786	Roseburia intestinalis M50/1
363118	507	42	0.0828402	Roseburia intestinalis XB6B4
362223	792	41	0.0517677	Roseburia intestinalis XB6B4
366991	511	41	0.0802348	Roseburia intestinalis XB6B4
363802	552	41	0.0742754	Roseburia intestinalis M50/1
366754	510	41	0.0803922	Roseburia intestinalis XB6B4
366795	567	41	0.0723104	Roseburia intestinalis XB6B4
365891	550	41	0.0745455	Roseburia intestinalis M50/1
367084	525	41	0.0780952	Roseburia intestinalis XB6B4
365643	666	41	0.0615616	Roseburia intestinalis XB6B4
361866	583	41	0.0703259	Roseburia intestinalis M50/1
365685	600	41	0.0683333	Roseburia intestinalis M50/1
365278	563	41	0.0728242	Roseburia intestinalis M50/1
365136	721	41	0.0568655	Roseburia intestinalis XB6B4
362579	521	40	0.0767754	Roseburia intestinalis XB6B4
363117	721	40	0.0554785	Roseburia intestinalis XB6B4
366158	685	40	0.0583942	Roseburia intestinalis M50/1
365899	535	40	0.0747664	Roseburia intestinalis M50/1
365892	633	40	0.0631912	Roseburia intestinalis M50/1
367117	662	40	0.060423	Roseburia intestinalis M50/1
365175	556	40	0.0719424	Roseburia intestinalis XB6B4
364198	610	40	0.0655738	Roseburia intestinalis XB6B4
364220	514	40	0.077821	Roseburia intestinalis XB6B4
365730	626	40	0.0638978	Roseburia intestinalis XB6B4
364254	551	40	0.0725953	Roseburia intestinalis XB6B4
366508	679	40	0.0589102	Roseburia intestinalis XB6B4
364851	637	40	0.0627943	Roseburia intestinalis XB6B4
362249	573	40	0.069808	Roseburia intestinalis M50/1
363998	775	40	0.0516129	Roseburia intestinalis XB6B4
366208	621	40	0.0644122	Roseburia intestinalis XB6B4
364915	506	40	0.0790514	Roseburia intestinalis M50/1
365880	710	40	0.056338	Roseburia intestinalis XB6B4
364894	638	40	0.0626959	Roseburia intestinalis XB6B4
362120	756	39	0.0515873	Roseburia intestinalis M50/1
363340	629	39	0.0620032	Roseburia intestinalis XB6B4
362533	552	39	0.0706522	Roseburia intestinalis M50/1
361492	656	39	0.0594512	Roseburia intestinalis XB6B4
366398	752	39	0.0518617	Roseburia intestinalis XB6B4
366076	599	39	0.0651085	Roseburia intestinalis XB6B4
366853	766	39	0.0509138	Roseburia intestinalis XB6B4
361804	500	39	0.078	Roseburia intestinalis XB6B4
366987	605	39	0.0644628	Roseburia intestinalis M50/1
362885	756	39	0.0515873	Roseburia intestinalis XB6B4
362321	723	39	0.0539419	Roseburia intestinalis M50/1
364368	501	39	0.0778443	Roseburia intestinalis M50/1
367068	572	39	0.0681818	Roseburia intestinalis XB6B4
363451	575	39	0.0678261	Roseburia intestinalis XB6B4
362909	724	38	0.0524862	Roseburia intestinalis XB6B4
366851	634	38	0.0599369	Roseburia intestinalis XB6B4
365994	538	38	0.070632	Roseburia intestinalis M50/1
367061	632	38	0.0601266	Roseburia intestinalis XB6B4
366361	922	38	0.0412148	Roseburia intestinalis XB6B4
365002	557	38	0.0682226	Roseburia intestinalis XB6B4
363725	536	38	0.0708955	Roseburia intestinalis M50/1
363726	612	38	0.0620915	Roseburia intestinalis XB6B4
364322	610	38	0.0622951	Roseburia intestinalis XB6B4
363101	512	38	0.0742188	Roseburia intestinalis XB6B4
365226	646	38	0.0588235	Roseburia intestinalis M50/1
364074	697	38	0.0545194	Roseburia intestinalis M50/1
361957	702	38	0.0541311	Roseburia intestinalis M50/1
366304	510	38	0.0745098	Roseburia intestinalis M50/1
366008	634	38	0.0599369	Roseburia intestinalis M50/1
363020	572	38	0.0664336	Roseburia intestinalis M50/1
363258	500	38	0.076	Roseburia intestinalis XB6B4
361436	672	38	0.0565476	Roseburia intestinalis M50/1
363371	604	38	0.0629139	Roseburia intestinalis M50/1
366609	559	38	0.0679785	Roseburia intestinalis XB6B4
364663	694	38	0.054755	Roseburia intestinalis XB6B4
365038	617	37	0.0599676	Roseburia intestinalis XB6B4
362937	718	37	0.051532	Roseburia intestinalis M50/1
365718	614	37	0.0602606	Roseburia intestinalis XB6B4
365086	555	37	0.0666667	Roseburia intestinalis M50/1
365804	540	37	0.0685185	Roseburia intestinalis XB6B4
363879	501	37	0.0738523	Roseburia intestinalis XB6B4
363442	574	37	0.0644599	Roseburia intestinalis M50/1
362162	838	37	0.0441527	Roseburia intestinalis XB6B4
364154	565	37	0.0654867	Roseburia intestinalis XB6B4
365337	706	37	0.0524079	Roseburia intestinalis XB6B4
362215	544	37	0.0680147	Roseburia intestinalis M50/1
366988	527	37	0.0702087	Roseburia intestinalis XB6B4
363577	584	37	0.0633562	Roseburia intestinalis M50/1
362406	591	37	0.0626058	Roseburia intestinalis XB6B4
365679	598	37	0.0618729	Roseburia intestinalis XB6B4
366437	625	36	0.0576	Roseburia intestinalis XB6B4
362324	685	36	0.0525547	Roseburia intestinalis XB6B4
364105	815	36	0.0441718	Roseburia intestinalis XB6B4
363104	701	36	0.0513552	Roseburia intestinalis XB6B4
364095	544	36	0.0661765	Roseburia intestinalis XB6B4
367125	592	36	0.0608108	Roseburia intestinalis M50/1
365202	651	36	0.0552995	Roseburia intestinalis XB6B4
366467	609	36	0.0591133	Roseburia intestinalis M50/1
364897	695	36	0.0517986	Roseburia intestinalis XB6B4
362871	579	36	0.0621762	Roseburia intestinalis XB6B4
362785	648	36	0.0555556	Roseburia intestinalis M50/1
366089	632	36	0.056962	Roseburia intestinalis M50/1
364925	514	36	0.0700389	Roseburia intestinalis XB6B4
361893	616	36	0.0584416	Roseburia intestinalis M50/1
366009	541	36	0.0665434	Roseburia intestinalis XB6B4
367056	500	36	0.072	Roseburia intestinalis XB6B4
361414	547	36	0.0658135	Roseburia intestinalis XB6B4
364033	635	35	0.0551181	Roseburia intestinalis M50/1
362488	542	35	0.0645756	Roseburia intestinalis XB6B4
364346	823	35	0.0425273	Roseburia intestinalis XB6B4
363040	537	35	0.0651769	Roseburia intestinalis M50/1
364553	756	35	0.0462963	Roseburia intestinalis M50/1
364439	591	35	0.0592217	Roseburia intestinalis M50/1
364552	660	35	0.0530303	Roseburia intestinalis M50/1
363226	652	34	0.0521472	Roseburia intestinalis XB6B4
366142	524	34	0.0648855	Roseburia intestinalis M50/1
363460	559	34	0.0608229	Roseburia intestinalis XB6B4
362643	764	34	0.0445026	Roseburia intestinalis XB6B4
362377	558	34	0.0609319	Roseburia intestinalis M50/1
365929	547	34	0.0621572	Roseburia intestinalis M50/1
365620	573	34	0.0593368	Roseburia intestinalis M50/1
363931	597	34	0.0569514	Roseburia intestinalis XB6B4
366487	656	34	0.0518293	Roseburia intestinalis XB6B4
363300	590	34	0.0576271	Roseburia intestinalis M50/1
365960	514	34	0.0661479	Roseburia intestinalis XB6B4
363498	797	34	0.04266	Roseburia intestinalis M50/1
362812	590	34	0.0576271	Roseburia intestinalis M50/1
361845	776	34	0.0438144	Roseburia intestinalis XB6B4
362817	654	34	0.0519878	Roseburia intestinalis M50/1
367066	518	34	0.0656371	Roseburia intestinalis XB6B4
365014	571	34	0.0595447	Roseburia intestinalis XB6B4
361612	541	34	0.0628466	Roseburia intestinalis XB6B4
361516	653	34	0.0520674	Roseburia intestinalis M50/1
362942	533	34	0.0637899	Roseburia intestinalis XB6B4
363367	520	34	0.0653846	Roseburia intestinalis XB6B4
364803	590	34	0.0576271	Roseburia intestinalis M50/1
361984	624	33	0.0528846	Roseburia intestinalis XB6B4
362814	568	33	0.0580986	Roseburia intestinalis M50/1
366967	621	33	0.0531401	Roseburia intestinalis M50/1
361790	562	32	0.0569395	Roseburia intestinalis XB6B4
365077	560	32	0.0571429	Roseburia intestinalis XB6B4
363707	612	32	0.0522876	Roseburia intestinalis XB6B4
365108	569	32	0.056239	Roseburia intestinalis XB6B4
366077	503	32	0.0636183	Roseburia intestinalis M50/1
364798	667	32	0.047976	Roseburia intestinalis XB6B4
362931	525	32	0.0609524	Roseburia intestinalis XB6B4
364138	513	32	0.0623782	Roseburia intestinalis M50/1
362867	640	32	0.05	Roseburia intestinalis XB6B4
366073	720	32	0.0444444	Roseburia intestinalis XB6B4
362688	505	32	0.0633663	Roseburia intestinalis M50/1
361405	636	32	0.0503145	Roseburia intestinalis M50/1
365012	821	32	0.0389769	Roseburia intestinalis XB6B4
365598	514	32	0.0622568	Roseburia intestinalis XB6B4
365920	536	32	0.0597015	Roseburia intestinalis XB6B4
365293	663	32	0.0482655	Roseburia intestinalis XB6B4
363077	733	32	0.0436562	Roseburia intestinalis XB6B4
364702	607	32	0.0527183	Roseburia intestinalis M50/1
362757	767	32	0.041721	Roseburia intestinalis XB6B4
363786	536	32	0.0597015	Roseburia intestinalis M50/1
362797	577	32	0.0554593	Roseburia intestinalis XB6B4
365645	714	32	0.0448179	Roseburia intestinalis M50/1
366946	533	32	0.0600375	Roseburia intestinalis M50/1
366981	707	32	0.0452617	Roseburia intestinalis XB6B4
366682	603	32	0.053068	Roseburia intestinalis M50/1
366665	521	32	0.0614203	Roseburia intestinalis M50/1
363723	561	32	0.057041	Roseburia intestinalis XB6B4
367124	537	31	0.0577281	Roseburia intestinalis XB6B4
365478	542	31	0.0571956	Roseburia intestinalis XB6B4
364574	747	31	0.0414993	Roseburia intestinalis XB6B4
365246	505	31	0.0613861	Roseburia intestinalis XB6B4
366430	620	31	0.05	Roseburia intestinalis M50/1
367101	509	31	0.0609037	Roseburia intestinalis XB6B4
364565	508	31	0.0610236	Roseburia intestinalis M50/1
363712	569	31	0.0544815	Roseburia intestinalis XB6B4
364020	585	31	0.0529915	Roseburia intestinalis XB6B4
366593	723	31	0.0428769	Roseburia intestinalis M50/1
362402	519	31	0.0597303	Roseburia intestinalis M50/1
362534	501	30	0.0598802	Roseburia intestinalis XB6B4
362514	555	30	0.0540541	Roseburia intestinalis XB6B4
362660	521	30	0.0575816	Roseburia intestinalis XB6B4
366053	521	30	0.0575816	Roseburia intestinalis XB6B4
364824	624	30	0.0480769	Roseburia intestinalis M50/1
366655	599	30	0.0500835	Roseburia intestinalis XB6B4
362730	539	30	0.0556586	Roseburia intestinalis XB6B4
363563	600	30	0.05	Roseburia intestinalis XB6B4
365565	517	30	0.0580271	Roseburia intestinalis XB6B4
363540	661	30	0.0453858	Roseburia intestinalis XB6B4
363240	596	30	0.0503356	Roseburia intestinalis XB6B4
364968	562	30	0.0533808	Roseburia intestinalis M50/1
361855	754	30	0.0397878	Roseburia intestinalis M50/1
364993	656	30	0.0457317	Roseburia intestinalis XB6B4
361829	559	30	0.0536673	Roseburia intestinalis XB6B4
365377	557	30	0.05386	Roseburia intestinalis M50/1
366512	647	30	0.0463679	Roseburia intestinalis XB6B4
366038	558	30	0.0537634	Roseburia intestinalis XB6B4
362827	539	30	0.0556586	Roseburia intestinalis XB6B4
361708	644	30	0.0465839	Roseburia intestinalis XB6B4
367055	551	30	0.0544465	Roseburia intestinalis XB6B4
365138	534	30	0.0561798	Roseburia intestinalis XB6B4
363002	501	30	0.0598802	Roseburia intestinalis XB6B4
361417	624	30	0.0480769	Roseburia intestinalis XB6B4
365753	559	30	0.0536673	Roseburia intestinalis M50/1
363951	534	30	0.0561798	Roseburia intestinalis XB6B4
366983	619	30	0.0484653	Roseburia intestinalis M50/1
365850	621	30	0.0483092	Roseburia intestinalis XB6B4
363313	567	29	0.0511464	Roseburia intestinalis M50/1
365114	552	29	0.0525362	Roseburia intestinalis M50/1
365907	568	29	0.0510563	Roseburia intestinalis XB6B4
363515	550	29	0.0527273	Roseburia intestinalis M50/1
361703	622	29	0.0466238	Roseburia intestinalis XB6B4
366336	764	29	0.0379581	Roseburia intestinalis M50/1
364526	588	29	0.0493197	Roseburia intestinalis XB6B4
365016	513	29	0.0565302	Roseburia intestinalis XB6B4
362396	666	29	0.0435435	Roseburia intestinalis XB6B4
366476	505	29	0.0574257	Roseburia intestinalis XB6B4
362759	546	29	0.0531136	Roseburia intestinalis XB6B4
366244	526	29	0.0551331	Roseburia intestinalis M50/1
366211	544	29	0.0533088	Roseburia intestinalis XB6B4
363761	540	29	0.0537037	Roseburia intestinalis M50/1
366843	583	29	0.0497427	Roseburia intestinalis XB6B4
361763	543	28	0.0515654	Roseburia intestinalis M50/1
364055	541	28	0.051756	Roseburia intestinalis XB6B4
363053	684	28	0.0409357	Roseburia intestinalis M50/1
364136	523	28	0.0535373	Roseburia intestinalis XB6B4
362978	560	28	0.05	Roseburia intestinalis M50/1
366418	729	28	0.0384088	Roseburia intestinalis M50/1
364007	713	28	0.0392707	Roseburia intestinalis XB6B4
365702	546	28	0.0512821	Roseburia intestinalis XB6B4
364195	623	28	0.0449438	Roseburia intestinalis M50/1
363372	588	28	0.047619	Roseburia intestinalis M50/1
364209	504	28	0.0555556	Roseburia intestinalis M50/1
362921	683	28	0.0409956	Roseburia intestinalis M50/1
364327	527	28	0.0531309	Roseburia intestinalis XB6B4
362693	571	28	0.0490368	Roseburia intestinalis M50/1
363485	520	28	0.0538462	Roseburia intestinalis XB6B4
361468	525	28	0.0533333	Roseburia intestinalis XB6B4
364947	656	28	0.0426829	Roseburia intestinalis XB6B4
366923	568	28	0.0492958	Roseburia intestinalis XB6B4
363890	536	28	0.0522388	Roseburia intestinalis XB6B4
365941	508	28	0.0551181	Roseburia intestinalis M50/1
362340	513	28	0.0545809	Roseburia intestinalis XB6B4
361652	608	28	0.0460526	Roseburia intestinalis M50/1
361959	513	28	0.0545809	Roseburia intestinalis XB6B4
366886	568	28	0.0492958	Roseburia intestinalis XB6B4
364959	576	28	0.0486111	Roseburia intestinalis M50/1
362538	529	27	0.0510397	Roseburia intestinalis M50/1
362240	618	27	0.0436893	Roseburia intestinalis XB6B4
367130	542	27	0.0498155	Roseburia intestinalis XB6B4
362985	623	27	0.0433387	Roseburia intestinalis XB6B4
366501	749	27	0.0360481	Roseburia intestinalis XB6B4
365864	503	26	0.0516899	Roseburia intestinalis XB6B4
367126	536	26	0.0485075	Roseburia intestinalis XB6B4
363546	545	26	0.0477064	Roseburia intestinalis M50/1
362996	504	26	0.0515873	Roseburia intestinalis XB6B4
362642	524	26	0.0496183	Roseburia intestinalis M50/1
362630	512	26	0.0507812	Roseburia intestinalis XB6B4
364326	524	26	0.0496183	Roseburia intestinalis XB6B4
363778	504	26	0.0515873	Roseburia intestinalis XB6B4
365406	690	26	0.0376812	Roseburia intestinalis XB6B4
364836	565	26	0.0460177	Roseburia intestinalis M50/1
365963	684	26	0.0380117	Roseburia intestinalis XB6B4
366406	715	26	0.0363636	Roseburia intestinalis XB6B4
366419	585	26	0.0444444	Roseburia intestinalis M50/1
365001	503	26	0.0516899	Roseburia intestinalis XB6B4
361755	554	26	0.0469314	Roseburia intestinalis M50/1
366459	538	26	0.0483271	Roseburia intestinalis XB6B4
361727	526	26	0.0494297	Roseburia intestinalis XB6B4
365071	797	26	0.0326223	Roseburia intestinalis XB6B4
365751	658	26	0.0395137	Roseburia intestinalis XB6B4
364028	621	26	0.041868	Roseburia intestinalis M50/1
366389	511	26	0.0508806	Roseburia intestinalis XB6B4
367060	525	26	0.0495238	Roseburia intestinalis XB6B4
363302	510	26	0.0509804	Roseburia intestinalis M50/1
364951	556	26	0.0467626	Roseburia intestinalis XB6B4
367080	583	25	0.0428816	Roseburia intestinalis XB6B4
364704	653	25	0.0382848	Roseburia intestinalis XB6B4
367044	611	25	0.0409165	Roseburia intestinalis XB6B4
363383	650	25	0.0384615	Roseburia intestinalis M50/1
361879	552	25	0.0452899	Roseburia intestinalis M50/1
365091	557	25	0.0448833	Roseburia intestinalis M50/1
362980	511	25	0.0489237	Roseburia intestinalis XB6B4
363120	565	25	0.0442478	Roseburia intestinalis M50/1
365896	612	24	0.0392157	Roseburia intestinalis XB6B4
365119	521	24	0.0460653	Roseburia intestinalis XB6B4
365036	635	24	0.0377953	Roseburia intestinalis M50/1
365103	501	24	0.0479042	Roseburia intestinalis XB6B4
364566	508	24	0.0472441	Roseburia intestinalis M50/1
366978	563	24	0.0426288	Roseburia intestinalis XB6B4
364178	632	24	0.0379747	Roseburia intestinalis XB6B4
365199	617	24	0.0388979	Roseburia intestinalis XB6B4
367014	534	24	0.0449438	Roseburia intestinalis M50/1
366648	557	24	0.043088	Roseburia intestinalis XB6B4
364732	802	24	0.0299252	Roseburia intestinalis XB6B4
366605	749	24	0.0320427	Roseburia intestinalis M50/1
364629	616	24	0.038961	Roseburia intestinalis M50/1
361370	558	24	0.0430108	Roseburia intestinalis M50/1
361916	653	24	0.0367534	Roseburia intestinalis XB6B4
362938	607	24	0.0395387	Roseburia intestinalis XB6B4
362934	570	24	0.0421053	Roseburia intestinalis XB6B4
366652	506	24	0.0474308	Roseburia intestinalis XB6B4
365928	522	24	0.045977	Roseburia intestinalis XB6B4
362806	569	24	0.0421793	Roseburia intestinalis M50/1
363497	574	24	0.0418118	Roseburia intestinalis XB6B4
363738	701	24	0.0342368	Roseburia intestinalis M50/1
362872	526	24	0.0456274	Roseburia intestinalis XB6B4
365724	651	24	0.0368664	Roseburia intestinalis M50/1
365618	518	24	0.046332	Roseburia intestinalis XB6B4
364024	586	24	0.0409556	Roseburia intestinalis XB6B4
366817	553	24	0.0433996	Roseburia intestinalis XB6B4
364691	556	24	0.0431655	Roseburia intestinalis M50/1
364792	518	24	0.046332	Roseburia intestinalis XB6B4
363911	567	24	0.042328	Roseburia intestinalis XB6B4
364743	537	23	0.0428305	Roseburia intestinalis M50/1
362957	528	23	0.0435606	Roseburia intestinalis XB6B4
362336	557	23	0.0412926	Roseburia intestinalis XB6B4
363066	520	23	0.0442308	Roseburia intestinalis XB6B4
365118	502	22	0.0438247	Roseburia intestinalis XB6B4
363650	576	22	0.0381944	Roseburia intestinalis M50/1
363853	509	22	0.043222	Roseburia intestinalis M50/1
364653	506	22	0.0434783	Roseburia intestinalis XB6B4
365855	632	22	0.0348101	Roseburia intestinalis XB6B4
362742	517	22	0.0425532	Roseburia intestinalis M50/1
364551	615	22	0.0357724	Roseburia intestinalis XB6B4
364923	523	22	0.042065	Roseburia intestinalis XB6B4
363692	619	22	0.0355412	Roseburia intestinalis XB6B4
365417	527	22	0.0417457	Roseburia intestinalis XB6B4
362955	573	22	0.0383944	Roseburia intestinalis XB6B4
365646	520	22	0.0423077	Roseburia intestinalis M50/1
362650	640	22	0.034375	Roseburia intestinalis XB6B4
365789	515	22	0.0427184	Roseburia intestinalis M50/1
363936	575	22	0.0382609	Roseburia intestinalis M50/1
362983	534	22	0.0411985	Roseburia intestinalis M50/1
365919	615	22	0.0357724	Roseburia intestinalis XB6B4
362868	834	22	0.0263789	Roseburia intestinalis M50/1
367104	507	22	0.0433925	Roseburia intestinalis M50/1
364814	650	22	0.0338462	Roseburia intestinalis M50/1
364896	535	22	0.0411215	Roseburia intestinalis XB6B4
366103	531	22	0.0414313	Roseburia intestinalis M50/1
366545	526	22	0.0418251	Roseburia intestinalis M50/1
367067	607	22	0.0362438	Roseburia intestinalis XB6B4
366649	519	21	0.0404624	Roseburia intestinalis XB6B4
365839	550	21	0.0381818	Roseburia intestinalis M50/1
364212	533	21	0.0393996	Roseburia intestinalis XB6B4
365732	526	20	0.0380228	Roseburia intestinalis XB6B4
362369	525	20	0.0380952	Roseburia intestinalis XB6B4
367100	532	20	0.037594	Roseburia intestinalis M50/1
365955	513	20	0.0389864	Roseburia intestinalis XB6B4
367028	666	20	0.03003	Roseburia intestinalis XB6B4
364005	503	20	0.0397614	Roseburia intestinalis XB6B4
366071	556	20	0.0359712	Roseburia intestinalis XB6B4
361741	570	20	0.0350877	Roseburia intestinalis M50/1
367120	535	20	0.0373832	Roseburia intestinalis XB6B4
365020	529	20	0.0378072	Roseburia intestinalis XB6B4
364425	740	20	0.027027	Roseburia intestinalis XB6B4
367086	563	20	0.035524	Roseburia intestinalis XB6B4
364961	620	20	0.0322581	Roseburia intestinalis XB6B4
365483	508	20	0.0393701	Roseburia intestinalis M50/1
365853	576	20	0.0347222	Roseburia intestinalis XB6B4
364015	540	20	0.037037	Roseburia intestinalis XB6B4
362669	545	19	0.0348624	Roseburia intestinalis M50/1
365979	533	19	0.0356473	Roseburia intestinalis M50/1
364547	540	19	0.0351852	Roseburia intestinalis M50/1
364031	592	18	0.0304054	Roseburia intestinalis XB6B4
362777	506	18	0.0355731	Roseburia intestinalis M50/1
361732	583	18	0.0308748	Roseburia intestinalis M50/1
366871	581	18	0.0309811	Roseburia intestinalis XB6B4
364485	558	18	0.0322581	Roseburia intestinalis XB6B4
365999	575	18	0.0313043	Roseburia intestinalis XB6B4
366647	562	18	0.0320285	Roseburia intestinalis XB6B4
364196	508	18	0.0354331	Roseburia intestinalis M50/1
366167	552	18	0.0326087	Roseburia intestinalis M50/1
364038	543	18	0.0331492	Roseburia intestinalis XB6B4
364045	506	18	0.0355731	Roseburia intestinalis M50/1
362930	709	18	0.0253879	Roseburia intestinalis XB6B4
364000	507	18	0.035503	Roseburia intestinalis XB6B4
365111	517	17	0.032882	Roseburia intestinalis XB6B4
366903	640	17	0.0265625	Roseburia intestinalis M50/1
364543	502	17	0.0338645	Roseburia intestinalis XB6B4
362507	522	17	0.032567	Roseburia intestinalis XB6B4
365592	525	17	0.032381	Roseburia intestinalis M50/1
366372	521	16	0.0307102	Roseburia intestinalis XB6B4
364888	574	16	0.0278746	Roseburia intestinalis XB6B4
366117	562	16	0.0284698	Roseburia intestinalis M50/1
366108	517	16	0.0309478	Roseburia intestinalis XB6B4
363791	501	16	0.0319361	Roseburia intestinalis XB6B4
365089	527	16	0.0303605	Roseburia intestinalis XB6B4
362896	575	16	0.0278261	Roseburia intestinalis M50/1
364904	511	16	0.0313112	Roseburia intestinalis XB6B4
362859	584	16	0.0273973	Roseburia intestinalis XB6B4
364990	594	16	0.026936	Roseburia intestinalis M50/1
362981	613	16	0.0261011	Roseburia intestinalis XB6B4
362448	603	16	0.026534	Roseburia intestinalis XB6B4
366149	508	15	0.0295276	Roseburia intestinalis XB6B4
362976	529	14	0.026465	Roseburia intestinalis M50/1
363357	521	14	0.0268714	Roseburia intestinalis XB6B4
362846	508	14	0.0275591	Roseburia intestinalis M50/1
367035	521	14	0.0268714	Roseburia intestinalis XB6B4
361966	521	14	0.0268714	Roseburia intestinalis XB6B4
362831	619	14	0.0226171	Roseburia intestinalis XB6B4
362358	586	13	0.0221843	Roseburia intestinalis XB6B4
361838	514	13	0.0252918	Roseburia intestinalis XB6B4
365078	507	12	0.0236686	Roseburia intestinalis M50/1
363960	508	12	0.023622	Roseburia intestinalis XB6B4
365878	607	12	0.0197694	Roseburia intestinalis XB6B4
364056	502	12	0.0239044	Roseburia intestinalis XB6B4
362394	569	10	0.0175747	Roseburia intestinalis XB6B4
367111	514	8	0.0155642	Roseburia intestinalis M50/1
Orfs
Contig_ID	Orf_ID	Length
361351	1441355	440
361351	1441349	113
361351	1441354	95
361351	1441352	89
361351	1441351	86
361351	1441353	83
361351	1441356	80
361351	1441357	78
361351	1441350	76
361993	1443261	392
361993	1443254	296
361993	1443258	217
361993	1443262	184
361993	1443260	153
361993	1443265	104
361993	1443259	97
361993	1443255	95
361993	1443256	95
361993	1443263	90
361993	1443257	83
361993	1443253	76
361993	1443264	75
365506	1453371	389
365506	1453372	79
366594	1456391	458
366594	1456393	89
366594	1456392	81
366594	1456390	80
361470	1441800	213
361470	1441801	89
366227	1455309	390
366227	1455306	208
366227	1455305	119
366227	1455307	76
366227	1455308	75
366227	1455304	75
364139	1449469	252
364139	1449472	187
364139	1449470	111
364139	1449471	97
364139	1449468	80
365259	1452616	316
365259	1452621	220
365259	1452622	95
365259	1452617	91
365259	1452620	78
365259	1452619	78
365259	1452618	76
364304	1450023	434
364304	1450021	91
364304	1450022	87
364304	1450024	85
364304	1450020	75
362095	1443640	331
362095	1443639	85
362095	1443638	76
363516	1447807	163
363516	1447809	96
363516	1447808	75
364150	1449505	265
364150	1449506	234
364150	1449504	87
364711	1451186	234
364711	1451188	195
364711	1451185	102
364711	1451187	93
366925	1457263	312
366925	1457260	175
366925	1457257	137
366925	1457262	136
366925	1457258	95
366925	1457259	88
366925	1457255	84
366925	1457256	81
366925	1457261	80
363530	1447855	167
363530	1447857	124
363530	1447854	101
363530	1447856	99
363530	1447853	85
363022	1446234	153
363022	1446235	113
365219	1452476	322
365219	1452471	131
365219	1452472	124
365219	1452474	119
365219	1452473	81
365219	1452475	75
362628	1445237	335
362628	1445238	203
362628	1445236	133
362628	1445235	105
362462	1444789	275
362462	1444788	134
362900	1445893	201
362900	1445895	89
362900	1445894	83
362900	1445892	76
361637	1442334	192
361637	1442331	176
361637	1442330	162
361637	1442333	86
361637	1442332	76
362662	1445319	264
362662	1445318	132
362662	1445320	85
366139	1454964	183
366139	1454965	141
366139	1454963	85
365603	1453630	319
365603	1453627	136
365603	1453626	97
365603	1453628	86
365603	1453629	80
361513	1441946	102
361513	1441947	98
361513	1441948	93
363731	1448368	314
363731	1448369	107
363731	1448370	100
362022	1443379	252
362022	1443378	168
362022	1443377	121
365952	1454524	302
365952	1454523	124
362647	1445279	209
362647	1445281	156
362647	1445284	116
362647	1445282	96
362647	1445283	86
362647	1445280	79
366197	1455170	361
366197	1455169	127
366197	1455171	114
366197	1455172	82
366197	1455168	81
365433	1453154	267
365433	1453156	116
365433	1453155	91
364276	1449933	144
364276	1449934	100
364276	1449932	90
365638	1453722	231
365638	1453723	82
365638	1453724	78
365589	1453595	380
365589	1453594	141
365589	1453596	102
361902	1443025	321
361902	1443027	267
361902	1443028	85
361902	1443026	81
361645	1442362	336
361645	1442363	80
365590	1453599	264
365590	1453598	110
365590	1453597	89
361444	1441715	199
361444	1441716	131
366021	1454674	252
366644	1456539	232
366644	1456535	117
366644	1456533	109
366644	1456534	108
366644	1456537	88
366644	1456538	81
366644	1456536	75
362615	1445199	355
362615	1445197	169
362615	1445198	108
362615	1445200	93
362615	1445196	92
364974	1451780	325
364974	1451781	112
365272	1452674	190
365272	1452673	79
365770	1454100	414
365770	1454099	102
365770	1454101	87
365770	1454098	76
366941	1457307	217
366941	1457304	93
366941	1457305	89
366941	1457303	88
366941	1457306	76
366941	1457302	75
363434	1447576	270
363434	1447577	119
363434	1447575	90
366823	1457020	304
366823	1457019	190
366823	1457021	164
366823	1457018	115
364603	1450882	351
364603	1450881	109
364603	1450884	96
364603	1450883	92
364655	1451020	353
364655	1451021	112
364655	1451019	86
361615	1442273	246
361615	1442272	85
367077	1457614	126
367077	1457613	114
361862	1442939	309
361862	1442938	189
361862	1442940	94
361862	1442941	78
366581	1456350	100
366581	1456351	96
366581	1456349	94
366160	1455039	193
366160	1455038	84
361458	1441769	127
361458	1441768	102
361458	1441770	83
366642	1456527	277
366642	1456528	110
366642	1456529	80
362398	1444606	144
362398	1444607	130
362398	1444605	129
365021	1451889	368
365021	1451887	95
365021	1451888	88
363136	1446645	277
363136	1446647	101
363136	1446646	97
361940	1443113	227
362248	1444151	334
365705	1453922	331
365705	1453921	107
361608	1442256	230
361608	1442257	76
364211	1449710	155
364211	1449708	113
364211	1449709	91
364300	1450013	185
364300	1450011	99
364300	1450012	84
366257	1455409	158
366257	1455407	145
366257	1455406	112
366257	1455408	97
364747	1451275	147
364747	1451272	132
364747	1451274	110
364747	1451271	108
364747	1451276	94
364747	1451273	77
361719	1442557	332
361719	1442558	92
361719	1442556	90
362945	1445997	263
362945	1446000	132
362945	1445998	106
362945	1445999	90
361514	1441949	225
361514	1441951	120
361514	1441950	79
362190	1443971	290
362190	1443972	77
362761	1445571	244
362761	1445574	97
362761	1445572	85
362761	1445573	78
365588	1453592	275
365588	1453593	94
362762	1445576	215
362762	1445575	85
362762	1445577	85
363297	1447151	157
363297	1447150	88
363297	1447149	80
363297	1447148	80
366541	1456250	145
366541	1456251	88
364023	1449036	163
364023	1449035	76
366236	1455337	203
366236	1455334	159
366236	1455336	94
366236	1455335	84
366236	1455333	83
363856	1448668	225
364133	1449451	416
364133	1449452	85
364133	1449453	84
362665	1445325	158
361526	1441985	120
361526	1441984	119
361526	1441986	81
362363	1444511	250
362363	1444512	93
362363	1444510	89
362363	1444509	78
361852	1442917	143
361852	1442918	111
366463	1456016	175
366463	1456017	93
361670	1442428	191
361670	1442429	123
367045	1457543	259
367045	1457542	91
365610	1453644	185
365610	1453645	75
365308	1452793	235
365308	1452795	171
365308	1452792	112
365308	1452794	89
366869	1457129	264
366869	1457130	126
366869	1457128	91
364635	1450968	164
364635	1450967	142
363538	1447875	206
363538	1447876	90
363538	1447877	79
366689	1456653	181
366689	1456654	80
362104	1443676	150
362104	1443673	149
362104	1443674	107
362104	1443672	86
362104	1443675	75
365876	1454353	231
365876	1454354	106
365876	1454355	85
365876	1454352	76
363470	1447675	174
363470	1447676	118
363649	1448167	176
363649	1448166	122
363649	1448165	76
364299	1450010	159
364299	1450008	116
364299	1450009	79
361469	1441798	182
361469	1441796	162
361469	1441799	88
361469	1441797	75
363864	1448685	188
363864	1448683	100
363864	1448684	98
363864	1448687	96
363864	1448686	82
364181	1449623	409
364181	1449622	120
364181	1449620	109
364181	1449621	105
364181	1449619	92
364181	1449624	83
362154	1443857	159
362154	1443859	106
362154	1443858	86
364689	1451120	161
366169	1455063	183
366507	1456156	204
366507	1456155	110
365861	1454320	212
365861	1454321	212
365861	1454322	90
363863	1448682	193
363863	1448681	135
366710	1456701	173
366710	1456702	78
364345	1450141	225
364345	1450142	162
366596	1456395	169
366596	1456396	100
366596	1456397	79
363781	1448493	174
363781	1448492	86
363781	1448494	80
363781	1448495	80
365574	1453554	293
365574	1453555	97
365574	1453556	75
366301	1455551	284
366301	1455552	106
366301	1455550	103
366301	1455553	97
367046	1457545	182
367046	1457544	79
361597	1442223	269
361597	1442224	107
361597	1442225	76
362370	1444532	116
361952	1443146	204
361952	1443148	106
361952	1443145	102
361952	1443147	89
361952	1443144	89
362350	1444476	233
362350	1444477	126
362440	1444731	233
362440	1444729	111
362440	1444730	76
366908	1457215	167
366908	1457214	121
363484	1447715	143
363484	1447716	88
361596	1442221	287
361596	1442220	89
361596	1442219	85
361596	1442222	75
366436	1455934	278
366436	1455937	166
366436	1455936	154
366436	1455935	75
364590	1450855	109
364590	1450854	88
362485	1444835	291
362485	1444836	147
362485	1444837	75
366498	1456132	199
366498	1456129	170
366498	1456134	105
366498	1456133	92
366498	1456130	85
366498	1456131	79
364676	1451081	226
362259	1444188	204
362259	1444187	110
366877	1457150	225
362037	1443425	154
364306	1450027	206
365783	1454126	230
365783	1454125	108
365783	1454124	106
365783	1454127	92
365816	1454216	144
365816	1454215	114
366839	1457058	179
366839	1457059	143
362478	1444823	168
365559	1453527	213
365559	1453528	89
363624	1448102	253
363624	1448101	118
363624	1448103	83
362368	1444528	206
362368	1444530	195
362368	1444529	98
362368	1444527	84
362368	1444525	81
362368	1444526	79
364892	1451611	339
364892	1451610	84
362404	1444624	196
362097	1443645	131
362097	1443644	96
365279	1452692	178
365279	1452693	107
366226	1455302	158
366226	1455303	157
366226	1455301	77
361913	1443047	246
361913	1443048	126
361913	1443049	98
362138	1443791	213
362138	1443794	184
362138	1443792	83
362138	1443793	76
362098	1443647	187
362098	1443648	124
362098	1443646	94
361573	1442158	129
361573	1442157	118
362395	1444598	89
365531	1453442	223
365531	1453441	127
365531	1453443	89
363835	1448621	161
363835	1448619	116
363835	1448618	109
363835	1448620	77
361601	1442233	258
361601	1442235	114
361601	1442232	111
361601	1442234	95
363189	1446819	202
363189	1446818	114
363189	1446820	84
366316	1455595	112
366316	1455594	102
366316	1455596	77
365524	1453423	136
365524	1453422	127
365524	1453420	105
365524	1453421	88
365524	1453424	79
365524	1453419	76
362255	1444175	133
362255	1444176	107
362255	1444173	84
362255	1444174	79
362428	1444695	191
362428	1444696	76
365409	1453093	185
365409	1453094	90
365389	1453037	271
365389	1453038	105
365389	1453039	100
365389	1453035	92
365389	1453036	77
363790	1448514	296
363790	1448512	103
363790	1448513	101
363790	1448515	89
365281	1452697	202
365281	1452695	184
365281	1452698	106
365281	1452696	85
362933	1445972	256
362933	1445971	76
364898	1451626	237
364898	1451625	81
361887	1442997	141
361887	1442995	135
361887	1442994	79
361887	1442993	79
361887	1442996	78
363996	1448978	131
363996	1448979	112
364383	1450265	192
364383	1450266	131
364383	1450267	93
362166	1443900	126
362166	1443902	117
362166	1443899	92
362166	1443901	78
362531	1444973	124
362531	1444972	84
362531	1444971	78
366044	1454721	203
366044	1454722	81
362271	1444226	149
362271	1444228	133
362271	1444224	115
362271	1444225	91
362271	1444227	75
366396	1455827	177
366396	1455828	119
366396	1455826	99
363211	1446877	231
365296	1452753	204
364685	1451109	198
364685	1451110	97
364685	1451108	85
361722	1442565	265
366742	1456788	285
366742	1456789	191
366742	1456790	79
364110	1449336	145
364110	1449337	107
364110	1449338	77
363754	1448428	128
363754	1448429	90
366679	1456625	246
366679	1456624	116
365630	1453706	324
365630	1453703	148
365630	1453704	105
365630	1453705	97
362770	1445596	107
362770	1445594	93
362770	1445595	83
361610	1442260	147
361610	1442262	89
361610	1442261	81
362221	1444084	259
362221	1444086	108
362221	1444085	92
362221	1444087	85
362899	1445891	237
363450	1447625	219
363450	1447624	113
366279	1455481	214
366279	1455482	105
366279	1455483	80
365958	1454541	186
365958	1454542	146
365958	1454540	99
361761	1442670	222
361761	1442672	89
361761	1442671	82
367118	1457701	145
367118	1457700	108
361568	1442146	189
361568	1442147	80
361568	1442145	76
363905	1448778	134
363905	1448779	112
363905	1448781	108
363905	1448780	85
361534	1442014	289
361534	1442013	97
361728	1442585	93
365944	1454509	238
362193	1443982	121
362193	1443980	83
362193	1443981	82
365583	1453577	218
365583	1453576	85
366534	1456233	262
366534	1456232	109
365847	1454279	219
365847	1454280	78
363639	1448138	168
363639	1448139	86
365976	1454586	242
365976	1454587	153
364082	1449212	93
364082	1449213	81
364082	1449214	81
361687	1442477	93
361823	1442849	202
361823	1442848	91
365228	1452496	153
365228	1452498	94
365228	1452497	78
366994	1457442	157
366994	1457446	144
366994	1457443	137
366994	1457445	108
366994	1457444	76
362244	1444140	166
362244	1444141	86
361944	1443123	203
361944	1443122	91
361368	1441431	199
361368	1441432	95
361368	1441433	79
361368	1441434	79
365866	1454330	175
365866	1454329	81
365033	1451923	157
365033	1451921	105
365033	1451922	82
361813	1442819	196
361813	1442818	116
361813	1442820	82
362962	1446043	175
362962	1446044	123
362962	1446046	87
362962	1446045	86
361808	1442798	195
361808	1442799	140
361808	1442802	127
361808	1442797	97
361808	1442801	96
361808	1442800	83
365120	1452105	177
365120	1452106	79
365120	1452107	78
363323	1447262	330
363323	1447261	182
363323	1447263	91
363323	1447264	89
363499	1447757	170
363499	1447756	98
363980	1448947	176
362455	1444764	130
362455	1444763	111
362455	1444762	109
362455	1444761	94
365997	1454627	232
366932	1457277	214
366932	1457278	93
366932	1457276	88
366376	1455776	328
361680	1442455	265
361680	1442453	115
361680	1442452	87
361680	1442454	80
362226	1444096	253
362447	1444745	149
362447	1444744	84
361658	1442392	191
362489	1444848	132
362489	1444847	81
365769	1454092	187
365769	1454097	113
365769	1454095	105
365769	1454096	84
365769	1454094	81
365769	1454093	78
365668	1453818	114
365668	1453819	99
366933	1457281	133
366933	1457280	100
366933	1457279	90
361478	1441829	116
361478	1441828	89
365706	1453924	287
365706	1453923	108
362295	1444303	156
362295	1444304	156
363984	1448953	192
363984	1448954	91
366723	1456735	228
366723	1456734	112
361898	1443020	201
366314	1455589	172
366314	1455590	82
364607	1450893	174
365704	1453919	139
365704	1453920	124
365704	1453916	114
365704	1453917	93
365704	1453918	86
362908	1445917	110
362908	1445916	101
362908	1445915	84
363405	1447497	120
363405	1447499	82
363405	1447498	77
366286	1455502	199
366286	1455503	85
366286	1455501	83
365905	1454418	193
364478	1450545	152
364478	1450544	86
364476	1450541	223
366919	1457244	118
366919	1457245	107
362443	1444737	224
362443	1444736	130
363458	1447639	149
363458	1447638	112
363458	1447637	106
363458	1447640	92
364249	1449848	159
364249	1449847	92
362692	1445386	155
362692	1445387	140
362692	1445389	130
362692	1445388	98
362748	1445535	139
362748	1445536	87
362748	1445534	84
366343	1455684	127
366343	1455683	82
365497	1453351	205
365497	1453350	129
363740	1448391	91
363740	1448392	88
363740	1448390	86
363740	1448393	86
363740	1448394	77
361691	1442486	247
361691	1442485	130
364575	1450808	275
364575	1450809	121
364575	1450810	116
365007	1451855	123
365007	1451854	84
365007	1451856	77
364057	1449099	97
366677	1456616	152
366677	1456617	142
366677	1456618	114
366378	1455779	110
366373	1455771	253
366373	1455772	100
366373	1455773	92
366373	1455770	84
364727	1451230	146
363068	1446425	114
363068	1446424	75
361521	1441975	86
361521	1441974	85
363133	1446640	202
363133	1446639	76
363820	1448579	232
363820	1448578	89
361600	1442231	168
363595	1448024	237
363595	1448025	176
363595	1448023	75
366039	1454715	119
366039	1454714	105
366039	1454713	86
364964	1451762	170
364964	1451761	98
362979	1446083	276
362979	1446082	100
363232	1446937	220
363232	1446938	89
363232	1446939	82
364823	1451456	120
361616	1442274	114
361616	1442275	80
364427	1450411	279
364427	1450413	109
364427	1450412	83
362140	1443799	258
362140	1443800	119
362140	1443801	81
362140	1443802	80
363784	1448498	195
364584	1450836	154
364584	1450834	121
364584	1450835	76
366399	1455835	195
366399	1455836	130
364528	1450696	184
364528	1450695	142
364528	1450694	109
363504	1447774	108
363504	1447776	108
363504	1447775	86
365956	1454536	202
365956	1454537	80
363779	1448486	186
363779	1448487	84
363779	1448488	84
364880	1451590	147
364880	1451589	90
364880	1451588	78
362721	1445460	166
362721	1445461	149
362721	1445462	77
362268	1444216	85
362200	1444003	143
361409	1441611	170
361409	1441613	141
361409	1441609	122
361409	1441610	100
361409	1441612	75
363060	1446398	150
363060	1446397	133
363060	1446396	96
363060	1446395	79
362769	1445592	157
362769	1445593	90
363601	1448045	219
363601	1448046	126
363527	1447844	139
363527	1447846	92
363527	1447845	75
365616	1453666	151
365616	1453664	140
365616	1453663	93
365616	1453665	77
364687	1451115	184
364687	1451116	136
362756	1445555	118
362756	1445554	94
362756	1445553	82
362756	1445552	75
363512	1447798	142
363512	1447801	142
363512	1447799	91
363512	1447800	76
366807	1456976	200
366807	1456977	94
366807	1456975	91
366807	1456978	85
366807	1456979	82
362875	1445828	144
362875	1445827	133
362875	1445829	82
361383	1441497	152
361383	1441495	84
361383	1441496	82
361918	1443062	167
361918	1443064	102
361918	1443063	79
363122	1446586	148
363122	1446583	139
363122	1446584	135
363122	1446585	91
364699	1451148	179
364699	1451146	119
364699	1451147	93
364699	1451145	83
364699	1451149	82
365416	1453118	151
365416	1453117	121
366963	1457364	208
366963	1457365	104
362566	1445061	109
362566	1445060	98
362566	1445062	88
362480	1444828	215
362480	1444829	159
362480	1444827	82
366219	1455265	184
366219	1455266	85
364841	1451499	131
364841	1451498	95
362527	1444961	305
362940	1445987	134
362940	1445988	80
362940	1445985	79
362940	1445986	78
362852	1445772	181
365669	1453821	124
365669	1453820	86
366993	1457440	185
366993	1457441	104
366993	1457439	75
366307	1455569	125
366307	1455568	100
364514	1450651	176
364514	1450649	133
364514	1450650	94
366917	1457241	184
366917	1457240	105
362135	1443787	118
362135	1443786	101
362362	1444508	167
364886	1451600	184
365395	1453060	174
365395	1453059	89
362012	1443350	106
362012	1443349	90
366643	1456530	235
366643	1456531	99
366643	1456532	90
364498	1450600	158
364498	1450601	80
364618	1450920	229
364618	1450922	86
364618	1450921	79
363091	1446502	127
366640	1456521	134
366195	1455162	135
366195	1455161	116
366280	1455484	215
364822	1451455	190
365257	1452614	120
365257	1452612	104
365257	1452613	94
365257	1452611	78
364093	1449270	133
364093	1449272	125
364093	1449271	99
366175	1455084	191
366175	1455086	156
366175	1455085	105
365516	1453397	107
365516	1453395	91
365516	1453396	82
365516	1453398	77
362920	1445947	273
362920	1445948	114
362920	1445946	85
366809	1456987	221
366809	1456989	114
366809	1456990	99
366809	1456988	97
363397	1447475	233
363397	1447476	104
364041	1449066	176
365791	1454141	230
365791	1454143	118
365791	1454144	113
365791	1454142	105
366791	1456934	183
366791	1456932	106
366791	1456933	91
361720	1442560	150
361720	1442561	119
361720	1442559	91
362832	1445730	206
362832	1445731	91
363716	1448332	145
363716	1448333	102
366328	1455633	282
366328	1455631	164
366328	1455632	76
364135	1449459	183
364135	1449458	84
363944	1448862	131
363944	1448861	113
364941	1451710	199
364941	1451712	84
364941	1451711	83
363332	1447286	153
363332	1447285	79
364949	1451729	178
366538	1456240	190
361934	1443099	208
362231	1444106	93
362231	1444105	92
362231	1444107	88
363989	1448962	177
363989	1448963	93
363989	1448964	85
363816	1448569	203
364891	1451609	181
363575	1447976	106
363575	1447977	76
364776	1451343	176
364776	1451345	82
364776	1451344	75
366352	1455707	194
361965	1443176	78
362380	1444560	216
362380	1444561	119
363480	1447704	99
363480	1447702	92
363480	1447703	90
365048	1451956	176
365048	1451957	106
365780	1454120	210
365577	1453563	218
365577	1453562	75
365184	1452348	177
365184	1452347	155
365184	1452349	97
364570	1450795	167
361748	1442636	187
364032	1449051	183
364909	1451642	102
366248	1455375	192
366248	1455377	96
366248	1455376	78
364874	1451575	141
364874	1451574	78
361671	1442431	194
361671	1442430	75
361868	1442951	142
361868	1442952	109
361868	1442950	77
363118	1446576	169
362223	1444090	135
362223	1444091	94
366991	1457437	170
366991	1457436	116
363802	1448539	180
366795	1456941	189
365891	1454386	108
365891	1454387	79
367084	1457630	175
367084	1457631	174
365643	1453736	127
365643	1453738	85
365643	1453737	80
361866	1442947	135
365685	1453863	125
365685	1453862	76
365278	1452691	95
365278	1452690	87
365136	1452190	127
365136	1452191	104
365136	1452188	84
365136	1452189	75
362579	1445099	173
362579	1445098	115
363117	1446574	117
363117	1446572	116
363117	1446575	95
363117	1446573	77
366158	1455032	154
366158	1455035	112
366158	1455033	82
366158	1455034	77
365899	1454405	107
365899	1454407	82
365899	1454406	77
365892	1454388	201
365892	1454389	117
367117	1457699	220
367117	1457698	83
365175	1452320	123
364198	1449661	165
364198	1449660	82
364220	1449736	169
364220	1449735	89
364220	1449737	75
365730	1453993	161
365730	1453994	95
364254	1449859	102
364254	1449860	101
364254	1449861	89
366508	1456157	180
366508	1456161	124
366508	1456160	86
366508	1456159	84
366508	1456158	78
364851	1451522	125
364851	1451523	104
362249	1444152	156
362249	1444154	112
362249	1444153	81
363998	1448981	158
363998	1448983	134
363998	1448982	88
366208	1455223	177
366208	1455225	87
366208	1455224	75
364915	1451658	110
364915	1451657	96
364915	1451659	79
365880	1454362	220
364894	1451615	212
364894	1451616	81
362120	1443732	251
362120	1443731	91
363340	1447307	209
363340	1447306	153
363340	1447304	86
363340	1447305	76
362533	1444977	184
362533	1444978	79
361492	1441881	218
366398	1455832	141
366398	1455834	82
366398	1455833	75
366076	1454781	163
366076	1454780	125
366076	1454782	77
366853	1457090	225
366853	1457089	85
361804	1442787	166
361804	1442786	166
361804	1442788	103
361804	1442785	77
366987	1457426	201
366987	1457427	86
362885	1445857	251
362885	1445856	126
362885	1445855	78
362885	1445854	77
362321	1444397	155
362321	1444396	78
364368	1450211	121
364368	1450210	82
367068	1457592	131
367068	1457593	112
367068	1457594	91
363451	1447627	122
363451	1447626	108
362909	1445919	142
362909	1445918	107
362909	1445920	76
366851	1457085	210
366851	1457086	100
366851	1457083	86
366851	1457082	80
366851	1457084	77
365994	1454622	122
365994	1454621	96
365994	1454620	75
367061	1457581	210
366361	1455733	122
366361	1455732	113
366361	1455734	110
365002	1451848	145
363725	1448356	178
363726	1448358	116
363726	1448357	113
363726	1448359	84
364322	1450082	203
363101	1446537	170
365226	1452492	132
365226	1452491	85
364074	1449183	137
364074	1449184	100
361957	1443158	233
361957	1443157	85
366304	1455561	169
366008	1454649	125
366008	1454650	85
363020	1446230	161
363020	1446231	100
363258	1447020	166
361436	1441696	102
361436	1441693	84
361436	1441695	83
361436	1441694	77
363371	1447398	105
363371	1447397	86
366609	1456434	186
364663	1451045	221
364663	1451044	92
364663	1451046	91
365038	1451932	81
365038	1451931	80
365038	1451933	80
362937	1445979	173
362937	1445980	113
362937	1445978	109
365718	1453958	204
365718	1453959	112
365086	1452037	185
365804	1454184	116
363879	1448713	91
363442	1447608	190
362162	1443879	274
362162	1443880	105
362162	1443881	104
364154	1449522	145
364154	1449521	78
365337	1452882	180
365337	1452881	115
362215	1444068	175
366988	1457428	165
366988	1457429	76
363577	1447981	133
363577	1447980	78
362406	1444628	101
365679	1453850	199
365679	1453849	82
366437	1455939	123
366437	1455938	86
362324	1444404	227
362324	1444402	115
362324	1444405	104
362324	1444403	87
364105	1449318	188
364105	1449317	140
364105	1449320	91
364105	1449319	82
364105	1449316	75
364105	1449315	75
[truncated: 3,873 more rows]
[truncated: 6 more columns]

## Sheet: 5
Bacteroides dorei
Taxid	357276
Abundance	20850
Contigs	123
Orfs	358
Contigs
Contig_ID	Length	Abundance	Abundance/Length	Assignment
365134	1220	4357	3.57131	Bacteroides dorei
365314	2805	699	0.249198	Bacteroides dorei
365440	2795	616	0.220394	Bacteroides dorei
363095	2721	603	0.22161	Bacteroides dorei
366228	2678	548	0.20463	Bacteroides dorei
364075	2515	516	0.205169	Bacteroides dorei
363334	2388	475	0.198911	Bacteroides dorei
366468	1971	458	0.232369	Bacteroides dorei
364589	2046	435	0.21261	Bacteroides dorei
362176	2876	380	0.132128	Bacteroides dorei
361415	2366	376	0.158918	Bacteroides dorei
361419	2461	357	0.145063	Bacteroides dorei
362500	1793	322	0.179587	Bacteroides dorei
363252	1128	300	0.265957	Bacteroides dorei
364119	1092	266	0.24359	Bacteroides dorei
365926	967	252	0.2606	Bacteroides dorei
363229	1763	251	0.142371	Bacteroides dorei
363228	2206	232	0.105168	Bacteroides dorei
364632	1923	221	0.114925	Bacteroides dorei
365586	1725	213	0.123478	Bacteroides dorei
365584	1322	212	0.160363	Bacteroides dorei
364521	1347	194	0.144024	Bacteroides dorei
363592	901	190	0.210877	Bacteroides dorei
362773	1400	178	0.127143	Bacteroides dorei
361565	789	173	0.219265	Bacteroides dorei
363110	1452	171	0.117769	Bacteroides dorei
362007	1055	170	0.161137	Bacteroides dorei
365677	1189	162	0.136249	Bacteroides dorei
362112	1428	156	0.109244	Bacteroides dorei
363898	808	153	0.189356	Bacteroides dorei
365692	999	152	0.152152	Bacteroides dorei
365163	833	149	0.178872	Bacteroides dorei
363105	1454	147	0.1011	Bacteroides dorei
364324	1404	146	0.103989	Bacteroides dorei
363163	1512	146	0.0965608	Bacteroides dorei
365207	893	142	0.159015	Bacteroides dorei
362353	1010	139	0.137624	Bacteroides dorei
364479	906	127	0.140177	Bacteroides dorei
365274	902	127	0.140798	Bacteroides dorei
364458	725	126	0.173793	Bacteroides dorei
363017	1142	122	0.10683	Bacteroides dorei
362309	730	121	0.165753	Bacteroides dorei
362084	782	119	0.152174	Bacteroides dorei
363474	1002	119	0.118762	Bacteroides dorei
364390	1231	115	0.09342	Bacteroides dorei
364869	834	114	0.136691	Bacteroides dorei
363629	1216	113	0.0929276	Bacteroides dorei
362625	533	111	0.208255	Bacteroides dorei
364333	1208	108	0.089404	Bacteroides dorei
364204	831	107	0.128761	Bacteroides dorei
365667	569	105	0.184534	Bacteroides dorei
362686	582	105	0.180412	Bacteroides dorei
366391	1026	104	0.101365	Bacteroides dorei
362087	1166	104	0.0891938	Bacteroides dorei
365808	991	102	0.102926	Bacteroides dorei
362214	691	101	0.146165	Bacteroides dorei
362033	765	97	0.126797	Bacteroides dorei
362501	871	97	0.111366	Bacteroides dorei
365985	940	96	0.102128	Bacteroides dorei
362675	629	89	0.141494	Bacteroides dorei
364097	843	88	0.104389	Bacteroides dorei
361558	792	86	0.108586	Bacteroides dorei
363669	580	85	0.146552	Bacteroides dorei
362010	769	84	0.109233	Bacteroides dorei
362365	518	83	0.160232	Bacteroides dorei
361865	897	82	0.0914158	Bacteroides dorei
363857	806	82	0.101737	Bacteroides dorei
366496	640	81	0.126562	Bacteroides dorei
363346	638	78	0.122257	Bacteroides dorei
365445	935	78	0.0834225	Bacteroides dorei
362308	530	78	0.14717	Bacteroides dorei
366681	997	78	0.0782347	Bacteroides dorei
363632	538	76	0.141264	Bacteroides dorei
363982	967	76	0.0785936	Bacteroides dorei
365622	1240	76	0.0612903	Bacteroides dorei
364207	1066	75	0.0703565	Bacteroides dorei
365425	881	75	0.0851305	Bacteroides dorei
361999	547	74	0.135283	Bacteroides dorei
363452	738	73	0.098916	Bacteroides dorei
363866	777	72	0.0926641	Bacteroides dorei
365468	508	72	0.141732	Bacteroides dorei
363246	631	72	0.114105	Bacteroides dorei
366732	610	70	0.114754	Bacteroides dorei
364407	834	70	0.0839329	Bacteroides dorei
361807	874	66	0.0755149	Bacteroides dorei
366626	710	66	0.0929577	Bacteroides dorei
364936	872	65	0.0745413	Bacteroides dorei
364975	697	63	0.0903874	Bacteroides dorei
363062	766	63	0.0822454	Bacteroides dorei
362232	680	62	0.0911765	Bacteroides dorei
366042	554	61	0.110108	Bacteroides dorei
361950	629	60	0.0953895	Bacteroides dorei
366603	501	59	0.117764	Bacteroides dorei
365295	551	58	0.105263	Bacteroides dorei
364408	946	58	0.0613108	Bacteroides dorei
361972	501	57	0.113772	Bacteroides dorei
363656	555	56	0.100901	Bacteroides dorei
363266	826	56	0.0677966	Bacteroides dorei
363821	847	54	0.0637544	Bacteroides dorei
366072	527	54	0.102467	Bacteroides dorei
362076	506	52	0.102767	Bacteroides dorei
363139	789	52	0.0659062	Bacteroides dorei
366030	593	50	0.084317	Bacteroides dorei
363966	683	48	0.0702782	Bacteroides dorei
362946	532	47	0.0883459	Bacteroides dorei
361772	570	46	0.0807018	Bacteroides dorei
364967	610	46	0.0754098	Bacteroides dorei
366896	548	46	0.0839416	Bacteroides dorei
364876	582	44	0.0756014	Bacteroides dorei
362734	634	40	0.0630915	Bacteroides dorei
364222	599	40	0.066778	Bacteroides dorei
362729	629	38	0.0604134	Bacteroides dorei
361946	756	34	0.0449735	Bacteroides dorei
361546	700	34	0.0485714	Bacteroides dorei
362405	614	32	0.0521173	Bacteroides dorei
362564	512	30	0.0585938	Bacteroides dorei
364583	604	27	0.044702	Bacteroides dorei
362799	544	26	0.0477941	Bacteroides dorei
361982	535	25	0.046729	Bacteroides dorei
364801	579	22	0.0379965	Bacteroides dorei
362795	615	22	0.0357724	Bacteroides dorei
366119	506	21	0.041502	Bacteroides dorei
365068	526	20	0.0380228	Bacteroides dorei
Orfs
Contig_ID	Orf_ID	Length
365134	1452166	162
365134	1452165	159
365134	1452163	103
365134	1452164	100
365314	1452815	658
365314	1452814	224
365314	1452813	138
365314	1452816	92
365314	1452812	90
365440	1453180	931
365440	1453174	147
365440	1453179	133
365440	1453177	107
365440	1453175	80
365440	1453176	77
365440	1453178	76
363095	1446514	483
363095	1446515	370
363095	1446513	103
366228	1455313	892
366228	1455310	176
366228	1455312	130
366228	1455311	96
366228	1455314	93
366228	1455315	82
364075	1449187	742
364075	1449188	89
364075	1449186	79
364075	1449185	75
363334	1447291	777
363334	1447290	110
363334	1447289	77
366468	1456036	494
366468	1456035	169
366468	1456037	101
366468	1456034	93
364589	1450853	444
364589	1450852	190
364589	1450851	81
362176	1443932	343
362176	1443934	325
362176	1443931	300
362176	1443930	92
362176	1443935	90
362176	1443933	87
362176	1443929	76
361415	1441630	788
361415	1441627	102
361415	1441628	92
361415	1441629	76
361419	1441647	627
361419	1441646	123
361419	1441645	110
361419	1441644	79
361419	1441643	78
361419	1441642	77
362500	1444882	484
362500	1444881	109
362500	1444880	94
362500	1444879	90
363252	1446999	136
363252	1447001	127
363252	1446998	84
363252	1447000	78
363252	1447002	76
364119	1449360	318
364119	1449359	91
365926	1454471	322
363229	1446930	271
363229	1446931	263
363229	1446929	80
363229	1446928	75
363228	1446926	183
363228	1446923	167
363228	1446927	128
363228	1446925	101
363228	1446922	94
363228	1446924	77
364632	1450958	387
364632	1450957	255
364632	1450959	92
364632	1450960	80
365586	1453587	316
365586	1453586	147
365586	1453585	92
365584	1453580	332
365584	1453581	164
365584	1453579	107
365584	1453578	78
364521	1450672	204
364521	1450673	154
364521	1450671	91
364521	1450674	83
364521	1450670	80
363592	1448016	300
362773	1445601	348
362773	1445603	142
362773	1445605	100
362773	1445602	89
362773	1445604	85
361565	1442137	156
361565	1442136	112
363110	1446552	110
363110	1446553	81
363110	1446554	80
363110	1446556	80
363110	1446555	79
362007	1443336	332
362007	1443338	117
362007	1443337	75
365677	1453844	293
365677	1453846	98
365677	1453843	77
365677	1453845	75
362112	1443706	476
362112	1443707	77
362112	1443705	75
363898	1448766	268
363898	1448765	86
365692	1453882	333
365692	1453883	128
365692	1453884	93
365163	1452276	206
365163	1452277	96
363105	1446546	484
363105	1446543	130
363105	1446545	100
363105	1446544	88
364324	1450091	179
364324	1450087	131
364324	1450085	101
364324	1450089	88
364324	1450090	81
364324	1450088	80
364324	1450086	75
363163	1446733	490
363163	1446735	128
363163	1446734	104
365207	1452435	296
362353	1444482	336
362353	1444483	142
364479	1450547	268
364479	1450546	127
364479	1450548	127
365274	1452680	197
365274	1452679	170
365274	1452681	86
364458	1450497	155
364458	1450499	82
364458	1450498	81
364458	1450496	78
363017	1446221	380
363017	1446220	97
362309	1444346	101
362309	1444345	98
362309	1444347	75
362084	1443611	141
362084	1443608	124
362084	1443609	84
362084	1443610	80
363474	1447689	171
363474	1447687	125
363474	1447688	79
364390	1450282	203
364390	1450285	139
364390	1450281	112
364390	1450283	86
364390	1450284	75
364869	1451565	174
364869	1451564	94
364869	1451566	94
363629	1448113	362
363629	1448114	174
362625	1445232	177
364333	1450112	388
364333	1450113	75
364333	1450114	75
364204	1449684	238
364204	1449683	104
364204	1449685	92
365667	1453817	166
362686	1445374	187
362686	1445375	92
366391	1455812	215
366391	1455813	88
362087	1443619	349
362087	1443620	102
365808	1454197	330
365808	1454199	153
365808	1454200	102
365808	1454198	90
365808	1454196	80
362214	1444067	223
362214	1444065	96
362214	1444066	78
362033	1443413	248
362033	1443414	99
362033	1443415	99
362501	1444884	225
362501	1444883	132
362501	1444885	80
365985	1454604	226
365985	1454605	114
362675	1445348	121
362675	1445346	118
362675	1445347	90
364097	1449284	280
361558	1442113	150
361558	1442110	114
361558	1442112	91
361558	1442111	78
363669	1448219	188
362010	1443345	240
362010	1443346	109
362365	1444516	171
362365	1444515	76
361865	1442945	299
361865	1442946	78
363857	1448669	162
363857	1448670	111
366496	1456123	213
363346	1447321	107
363346	1447322	91
365445	1453200	147
362308	1444344	176
366681	1456627	287
366681	1456629	141
366681	1456631	119
366681	1456630	106
366681	1456633	80
366681	1456632	80
366681	1456628	75
363632	1448120	179
363982	1448951	322
363982	1448950	138
363982	1448949	90
365622	1453680	201
365622	1453677	187
365622	1453679	152
365622	1453681	101
365622	1453678	83
364207	1449695	355
364207	1449696	104
365425	1453139	111
365425	1453138	103
361999	1443313	182
361999	1443312	181
361999	1443311	87
363452	1447629	238
363452	1447628	80
363866	1448690	177
363866	1448689	82
365468	1453270	169
365468	1453271	141
365468	1453272	87
363246	1446983	125
366732	1456760	147
366732	1456759	119
366732	1456761	98
366732	1456762	91
364407	1450354	123
364407	1450353	102
364407	1450355	78
364407	1450352	75
361807	1442794	119
361807	1442796	117
361807	1442795	96
366626	1456480	174
366626	1456479	98
366626	1456481	82
364936	1451701	188
364936	1451698	156
364936	1451699	107
364936	1451700	82
364975	1451784	202
364975	1451782	118
364975	1451783	81
364975	1451785	77
363062	1446402	97
363062	1446401	94
362232	1444108	226
366042	1454718	184
366042	1454719	160
361950	1443139	209
361950	1443140	76
366603	1456418	167
366603	1456419	167
366603	1456420	85
364408	1450358	244
364408	1450359	104
364408	1450361	103
364408	1450357	91
364408	1450360	85
364408	1450356	81
361972	1443190	166
363656	1448181	184
363656	1448182	184
363266	1447040	261
363266	1447039	84
363821	1448584	122
363821	1448580	91
363821	1448581	82
363821	1448583	78
363821	1448582	78
366072	1454771	126
366072	1454772	97
362076	1443586	101
363139	1446651	262
363139	1446652	83
363139	1446653	80
366030	1454697	197
366030	1454696	125
363966	1448909	199
363966	1448908	176
363966	1448911	133
363966	1448910	94
362946	1446001	177
362946	1446002	96
362946	1446003	78
361772	1442704	189
364967	1451767	82
364967	1451768	80
364967	1451766	76
366896	1457186	91
366896	1457187	87
364876	1451579	193
364876	1451580	105
362734	1445500	98
362734	1445499	85
364222	1449746	199
364222	1449747	98
364222	1449745	91
362729	1445487	143
362729	1445486	93
362729	1445488	84
361946	1443129	236
361546	1442054	233
362405	1444627	143
362405	1444626	137
362405	1444625	80
362564	1445056	81
364583	1450832	201
364583	1450831	98
364583	1450830	80
364583	1450833	79
362799	1445652	181
361982	1443208	178
361982	1443209	80
364801	1451404	138
364801	1451406	96
364801	1451405	75
362795	1445647	204
362795	1445646	128
366119	1454879	139
366119	1454878	94
365068	1451999	175
365068	1451997	108
365068	1451998	84
Domains
Contig_ID	Orf_ID	Accession	Name	Description	Viral Root	Bacterial Root	Eukaryotic Root	Other Root	Start_Pos	End_Pos
365314	1452815	PF00679	EFG_C	Elongation factor G C-terminus		Bacteria	Eukaryota	Archaea	553	634
365314	1452815	PF03764	EFG_IV	Elongation factor G, domain IV		Bacteria	Eukaryota	Archaea	436	549
365314	1452815	PF14492	EFG_II	Elongation Factor G, domain II		Bacteria	Eukaryota	Archaea	362	431
365314	1452815	PF00009	GTP_EFTU	Elongation factor Tu GTP binding domain	dsDNA viruses, no RNA stage	Bacteria	Eukaryota	Archaea	19	257
365314	1452815	PF04548	AIG1	AIG1 family	Duck hepatitis A virus Taiwan/03D	Bacteria	Eukaryota		68	109
365314	1452815	PF02421	FeoB_N	Ferrous iron transport protein B		Bacteria	Eukaryota	Archaea	69	152
365314	1452815	PF01926	MMR_HSR1	50S ribosome-binding GTPase		Bacteria	Eukaryota	Archaea	29	146
365314	1452814	PF14804	Jag_N	Jag N-terminus		Bacteria	Trichuris trichiura		167	180
365440	1453180	PF07715	Plug	TonB-dependent Receptor Plug Domain		Bacteria	Eukaryota	miscellaneous Crenarchaeota group archaeon SMTZ-80	62	168
365440	1453180	PF13715	CarbopepD_reg_2	CarboxypepD_reg-like domain		Bacteria	Eumetazoa	Archaea	1	54
365440	1453180	PF00593	TonB_dep_Rec	TonB dependent receptor		Bacteria	Eukaryota		399	894
365440	1453179	PF00335	Tetraspannin	Tetraspanin family		Mycoplasma mycoides subsp. mycoides SC str. PG1	Eukaryota		16	99
363095	1446514	PF01785	Closter_coat	Closterovirus coat protein	Closteroviridae				21	74
363095	1446514	PF01640	Peptidase_C10	Peptidase C10 family		Bacteria	Lottia gigantea		250	452
363095	1446515	PF13734	Inhibitor_I69	Spi protease inhibitor		Bacteria			112	176
363095	1446515	PF01640	Peptidase_C10	Peptidase C10 family		Bacteria	Lottia gigantea		253	307
366228	1455313	PF13060	DUF3921	Protein of unknown function (DUF3921)		Bacillus			31	60
366228	1455313	PF09769	ApoO	Apolipoprotein O			Opisthokonta		667	718
364075	1449187	PF07715	Plug	TonB-dependent Receptor Plug Domain		Bacteria	Eukaryota	miscellaneous Crenarchaeota group archaeon SMTZ-80	95	152
364075	1449187	PF13620	CarboxypepD_reg	Carboxypeptidase regulatory-like domain	His1 virus (isolate Victoria)	Bacteria	Eukaryota	Archaea	8	45
364075	1449187	PF13715	CarbopepD_reg_2	CarboxypepD_reg-like domain		Bacteria	Eumetazoa	Archaea	11	70
364075	1449187	PF14905	OMP_b-brl_3	Outer membrane protein beta-barrel family		Bacteria	Eukaryota		323	716
364075	1449187	PF00593	TonB_dep_Rec	TonB dependent receptor		Bacteria	Eukaryota		301	616
364075	1449188	PF00304	Gamma-thionin	Gamma-thionin family			Eukaryota		57	79
363334	1447291	PF16819	DUF5074	Domain of unknown function (DUF5074)		Bacteroidetes			600	680
363334	1447291	PF07495	Y_Y_Y	Y_Y_Y domain		Bacteria	Nematostella vectensis		720	776
363334	1447291	PF17005	WD40_like	WD40-like domain		Bacteria	Eukaryota		465	505
363334	1447291	PF08450	SGL	SMP-30/Gluconolaconase/LRE-like region		Bacteria	Eukaryota	Archaea	413	545
363334	1447291	PF07494	Reg_prop	Two component regulator propeller		Bacteria	Eukaryota	Methanoregula	588	611
366468	1456036	PF01640	Peptidase_C10	Peptidase C10 family		Bacteria	Lottia gigantea		235	457
364589	1450853	PF01637	ATPase_2	ATPase domain predominantly from Archaea		Bacteria	Eukaryota	Archaea	96	128
364589	1450853	PF00006	ATP-synt_ab	ATP synthase alpha/beta family, nucleotide-binding domain		Bacteria	Eukaryota	Archaea	48	88
364589	1450853	PF01443	Viral_helicase1	Viral (Superfamily 1) RNA helicase	Viruses	Bacteria	Eukaryota		98	163
364589	1450853	PF10236	DAP3	Mitochondrial ribosomal death-associated protein 3		Anaerostipes hadrus	Eukaryota		98	140
364589	1450853	PF13173	AAA_14	AAA domain		Bacteria	Eukaryota	Archaea	94	216
364589	1450853	PF05584	Sulfolobus_pRN	Sulfolobus plasmid regulatory protein		Bacteria		Archaea	320	345
362176	1443932	PF00593	TonB_dep_Rec	TonB dependent receptor		Bacteria	Eukaryota		131	342
362176	1443934	PF05101	VirB3	Type IV secretory pathway, VirB3-like protein		Bacteria			276	322
362176	1443931	PF02463	SMC_N	RecF/RecN/SMC N terminal domain	dsDNA viruses, no RNA stage	Bacteria	Eukaryota	Archaea	103	122
362176	1443931	PF03193	DUF258	Protein of unknown function, DUF258		Bacteria	Eukaryota	Archaea	101	126
362176	1443931	PF02421	FeoB_N	Ferrous iron transport protein B		Bacteria	Eukaryota	Archaea	106	130
362176	1443931	PF01926	MMR_HSR1	50S ribosome-binding GTPase		Bacteria	Eukaryota	Archaea	106	140
362176	1443931	PF13555	AAA_29	P-loop containing region of AAA domain		Bacteria	Eukaryota	Archaea	97	123
362176	1443931	PF13304	AAA_21	AAA domain, putative AbiEii toxin, Type IV TA system	Enterobacteria phage lambda	Bacteria	Eukaryota	Archaea	189	250
362176	1443931	PF13476	AAA_23	AAA domain	dsDNA viruses, no RNA stage	Bacteria	Eukaryota	Archaea	103	125
362176	1443931	PF00005	ABC_tran	ABC transporter	dsDNA viruses, no RNA stage	Bacteria	Eukaryota	Archaea	92	221
361415	1441630	PF08650	DASH_Dad4	DASH complex subunit Dad4			Eukaryota		542	577
361415	1441630	PF00593	TonB_dep_Rec	TonB dependent receptor		Bacteria	Eukaryota		168	775
361419	1441647	PF15976	CooC_C	CS1-pili formation C-terminal		Proteobacteria	Eumetazoa		56	113
361419	1441647	PF07715	Plug	TonB-dependent Receptor Plug Domain		Bacteria	Eukaryota	miscellaneous Crenarchaeota group archaeon SMTZ-80	152	258
361419	1441647	PF13620	CarboxypepD_reg	Carboxypeptidase regulatory-like domain	His1 virus (isolate Victoria)	Bacteria	Eukaryota	Archaea	63	133
361419	1441647	PF13715	CarbopepD_reg_2	CarboxypepD_reg-like domain		Bacteria	Eumetazoa	Archaea	64	145
361419	1441646	PF10374	EST1	Telomerase activating protein Est1			Eukaryota		26	57
361419	1441645	PF06238	Borrelia_lipo_2	Borrelia burgdorferi BBR25 lipoprotein		Borrelia burgdorferi B31			13	95
361419	1441645	PF02671	PAH	Paired amphipathic helix repeat			Eukaryota		58	71
361419	1441645	PF16848	SoDot-IcmSS	Substrate of the Dot/Icm secretion system, putative		Legionellaceae			60	96
361419	1441644	PF03564	DUF1759	Protein of unknown function (DUF1759)			Opisthokonta		22	77
361419	1441644	PF04545	Sigma70_r4	Sigma-70, region 4	Siphoviridae	Bacteria	Eukaryota	Archaea	27	76
361419	1441644	PF08281	Sigma70_r4_2	Sigma-70, region 4		Bacteria	Eukaryota	Archaea	24	74
362500	1444882	PF07980	SusD	SusD family		Bacteria	Drosophila mojavensis	miscellaneous Crenarchaeota group archaeon SMTZ-80	364	476
362500	1444882	PF14322	SusD-like_3	Starch-binding associating with outer membrane		Bacteria		miscellaneous Crenarchaeota group archaeon SMTZ-80	38	250
363252	1446999	PF15856	DUF4727	Domain of unknown function (DUF4727)			Boreoeutheria		72	123
363252	1447001	PF14297	DUF4373	Domain of unknown function (DUF4373)	Enterococcus phage phiFL1A	Bacteria	Physcomitrella patens		24	112
364119	1449360	PF12771	SusD-like_2	Starch-binding associating with outer membrane		Bacteria	Nematostella vectensis		88	231
364119	1449360	PF14322	SusD-like_3	Starch-binding associating with outer membrane		Bacteria		miscellaneous Crenarchaeota group archaeon SMTZ-80	32	239
363229	1446930	PF12667	NigD	NigD-like protein		Bacteria			33	223
363229	1446930	PF09716	ETRAMP	Malarial early transcribed membrane protein (ETRAMP)		Bacteria	Plasmodium		8	70
363229	1446931	PF07980	SusD	SusD family		Bacteria	Drosophila mojavensis	miscellaneous Crenarchaeota group archaeon SMTZ-80	10	263
363228	1446922	PF04055	Radical_SAM	Radical SAM superfamily	dsDNA viruses, no RNA stage	Bacteria	Eukaryota	Archaea	8	91
364632	1450958	PF00593	TonB_dep_Rec	TonB dependent receptor		Bacteria	Eukaryota		1	385
364632	1450957	PF14322	SusD-like_3	Starch-binding associating with outer membrane		Bacteria		miscellaneous Crenarchaeota group archaeon SMTZ-80	90	234
365586	1453587	PF13186	SPASM	Iron-sulfur cluster-binding domain		Bacteria	Eukaryota	Archaea	190	247
365586	1453586	PF05915	DUF872	Eukaryotic protein of unknown function (DUF872)			Eukaryota		128	142
365586	1453585	PF17205	PSI_integrin	Integrin plexin domain			Metazoa		9	40
365584	1453580	PF12771	SusD-like_2	Starch-binding associating with outer membrane		Bacteria	Nematostella vectensis		150	218
365584	1453580	PF14322	SusD-like_3	Starch-binding associating with outer membrane		Bacteria		miscellaneous Crenarchaeota group archaeon SMTZ-80	118	243
364521	1450672	PF13551	HTH_29	Winged helix-turn helix		Bacteria	Eukaryota	Archaea	165	187
364521	1450673	PF14294	DUF4372	Domain of unknown function (DUF4372)		Bacteria			3	23
364521	1450673	PF01609	DDE_Tnp_1	Transposase DDE domain	Ectocarpus siliculosus virus 1 (isolate Kaikoura)	Bacteria	Eukaryota	Archaea	69	148
363592	1448016	PF00404	Dockerin_1	Dockerin type I repeat		Bacteria		Euryarchaeota	216	229
363592	1448016	PF00036	EF-hand_1	EF hand		Bacteria	Eukaryota		215	228
363592	1448016	PF13202	EF-hand_5	EF hand		Bacteria	Eukaryota	Methanobacteriales	215	228
363592	1448016	PF00593	TonB_dep_Rec	TonB dependent receptor		Bacteria	Eukaryota		38	268
362773	1445601	PF15115	HDNR	Domain of unknown function with conserved HDNR motif			Metazoa		55	135
362773	1445601	PF13495	Phage_int_SAM_4	Phage integrase, N-terminal SAM-like domain	Siphoviridae	Bacteria	Eukaryota	Archaea	126	160
362773	1445601	PF02899	Phage_int_SAM_1	Phage integrase, N-terminal SAM-like domain	Siphoviridae	Bacteria	Eukaryota	Archaea	86	155
362773	1445601	PF00589	Phage_integrase	Phage integrase family	Viruses	Bacteria	Eukaryota	Archaea	177	334
361565	1442137	PF14552	Tautomerase_2	Tautomerase enzyme		Bacteria	Eukaryota	Methanobacterium	100	137
363110	1446552	PF06056	Terminase_5	Putative ATPase subunit of terminase (gpP-like)	Peduovirinae	Bacteria	Opisthokonta	Euryarchaeota	49	75
363110	1446552	PF14493	HTH_40	Helix-turn-helix domain		Bacteria	Eukaryota	Archaea	44	80
363110	1446552	PF13936	HTH_38	Helix-turn-helix domain	Spiroplasma phage 1-R8A2B	Bacteria	Eukaryota	Archaea	47	76
363110	1446552	PF13384	HTH_23	Homeodomain-like domain	dsDNA viruses, no RNA stage	Bacteria	Eukaryota	Archaea	47	76
363110	1446552	PF00196	GerE	Bacterial regulatory proteins, luxR family	Escherichia phage T5	Bacteria	Eukaryota	Archaea	47	92
363110	1446555	PF12729	4HB_MCP_1	Four helix bundle sensory module for signal transduction		Bacteria	Eukaryota	Archaea	46	71
362007	1443336	PF00515	TPR_1	Tetratricopeptide repeat		Bacteria	Eukaryota	Archaea	221	240
362007	1443336	PF14322	SusD-like_3	Starch-binding associating with outer membrane		Bacteria		miscellaneous Crenarchaeota group archaeon SMTZ-80	23	230
362007	1443336	PF07719	TPR_2	Tetratricopeptide repeat		Bacteria	Eukaryota	Archaea	222	240
362007	1443336	PF13181	TPR_8	Tetratricopeptide repeat	Cafeteria roenbergensis virus BV-PW1	Bacteria	Eukaryota	Archaea	222	240
362007	1443338	PF07134	DUF1383	Protein of unknown function (DUF1383)	Rachiplusia ou MNPV (strain R1)				15	105
365677	1453846	PF02416	MttA_Hcf106	mttA/Hcf106 family		Bacteria	Eukaryota	Archaea	10	63
365677	1453846	PF07423	DUF1510	Protein of unknown function (DUF1510)		Bacilli			8	92
365677	1453846	PF16118	DUF4834	Domain of unknown function (DUF4834)		Bacteria	Eimeria		16	93
365677	1453843	PF10961	SelK_SelG	Selenoprotein SelK_SelG			Eukaryota		22	48
363898	1448766	PF00589	Phage_integrase	Phage integrase family	Viruses	Bacteria	Eukaryota	Archaea	116	266
365692	1453882	PF06024	DUF912	Nucleopolyhedrovirus protein of unknown function (DUF912)	Baculoviridae		Eukaryota		155	215
365692	1453882	PF04156	IncA	IncA protein		Chlamydia			189	318
365692	1453882	PF00482	T2SSF	Type II secretion system (T2SS), protein F		Bacteria	Eukaryota	Archaea	170	207
365692	1453882	PF13858	DUF4199	Protein of unknown function (DUF4199)		Bacteria			189	256
365692	1453882	PF13965	SID-1_RNA_chan	dsRNA-gated channel SID-1			Eukaryota		125	291
365692	1453882	PF05568	ASFV_J13L	African swine fever virus J13L protein	African swine fever virus BA71V	Firmicutes bacterium CAG:582	Eukaryota		185	228
365692	1453882	PF15102	TMEM154	TMEM154 protein family		Roseburia sp. CAG:18	Eukaryota		162	233
365692	1453882	PF15898	PRKG1_interact	cGMP-dependent protein kinase interacting domain			Metazoa		292	323
365692	1453882	PF02386	TrkH	Cation transport protein		Bacteria	Eukaryota	Archaea	142	210
365692	1453882	PF13428	TPR_14	Tetratricopeptide repeat		Bacteria	Eukaryota	Euryarchaeota	1	28
365692	1453882	PF00515	TPR_1	Tetratricopeptide repeat		Bacteria	Eukaryota	Archaea	43	70
365692	1453882	PF13176	TPR_7	Tetratricopeptide repeat		Bacteria	Eukaryota	Archaea	1	30
365692	1453882	PF13374	TPR_10	Tetratricopeptide repeat		Bacteria	Eukaryota	Archaea	42	70
365692	1453882	PF07719	TPR_2	Tetratricopeptide repeat		Bacteria	Eukaryota	Archaea	42	70
365692	1453882	PF13181	TPR_8	Tetratricopeptide repeat	Cafeteria roenbergensis virus BV-PW1	Bacteria	Eukaryota	Archaea	82	109
365692	1453882	PF13424	TPR_12	Tetratricopeptide repeat	Acanthamoeba polyphaga mimivirus	Bacteria	Eukaryota	Archaea	82	108
365163	1452277	PF02179	BAG	BAG domain	Invertebrate iridescent virus 6		Eukaryota		50	84
365163	1452277	PF02303	Phage_DNA_bind	Helix-destabilising protein	Enterobacteria phage M13	Bacteria			11	66
363105	1446546	PF12915	DUF3833	Protein of unknown function (DUF3833)		Bacteria			306	356
363105	1446546	PF07715	Plug	TonB-dependent Receptor Plug Domain		Bacteria	Eukaryota	miscellaneous Crenarchaeota group archaeon SMTZ-80	4	98
364324	1450091	PF05400	FliT	Flagellar protein FliT		Bacteria	Eukaryota		15	57
364324	1450091	PF06156	DUF972	Protein of unknown function (DUF972)		Firmicutes	Eukaryota	Thermococcus	128	170
364324	1450091	PF04102	SlyX	SlyX		Bacteria	Brachypodium distachyon	Halobacteria	86	128
364324	1450091	PF04156	IncA	IncA protein		Chlamydia			84	172
364324	1450091	PF04504	DUF573	Protein of unknown function, DUF573			Eukaryota		73	128
364324	1450091	PF04513	Baculo_PEP_C	Baculovirus polyhedron envelope protein, PEP, C terminus	Baculoviridae				28	115
364324	1450091	PF06818	Fez1	Fez1			Opisthokonta		24	176
364324	1450091	PF07303	Occludin_ELL	Occludin homology domain			Eukaryota		129	176
364324	1450091	PF10146	zf-C4H2	Zinc finger-containing protein			Eukaryota		78	173
364324	1450091	PF13874	Nup54	Nucleoporin complex subunit 54			Eukaryota		90	163
364324	1450091	PF10828	DUF2570	Protein of unknown function (DUF2570)		Gammaproteobacteria	Rhodnius prolixus		129	176
364324	1450091	PF14584	DUF4446	Protein of unknown function (DUF4446)		Bacteria			108	173
364324	1450091	PF04508	Pox_A_type_inc	Viral A-type inclusion protein repeat	Orthopoxvirus	Desulfovibrio gigas DSM 1382 = ATCC 19364	Opisthokonta	halophilic archaeon DL31	18	34
364324	1450091	PF11559	ADIP	Afadin- and alpha -actinin-Binding	Emiliania huxleyi virus 86 (isolate United Kingdom)		Eukaryota		92	170
364324	1450091	PF11657	Activator-TraM	Transcriptional activator TraM		Proteobacteria			44	86
364324	1450091	PF12001	DUF3496	Domain of unknown function (DUF3496)			Deuterostomia		106	162
364324	1450091	PF07851	TMPIT	TMPIT-like protein		Geobacillus sp. BCO2	Eukaryota		67	148
364324	1450091	PF07926	TPR_MLP1_2	TPR/MLP1/MLP2-like protein			Eukaryota		80	161
364324	1450091	PF12329	TMF_DNA_bd	TATA element modulatory factor 1 DNA binding			Eukaryota		21	67
364324	1450091	PF12325	TMF_TATA_bd	TATA element modulatory factor 1 TATA binding			Eukaryota	Thermofilum pendens Hrk 5	86	157
364324	1450091	PF16331	TolA_bind_tri	TolA binding protein trimerisation		Bacteria	Beauveria bassiana D1-5		129	167
364324	1450091	PF16326	ABC_tran_CTD	ABC transporter C-terminal domain		Bacteria	Eukaryota		22	64
364324	1450091	PF08614	ATG16	Autophagy protein 16 (ATG16)		Fischerella sp. JSC-11	Eukaryota	Archaea	52	168
364324	1450091	PF08702	Fib_alpha	Fibrinogen alpha/beta chain family			Euteleostomi		23	116
364324	1450091	PF08913	VBS	Vinculin Binding Site			Eukaryota		20	84
364324	1450091	PF09969	DUF2203	Uncharacterized conserved protein (DUF2203)		Bacteria	Yarrowia lipolytica CLIB122	Archaea	12	75
364324	1450091	PF08647	BRE1	BRE1 E3 ubiquitin ligase		Eubacterium sp. CAG:581	Eukaryota	Thermofilum pendens Hrk 5	85	166
364324	1450091	PF09787	Golgin_A5	Golgin subfamily A member 5			Eukaryota		19	169
364324	1450091	PF06005	ZapB	Cell division protein ZapB		Bacteria	Opisthokonta	Archaea	92	147
364324	1450091	PF04977	DivIC	Septum formation initiator		Bacteria	Ecdysozoa		134	174
364324	1450091	PF10186	Atg14	Vacuolar sorting 38 and autophagy-related subunit 14			Eukaryota		100	175
364324	1450091	PF00831	Ribosomal_L29	Ribosomal L29 protein		Bacteria	Eukaryota	Archaea	138	161
364324	1450091	PF02050	FliJ	Flagellar FliJ protein		Bacteria	Eukaryota		99	178
364324	1450091	PF00106	adh_short	short chain dehydrogenase	Acanthamoeba polyphaga mimivirus	Bacteria	Eukaryota	Archaea	20	90
364324	1450087	PF03946	Ribosomal_L11_N	Ribosomal protein L11, N-terminal domain		Bacteria	Eukaryota	Archaea	50	75
363163	1446733	PF13428	TPR_14	Tetratricopeptide repeat		Bacteria	Eukaryota	Euryarchaeota	210	250
363163	1446733	PF07980	SusD	SusD family		Bacteria	Drosophila mojavensis	miscellaneous Crenarchaeota group archaeon SMTZ-80	355	490
363163	1446733	PF14322	SusD-like_3	Starch-binding associating with outer membrane		Bacteria		miscellaneous Crenarchaeota group archaeon SMTZ-80	1	219
365207	1452435	PF04722	Ssu72	Ssu72-like protein			Eukaryota		179	211
365207	1452435	PF07715	Plug	TonB-dependent Receptor Plug Domain		Bacteria	Eukaryota	miscellaneous Crenarchaeota group archaeon SMTZ-80	60	165
365207	1452435	PF13715	CarbopepD_reg_2	CarboxypepD_reg-like domain		Bacteria	Eumetazoa	Archaea	1	52
362353	1444482	PF00593	TonB_dep_Rec	TonB dependent receptor		Bacteria	Eukaryota		7	303
364479	1450547	PF15404	PH_4	Pleckstrin homology domain			Fungi		76	153
364479	1450547	PF00004	AAA	ATPase family associated with various cellular activities (AAA)	Viruses	Bacteria	Eukaryota	Archaea	23	77
364479	1450547	PF05496	RuvB_N	Holliday junction DNA helicase ruvB N-terminus		Bacteria	Eukaryota	Archaea	22	36
364479	1450547	PF13191	AAA_16	AAA ATPase domain		Bacteria	Eukaryota	Archaea	20	46
364479	1450547	PF13479	AAA_24	AAA domain	Caudovirales	Bacteria	Lucilia cuprina	Thermoprotei	19	203
364479	1450547	PF13401	AAA_22	AAA domain	Viruses	Bacteria	Eukaryota	Archaea	18	36
364479	1450547	PF13481	AAA_25	AAA domain	Caudovirales	Bacteria	Eukaryota	Euryarchaeota	22	38
365274	1452680	PF04375	HemX	HemX, putative uroporphyrinogen-III C-methyltransferase		Bacteria	Ixodes scapularis		64	121
365274	1452679	PF14599	zinc_ribbon_6	Zinc-ribbon			Eukaryota		124	149
364458	1450499	PF00593	TonB_dep_Rec	TonB dependent receptor		Bacteria	Eukaryota		10	80
363017	1446221	PF12741	SusD-like	Susd and RagB outer membrane lipoprotein		Bacteria			42	235
363017	1446221	PF12771	SusD-like_2	Starch-binding associating with outer membrane		Bacteria	Nematostella vectensis		67	235
362309	1444346	PF04395	Poxvirus_B22R	Poxvirus B22R protein	Chordopoxvirinae				27	73
362309	1444347	PF12989	DUF3873	Domain of unknown function, B. Theta Gene description (DUF3873)		Bacteria			8	70
362084	1443608	PF11195	DUF2829	Protein of unknown function (DUF2829)	Caudovirales	Bacteria			29	123
363474	1447689	PF06569	DUF1128	Protein of unknown function (DUF1128)		Bacilli			155	171
363474	1447689	PF12641	Flavodoxin_3	Flavodoxin domain		Bacteria		Archaea	10	103
363474	1447689	PF12724	Flavodoxin_5	Flavodoxin domain		Bacteria	Eukaryota	Archaea	10	93
363474	1447689	PF00258	Flavodoxin_1	Flavodoxin		Bacteria	Eukaryota	Archaea	10	163
363474	1447689	PF00578	AhpC-TSA	AhpC/TSA family	Emiliania huxleyi virus 86 (isolate United Kingdom)	Bacteria	Eukaryota	Archaea	74	136
363474	1447687	PF09633	DUF2023	Protein of unknown function (DUF2023)		Bacteria		Methanosarcinaceae	22	122
364390	1450284	PF03433	EspA	EspA-like secreted protein		Proteobacteria			27	71
364390	1450284	PF08700	Vps51	Vps51/Vps67			Eukaryota		21	74
364869	1451566	PF04760	IF2_N	Translation initiation factor IF-2, N-terminal region		Bacteria	Eukaryota		31	55
363629	1448113	PF05720	Dicty_CAD	Cell-cell adhesion domain			Dictyostelium	Methanobrevibacter smithii ATCC 35061	15	54
363629	1448113	PF10162	G8	G8 domain		Bacteria	Eukaryota		310	341
362625	1445232	PF13186	SPASM	Iron-sulfur cluster-binding domain		Bacteria	Eukaryota	Archaea	125	160
364333	1450112	PF07715	Plug	TonB-dependent Receptor Plug Domain		Bacteria	Eukaryota	miscellaneous Crenarchaeota group archaeon SMTZ-80	152	261
364333	1450112	PF13620	CarboxypepD_reg	Carboxypeptidase regulatory-like domain	His1 virus (isolate Victoria)	Bacteria	Eukaryota	Archaea	65	154
364333	1450112	PF13715	CarbopepD_reg_2	CarboxypepD_reg-like domain		Bacteria	Eumetazoa	Archaea	65	144
365667	1453817	PF04055	Radical_SAM	Radical SAM superfamily	dsDNA viruses, no RNA stage	Bacteria	Eukaryota	Archaea	26	148
365667	1453817	PF13394	Fer4_14	4Fe-4S single cluster domain	Vibrio phage KVP40 Japan/Matsuzaki /1991	Bacteria	Eukaryota	Archaea	25	118
365667	1453817	PF13353	Fer4_12	4Fe-4S single cluster domain	Myoviridae	Bacteria	Eukaryota	Archaea	24	146
362686	1445374	PF09479	Flg_new	Listeria-Bacteroides repeat domain (List_Bact_rpt)		Bacteria		Euryarchaeota	1	60
362087	1443619	PF13589	HATPase_c_3	Histidine kinase-, DNA gyrase B-, and HSP90-like ATPase	Caudovirales	Bacteria	Eukaryota	Archaea	248	299
362087	1443619	PF14501	HATPase_c_5	GHKL domain		Bacteria		Haloarcula marismortui ATCC 43049	241	335
362087	1443619	PF13581	HATPase_c_2	Histidine kinase-like ATPase domain		Bacteria	Zea mays	Archaea	252	317
362087	1443619	PF00512	HisKA	His Kinase A (phospho-acceptor) domain	Ectocarpus siliculosus virus 1 (isolate Kaikoura)	Bacteria	Eukaryota	Archaea	127	192
362087	1443619	PF02518	HATPase_c	Histidine kinase-, DNA gyrase B-, and HSP90-like ATPase	dsDNA viruses, no RNA stage	Bacteria	Eukaryota	Archaea	240	348
365808	1454197	PF00593	TonB_dep_Rec	TonB dependent receptor		Bacteria	Eukaryota		36	253
365808	1454196	PF02921	UCR_TM	Ubiquinol cytochrome reductase transmembrane region			Eukaryota		21	57
362214	1444067	PF02839	CBM_5_12	Carbohydrate binding domain	Campylobacter phage CPX	Bacteria	Eukaryota	Euryarchaeota	170	196
362501	1444884	PF03237	Terminase_6	Terminase-like family	Caudovirales	Bacteria	Eukaryota	Archaea	28	225
362501	1444884	PF04466	Terminase_3	Phage terminase large subunit	Siphoviridae	Bacteria	Ecdysozoa	Methanosaeta concilii GP6	119	215
362501	1444884	PF02562	PhoH	PhoH-like protein	Caudovirales	Bacteria	Eukaryota	Archaea	8	42
362501	1444884	PF13481	AAA_25	AAA domain	Caudovirales	Bacteria	Eukaryota	Euryarchaeota	24	58
365985	1454605	PF06699	PIG-F	GPI biosynthesis protein family Pig-F			Eukaryota		30	106
362675	1445347	PF16677	GP3_package	DNA-packaging protein gp3	Caudovirales	Bacteria		Halostagnicola larsenii XH-48	18	90
362675	1445347	PF06839	zf-GRF	GRF zinc finger		Methylobacterium extorquens AM1	Eukaryota		31	43
364097	1449284	PF07715	Plug	TonB-dependent Receptor Plug Domain		Bacteria	Eukaryota	miscellaneous Crenarchaeota group archaeon SMTZ-80	135	237
364097	1449284	PF16371	MetallophosN	N terminal of Calcineurin-like phosphoesterase		Bacteria			50	85
364097	1449284	PF13620	CarboxypepD_reg	Carboxypeptidase regulatory-like domain	His1 virus (isolate Victoria)	Bacteria	Eukaryota	Archaea	47	114
364097	1449284	PF13715	CarbopepD_reg_2	CarboxypepD_reg-like domain		Bacteria	Eumetazoa	Archaea	47	127
364097	1449284	PF00176	SNF2_N	SNF2 family N-terminal domain	dsDNA viruses, no RNA stage	Bacteria	Eukaryota	Archaea	104	140
361558	1442113	PF02195	ParBc	ParB-like nuclease domain	dsDNA viruses, no RNA stage	Bacteria	Eukaryota	Archaea	4	44
361558	1442110	PF02195	ParBc	ParB-like nuclease domain	dsDNA viruses, no RNA stage	Bacteria	Eukaryota	Archaea	5	90
362365	1444516	PF06945	DUF1289	Protein of unknown function (DUF1289)		Bacteria	Eukaryota		73	87
361865	1442945	PF03310	Cauli_DNA-bind	Caulimovirus DNA-binding protein	Cauliflower mosaic virus (STRAIN STRASBOURG)		Eukaryota		217	293
363857	1448669	PF07895	DUF1673	Protein of unknown function (DUF1673)		Lactobacillus mellifer		Methanomicrobia	92	135
366496	1456123	PF07715	Plug	TonB-dependent Receptor Plug Domain		Bacteria	Eukaryota	miscellaneous Crenarchaeota group archaeon SMTZ-80	5	93
366496	1456123	PF16990	CBM_35	Carbohydrate binding module (family 35)		Bacteria	Dikarya	Haloterrigena turkmenica DSM 5511	127	175
366681	1456627	PF10976	DUF2790	Protein of unknown function (DUF2790)		Bacteria	Enterocytozoon bieneusi H348		47	71
366681	1456627	PF00300	His_Phos_1	Histidine phosphatase superfamily (branch 1)	Mimiviridae	Bacteria	Eukaryota	Archaea	184	256
366681	1456632	PF06107	DUF951	Bacterial protein of unknown function (DUF951)		Bacteria			8	26
363632	1448120	PF09709	Cas_Csd1	CRISPR-associated protein (Cas_Csd1)		Bacteria		Methanomicrobiales	13	176
363982	1448951	PF05133	Phage_prot_Gp6	Phage portal protein, SPP1 Gp6-like	Caudovirales	Bacteria		Methanosaeta concilii GP6	17	319
365622	1453680	PF00072	Response_reg	Response regulator receiver domain	Ectocarpus siliculosus virus 1 (isolate Kaikoura)	Bacteria	Eukaryota	Archaea	2	84
365622	1453680	PF00486	Trans_reg_C	Transcriptional regulatory protein, C terminal		Bacteria	Eukaryota		119	191
365622	1453677	PF01979	Amidohydro_1	Amidohydrolase family		Bacteria	Eukaryota	Archaea	3	181
365622	1453677	PF07969	Amidohydro_3	Amidohydrolase family		Bacteria	Eukaryota	Archaea	124	169
365622	1453681	PF06016	Reovirus_L2	Reovirus core-spike protein lambda-2 (L2)	Spinareovirinae				15	87
364207	1449696	PF06550	SPP	Signal-peptide peptidase, presenilin aspartyl protease		Bacteria		Archaea	3	89
365425	1453139	PF13856	Gifsy-2	ATP-binding sugar transporter from pro-phage		Bacteria			69	105
363452	1447629	PF01946	Thi4	Thi4 family		Bacteria	Eukaryota	Archaea	10	45
363452	1447629	PF03486	HI0933_like	HI0933-like protein		Bacteria	Eukaryota	Archaea	10	43
363452	1447629	PF01593	Amino_oxidase	Flavin containing amine oxidoreductase	dsDNA viruses, no RNA stage	Bacteria	Eukaryota	Archaea	17	237
363452	1447629	PF12831	FAD_oxidored	FAD dependent oxidoreductase		Bacteria	Eukaryota	Archaea	11	46
363452	1447629	PF13738	Pyr_redox_3	Pyridine nucleotide-disulphide oxidoreductase		Bacteria	Eukaryota	Archaea	11	40
363452	1447629	PF13450	NAD_binding_8	NAD(P)-binding Rossmann-like domain	dsDNA viruses, no RNA stage	Bacteria	Eukaryota	Archaea	12	74
363452	1447629	PF00890	FAD_binding_2	FAD binding domain		Bacteria	Eukaryota	Archaea	11	43
363452	1447629	PF01266	DAO	FAD dependent oxidoreductase		Bacteria	Eukaryota	Archaea	11	44
363452	1447629	PF07992	Pyr_redox_2	Pyridine nucleotide-disulphide oxidoreductase		Bacteria	Eukaryota	Archaea	11	41
363866	1448690	PF06836	DUF1240	Protein of unknown function (DUF1240)		Gammaproteobacteria			15	79
363866	1448690	PF00902	TatC	Sec-independent protein translocase protein (TatC)		Bacteria	Eukaryota	Archaea	3	155
365468	1453270	PF07715	Plug	TonB-dependent Receptor Plug Domain		Bacteria	Eukaryota	miscellaneous Crenarchaeota group archaeon SMTZ-80	64	131
365468	1453270	PF13715	CarbopepD_reg_2	CarboxypepD_reg-like domain		Bacteria	Eumetazoa	Archaea	5	43
366732	1456760	PF00072	Response_reg	Response regulator receiver domain	Ectocarpus siliculosus virus 1 (isolate Kaikoura)	Bacteria	Eukaryota	Archaea	18	127
364407	1450353	PF12811	BaxI_1	Bax inhibitor 1 like		Bacteria	Chlamydomonadales	Euryarchaeota	30	79
364407	1450353	PF00196	GerE	Bacterial regulatory proteins, luxR family	Escherichia phage T5	Bacteria	Eukaryota	Archaea	1	33
361807	1442794	PF13595	DUF4138	Domain of unknown function (DUF4138)		Bacteria			41	115
361807	1442795	PF15807	MAP17	Membrane-associated protein 117 kDa, PDZK1-interacting protein 1			Chordata		22	84
361807	1442795	PF16118	DUF4834	Domain of unknown function (DUF4834)		Bacteria	Eimeria		19	89
366626	1456480	PF13620	CarboxypepD_reg	Carboxypeptidase regulatory-like domain	His1 virus (isolate Victoria)	Bacteria	Eukaryota	Archaea	48	105
366626	1456480	PF13715	CarbopepD_reg_2	CarboxypepD_reg-like domain		Bacteria	Eumetazoa	Archaea	48	127
364936	1451701	PF14297	DUF4373	Domain of unknown function (DUF4373)	Enterococcus phage phiFL1A	Bacteria	Physcomitrella patens		47	140
364975	1451784	PF03330	DPBB_1	Lytic transglycolase		Bacteria	Eukaryota		75	106
362232	1444108	PF07346	DUF1477	Protein of unknown function (DUF1477)	Rachiplusia ou MNPV (strain R1)				101	172
362232	1444108	PF03023	MVIN	MviN-like protein		Bacteria	Eukaryota		52	215
362232	1444108	PF14667	Polysacc_synt_C	Polysaccharide biosynthesis C-terminal domain		Bacteria	Eukaryota	Archaea	93	220
366042	1454718	PF07980	SusD	SusD family		Bacteria	Drosophila mojavensis	miscellaneous Crenarchaeota group archaeon SMTZ-80	3	174
361950	1443139	PF13424	TPR_12	Tetratricopeptide repeat	Acanthamoeba polyphaga mimivirus	Bacteria	Eukaryota	Archaea	79	121
366603	1456419	PF01978	TrmB	Sugar-specific transcriptional regulator TrmB		Bacteria	Fungi	Archaea	28	77
366603	1456419	PF13412	HTH_24	Winged helix-turn-helix DNA-binding	dsDNA viruses, no RNA stage	Bacteria	Eukaryota	Archaea	17	58
366603	1456420	PF14570	zf-RING_4	RING/Ubox like zinc-binding domain			Eukaryota		41	54
364408	1450358	PF13595	DUF4138	Domain of unknown function (DUF4138)		Bacteria			5	234
361972	1443190	PF14905	OMP_b-brl_3	Outer membrane protein beta-barrel family		Bacteria	Eukaryota		18	110
361972	1443190	PF00593	TonB_dep_Rec	TonB dependent receptor		Bacteria	Eukaryota		12	126
363656	1448181	PF03237	Terminase_6	Terminase-like family	Caudovirales	Bacteria	Eukaryota	Archaea	12	178
363656	1448181	PF04466	Terminase_3	Phage terminase large subunit	Siphoviridae	Bacteria	Ecdysozoa	Methanosaeta concilii GP6	16	183
363266	1447040	PF05107	Cas_Cas7	CRISPR-associated protein Cas7		Bacteria		Archaea	4	247
363821	1448584	PF02261	Asp_decarbox	Aspartate decarboxylase		Bacteria	Acyrthosiphon pisum	Archaea	7	117
363821	1448583	PF02569	Pantoate_ligase	Pantoate-beta-alanine ligase		Bacteria	Eukaryota		15	74
362076	1443586	PF05356	Phage_Coat_B	Phage Coat protein B		Proteobacteria			44	94
362076	1443586	PF13620	CarboxypepD_reg	Carboxypeptidase regulatory-like domain	His1 virus (isolate Victoria)	Bacteria	Eukaryota	Archaea	62	96
362076	1443586	PF13715	CarbopepD_reg_2	CarboxypepD_reg-like domain		Bacteria	Eumetazoa	Archaea	63	96
362076	1443586	PF03151	TPT	Triose-phosphate Transporter family		Bacteria	Eukaryota		4	67
363139	1446651	PF07715	Plug	TonB-dependent Receptor Plug Domain		Bacteria	Eukaryota	miscellaneous Crenarchaeota group archaeon SMTZ-80	62	185
363139	1446651	PF13715	CarbopepD_reg_2	CarboxypepD_reg-like domain		Bacteria	Eumetazoa	Archaea	1	53
366030	1454697	PF13749	HATPase_c_4	Putative ATP-dependent DNA helicase recG C-terminal		Bacteria	Metazoa	Euryarchaeota	74	129
363966	1448908	PF01807	zf-CHC2	CHC2 zinc finger	Caudovirales	Bacteria	Eukaryota	Euryarchaeota	73	143
363966	1448910	PF10626	TraO	Conjugative transposon protein TraO		Bacteroidetes			2	93
362946	1446001	PF07120	DUF1376	Protein of unknown function (DUF1376)		Bacteria			61	103
362946	1446001	PF11105	CCAP	Arthropod cardioacceleratory peptide 2a			Eukaryota		86	133
362946	1446001	PF13102	Phage_int_SAM_5	Phage integrase SAM-like domain		Bacteria	Syphacia muris		4	65
362946	1446001	PF13495	Phage_int_SAM_4	Phage integrase, N-terminal SAM-like domain	Siphoviridae	Bacteria	Eukaryota	Archaea	26	95
362946	1446001	PF02154	FliM	Flagellar motor switch protein FliM		Bacteria	Beauveria bassiana D1-5		17	65
362946	1446001	PF02899	Phage_int_SAM_1	Phage integrase, N-terminal SAM-like domain	Siphoviridae	Bacteria	Eukaryota	Archaea	27	92
362946	1446001	PF02353	CMAS	Mycolic acid cyclopropane synthetase		Bacteria	Eukaryota	Archaea	22	68
361772	1442704	PF09972	DUF2207	Predicted membrane protein (DUF2207)		Bacteria	Eukaryota	Archaea	7	77
361772	1442704	PF09843	DUF2070	Predicted membrane protein (DUF2070)				Archaea	30	144
361772	1442704	PF14667	Polysacc_synt_C	Polysaccharide biosynthesis C-terminal domain		Bacteria	Eukaryota	Archaea	63	172
361772	1442704	PF01943	Polysacc_synt	Polysaccharide biosynthesis protein		Bacteria	Viridiplantae	Archaea	4	180
361772	1442704	PF01554	MatE	MatE		Bacteria	Eukaryota	Archaea	9	105
366896	1457187	PF05396	Phage_T7_Capsid	Phage T7 capsid assembly protein	Enterobacteria phage T7	Bacteria			24	71
364876	1451579	PF12771	SusD-like_2	Starch-binding associating with outer membrane		Bacteria	Nematostella vectensis		63	124
364876	1451579	PF14322	SusD-like_3	Starch-binding associating with outer membrane		Bacteria		miscellaneous Crenarchaeota group archaeon SMTZ-80	16	148
362734	1445500	PF04276	DUF443	Protein of unknown function (DUF443)		Firmicutes			11	89
362734	1445500	PF02322	Cyt_bd_oxida_II	Cytochrome bd terminal oxidase subunit II		Bacteria	Eukaryota	Euryarchaeota	39	74
362734	1445500	PF06166	DUF979	Protein of unknown function (DUF979)		Bacteria			11	92
362734	1445500	PF09972	DUF2207	Predicted membrane protein (DUF2207)		Bacteria	Eukaryota	Archaea	12	80
362734	1445500	PF09813	Coiled-coil_56	Coiled-coil domain-containing protein 56		Bacteria	Eukaryota		59	86
362734	1445500	PF09925	DUF2157	Predicted membrane protein (DUF2157)		Bacteria		Euryarchaeota	3	70
364222	1449746	PF12098	DUF3574	Protein of unknown function (DUF3574)		Bacteria	Eukaryota	Archaea	72	88
364222	1449746	PF01928	CYTH	CYTH domain		Bacteria	Eukaryota	Archaea	116	168
364222	1449746	PF07715	Plug	TonB-dependent Receptor Plug Domain		Bacteria	Eukaryota	miscellaneous Crenarchaeota group archaeon SMTZ-80	40	145
362729	1445487	PF00589	Phage_integrase	Phage integrase family	Viruses	Bacteria	Eukaryota	Archaea	1	127
361946	1443129	PF06082	YjbH	Exopolysaccharide biosynthesis protein YbjH		Bacteria	Opisthokonta		8	130
362405	1444627	PF04326	AlbA_2	Putative DNA-binding domain		Bacteria	Eukaryota	Archaea	22	131
364583	1450832	PF13149	Mfa_like_1	Fimbrillin-like		Bacteria			10	200
362799	1445652	PF14600	CBM_5_12_2	Cellulose-binding domain		Bacteria			43	97
362799	1445652	PF09697	Porph_ging	Protein of unknown function (Porph_ging)		Bacteria	Eumetazoa		80	104
361982	1443208	PF00593	TonB_dep_Rec	TonB dependent receptor		Bacteria	Eukaryota		1	99
364801	1451404	PF07603	DUF1566	Protein of unknown function (DUF1566)		Bacteria	Ricinus communis	Methanomicrobia	43	135
362795	1445647	PF00691	OmpA	OmpA family		Bacteria	Eukaryota	miscellaneous Crenarchaeota group archaeon SMTZ-80	133	187
366119	1454879	PF12099	DUF3575	Protein of unknown function (DUF3575)		Bacteria			39	139
365068	1451999	PF06133	Com_YlbF	Control of competence regulator ComK, YlbF/YmcA		Bacteria		Archaea	140	169
365068	1451999	PF09764	Nt_Gln_amidase	N-terminal glutamine amidase		Proteobacteria	Eukaryota		108	145
Nucleotide Sequences
Aminoacid Sequences
BACK TO SUMMARY

## Sheet: 6
Bacteroides cellulosilyticus
Taxid	246787
Abundance	4317
Contigs	9
Orfs	51
Contigs
Contig_ID	Length	Abundance	Abundance/Length	Assignment
366220	10305	2835	0.275109	Bacteroides cellulosilyticus
362417	2453	853	0.347737	Bacteroides cellulosilyticus
365309	1321	371	0.280848	Bacteroides cellulosilyticus
363224	747	104	0.139224	Bacteroides cellulosilyticus
364871	850	50	0.0588235	Bacteroides cellulosilyticus
361733	762	36	0.0472441	Bacteroides cellulosilyticus
365765	663	30	0.0452489	Bacteroides cellulosilyticus
363882	563	28	0.0497336	Bacteroides cellulosilyticus
362886	619	10	0.0161551	Bacteroides cellulosilyticus
Orfs
Contig_ID	Orf_ID	Length
366220	1455271	516
366220	1455287	457
366220	1455284	441
366220	1455279	399
366220	1455278	346
366220	1455280	310
366220	1455269	248
366220	1455268	200
366220	1455286	193
366220	1455276	156
366220	1455270	147
366220	1455281	104
366220	1455267	99
366220	1455277	85
366220	1455274	85
366220	1455288	83
366220	1455283	83
366220	1455273	83
366220	1455282	80
366220	1455275	79
366220	1455272	77
366220	1455285	77
362417	1444656	365
362417	1444660	302
362417	1444657	144
362417	1444661	89
362417	1444659	86
362417	1444658	82
365309	1452797	396
365309	1452796	112
363224	1446914	156
363224	1446912	93
363224	1446911	90
363224	1446913	77
364871	1451569	178
364871	1451570	118
364871	1451571	86
361733	1442601	184
361733	1442600	101
361733	1442602	82
365765	1454082	220
365765	1454085	220
365765	1454084	90
365765	1454083	75
363882	1448725	187
363882	1448726	130
363882	1448724	99
363882	1448722	89
363882	1448723	82
362886	1445859	153
362886	1445858	107
Domains
Contig_ID	Orf_ID	Accession	Name	Description	Viral Root	Bacterial Root	Eukaryotic Root	Other Root	Start_Pos	End_Pos
366220	1455271	PF01004	Flavi_M	Flavivirus envelope glycoprotein M	Flavivirus				88	118
366220	1455271	PF16020	Deltameth_res	Deltamethrin resistance			Bilateria		91	123
366220	1455271	PF14667	Polysacc_synt_C	Polysaccharide biosynthesis C-terminal domain		Bacteria	Eukaryota	Archaea	358	497
366220	1455271	PF01554	MatE	MatE		Bacteria	Eukaryota	Archaea	31	184
366220	1455287	PF13439	Glyco_transf_4	Glycosyltransferase Family 4		Bacteria	Eukaryota	Archaea	142	265
366220	1455287	PF00534	Glycos_transf_1	Glycosyl transferases group 1	dsDNA viruses, no RNA stage	Bacteria	Eukaryota	Archaea	271	362
366220	1455284	PF03720	UDPG_MGDP_dh_C	UDP-glucose/GDP-mannose dehydrogenase family, UDP binding domain	Paramecium bursaria Chlorella virus 1	Bacteria	Eukaryota	Archaea	336	433
366220	1455284	PF00984	UDPG_MGDP_dh	UDP-glucose/GDP-mannose dehydrogenase family, central domain	dsDNA viruses, no RNA stage	Bacteria	Eukaryota	Archaea	221	309
366220	1455284	PF00070	Pyr_redox	Pyridine nucleotide-disulphide oxidoreductase		Bacteria	Eukaryota	Archaea	275	334
366220	1455284	PF03721	UDPG_MGDP_dh_N	UDP-glucose/GDP-mannose dehydrogenase family, NAD binding domain	dsDNA viruses, no RNA stage	Bacteria	Eukaryota	Archaea	24	199
366220	1455284	PF03446	NAD_binding_2	NAD binding domain of 6-phosphogluconate dehydrogenase		Bacteria	Eukaryota	Archaea	24	145
366220	1455284	PF07992	Pyr_redox_2	Pyridine nucleotide-disulphide oxidoreductase		Bacteria	Eukaryota	Archaea	274	332
366220	1455279	PF13477	Glyco_trans_4_2	Glycosyl transferase 4-like		Bacteria	Eukaryota	Archaea	42	158
366220	1455279	PF13524	Glyco_trans_1_2	Glycosyl transferases group 1	dsDNA viruses, no RNA stage	Bacteria	Eukaryota	Archaea	289	379
366220	1455279	PF13579	Glyco_trans_4_4	Glycosyl transferase 4-like domain		Bacteria	Eukaryota	Archaea	26	168
366220	1455279	PF13692	Glyco_trans_1_4	Glycosyl transferases group 1	His1 virus (isolate Victoria)	Bacteria	Eukaryota	Archaea	207	352
366220	1455279	PF13439	Glyco_transf_4	Glycosyltransferase Family 4		Bacteria	Eukaryota	Archaea	26	191
366220	1455279	PF00534	Glycos_transf_1	Glycosyl transferases group 1	dsDNA viruses, no RNA stage	Bacteria	Eukaryota	Archaea	201	359
366220	1455278	PF04131	NanE	Putative N-acetylmannosamine-6-phosphate epimerase		Bacteria	Eukaryota		42	94
366220	1455278	PF01073	3Beta_HSD	3-beta hydroxysteroid dehydrogenase/isomerase family	dsDNA viruses, no RNA stage	Bacteria	Eukaryota	Archaea	28	262
366220	1455278	PF02719	Polysacc_synt_2	Polysaccharide biosynthesis protein		Bacteria	Eukaryota	Archaea	27	286
366220	1455278	PF04321	RmlD_sub_bind	RmlD substrate binding domain	Acanthamoeba polyphaga mimivirus	Bacteria	Eukaryota	Archaea	26	204
366220	1455278	PF07993	NAD_binding_4	Male sterility protein		Bacteria	Eukaryota	Archaea	29	159
366220	1455278	PF05368	NmrA	NmrA-like family		Bacteria	Eukaryota	Archaea	27	146
366220	1455278	PF08659	KR	KR domain		Bacteria	Eukaryota	Archaea candidate phyla	27	97
366220	1455278	PF13460	NAD_binding_10	NAD(P)H-binding		Bacteria	Eukaryota	Archaea	31	174
366220	1455278	PF16363	GDP_Man_Dehyd	GDP-mannose 4,6 dehydratase	dsDNA viruses, no RNA stage	Bacteria	Eukaryota	Archaea	28	337
366220	1455278	PF01370	Epimerase	NAD dependent epimerase/dehydratase family	Paramecium bursaria Chlorella virus 1	Bacteria	Eukaryota	Archaea	27	267
366220	1455278	PF00106	adh_short	short chain dehydrogenase	Acanthamoeba polyphaga mimivirus	Bacteria	Eukaryota	Archaea	26	97
366220	1455280	PF02709	Glyco_transf_7C	N-terminal domain of galactosyltransferase		Bacteria	Eukaryota		166	214
366220	1455280	PF01762	Galactosyl_T	Galactosyltransferase		Bacteria	Eukaryota		92	183
366220	1455280	PF13712	Glyco_tranf_2_5	Glycosyltransferase like family		Bacteria	Ricinus communis	Euryarchaeota	72	105
366220	1455280	PF10111	Glyco_tranf_2_2	Glycosyltransferase like family 2		Bacteria		Methanobacterium lacus	25	248
366220	1455280	PF13632	Glyco_trans_2_3	Glycosyl transferase family group 2		Bacteria	Eukaryota	Archaea	96	277
366220	1455280	PF13506	Glyco_transf_21	Glycosyl transferase family 21	Paramecium bursaria Chlorella virus 1	Bacteria	Eukaryota	Archaea	89	213
366220	1455280	PF13641	Glyco_tranf_2_3	Glycosyltransferase like family 2	Paramecium bursaria Chlorella virus 1	Bacteria	Eukaryota	Archaea	15	227
366220	1455280	PF00535	Glycos_transf_2	Glycosyl transferase family 2	dsDNA viruses, no RNA stage	Bacteria	Eukaryota	Archaea	16	170
366220	1455268	PF07408	DUF1507	Protein of unknown function (DUF1507)		Bacilli	Ecdysozoa		109	157
366220	1455268	PF01583	APS_kinase	Adenylylsulphate kinase		Bacteria	Eukaryota	Archaea	11	40
366220	1455268	PF03308	ArgK	ArgK protein		Bacteria	Eukaryota	Archaea	10	37
366220	1455268	PF02374	ArsA_ATPase	Anion-transporting ATPase		Bacteria	Eukaryota	Archaea	12	42
366220	1455268	PF01656	CbiA	CobQ/CobB/MinD/ParA nucleotide binding domain	Halomonas phage phiHAP-1 Gulf of Mexico/-/2001	Bacteria	Eukaryota	Archaea	9	145
366220	1455268	PF00142	Fer4_NifH	4Fe-4S iron sulfur cluster binding proteins, NifH/frxC family		Bacteria	Eukaryota	Euryarchaeota	12	47
366220	1455268	PF06414	Zeta_toxin	Zeta toxin		Bacteria	Eukaryota		11	40
366220	1455268	PF06564	CBP_BcsQ	Cellulose biosynthesis protein BcsQ		Bacteria	Beauveria bassiana D1-5	Euryarchaeota	80	144
366220	1455268	PF08433	KTI12	Chromatin associated protein KTI12		Bacteria	Eukaryota	Archaea	11	52
366220	1455268	PF09140	MipZ	ATPase MipZ		Bacteria			12	156
366220	1455268	PF10609	ParA	NUBPL iron-transfer P-loop NTPase		Bacteria	Eukaryota	Archaea	12	123
366220	1455268	PF13481	AAA_25	AAA domain	Caudovirales	Bacteria	Eukaryota	Euryarchaeota	11	34
366220	1455268	PF13614	AAA_31	AAA domain	Caudovirales	Bacteria	Eukaryota	Archaea	12	155
366220	1455286	PF11833	CPP1-like	Protein CHAPERONE-LIKE PROTEIN OF POR1-like		Cyanobacteria	Eukaryota		3	113
366220	1455276	PF14064	HmuY	HmuY protein		Bacteria	Daphnia pulex		117	141
366220	1455270	PF01757	Acyl_transf_3	Acyltransferase family	dsDNA viruses, no RNA stage	Bacteria	Eukaryota	Archaea	8	145
366220	1455270	PF06422	PDR_CDR	CDR ABC transporter		Bifidobacterium gallicum DSM 20093 = LMG 11596	Eukaryota		62	93
366220	1455281	PF14045	YIEGIA	YIEGIA protein		Firmicutes			58	89
366220	1455288	PF00235	Profilin	Profilin	Orthopoxvirus	Terrabacteria group	Eukaryota	Lokiarchaeum sp. GC14_75	6	43
366220	1455288	PF13477	Glyco_trans_4_2	Glycosyl transferase 4-like		Bacteria	Eukaryota	Archaea	32	66
366220	1455288	PF08323	Glyco_transf_5	Starch synthase catalytic domain		Bacteria	Eukaryota	Archaea	13	62
366220	1455288	PF13579	Glyco_trans_4_4	Glycosyl transferase 4-like domain		Bacteria	Eukaryota	Archaea	26	70
366220	1455288	PF13439	Glyco_transf_4	Glycosyltransferase Family 4		Bacteria	Eukaryota	Archaea	26	75
366220	1455288	PF01261	AP_endonuc_2	Xylose isomerase-like TIM barrel	dsDNA viruses, no RNA stage	Bacteria	Eukaryota	Archaea	34	71
366220	1455288	PF00106	adh_short	short chain dehydrogenase	Acanthamoeba polyphaga mimivirus	Bacteria	Eukaryota	Archaea	17	61
362417	1444656	PF14897	EpsG	EpsG family		Bacteria			46	364
362417	1444660	PF13524	Glyco_trans_1_2	Glycosyl transferases group 1	dsDNA viruses, no RNA stage	Bacteria	Eukaryota	Archaea	214	299
362417	1444660	PF13692	Glyco_trans_1_4	Glycosyl transferases group 1	His1 virus (isolate Victoria)	Bacteria	Eukaryota	Archaea	122	269
362417	1444660	PF13439	Glyco_transf_4	Glycosyltransferase Family 4		Bacteria	Eukaryota	Archaea	19	104
362417	1444660	PF00534	Glycos_transf_1	Glycosyl transferases group 1	dsDNA viruses, no RNA stage	Bacteria	Eukaryota	Archaea	122	283
362417	1444657	PF10144	SMP_2	Bacterial virulence factor haemolysin		Gammaproteobacteria	Rhodnius prolixus		18	73
362417	1444657	PF11316	Rhamno_transf	Putative rhamnosyl transferase	Cafeteria roenbergensis virus BV-PW1	Bacteria	Eukaryota		27	111
362417	1444657	PF13704	Glyco_tranf_2_4	Glycosyl transferase family 2	Cafeteria roenbergensis virus BV-PW1	Bacteria	Eukaryota	Methanobacterium lacus	17	104
362417	1444657	PF10111	Glyco_tranf_2_2	Glycosyltransferase like family 2		Bacteria		Methanobacterium lacus	14	109
362417	1444657	PF13641	Glyco_tranf_2_3	Glycosyltransferase like family 2	Paramecium bursaria Chlorella virus 1	Bacteria	Eukaryota	Archaea	9	129
362417	1444657	PF00535	Glycos_transf_2	Glycosyl transferase family 2	dsDNA viruses, no RNA stage	Bacteria	Eukaryota	Archaea	10	134
365309	1452797	PF13477	Glyco_trans_4_2	Glycosyl transferase 4-like		Bacteria	Eukaryota	Archaea	47	162
365309	1452797	PF13524	Glyco_trans_1_2	Glycosyl transferases group 1	dsDNA viruses, no RNA stage	Bacteria	Eukaryota	Archaea	294	378
365309	1452797	PF13579	Glyco_trans_4_4	Glycosyl transferase 4-like domain		Bacteria	Eukaryota	Archaea	50	189
365309	1452797	PF13692	Glyco_trans_1_4	Glycosyl transferases group 1	His1 virus (isolate Victoria)	Bacteria	Eukaryota	Archaea	215	355
365309	1452797	PF13439	Glyco_transf_4	Glycosyltransferase Family 4		Bacteria	Eukaryota	Archaea	69	189
365309	1452797	PF00534	Glycos_transf_1	Glycosyl transferases group 1	dsDNA viruses, no RNA stage	Bacteria	Eukaryota	Archaea	213	368
365309	1452796	PF01754	zf-A20	A20-like zinc finger			Eukaryota		87	104
363224	1446914	PF02706	Wzz	Chain length determinant protein		Bacteria	Eukaryota	Methanosaeta thermophila PT	29	130
364871	1451569	PF01028	Topoisom_I	Eukaryotic DNA topoisomerase I, catalytic core	dsDNA viruses, no RNA stage	Bacteria	Eukaryota	Archaea	64	112
364871	1451570	PF11080	GhoS	Endoribonuclease GhoS		Bacteria	Beauveria bassiana D1-5		62	105
361733	1442601	PF14112	DUF4284	Immunity protein 22		Bacteria	Fungi		144	169
361733	1442601	PF13474	SnoaL_3	SnoaL-like domain		Bacteria	Eukaryota	Archaea	142	163
361733	1442601	PF13816	Dehydratase_hem	Haem-containing dehydratase		Bacteria	leotiomyceta		3	41
365765	1454085	PF13102	Phage_int_SAM_5	Phage integrase SAM-like domain		Bacteria	Syphacia muris		3	126
365765	1454085	PF13495	Phage_int_SAM_4	Phage integrase, N-terminal SAM-like domain	Siphoviridae	Bacteria	Eukaryota	Archaea	79	144
365765	1454085	PF02899	Phage_int_SAM_1	Phage integrase, N-terminal SAM-like domain	Siphoviridae	Bacteria	Eukaryota	Archaea	118	155
363882	1448725	PF03744	BioW	6-carboxyhexanoate--CoA ligase		Bacteria		Euryarchaeota	89	183
363882	1448725	PF14282	FlxA	FlxA-like protein		Bacteria	Eukaryota		130	156
363882	1448725	PF15826	PUMA	Bcl-2-binding component 3, p53 upregulated modulator of apoptosis			Theria		85	178
363882	1448725	PF09267	Dict-STAT-coil	Dictyostelium STAT, coiled coil			Amoebozoa		95	170
Nucleotide Sequences
Aminoacid Sequences
BACK TO SUMMARY

[truncated: 31 more sheets: 7, 8, 9, 10, 11, 12, 13, 14, 15, 16, 17, 18, 19, 20, 21, 22, 23, 24, 25, 26 …]
